# Supplementary material for: The TOR‐dependent phosphoproteome and regulation of cellular protein synthesis
Source: EMBO J. 2021 Jul 23;40(16):e107911. doi: 10.15252/embj.2021107911 (PMC8365262; doi:10.15252/embj.2021107911)
Supplement: Supplementary file 3 — Table EV1 [file EMBJ-40-e107911-s005.xlsx]

## Sheet: Details for Table EV1
Table EV1 - All phosphoproteins identified in both the 85-min. and 40-min. time course experiments
Colours
	Columns used in Methods for analysis
	26 proteins highligthted in red in Fig. EV2)
	Proteins showing non-specific changes due to DMSO/Torin1 treatment
Symbols	present
+	not present
-

## Sheet: Table EV1
Protein ID	wt.0.min	wt.5.min	wt.10.min	wt.20.min	wt.25.min	wt.30.min	wt.40.min	wt.60.min	wt.85.min	wt.85.DMSO	wt 85min - DMSO control	tr.0.min	tr.5.min	tr.10.min	tr.20.min	tr.25.min	tr.30.min	tr.40.min	tr.60.min	tr.85.min	tr.85.DMSO	tr 85min - DMSO control	sub.0.min	sub.5.min	sub.10.min	sub.20.min	sub.25.min	sub.30.min	sub.40.min	sub.60.min	sub.85.min	sub.85.DMSO	WT 00 min	WT 01 min	WT 03 min	WT 05 min	WT 08 min	WT 12 min	WT 18 min	WT 24 min	WT 40 min	WT 40 min DMSO	WT 40min - DMSO control	Tor1D 00 min	Tor1D 01 min	Tor1D 03 min	Tor1D 05 min	Tor1D 08 min	Tor1D 12 min
2471	0	0.490864	0.910561	0.76823	0.114064	-0.48991	-0.639071	-0.383613	-0.0535747	NaN	NaN	0.276733	0.799012	1.15651	0.826945	0.30098	0.265676	0.433929	0.315081	0.112106	NaN	NaN	0	-0.0314155	0.0307857	0.218019	0.0898171	-0.478852	-0.796267	-0.421961	0.111053	NaN	0	-0.0698908	-0.0792867	-0.20194	-0.17469	-0.145266	-0.104618	-0.0181888	0.0176107	-0.335551	0.353161	-0.286031	-0.282554	-0.345177	-0.377972	-0.438632	-0.41485
2610	0	-0.0681677	-0.231758	-0.422604	-0.535453	-0.54305	-0.594722	-0.79572	-0.970883	NaN	NaN	-0.292599	-0.192335	-0.103582	-0.126605	-0.273373	-0.432111	-0.524917	-0.539822	-0.508324	NaN	NaN	0	-0.168432	-0.420775	-0.588598	-0.554679	-0.403538	-0.362404	-0.548497	-0.755157	NaN	0	-0.00738064	-0.0169775	-0.0288421	-0.00383203	0.0502129	0.075401	0.097718	0.0890714	-0.0922437	0.181315	-0.0259037	-0.0162607	-0.0566128	-0.0731746	-0.0713789	-0.0546206
1314	0	0.459981	0.892483	0.837526	0.259823	-0.353165	-0.584941	-0.400217	-0.099606	NaN	NaN	-0.508671	-0.0774968	0.21187	-0.0717463	-0.489404	-0.46812	-0.24069	-0.246054	-0.365134	NaN	NaN	0	0.0288063	0.171942	0.400601	0.240556	-0.393717	-0.852922	-0.662834	-0.243143	NaN	0	0.0635597	0.0298492	0.029345	-0.0823857	-0.0360433	0.00639633	0.0433582	0.0196102	-0.248204	0.267814	0.00315856	-0.0324284	-0.100117	-0.0576345	0.067464	0.124082
3957	0	0.00962454	0.00693101	-0.017705	-0.132384	-0.315165	-0.523629	-0.689676	-0.751491	NaN	NaN	-0.297487	-0.458163	-0.661095	-0.745607	-0.695338	-0.628707	-0.593042	-0.604703	-0.634197	NaN	NaN	0	0.170301	0.370539	0.430415	0.265466	0.0160553	-0.228074	-0.38246	-0.414781	NaN	0	-0.302109	-0.625433	-1.14547	-0.812981	-0.665068	-0.810051	-1.19662	-1.28898	-0.584988	-0.703987	-1.09884	-1.05615	-1.20525	-1.06446	-1.18263	-1.07928
1692	0	-0.0206504	-0.0753658	-0.143496	-0.255964	-0.399357	-0.409089	-0.254237	-0.0945194	NaN	NaN	0.26204	0.387893	0.433309	0.272436	-0.00784095	-0.201233	-0.248844	-0.23756	-0.20247	NaN	NaN	0	-0.146503	-0.246635	-0.153892	0.0139167	0.0639164	0.101795	0.245363	0.369991	NaN	0	-0.0430282	-0.129085	-0.20821	-0.237375	-0.249341	-0.294067	-0.345724	-0.371552	-0.282173	-0.0893787	-0.149206	-0.162299	-0.188483	-0.242545	-0.31139	-0.332372
1124	0	0.0587847	0.15526	0.23064	0.101142	-0.21214	-0.406841	-0.299179	-0.0941657	NaN	NaN	0.0533934	0.0449164	0.0161959	-0.0242912	-0.0841133	-0.151504	-0.157475	-0.0944575	-0.0284548	NaN	NaN	0	0.0672617	0.192457	0.308324	0.238648	-0.00724258	-0.195973	-0.151328	-0.0123175	NaN	0	0.0193245	0.0359299	0.0554761	0.0195392	0.0409684	0.0625204	0.102162	0.0860711	0.161974	-0.0759029	0.0595627	0.0656159	0.113766	0.111256	0.184031	0.130869
1907	0	0.00594844	-0.108893	-0.170631	-0.268761	-0.428211	-0.378009	-0.333571	-0.195029	-0.000955701	-0.194073	-0.244411	-0.192565	-0.256369	-0.116613	-0.118959	-0.107473	-0.164781	-0.247685	-0.192404	-0.0389267	-0.153477	0	-0.0458974	-0.0969348	-0.29843	-0.394212	-0.565149	-0.457639	-0.330297	-0.247036	-0.20644	0	0.00574763	-0.0130674	-0.0452728	-0.0523602	-0.0442035	-0.0306824	-0.0322239	-0.0469275	0.00685832	-0.0537858	-0.0131788	0.0022718	0.027582	0.0433809	0.0344186	0.0198467
3355	0	0.0100725	-0.01511	-0.08562	-0.209501	-0.341426	-0.373345	-0.297212	-0.20512	NaN	NaN	-0.119885	-0.143871	-0.201078	-0.267523	-0.29596	-0.277154	-0.301702	-0.416846	-0.519717	NaN	NaN	0	0.034058	0.0660832	0.0620175	-0.0334263	-0.184157	-0.191528	-0.00025063	0.194712	NaN	0	-0.0412038	-0.0966472	-0.122966	-0.106513	-0.100197	-0.126966	-0.132098	-0.131144	-0.128647	-0.00249673	-0.10652	-0.0927721	-0.100268	-0.0951366	-0.0970955	-0.0417666
627	0	-0.063163	-0.189489	-0.310995	-0.364518	-0.362371	-0.372538	-0.387525	-0.395019	-0.279679	-0.11534	-0.188834	-0.250294	-0.373213	-0.448581	-0.414939	-0.364802	-0.407183	-0.497116	-0.542082	-0.181326	-0.360756	0	-0.00170337	-0.00511016	-0.0512479	-0.138413	-0.186403	-0.154189	-0.0792436	-0.0417711	-0.287187	NaN	NaN	NaN	NaN	NaN	NaN	NaN	NaN	NaN	NaN	NaN	NaN	NaN	NaN	NaN	NaN	NaN
1794	0	-0.14402	-0.242739	-0.359405	-0.366076	-0.338654	-0.371868	-0.350052	-0.403678	-0.167518	-0.236159	-0.545434	-0.475907	-0.367872	-0.315406	-0.29512	-0.373949	-0.473731	-0.537549	-0.551258	-0.398407	-0.152851	0	-0.213547	-0.420302	-0.589433	-0.616391	-0.51014	-0.443571	-0.357937	-0.397854	-0.314546	0	-0.0112588	-0.0625304	-0.126463	-0.104869	-0.0943692	-0.0356777	-0.105934	-0.0687719	-0.0794212	0.0106493	-0.113493	-0.110212	-0.216444	-0.154144	-0.0945269	0.0160485
244	0	0.00106066	-0.0940125	-0.165836	-0.245711	-0.32521	-0.347112	-0.313574	-0.212558	-0.362637	0.150079	-0.2757	-0.264377	-0.229268	-0.327135	-0.414424	-0.439913	-0.46706	-0.396024	-0.454555	-0.113266	-0.341289	0	-0.0102632	-0.140444	-0.114401	-0.106987	-0.160997	-0.155753	-0.19325	-0.0337033	-0.525071	0	0.0720258	0.196621	0.219456	0.194666	0.168355	0.10804	0.107249	0.084803	0.379132	-0.294329	0.196983	0.172523	0.154012	0.147294	0.0447525	-0.0153149
1892	0	-0.0304106	-0.0781782	-0.143021	-0.234042	-0.316912	-0.342725	-0.238974	-0.176687	0.0936837	-0.27037	0.0081946	-0.033914	-0.02904	-0.0317278	-0.0640308	-0.126261	-0.169457	-0.10113	-0.0885224	0.283351	-0.371873	0	0.011698	-0.0409436	-0.103098	-0.161817	-0.182456	-0.165074	-0.129649	-0.0799696	-0.181472	0	-0.00294781	-0.0243908	-0.0267401	0.00215128	0.0228504	0.010817	-0.0187737	-0.0374584	0.100353	-0.137811	-0.112836	-0.103414	-0.0564298	-0.0806639	-0.0872328	-0.110537
4003	0	0.0745153	0.092429	0.0431843	-0.186806	-0.31033	-0.338925	-0.229388	-0.159358	-0.106755	-0.052603	-0.173479	-0.174132	-0.20303	-0.158462	-0.185663	-0.176039	-0.238899	-0.214714	-0.185856	-0.0609654	-0.124891	0	0.0751685	0.121981	0.0281678	-0.174622	-0.307769	-0.273505	-0.188153	-0.14698	-0.219268	0	-0.00907468	2.62e-05	0.0176975	0.0353624	-0.00360442	0.000466175	0.0020426	0.0327387	0.049561	-0.0168224	0.0764875	0.0866551	0.0856802	0.0581314	0.0123229	0.0970884
2903	0	0.130383	0.100347	0.135953	-0.115635	-0.213913	-0.33693	-0.217181	-0.12154	0.170731	-0.292272	0.137225	0.116785	0.100304	0.0853588	0.0912228	-0.0256968	-0.0750963	-0.100783	-0.0102043	0.243316	-0.25352	0	0.150823	0.137268	0.187819	-0.0696327	-0.0509908	-0.124609	0.0208277	0.0258893	0.0646413	0	-0.0193124	-0.0438003	-0.0541515	-0.0393151	-0.0134277	0.0245826	0.0636649	0.0837421	NaN	NaN	0.094564	0.0902696	0.0603255	0.00902607	-0.0296791	-0.0344347
2892	0	-0.0145005	0.0193761	-0.0671579	-0.111988	-0.187012	-0.333191	-0.366057	-0.413832	-0.260045	-0.153787	-0.176168	-0.199777	-0.2109	-0.191045	-0.0353208	-0.00229459	-0.00352739	-0.148106	-0.197896	-0.142008	-0.0558877	0	0.00910866	0.0541086	-0.0522806	-0.252835	-0.360885	-0.505831	-0.394118	-0.392104	-0.294205	0	-0.00348805	-0.0104641	0.00113747	0.0348049	-0.0208632	-0.187932	-0.37358	-0.466403	0.04799	-0.514393	0.109828	0.072305	-0.00274085	-0.093098	-0.161243	-0.18667
3141	0	0	-0.113543	-0.340629	-0.468413	-0.383353	-0.331141	-0.524621	-0.744208	NaN	NaN	-0.55685	-0.23856	0.111034	0.173641	-0.0275787	-0.205639	-0.240829	-0.156309	-0.0541928	NaN	NaN	0	-0.31829	-0.781427	-1.07112	-0.997685	-0.734564	-0.647161	-0.925162	-1.24686	NaN	0	0.0309978	0.0966645	0.111336	0.132852	0.106259	0.0821011	0.158798	0.237199	0.497516	-0.260317	0.229645	0.209911	0.265134	0.215875	0.237785	0.170731
2475	0	-0.00499003	-0.117563	-0.026394	-0.0508078	-0.172184	-0.329125	-0.567024	-0.574007	-0.212263	-0.361743	-0.135701	-0.0275069	-0.043436	-0.0701642	-0.0678278	-0.189823	-0.162296	-0.427934	-0.38781	-0.268703	-0.119107	0	-0.113184	-0.209828	-0.0919307	-0.118681	-0.118062	-0.30253	-0.27479	-0.321897	-0.0792615	0	-0.0253333	-0.267164	-0.362095	-0.478492	-0.248133	-0.0499881	-0.00479929	0.0622111	-1.02829	1.09051	-0.312207	-0.347762	-0.593543	-0.52533	-0.061368	0.178397
444	0	-0.0430247	-0.129074	-0.255569	-0.379484	-0.402425	-0.326971	-0.211072	-0.153123	-0.261862	0.108739	-0.414431	-0.40351	-0.381668	-0.326914	-0.250167	-0.208385	-0.223559	-0.271646	-0.29569	0.098094	-0.393784	0	-0.0539456	-0.161837	-0.343086	-0.543747	-0.60847	-0.517843	-0.353857	-0.271864	-0.774387	0	-0.0275512	-0.0743766	-0.112925	-0.120325	-0.104854	-0.095498	-0.115128	-0.139436	NaN	NaN	-0.101597	-0.107335	-0.103762	-0.0851408	-0.0751923	-0.088964
2009	0	-0.0630752	-0.070223	-0.0885482	-0.161362	-0.265939	-0.323181	-0.118465	-0.0346242	0.481871	-0.516495	0.255538	0.153143	0.167171	0.108734	-0.0133025	-0.197669	-0.253302	-0.0751504	-0.0099987	0.725062	-0.735061	0	0.0393198	0.0181433	0.0582556	0.107478	0.187268	0.185658	0.212223	0.230912	0.0123467	0	0.0126285	-0.0126892	0.0637247	0.145839	0.221913	0.203951	0.219427	0.244996	0.323222	-0.0782254	-0.102028	-0.0638318	0.00758469	0.0993239	0.177165	0.221725
56	0	-0.0548993	-0.115811	-0.128837	-0.174955	-0.245143	-0.319304	-0.299535	-0.270303	-0.321451	0.0511477	-0.139951	0.0577478	0.111612	-0.0631318	-0.322532	-0.373985	-0.309526	-0.268447	-0.25114	0.0032285	-0.254368	0	-0.252598	-0.367374	-0.205656	0.00762616	-0.0111086	-0.149729	-0.17104	-0.159115	-0.46463	0	0.0321412	0.0316158	0.0627108	0.0759199	0.0873459	0.0751415	0.0598932	0.024006	0.0765158	-0.0525098	0.115804	0.10467	0.138132	0.137943	0.142953	0.127511
2087	0	-0.0490239	-0.147072	-0.240064	-0.278976	-0.285645	-0.314152	-0.347715	-0.364496	-0.324766	-0.0397301	-0.319742	-0.326358	-0.339589	-0.375251	-0.426725	-0.444313	-0.4122	-0.357658	-0.330387	-0.141034	-0.189353	0	-0.0424081	-0.127224	-0.184555	-0.171992	-0.161074	-0.221694	-0.309799	-0.353851	-0.503474	0	-0.00195034	-0.0965013	-0.100753	-0.172894	-0.150687	-0.195534	-0.178185	-0.186378	-0.141657	-0.0447216	-0.264082	-0.269991	-0.244286	-0.266426	-0.216276	-0.254532
1878	0	-0.0671105	-0.201331	-0.327764	-0.379299	-0.348706	-0.310884	-0.280851	-0.265834	-0.251039	-0.0147953	-0.0786461	-0.0551747	-0.00823204	0.0131975	-0.0143575	-0.0942457	-0.177483	-0.235206	-0.264068	-0.065776	-0.198292	0	-0.0905818	-0.271746	-0.419608	-0.443587	-0.333106	-0.212048	-0.124291	-0.0804123	-0.263909	0	-0.0101009	-0.0136871	-0.0881313	-0.105436	-0.0939965	-0.0656542	-0.0790721	-0.0952046	-0.0410554	-0.0541491	-0.126331	-0.157726	-0.193352	-0.204738	-0.20484	-0.1662
726	0	-0.0214293	-0.0642878	-0.174754	-0.331397	-0.391862	-0.30997	-0.16047	-0.0857204	-0.495444	0.409724	0.032929	-0.0264642	-0.14525	-0.1583	-0.0062205	0.141254	0.118994	-0.00900283	-0.0730012	-0.827327	0.754326	0	0.0379639	0.113892	0.0164758	-0.292248	-0.500187	-0.396035	-0.118538	0.0202098	0.364812	NaN	NaN	NaN	NaN	NaN	NaN	NaN	NaN	NaN	NaN	NaN	NaN	NaN	NaN	NaN	NaN	NaN
2913	0	-0.139944	-0.259379	-0.414659	-0.410338	-0.391467	-0.308535	-0.279883	-0.22072	-0.366818	0.146098	-0.162167	-0.16457	-0.298844	-0.353747	-0.380898	-0.357536	-0.132254	-0.0864504	0.00408801	-0.226305	0.230393	0	-0.137542	-0.122702	-0.22308	-0.191607	-0.196098	-0.338448	-0.3556	-0.386975	-0.302681	0	-0.030327	-0.0424701	-0.0587325	-0.0423989	-0.0354311	-0.0423881	-0.0541008	-0.0708255	-0.0061908	-0.0646347	-0.086174	-0.0717781	-0.0722578	-0.056588	-0.0933378	-0.081271
3390	0	-0.0617361	-0.101801	-0.0995852	-0.163803	-0.286452	-0.304467	-0.29065	-0.213271	0.129314	-0.342584	0.00296498	0.00908599	0.0113017	0.0129182	-0.0141795	-0.123496	-0.132538	-0.0835854	0.0535882	0.230384	-0.176795	0	-0.0678571	-0.110138	-0.109538	-0.146658	-0.159991	-0.168965	-0.204099	-0.263894	-0.098105	0	-0.0217928	-0.0752559	-0.142487	-0.0705174	-0.0387353	0.0134238	-0.111659	-0.106482	-0.189472	0.0829899	-0.456982	-0.496229	-0.48283	-0.467027	-0.405888	-0.334834
2762	0	-0.0100831	-0.0375703	-0.0723787	-0.140441	-0.234437	-0.300485	-0.312653	-0.291796	NaN	NaN	-0.0431259	-0.151808	-0.329841	-0.468543	-0.458007	-0.337563	-0.185975	-0.113152	-0.116122	NaN	NaN	0	0.0985989	0.249145	0.353038	0.274439	0.0599998	-0.157636	-0.242627	-0.218801	NaN	0	0.0002691	-0.012618	0.0273318	0.0597441	0.0167394	0.0370886	0.0327042	0.0482183	-0.101108	0.149327	0.127895	0.133934	0.160008	0.111516	-0.0260628	-0.0624032
1349	0	-0.0670474	-0.201142	-0.274542	-0.220199	-0.186222	-0.300353	-0.47518	-0.562593	-0.098799	-0.463794	-0.424025	-0.482535	-0.599557	-0.648136	-0.569762	-0.431518	-0.360357	-0.357638	-0.356279	-0.329069	-0.0272093	0	-0.00853676	-0.0256102	-0.050431	-0.074462	-0.178729	-0.364021	-0.541567	-0.630339	-0.193754	0	0.0063146	0.0189438	0.0258115	0.0206032	-0.0321865	-0.120482	-0.203015	-0.244282	-0.009758	-0.234524	0.026968	0.00202183	-0.0478705	-0.120766	-0.19172	-0.190974
4131	0	-0.0100344	-0.0998615	-0.111554	-0.158342	-0.151602	-0.29628	-0.407615	-0.510563	0.0136304	-0.524193	0.308113	0.298394	0.218906	0.215368	0.165132	0.15717	0.061413	-0.011935	-0.0439953	0.329541	-0.373536	0	-0.000314593	-0.0106541	-0.0188088	-0.0153614	-0.000659198	-0.0495793	-0.0875663	-0.158454	-0.00779715	0	-0.00564833	0.0293607	0.154872	0.194678	0.131084	-0.00603667	-0.0839389	-0.122348	0.269213	-0.391561	-0.360308	-0.33894	-0.324571	-0.363674	-0.456955	-0.497626
2643	0	-0.0846157	-0.291119	-0.375236	-0.388114	-0.386241	-0.294454	-0.338566	-0.334997	-0.442797	0.107799	0.0270958	-0.0684436	-0.206145	-0.331197	-0.286052	-0.192042	-0.0452094	-0.011068	-0.0496237	-0.314918	0.265294	0	0.0109237	-0.0578786	-0.0169428	-0.0749661	-0.167103	-0.222149	-0.300402	-0.258278	-0.100783	0	-0.0143763	-0.0615368	-0.084053	-0.0497366	-0.0366675	-0.062465	-0.0768464	-0.059307	-0.0615578	0.00225075	-0.0704107	-0.0592283	-0.0562763	-0.0331071	-0.0380662	-0.0195611
3682	0	0.00345731	0.050308	0.0308339	-0.0157545	-0.223222	-0.294348	-0.474984	-0.517973	0.0449079	-0.562881	-0.10752	-0.114971	-0.290525	-0.232056	-0.37458	-0.221329	-0.272823	-0.130231	-0.129909	0.0512549	-0.181164	0	0.0109082	0.233313	0.15537	0.251305	-0.109414	-0.129046	-0.452274	-0.495584	-0.113867	0	0.10013	0.209789	0.143642	0.0236614	0.0313512	0.019087	0.0475821	0.00755096	0.169204	-0.161653	-0.0195763	-0.0256735	-0.0261929	0.0436371	0.0654235	0.0168408
329	0	-0.00250514	0.0102678	-0.0322194	-0.138367	-0.254672	-0.292008	-0.193995	-0.117431	0.0661849	-0.183616	-0.0322089	-0.0351504	-0.0636163	-0.0337869	0.00911045	0.0273644	-0.0160065	-0.0844432	-0.114256	0.193182	-0.307438	0	0.000436306	0.0416751	-0.0306414	-0.179686	-0.314245	-0.308211	-0.141761	-0.0353836	-0.159206	0	0.00333547	-0.0243144	-0.0629983	-0.0830436	-0.0818791	-0.0691937	-0.081361	-0.0837698	-0.104308	0.0205378	-0.0808973	-0.0858941	-0.101477	-0.112299	-0.112826	-0.108302
2263	0	-0.0134944	-0.0264103	-0.113044	-0.139341	-0.239582	-0.291434	-0.271594	-0.215737	0.334244	-0.549981	-0.172781	-0.126417	-0.133633	-0.0252634	0.0331354	0.010589	-0.0722257	0.016792	0.193726	0.613039	-0.419313	0	-0.0598591	-0.0655591	-0.260562	-0.345258	-0.422953	-0.391989	-0.461167	-0.582244	-0.451577	0	-0.0639572	-0.0807028	-0.0660572	0.0179293	0.0470504	0.0168345	0.0403416	0.0160112	0.293276	-0.277265	0.0258151	0.0527139	0.138748	0.127395	0.119755	0.0753879
3664	0	-0.0199422	-0.0669855	-0.0697669	-0.196011	-0.195029	-0.291322	-0.186138	-0.203865	-0.10568	-0.0981854	-0.0432319	-0.0106665	-0.0358872	-0.0756187	-0.0910276	-0.0840628	-0.0578674	-0.0718987	-0.0372329	-0.0108454	-0.0263875	0	-0.0525076	-0.0743302	-0.0373801	-0.148216	-0.154198	-0.276687	-0.157472	-0.209864	-0.138066	0	0.0128117	0.017458	0.0276292	0.0676092	0.061189	0.064504	0.0345071	0.0471459	0.0377007	0.00944516	0.0717286	0.0978387	0.00811633	0.0630278	-0.00887163	0.0164587
2257	0	-0.107285	-0.255997	-0.36169	-0.376885	-0.310257	-0.289452	-0.215468	-0.181634	-0.241081	0.0594462	-0.320593	-0.248333	-0.295022	-0.284019	-0.231071	-0.232347	-0.123332	-0.160966	-0.0801695	-0.193606	0.113436	0	-0.179545	-0.281568	-0.398264	-0.466407	-0.398503	-0.486712	-0.375095	-0.422057	-0.368067	0	-0.0145273	-0.0330591	-0.0227974	-0.00538967	-0.031657	-0.0528216	-0.0461453	0.006693	-0.110831	0.117524	-0.193401	-0.180691	-0.151061	-0.164819	-0.144441	-0.138207
1609	0	-0.0155815	-0.126496	-0.162001	-0.236587	-0.248102	-0.288866	-0.256431	-0.234182	-0.261867	0.0276856	-0.145897	-0.162194	-0.138852	-0.165999	-0.170202	-0.216757	-0.172787	-0.139353	-0.0854974	-0.143227	0.0577293	0	0.000716075	-0.133541	-0.141898	-0.212281	-0.177242	-0.261975	-0.262975	-0.294581	-0.264538	0	0.0092556	-0.0108854	-0.0420222	-0.0594813	-0.0684776	-0.103799	-0.121087	-0.129847	-0.0771523	-0.0526944	-0.0564518	-0.0880769	-0.0954164	-0.109414	-0.095616	-0.107611
2178	0	-0.0505249	-0.151575	-0.231037	-0.238387	-0.233257	-0.287758	-0.363846	-0.40189	-0.151622	-0.250268	-0.369821	-0.352784	-0.318711	-0.290567	-0.285388	-0.176412	0.059325	0.300991	0.421824	-0.050165	0.471989	0	-0.0675616	-0.202685	-0.310291	-0.322821	-0.426665	-0.716904	-1.03466	-1.19354	-0.471278	0	-0.000376701	0.0272461	0.0832452	0.126491	0.128607	0.110072	0.112017	0.123229	NaN	NaN	0.0523587	0.0569735	0.0816772	0.121855	0.124403	0.0738487
2105	0	-0.062556	-0.213605	-0.2559	-0.302297	-0.308472	-0.287536	-0.414874	-0.496385	-0.170884	-0.325501	-0.201669	-0.297946	-0.272302	-0.288905	-0.187473	-0.179496	-0.208624	-0.212993	-0.26805	-0.253924	-0.0141262	0	0.0337215	-0.142971	-0.168664	-0.316492	-0.330645	-0.280581	-0.40355	-0.430003	-0.118628	0	-0.0190519	-0.022035	-0.0198848	0.0160732	0.00430108	0.00101155	0.00522868	0.0237656	-0.0221328	0.0458984	0.0632934	0.0782636	0.0653311	0.0455882	0.0119934	-0.00178591
1174	0	0.0248137	-0.0189427	-0.156083	-0.310742	-0.389536	-0.286524	-0.0775713	0.0798755	NaN	NaN	0.164108	0.301842	0.358767	0.197148	-0.0198847	-0.0737876	0.0325386	0.135964	0.186226	NaN	NaN	0	-0.112921	-0.213602	-0.189124	-0.12675	-0.151641	-0.154955	-0.0494276	0.0577569	NaN	0	0.00786449	0.0807422	0.111526	0.100416	0.0321245	0.0390583	0.101483	0.151885	0.0669685	0.0849162	0.330674	0.328259	0.378426	0.364671	0.364962	0.324984
1230	0	0.00628063	-0.0897614	0.0143829	-0.105693	-0.171603	-0.279326	-0.128775	-0.0261067	-0.204033	0.177926	-0.249039	-0.261929	-0.334373	-0.294519	-0.268394	-0.204344	-0.167506	-0.192424	-0.190711	-0.126423	-0.0642885	0	0.0191711	-0.00442727	0.059863	-0.0863379	-0.216298	-0.360859	-0.18539	-0.0844339	-0.326649	0	0.0103584	-0.00302058	0.0960374	0.103336	0.0617827	0.00495477	-0.027529	-0.0302569	0.0068109	-0.0370678	0.0722401	0.0494821	0.0575702	-0.0186248	-0.064401	-0.0264655
326	0	-0.108306	-0.225096	-0.242064	-0.193571	-0.179438	-0.278783	-0.457246	-0.586037	NaN	NaN	-0.27866	-0.236411	-0.18199	-0.157644	-0.167574	-0.181705	-0.296025	-0.506336	-0.659487	NaN	NaN	0	-0.150554	-0.321765	-0.363079	-0.304656	-0.276393	-0.261418	-0.22957	-0.20521	NaN	0	0.0383657	0.115097	0.185691	0.211781	0.187616	0.157699	0.13392	0.122031	0.213784	-0.091753	0.372719	0.37203	0.370652	0.351328	0.314744	0.264948
3773	0	-0.0210568	-0.0631704	-0.14973	-0.259679	-0.308824	-0.273776	-0.194282	-0.154535	-0.035894	-0.118641	-0.206374	-0.186824	-0.147723	-0.122223	-0.129875	-0.149725	-0.148621	-0.133916	-0.126563	-0.333759	0.207196	0	-0.0406071	-0.121821	-0.23388	-0.336177	-0.365473	-0.331529	-0.266741	-0.234346	0.091491	0	-0.00116157	-0.0034847	-0.012125	-0.0259209	-0.0387367	-0.0454169	-0.0457799	-0.0459614	-0.000139199	-0.0458222	-0.150612	-0.154524	-0.162349	-0.167052	-0.164722	-0.146826
1045	0	-0.0783272	-0.213972	-0.288996	-0.290205	-0.239995	-0.272385	-0.0528452	0.046403	0.243957	-0.197554	0.379757	0.260048	0.122523	0.0639914	-0.0145685	-0.0841045	-0.110973	0.136592	0.293916	0.931439	-0.637523	0	0.0413818	0.0432628	0.0267704	0.104121	0.223867	0.218345	0.19032	0.132244	-0.307725	0	0.0620208	0.0979295	0.311762	0.486113	0.715239	0.66256	0.790872	0.828158	0.762617	0.0655411	0.17421	0.26197	0.310278	0.477265	0.570387	0.61048
1935	0	0.0683408	0.148601	0.168192	0.0797611	-0.150401	-0.272304	-0.477754	-0.530921	-0.0950795	-0.435841	-0.284398	-0.280777	-0.557656	-0.571658	-0.726902	-0.576035	-0.566242	-0.52057	-0.458898	-0.426699	-0.0321991	0	0.0647198	0.421859	0.455452	0.522266	0.141236	0.00954011	-0.241582	-0.356421	0.047221	0	0.112726	0.312611	0.378373	0.306424	0.188741	0.0999363	0.0772252	0.0682878	0.297962	-0.229674	0.276378	0.247349	0.25181	0.242346	0.144578	0.0368676
465	0	-0.0574023	-0.172207	-0.26291	-0.27211	-0.247873	-0.271702	-0.319632	-0.343596	-0.338942	-0.00465488	-0.55159	-0.486568	-0.356523	-0.280814	-0.324462	-0.414806	-0.432487	-0.395832	-0.377505	-0.256987	-0.120519	0	-0.122424	-0.367273	-0.533686	-0.499238	-0.384657	-0.390805	-0.475389	-0.517681	-0.633545	0	-0.070543	-0.117814	-0.164259	-0.0907481	-0.0173927	-0.0232241	-0.0565042	-0.111231	-0.186458	0.075227	-0.0502691	-0.0519101	-0.0988752	-0.14202	-0.15186	-0.185486
1987	0	-0.0257458	-0.00939649	-0.0328738	-0.0650942	-0.202461	-0.27139	-0.403143	-0.44443	-0.0813215	-0.363109	-0.255614	-0.273759	-0.285447	-0.238022	-0.257656	-0.225007	-0.297074	-0.273605	-0.316318	-0.179083	-0.137235	0	-0.00760041	0.0204369	-0.0504654	-0.0630516	-0.233068	-0.22993	-0.385151	-0.383726	-0.157852	0	0.0376806	0.0630932	0.0806106	0.00510657	-0.044907	-0.110797	-0.114775	-0.147749	0.0285048	-0.176254	0.0432541	0.0399548	0.0886026	0.0876066	0.121604	0.0650701
1491	0	-0.0247832	-0.0743496	-0.143132	-0.206348	-0.245784	-0.267006	-0.269011	-0.270014	-0.137131	-0.132883	0.284895	0.250849	0.182758	0.106305	0.0555335	0.0222823	-0.0191316	-0.0521828	-0.0687084	0.102984	-0.171692	0	0.00926232	0.0277869	0.0354579	0.0230131	0.0168288	0.0370207	0.0680662	0.083589	0.0447798	0	-0.00286628	0.0133745	-0.0205557	-0.040861	-0.0754168	-0.0735046	-0.0741598	-0.0669031	-0.0102973	-0.0566058	-0.00522325	-0.0328581	-0.0647003	-0.0149054	-0.00601112	0.0375867
4043	0	0.0488605	0.117947	0.143494	0.0699635	-0.13712	-0.264738	-0.465469	-0.523644	-0.136369	-0.387274	-0.251572	-0.245545	-0.584346	-0.571784	-0.781363	-0.569577	-0.542804	-0.470235	-0.420166	-0.401091	-0.019075	0	0.042834	0.450721	0.463705	0.599755	0.180885	0.0264943	-0.246806	-0.35505	0.0131491	0	0.116302	0.223995	0.24313	0.0754375	0.0464974	0.0244186	0.0618255	0.0204755	-0.081741	0.102216	0.14964	0.0879837	0.0354876	0.083334	0.119141	0.088501
3988	0	-0.122689	-0.208506	-0.29436	-0.228704	-0.280447	-0.261881	-0.308467	-0.302579	-0.200805	-0.101774	-0.0383304	-0.161133	-0.329346	-0.166386	-0.103647	-0.0301563	-0.191093	-0.162426	-0.178689	-0.247912	0.0692232	0	0.000113539	0.0825101	-0.166304	-0.163387	-0.288621	-0.109118	-0.184372	-0.16222	0.00877732	0	0.0282977	0.0154238	0.0346244	0.0168969	0.0089852	0.00439993	-0.0298204	-0.033742	0.0448961	-0.0786381	-0.0391961	-0.0320991	-0.026309	-0.00371647	-0.0236222	-0.0241327
2026	0	-0.0337922	0.0222818	0.00634816	-0.000767499	-0.191368	-0.26002	-0.430859	-0.487925	-0.131824	-0.356102	-0.310683	-0.347282	-0.469628	-0.446766	-0.474064	-0.429329	-0.423366	-0.469763	-0.448534	-0.418342	-0.0301926	0	0.0028066	0.181227	0.142431	0.162613	-0.0727221	-0.147337	-0.271779	-0.350075	-0.0241652	0	0.000310093	0.160065	0.263444	0.280304	0.196448	0.0764549	0.117034	0.135265	0.388266	-0.253001	0.176437	0.206828	0.215547	0.199525	0.127496	0.0860694
47	0	-0.0775886	-0.232766	-0.347273	-0.343521	-0.27497	-0.25988	-0.28546	-0.298251	0.143662	-0.441913	0.0779915	0.0707436	0.0562477	0.00113844	-0.0873363	-0.12896	-0.090368	-0.0111623	0.0284405	0.0153608	0.0130797	0	-0.0703407	-0.211022	-0.27042	-0.178193	-0.0680183	-0.0915205	-0.196307	-0.2487	0.206293	0	-0.00861065	-0.00956925	0.0564654	-0.0164203	-0.0601753	-0.0284625	0.0968243	0.114709	-0.113586	0.228295	0.293653	0.22624	0.309573	0.295359	0.411172	0.299108
1411	0	-0.00909218	-0.0272765	-0.0776643	-0.151163	-0.219577	-0.259794	-0.267808	-0.271815	-0.0405999	-0.231215	-0.0850973	-0.0937664	-0.111105	-0.112423	-0.0890527	-0.0576454	-0.0428896	-0.0441536	-0.0447855	0.0059032	-0.0506887	0	-0.000423118	-0.00126933	-0.0503386	-0.147208	-0.247029	-0.302002	-0.308752	-0.312127	-0.1316	0	0.00640726	0.0669358	0.10318	0.103765	0.0539987	-0.0197755	0.0319779	0.0481275	0.108529	-0.0604017	0.199043	0.22367	0.263586	0.189188	0.0930773	0.053611
1334	0	0.0575891	-0.00101579	0.0327294	0.081323	-0.0790733	-0.259619	-0.255941	-0.0416126	0.0521634	-0.093776	-0.0389424	-0.0773891	-0.0682486	-0.0685804	-0.138629	-0.145359	-0.125135	0.0836439	0.1369	-0.27141	0.40831	0	0.0960359	0.0282905	0.0623674	0.18101	0.0273436	-0.173426	-0.378527	-0.217455	0.284631	0	-0.000839401	-0.00225243	0.01276	-0.0063704	-0.0445298	-0.0437455	-0.0224973	0.0101614	-0.0164409	0.0266023	-0.0207987	-0.036517	-0.0414669	-0.0560381	-0.0465767	-0.083242
1958	0	0.0672353	0.242543	0.236575	0.171702	-0.0862504	-0.257827	-0.476387	-0.576317	-0.10312	-0.473197	-0.239131	-0.252356	-0.556746	-0.626769	-0.851383	-0.713112	-0.662437	-0.549602	-0.460415	-0.327815	-0.1326	0	0.0804598	0.560157	0.624213	0.783954	0.38773	0.165479	-0.165917	-0.355034	-0.0144364	0	0.164366	0.315484	0.268849	0.035141	0.0454938	0.0356504	0.0997923	0.0661548	0.0140951	0.0520597	0.116144	0.031838	-0.0749883	0.0245203	0.150431	0.125938
1109	0	-0.0245543	-0.0980511	-0.0737553	-0.112599	-0.0888242	-0.257252	-0.249482	-0.322112	0.185859	-0.507971	-0.0421067	-0.158377	-0.163808	-0.105247	0.0914871	0.0801295	0.0440895	-0.0780175	-0.107452	0.31911	-0.426562	0	0.0917164	0.0236498	-0.0106148	-0.246193	-0.21106	-0.343448	-0.213571	-0.256767	-0.175358	0	-0.00895657	0.000507067	0.0415557	0.0486631	-0.0143997	-0.152796	-0.143555	-0.140265	0.0548506	-0.195115	0.0017634	-0.0151224	-0.0584624	-0.0937947	-0.216653	-0.204707
4155	0	-0.0572481	-0.171744	-0.269249	-0.292514	-0.263537	-0.256558	-0.266569	-0.271575	-0.461438	0.189863	-0.245988	-0.264966	-0.302921	-0.301498	-0.241719	-0.162431	-0.121991	-0.120929	-0.120398	-0.224631	0.104233	0	-0.0382704	-0.114811	-0.213739	-0.296783	-0.347094	-0.380554	-0.391628	-0.397165	-0.482795	0	-0.00281365	-0.0333986	0.0216754	0.0382071	0.0594645	0.0731541	0.0675968	0.0567541	0.0541086	0.0026455	0.0532589	0.0502456	0.0557375	0.0511624	0.0534303	0.0478926
1779	0	0.00695829	-0.00479071	-0.0604729	-0.157413	-0.272025	-0.255535	-0.266893	-0.240169	-0.183106	-0.057063	-0.0977563	-0.0930345	-0.0956701	-0.175611	-0.210667	-0.190165	-0.0951808	-0.180147	-0.265795	-0.279528	0.0137335	0	0.00223647	-0.00687689	0.0173817	-0.0445022	-0.179617	-0.258111	-0.184502	-0.0721305	-0.001334	0	0.00684817	0.0273398	-0.0177742	-0.0372911	-0.0159107	0.0372052	0.0245706	-0.0052739	0.0783096	-0.0835835	-0.00507644	0.00949937	0.0275629	0.0473046	0.0366187	0.0861448
588	0	-0.000567615	0.045194	0.0141461	-0.0460315	-0.199507	-0.25452	-0.316117	-0.3522	0.0570811	-0.409281	-0.199393	-0.17379	-0.3	-0.250734	-0.346103	-0.260623	-0.221549	-0.115685	-0.0430105	0.0950471	-0.138058	0	-0.026171	0.145801	0.0654867	0.100679	-0.138277	-0.232364	-0.399825	-0.508583	-0.237359	0	0.0615517	0.191098	0.131246	0.0597488	0.0215083	-0.0161809	-0.0110787	-0.0283698	0.250264	-0.278634	-0.0290841	-0.0336306	-0.043215	0.0011906	0.0017005	-0.0454205
1939	0	0.0215705	0.0863372	0.0752628	0.0581265	-0.109304	-0.252102	-0.488952	-0.564797	-0.119141	-0.445655	-0.210531	-0.20595	-0.543131	-0.544515	-0.772241	-0.555857	-0.535429	-0.413191	-0.357098	-0.452576	0.0954787	0	0.0169898	0.418937	0.409247	0.619837	0.236023	0.0727966	-0.286292	-0.418229	0.122904	0	0.0956149	0.272447	0.336466	0.287735	0.205453	0.128658	0.123435	0.121925	0.205655	-0.0837303	0.206683	0.194188	0.163547	0.189887	0.129733	0.081386
1954	0	0.037192	0.108919	0.097319	0.068734	-0.132127	-0.251973	-0.482391	-0.54134	-0.011905	-0.529435	-0.154527	-0.167531	-0.47844	-0.481103	-0.651175	-0.441884	-0.428645	-0.306983	-0.270149	-0.391732	0.121583	0	0.0501962	0.432832	0.423895	0.565382	0.15523	0.0221454	-0.329935	-0.425717	0.2253	0	0.108526	0.277941	0.317348	0.247937	0.211364	0.168293	0.180153	0.159197	0.147782	0.0114146	0.229096	0.160235	0.167652	0.180209	0.213887	0.156631
1551	0	0.0977362	0.0623707	0.0251133	-0.100413	-0.180656	-0.251272	-0.268201	-0.24056	0.13495	-0.37551	-0.0428482	0.0306324	0.0499766	0.0908433	0.0902416	0.0941159	0.13212	0.0831805	0.064589	0.0756575	-0.0110686	0	0.0242556	-0.0304541	-0.108578	-0.233503	-0.31762	-0.42624	-0.394229	-0.347997	0.0164439	0	0.0417538	0.13769	0.176554	0.248428	0.265853	0.225485	0.160986	0.111066	0.304783	-0.193717	0.172237	0.135653	0.122592	0.109769	0.0995833	0.0289586
3646	0	-0.0461995	-0.0826225	-0.114212	-0.131269	-0.198962	-0.248517	-0.262082	-0.248717	-0.136488	-0.112229	-0.105745	-0.177154	-0.19064	-0.148982	-0.0917087	-0.104998	-0.120944	-0.143071	-0.14218	-0.215919	0.0737395	0	0.0252094	0.00227301	-0.0709744	-0.145305	-0.19971	-0.233317	-0.224756	-0.212282	-0.0263132	0	-0.00591595	0.0149536	0.0375711	0.0742388	0.0437237	-0.0078327	-0.0725511	-0.0919046	-0.000398649	-0.091506	-0.0279856	-0.0531851	-0.0871943	-0.0863131	-0.0649858	-0.0290629
273	0	-0.0837884	-0.0781653	-0.115904	-0.137756	-0.197315	-0.248033	-0.169028	-0.176995	-0.235523	0.0585276	0.0976125	-0.053483	-0.13126	-0.179696	-0.0545141	-0.0556054	-0.0698657	-0.053461	-0.0341889	-0.097957	0.063768	0	0.0673072	0.150708	0.161404	0.01437	-0.0440975	-0.0805545	-0.0179544	-0.045194	-0.0399536	0	-0.0144795	-0.0644441	-0.0337604	-0.0307452	0.00921601	-0.0221009	-0.0532177	-0.0820217	-0.0732417	-0.00878005	-0.0814705	-0.0980099	-0.12614	-0.106673	-0.0759905	-0.0422098
1940	0	0.0125565	0.0441082	0.0317452	0.000441492	-0.135783	-0.24665	-0.542264	-0.652636	-0.19256	-0.460076	-0.312819	-0.308309	-0.538775	-0.546934	-0.737338	-0.609237	-0.603562	-0.532564	-0.489097	-0.487755	-0.00134295	0	0.00804609	0.270064	0.26586	0.42496	0.160635	0.0440921	-0.32252	-0.476357	-0.0176243	0	0.117211	0.202434	0.272444	0.178533	0.196016	0.116499	0.0887365	0.0312003	-0.0531551	0.0843554	0.0261515	0.0162336	-0.0325544	0.0559353	0.0678003	0.0627743
1128	0	-0.0156842	0.00333883	-0.0801935	-0.124764	-0.237797	-0.243844	-0.259893	-0.257044	-0.152721	-0.104323	-0.171674	-0.131362	-0.190767	-0.161963	-0.2543	-0.212244	-0.221898	-0.150803	-0.104867	0.0296295	-0.134496	0	-0.0559952	0.0224328	-0.0899043	-0.0421376	-0.197227	-0.19362	-0.280764	-0.32385	-0.354024	0	0.0556834	0.108693	0.0574552	-0.039716	-0.0663871	-0.122113	-0.119623	-0.142804	0.0944562	-0.237261	-0.0467531	-0.0587424	-0.0562845	0.00489881	0.00111782	-0.0597418
2487	0	-0.0220493	-0.12445	-0.107145	-0.165111	-0.277781	-0.243686	-0.183765	-0.0635924	-0.207173	0.143581	-0.094364	-0.146574	-0.174317	-0.146068	-0.0651692	-0.0712442	-0.0645928	-0.165381	-0.216409	-0.0772234	-0.139185	0	0.0301609	-0.0444972	-0.0554408	-0.194306	-0.3009	-0.273457	-0.112747	0.0584524	-0.224314	0	-0.0346433	-0.0213399	-0.0127113	0.0231941	-0.0120344	0.0211059	0.0700382	0.147847	0.0203328	0.127514	0.0691414	0.115689	0.125032	0.0638768	0.0186273	-0.00508898
1048	0	-0.0254812	-0.0181282	-0.0226459	-0.0743596	-0.15301	-0.242824	-0.0879413	-0.0287546	0.19732	-0.226075	0.0699771	0.0251833	-0.0236325	0.00819704	-0.0833647	-0.108752	-0.176423	-0.00162536	0.0386304	0.227886	-0.189256	0	0.0193126	0.0754814	0.0391342	0.0789822	0.025719	0.00357556	-0.0163388	0.00259212	0.0394111	0	-0.0034631	0.0269213	0.0848542	0.130876	0.119633	0.0728864	0.12185	0.130663	0.382832	-0.252168	0.0789348	0.0971298	0.160167	0.127567	0.076222	0.0503301
542	0	-0.0159187	-0.0283254	-0.0338211	-0.149888	-0.170304	-0.242399	-0.0918715	-0.109043	-0.169844	0.0608006	-0.102778	-0.0941653	0.015951	0.0271649	0.134011	0.1029	0.118492	0.0409631	0.0561766	-0.121261	0.177438	0	-0.0245311	-0.147054	-0.163764	-0.386677	-0.375982	-0.463668	-0.235612	-0.267998	-0.151361	0	0.0144513	-0.0168754	-0.0319863	-0.0908545	-0.0715721	-0.0648516	-0.0482141	-0.0655642	-0.051086	-0.0144782	-0.150791	-0.157156	-0.180356	-0.155277	-0.131417	-0.115881
1962	0	0.045386	0.0536977	0.0799953	0.0156977	-0.148983	-0.241985	-0.470213	-0.535617	-0.225117	-0.3105	-0.287678	-0.290692	-0.531256	-0.542288	-0.651487	-0.519205	-0.53394	-0.512495	-0.467029	-0.518603	0.0515737	0	0.0484001	0.297276	0.334605	0.379506	0.0825445	0.00427666	-0.245397	-0.356266	0.00580737	0	0.0885424	0.182818	0.186256	0.0605632	-0.0355351	-0.108733	-0.133299	-0.143871	-0.158436	0.0145649	0.0524082	-0.000847407	-0.0775111	-0.0965358	-0.112371	-0.126806
3815	0	0.0495987	0.0696267	0.0843663	0.0185663	-0.13567	-0.240531	-0.541223	-0.656969	-0.14545	-0.511519	-0.160348	-0.199267	-0.517688	-0.501028	-0.623813	-0.400922	-0.426893	-0.332012	-0.293974	-0.227853	-0.0661205	0	0.0885185	0.426967	0.425046	0.482032	0.104904	0.0260147	-0.369559	-0.523343	-0.0779444	0	0.22719	0.447237	0.444587	0.217947	0.0936917	0.0368884	0.0314496	0.0560376	-0.0199743	0.0760119	0.163103	0.114556	-0.0013322	0.0524517	0.0178476	-0.0203517
3209	0	-0.0511612	-0.228027	-0.245922	-0.256348	-0.241509	-0.240236	-0.201002	-0.151168	-0.249797	0.0986291	-0.219595	-0.179322	-0.234123	-0.244136	-0.280667	-0.243453	-0.260062	-0.288063	-0.278799	-0.219219	-0.0595801	0	-0.0914339	-0.213498	-0.221381	-0.195275	-0.217651	-0.199769	-0.132535	-0.0919643	-0.250173	0	0.0315079	0.0419195	0.0944193	0.0840389	0.0289508	-0.020387	-0.0839003	-0.0894732	0.185025	-0.274499	0.201738	0.130967	0.0535642	-0.0142833	0.0181363	0.0909705
697	0	-0.0238325	0.0476579	0.0604409	-0.0525564	-0.142919	-0.240173	-0.0471062	-0.0458931	0.0916896	-0.137583	0.237333	0.161262	0.181758	0.0173698	0.0916014	0.150266	0.131557	0.0505572	0.00605203	-0.127286	0.133338	0	0.0522385	0.103233	0.280405	0.0931756	-0.0558512	-0.134396	0.13967	0.185388	0.456309	0	0.000950783	0.0187107	0.0797186	0.118062	0.113456	0.10584	0.10709	0.14328	0.0488062	0.0944738	0.071433	0.0699039	0.0731013	0.0721445	0.0917635	0.12315
2108	0	-0.0471613	-0.16042	-0.19302	-0.205204	-0.213146	-0.239963	-0.248848	-0.246005	-0.268822	0.0228176	-0.313645	-0.310177	-0.293338	-0.311889	-0.29072	-0.284008	-0.263928	-0.292526	-0.297909	-0.267474	-0.0304356	0	-0.0506295	-0.180727	-0.194776	-0.228129	-0.242783	-0.289681	-0.269967	-0.26174	-0.314993	0	-0.0247099	-0.0180796	-0.00164873	0.0425175	0.0220539	-0.0289666	-0.0617403	-0.0725849	0.0697732	-0.142358	0.075778	0.0759301	0.079241	0.0584919	0.0143021	-0.00656523
1928	0	0.0104053	0.136521	0.0952718	0.0798045	-0.16053	-0.239642	-0.47216	-0.54896	-0.141766	-0.407194	-0.175737	-0.19697	-0.404193	-0.391837	-0.521395	-0.440132	-0.443066	-0.397522	-0.346924	-0.400169	0.0532448	0	0.0316385	0.364977	0.311372	0.425463	0.103865	0.0276868	-0.250374	-0.377773	0.0826665	0	0.157374	0.314058	0.384647	0.212494	0.1915	0.191211	0.223435	0.203113	0.0277306	0.175383	0.225747	0.118314	0.0934427	0.169574	0.276703	0.251849
413	0	0.0909035	0.132301	0.165492	0.0771485	-0.10048	-0.23931	-0.172888	-0.071412	0.271141	-0.342552	0.190688	0.0893301	0.0475579	0.0687241	0.159068	0.174049	0.139221	0.204764	0.251031	0.471253	-0.220222	0	0.192262	0.275432	0.287456	0.108769	-0.0838399	-0.187842	-0.186964	-0.131755	-0.00942457	0	-0.0464377	-0.0872189	-0.0759062	-0.0919673	-0.187496	-0.272313	-0.266951	-0.219179	NaN	NaN	-0.23595	-0.273176	-0.283127	-0.228578	-0.0817305	0.0929165
2960	0	0.0104542	-0.0388075	-0.0908383	-0.204704	-0.259933	-0.238874	-0.324787	-0.353648	-0.121016	-0.232632	-0.363797	-0.277719	-0.267068	-0.192987	-0.184683	-0.163624	-0.241842	-0.31852	-0.3646	-0.343888	-0.0207121	0	-0.0756228	-0.135536	-0.261647	-0.383817	-0.460105	-0.360828	-0.370063	-0.352845	-0.140925	0	-0.0138969	-0.0303701	-0.0355225	-0.0248839	-0.00977518	-0.0146637	-0.0440197	-0.0709314	NaN	NaN	-0.0736232	-0.123614	-0.158997	-0.129779	-0.0604433	-0.0155898
3581	0	0.0298188	0.0894565	0.099992	0.0316066	-0.107522	-0.238472	-0.320321	-0.361245	0.098227	-0.459472	-0.145193	-0.129839	-0.0991307	-0.0950532	-0.132961	-0.178533	-0.189787	-0.174409	-0.16672	-0.0029393	-0.163781	0	0.0144647	0.043394	0.0498521	0.0193741	-0.0741815	-0.193879	-0.291105	-0.339718	-0.0440268	0	-0.168311	-0.370218	-0.437411	-0.42161	-0.457531	-0.478045	-0.43143	-0.374558	NaN	NaN	-0.0403546	-0.147153	-0.317191	-0.443669	-0.433628	-0.330627
2260	0	-0.000311375	-0.0155088	-0.0452809	-0.109533	-0.193689	-0.237135	-0.219964	-0.181071	NaN	NaN	-0.0962842	-0.17917	-0.201735	-0.0810932	0.0500978	0.0486323	-0.0415016	-0.0876474	-0.0887263	NaN	NaN	0	0.0825742	0.0899416	-0.0604719	-0.255915	-0.338606	-0.291917	-0.228601	-0.188628	NaN	0	-0.0158279	-0.0131719	-0.0120519	-0.0161956	-0.0293598	-0.0615371	-0.0688285	-0.0670488	-0.093385	0.0263362	-0.115275	-0.11604	-0.125002	-0.14455	-0.165083	-0.167109
808	0	0.0272084	0.11054	0.0449964	0.0459637	-0.209248	-0.236661	-0.220512	-0.0151764	0.0019748	-0.0171512	-0.0916696	-0.172641	-0.188667	-0.165838	-0.104096	-0.0054773	-0.0409821	0.0208174	-0.04627	-0.0126012	-0.0336688	0	0.10818	0.207537	0.119165	0.0583897	-0.29544	-0.287348	-0.332999	-0.0605761	-0.0770936	0	-0.00223557	-0.0238061	-0.000955753	0.00751255	-0.00124632	-0.00303255	-0.0116331	0.0273027	0.0154672	0.0118356	0.00202753	0.00029358	-0.0264929	-0.0157809	-0.00527494	0.0192653
652	0	-0.0700779	-0.180078	-0.231413	-0.199139	-0.206899	-0.235928	-0.408646	-0.436326	-0.136774	-0.299552	-0.310916	-0.290991	-0.16038	-0.142985	-0.163212	-0.315451	-0.413938	-0.399202	-0.394282	-0.384812	-0.00947016	0	-0.0900028	-0.330615	-0.399344	-0.346843	-0.202364	-0.132906	-0.320359	-0.35296	-0.0628783	0	-0.0923243	-0.0625601	-0.0707255	0.0513779	0.048323	0.0344864	-0.0128063	-0.0409947	0.0704336	-0.111428	0.0719766	0.10815	0.132259	0.135313	-0.00171823	-2.72e-05
1385	0	-0.0184585	0.0238635	-0.00486648	-0.0221618	-0.137544	-0.235681	-0.379194	-0.44605	-0.0642145	-0.381836	-0.245549	-0.241623	-0.385124	-0.430693	-0.625896	-0.549428	-0.527753	-0.421241	-0.396579	-0.381379	-0.0151995	0	-0.0223841	0.163439	0.180278	0.358185	0.166335	0.0465233	-0.203501	-0.29502	0.0716163	0	0.0900268	0.220362	0.274742	0.23205	0.175468	0.132407	0.12061	0.120508	0.118464	0.00204422	0.270899	0.23087	0.187212	0.17771	0.127331	0.106986
295	0	0.0366988	0.0473327	-0.004797	-0.102433	-0.182813	-0.234586	-0.27501	-0.289547	NaN	NaN	-0.0484755	-0.0897227	-0.139716	-0.157208	-0.11565	-0.0475454	0.00723866	0.0221539	0.00967722	NaN	NaN	0	0.0779459	0.138573	0.103935	-0.0352585	-0.183743	-0.2903	-0.345639	-0.3477	NaN	0	-0.029714	-0.0891421	-0.126997	-0.113564	-0.0825336	-0.0851936	-0.109427	-0.121544	-0.0724163	-0.0491276	-0.0802441	-0.0845677	-0.093215	-0.106306	-0.119518	-0.104763
114	0	-0.0582443	-0.13361	-0.192202	-0.20966	-0.211439	-0.234272	-0.121336	-0.0826146	0.091408	-0.174023	0.182551	0.128586	-0.0342799	-0.00471154	0.0419997	0.124191	0.0422332	0.194611	0.351942	0.483273	-0.131331	0	-0.00427918	0.0832212	-0.00493929	-0.0691088	-0.153078	-0.0939547	-0.133396	-0.252006	-0.209314	0	-0.176485	-0.215313	-0.221921	-0.0372347	0.0465455	0.0443752	0.0872091	0.0724139	0.142436	-0.0700223	0.0676119	0.115524	0.158593	0.153826	0.178909	0.183146
3114	0	-0.0775216	-0.148711	-0.164032	-0.155877	-0.139813	-0.233248	-0.295875	-0.348943	-0.120385	-0.228558	0.0948843	0.10685	0.0669596	0.0203797	0.0132534	0.032975	0.0408683	0.039023	0.0483263	0.0102568	0.0380696	0	-0.0894869	-0.120787	-0.0895272	-0.0742462	-0.0779035	-0.179232	-0.240013	-0.302385	-0.0357577	NaN	NaN	NaN	NaN	NaN	NaN	NaN	NaN	NaN	NaN	NaN	NaN	NaN	NaN	NaN	NaN	NaN
2223	0	-0.00723824	-0.217347	-0.320657	-0.381324	-0.318296	-0.233193	-0.180927	-0.116369	-0.0167977	-0.0995716	-0.507614	-0.417244	-0.429298	-0.220734	-0.398336	-0.379889	-0.369026	-0.283466	-0.335891	-0.150284	-0.185607	0	-0.0976077	-0.295662	-0.607537	-0.490601	-0.446021	-0.371781	-0.405075	-0.288092	-0.374127	0	-0.0111154	-0.0396544	-0.0692228	-0.0755272	-0.0227089	-0.0164045	-0.0221907	-0.0466204	-0.137274	0.0906534	-0.0653239	-0.0357634	-0.0755246	-0.0582854	-0.0560875	-0.0495841
4108	0	0.0487207	0.0441327	0.181519	0.076845	0.05508	-0.233014	-0.207388	-0.279931	0.0593111	-0.339242	0.151168	0.2706	0.2096	0.174344	0.044728	0.0103237	-0.0580563	-0.159452	-0.196561	0.00935293	-0.205913	0	-0.0707112	-0.0142988	0.158344	0.183285	0.195925	-0.0237893	0.103232	0.0677981	0.201127	0	0.0382525	-0.0556567	-0.0533752	-0.122571	-0.053385	-0.0432487	-0.102427	-0.167543	-0.319994	0.152451	-0.104793	-0.151916	-0.221542	-0.228869	-0.180606	-0.0970658
2823	0	-0.0219688	-0.0593538	-0.0780337	-0.0961375	-0.175026	-0.230904	-0.343566	-0.349203	-0.186633	-0.16257	-0.0777087	-0.149291	-0.186306	-0.226991	-0.159646	-0.110284	-0.100488	-0.13506	-0.175697	-0.181771	0.0060747	0	0.049614	0.0492434	0.0712484	-0.0141998	-0.14245	-0.208124	-0.286215	-0.251215	-0.0825705	0	-0.0192299	-0.0576897	-0.0765361	-0.0565395	-0.0343615	-0.0488453	-0.0829423	-0.0999908	-0.0348262	-0.0651646	0.0037175	-0.0191334	-0.0648353	-0.102695	-0.109863	-0.0644355
2275	0	0.283833	0.304151	0.306533	0.0116676	-0.222443	-0.230741	-0.190105	0.0442276	-0.0195548	0.0637824	-0.241098	0.137969	0.325999	0.268458	-0.0640036	-0.0392226	0.00945372	-0.0216643	-0.106863	0.0729153	-0.179778	0	-0.0952339	-0.262945	-0.203023	-0.165426	-0.424318	-0.481293	-0.409538	-0.0900074	-0.333568	0	-0.0458758	-0.0941163	-0.162417	-0.146874	-0.123234	-0.0452487	-0.0456394	-0.0558188	-0.115722	0.0599037	-0.0957005	-0.079636	-0.0852446	-0.0668199	-0.0438767	-0.0416149
2472	0	0.0174315	-0.000462115	0.00376192	-0.101829	-0.162228	-0.22906	-0.162937	-0.144522	0.0472034	-0.191726	0.159384	0.140511	0.142681	0.19642	0.198117	0.211232	0.154302	0.189391	0.169355	0.236996	-0.067641	0	0.0363046	0.0162413	-0.0332739	-0.140562	-0.214075	-0.223977	-0.192943	-0.154493	-0.0304081	0	0.0022451	-0.0113063	-0.0165162	-0.0366785	-0.0455486	-0.0950307	-0.097262	-0.104337	-0.007422	-0.0969149	0.0225296	0.0268168	0.0246828	0.0069238	-8.16e-05	0.0201913
2379	0	0.0729344	0.164365	0.201356	0.0969457	-0.0944284	-0.228399	-0.218003	-0.140621	NaN	NaN	-0.185271	-0.191002	-0.181082	-0.149779	-0.0882266	-0.0178089	0.0473301	0.0983251	0.116751	NaN	NaN	0	0.0786661	0.160176	0.165864	-9.84e-05	-0.26189	-0.461	-0.501598	-0.442642	NaN	0	0.0352157	0.0993	0.144707	0.13585	0.189473	0.223457	0.251735	0.200329	-0.010087	0.210416	0.341418	0.346197	0.371434	0.324286	0.342984	0.247285
3729	0	-0.0165957	-0.0830678	-0.14963	-0.193695	-0.17266	-0.228232	-0.0928574	-0.0547622	0.217078	-0.271841	-0.102481	-0.110914	-0.147599	-0.0809217	-0.0513172	-0.0455579	-0.0798362	0.0106167	0.110849	0.407307	-0.296458	0	-0.00816324	-0.0379502	-0.171189	-0.244859	-0.229583	-0.250877	-0.205955	-0.268092	-0.29271	0	0.192759	0.268589	0.551322	0.438562	0.421203	0.41645	0.484963	0.525741	0.470631	0.0551105	0.386558	0.413893	0.490998	0.453646	0.472746	0.602238
928	0	0.0783898	0.112313	0.0233784	-0.133805	-0.236381	-0.226779	-0.159607	-0.097236	NaN	NaN	0.0385705	0.0632315	0.0691345	0.0316186	-0.0394196	-0.100561	-0.079329	0.0143809	0.0974746	NaN	NaN	0	0.0537289	0.0817486	0.0303303	-0.0558148	-0.0972487	-0.108879	-0.135417	-0.15614	NaN	0	-0.0203619	-0.0610857	-0.0789877	-0.0537061	-0.0213327	-0.0250511	-0.0515912	-0.0648613	-0.0633049	-0.0015564	-0.0637855	-0.0743068	-0.0953493	-0.102119	-0.0840959	-0.0359224
2906	0	0.0809725	0.0238707	-0.0197487	-0.166356	-0.15236	-0.226138	-0.198658	-0.221203	0.0580053	-0.279208	0.0546694	0.0912291	0.0515614	0.0615797	0.0107225	0.0328744	0.0182905	-0.0069717	-0.0205837	-0.0157757	-0.00480795	0	0.0444128	0.0269788	-0.026659	-0.122409	-0.130565	-0.18976	-0.137017	-0.14595	0.12845	0	-0.0115962	-0.0112519	-0.0422505	-0.0262876	-0.0355563	0.0117348	0.0250624	0.0562248	-0.039741	0.0959658	0.055872	0.0840599	0.164159	0.17492	0.261103	0.205499
2199	0	-0.0431634	0.0145677	-0.0238003	-0.0219127	-0.152027	-0.225754	-0.245714	-0.224056	-0.0241723	-0.199884	-0.205605	-0.311667	-0.327036	-0.234343	-0.0999163	-0.137344	-0.199162	-0.215635	-0.17707	-0.204056	0.0269862	0	0.0628995	0.135999	0.00493808	-0.127601	-0.220288	-0.232196	-0.235683	-0.25259	-0.0257206	0	0.071221	-0.0453053	-0.0894787	-0.203521	-0.0682591	-0.00874238	-0.083358	-0.197177	-0.292886	0.0957085	-0.178958	-0.218596	-0.22091	-0.0668692	0.0615098	0.118656
1845	0	-0.0230773	-0.0848026	-0.0769645	-0.0751648	-0.16484	-0.225277	-0.235309	-0.175377	-0.0422673	-0.13311	-0.100087	-0.151532	-0.155409	-0.114192	-0.0904862	-0.190998	-0.22256	-0.263762	-0.246422	-0.082539	-0.163883	0	0.0283675	-0.0294808	-0.0628602	-0.084766	-0.0739293	-0.102805	-0.0716343	-0.0290422	-0.0598157	0	-0.0219855	-0.0386414	-0.05855	-0.0218759	-0.0186865	-0.0324534	-0.0837765	-0.0969133	-0.0507368	-0.0461765	-0.169441	-0.164131	-0.208325	-0.202443	-0.221782	-0.211898
2423	0	-0.0407119	-0.0861425	-0.0887057	-0.108224	-0.147215	-0.223288	-0.2709	-0.315435	-0.138858	-0.176578	-0.153749	-0.0346056	-0.147449	-0.224438	-0.453933	-0.380473	-0.301874	-0.18942	-0.139	-0.263693	0.124694	0	-0.159855	-0.092443	-0.0180164	0.191959	0.0795085	-0.0751633	-0.23523	-0.330185	-0.0289133	0	0.00713428	0.0482819	0.0747021	0.07216	0.0578889	0.0426399	0.0464111	0.0410433	0.00288158	0.0381617	0.0197516	-0.0151764	-0.0205529	0.00191594	0.0145008	0.00167928
518	0	0.00863849	-0.0131097	-0.00758	-0.0962967	-0.154617	-0.221873	-0.163123	-0.12417	-0.0495713	-0.0745988	-0.104808	-0.101664	-0.198124	-0.253759	-0.245725	-0.176676	-0.160069	-0.262172	-0.276492	-0.246964	-0.0295283	0	0.00549453	0.0802063	0.141371	0.0446206	-0.0827489	-0.166612	-0.00575931	0.0475136	0.0925841	0	0.0371965	0.0463454	0.0873497	0.0714761	0.0374655	-0.0169627	-0.0549908	-0.0471754	0.105495	-0.152671	-0.00307654	-0.00443903	-0.00831985	-0.0139058	-0.080197	-0.0964966
1876	0	0.0207738	-0.0303665	-0.0875875	-0.210928	-0.241851	-0.219965	-0.151218	-0.114656	-0.201903	0.0872464	-0.0241002	0.0140807	0.028478	0.0658293	0.0180618	-0.0388644	-0.160577	-0.207865	-0.208378	-0.0528467	-0.155531	0	-0.0174071	-0.0829447	-0.177517	-0.25309	-0.227087	-0.0834879	0.0325467	0.0696211	-0.173156	0	-0.0242754	-0.0399182	-0.0181077	0.00969758	-0.0234704	-0.0328908	-0.0325437	0.00386809	-0.0479374	0.0518055	0.113216	0.110205	0.100669	0.062151	0.0580336	0.0638765
1550	0	0.00668668	0.0200601	0.0144173	-0.0169282	-0.103586	-0.219853	-0.317104	-0.365729	0.183771	-0.5495	-0.166344	-0.153186	-0.126868	-0.0761924	-0.0143171	0.00787157	-0.0208259	-0.0738816	-0.100409	0.0585498	-0.158959	0	-0.00647205	-0.0194162	-0.0757346	-0.168955	-0.277802	-0.365371	-0.409567	-0.431664	-0.0411234	0	-0.0126491	0.0016857	0.0556535	0.171058	0.308266	0.388051	0.38861	0.349277	NaN	NaN	0.230538	0.292248	0.272809	0.110512	-0.146773	-0.356188
2520	0	-0.0243817	-0.150332	-0.150142	-0.189243	-0.16374	-0.219749	-0.275239	-0.322943	-0.119719	-0.203224	-0.156206	-0.158857	-0.161008	-0.131305	-0.0854181	-0.114277	-0.10453	-0.0829542	0.0003286	-0.0987594	0.099088	0	-0.0217302	-0.145529	-0.175042	-0.26003	-0.205669	-0.271425	-0.34849	-0.479478	-0.177165	0	0.0424876	0.0800963	0.204229	0.187633	0.143378	0.0622443	0.103	0.105577	0.44115	-0.335573	0.136393	0.155445	0.19975	0.164137	0.0743714	0.040305
2635	0	0.0136921	0.0410764	0.0648418	0.0712959	-0.0292814	-0.219579	-0.406258	-0.499597	-0.0189161	-0.480681	0.11707	0.0510059	-0.0811221	-0.240803	-0.361973	-0.373066	-0.312596	-0.224572	-0.18056	-0.316516	0.135956	0	0.0797561	0.239268	0.422715	0.550338	0.460855	0.210086	-0.0646159	-0.201967	0.41467	0	0.0172213	0.0273375	-0.00322488	-0.00318072	0.0910617	0.0972615	0.133489	0.0850022	0.0158695	0.0691326	-0.0430013	-0.058365	-0.022099	0.0355003	0.0919847	0.125558
2720	0	0.0447853	0.0656481	0.0294611	-0.0558821	-0.144633	-0.218908	-0.259462	-0.295162	0.0831718	-0.378334	-0.117681	-0.0639481	-0.149122	-0.0629995	-0.185669	-0.0801318	-0.112265	-0.0272352	-0.00950183	-0.0205367	0.0110349	0	-0.00894719	0.0970893	-0.0252199	0.0121066	-0.182182	-0.224323	-0.349907	-0.403341	-0.0139721	0	0.00743112	-0.0357569	-0.00370118	0.058609	0.136518	0.20311	0.153789	0.151818	0.097412	0.0544058	0.120178	0.140104	0.112964	0.12559	0.0530389	0.0375559
855	0	-0.0178168	-0.0210052	-0.0591556	-0.11422	-0.154097	-0.218856	-0.261283	-0.311124	-0.0642179	-0.246906	-0.0922779	-0.160481	-0.159428	-0.183832	-0.173164	-0.19848	-0.240009	-0.237556	-0.277737	-0.234527	-0.0432102	0	0.0503864	0.0461452	0.0323983	-0.0333338	-0.0478945	-0.0711242	-0.116005	-0.125665	0.0780312	0	0.0275846	-0.00360945	-0.00560772	-0.0426788	-0.0251694	-0.0567373	-0.0944532	-0.128205	-0.00165215	-0.126553	-0.212005	-0.224623	-0.237319	-0.192597	-0.145028	-0.109703
1003	0	-0.0114084	-0.005251	-0.102818	-0.11119	-0.217592	-0.218764	-0.158793	-0.0246416	-0.0963451	0.0717036	0.0594563	0.0830513	0.0442208	0.0373889	-0.0254667	-0.0334999	0.0401862	-0.0300213	-0.024633	0.252352	-0.276985	0	-0.0350035	0.00998443	-0.0807509	-0.0262669	-0.124635	-0.199494	-0.0693156	0.0594478	-0.289241	0	-0.0500003	-0.124342	-0.173024	-0.184364	-0.184019	-0.193323	-0.223959	-0.249943	NaN	NaN	0.429191	0.21857	-0.0572214	-0.187559	-0.176817	-0.170446
2650	0	-0.044024	-0.132235	-0.22061	-0.263415	-0.260486	-0.218467	-0.183092	-0.168727	NaN	NaN	-0.0781125	-0.127219	-0.199319	-0.245306	-0.245577	-0.226243	-0.176539	-0.116069	-0.0804517	NaN	NaN	0	0.00508247	-0.0110287	-0.053416	-0.0959503	-0.112355	-0.120041	-0.145135	-0.166388	NaN	0	-0.0841349	-0.115802	-0.147056	-0.0838331	-0.0370021	0.00315574	0.00672648	-0.0381665	-0.138665	0.100498	0.0282583	0.0177182	0.00810028	-0.0541713	-0.063409	-0.115804
655	0	-0.0118448	-0.0355344	-0.0633928	-0.0835752	-0.13225	-0.217093	-0.297767	-0.338104	-0.158293	-0.179811	0.0493741	0.00638327	-0.0795984	-0.131149	-0.105279	-0.0462763	-0.0315638	-0.0512819	-0.061141	-0.05301	-0.00813103	0	0.031146	0.0934381	0.117131	0.0710776	-0.0365995	-0.136155	-0.197111	-0.227589	-0.0559087	0	-0.0280007	-0.0253352	-0.00207172	0.0378456	0.030921	-0.0151919	-0.0393615	-0.0553265	0.0586976	-0.114024	-0.0862694	-0.0883212	-0.079673	-0.0792798	-0.0704319	-0.0642454
1268	0	-0.00185172	0.00984572	-0.0221539	-0.0788821	-0.133682	-0.217087	-0.167622	-0.176488	-0.016451	-0.160037	-0.0669256	-0.069446	-0.0215388	-0.018398	-0.0596667	-0.0437591	-0.124913	-0.0984529	-0.16845	-0.0853806	-0.0830692	0	0.000668675	-0.0355411	-0.0706815	-0.086141	-0.156849	-0.159099	-0.136094	-0.074964	0.00200404	0	0.00202559	-0.0278721	-0.0358607	-0.0400151	-0.0630317	-0.106072	-0.152575	-0.175905	-0.07893	-0.0969753	-0.156678	-0.168573	-0.163089	-0.159691	-0.141514	-0.131116
3661	0	0.0404182	0.0172369	-0.0121792	-0.0952729	-0.250834	-0.215531	-0.158525	-0.00137747	0.029777	-0.0311544	-0.0646468	-0.139615	-0.135796	-0.131977	-0.114886	-0.182285	-0.203312	-0.108921	-0.0318762	0.120919	-0.152796	0	0.115386	0.0883859	0.055151	-0.0450336	-0.133196	-0.0768659	-0.11425	-0.034148	-0.155789	0	-0.0374586	-0.0576676	-0.0320036	0.015008	0.00220136	0.0358697	0.0657935	0.134781	0.0449972	0.0897834	0.0359526	0.0619782	0.0715431	0.0800174	0.08979	0.0845315
1591	0	-0.083664	-0.084932	-0.0348718	0.0575698	-0.177404	-0.215329	-0.197022	0.0555115	-0.192898	0.248409	-0.0656977	-0.105502	-0.073429	0.0513037	0.0838147	0.0294815	-0.14143	-0.0916802	-0.0679614	-0.13953	0.0715685	0	-0.0438599	-0.0772007	-0.151873	-0.0919426	-0.272583	-0.139597	-0.171039	0.0577752	-0.119066	0	-0.0348276	-0.0386734	-0.0612036	-0.0384464	-0.0382799	-0.0480741	-0.0455329	-0.0402584	0.0356636	-0.0759221	-0.104046	-0.0955486	-0.0702851	-0.106278	-0.10696	-0.103222
1634	0	-0.0777131	-0.15455	-0.138957	-0.0962559	-0.21422	-0.214853	-0.206641	-0.0799723	0.0020706	-0.0820429	-0.0420423	-0.0480352	-0.090435	-0.153256	-0.149988	-0.0740577	-0.00999156	-0.0180229	-0.0714918	0.0005619	-0.0720537	0	-0.0717202	-0.106157	-0.0277429	0.0116893	-0.182204	-0.246904	-0.230661	-0.0505229	-0.0405336	0	-0.00119767	-0.0158432	-0.0238621	-0.0419224	-0.0625101	-0.0700203	-0.0788668	-0.0623559	-0.0707207	0.0083648	0.143022	0.129382	0.112565	0.0942442	0.0945579	0.0829393
3896	0	-0.0768048	-0.167408	-0.195004	-0.17863	-0.181292	-0.213124	-0.25509	-0.28114	NaN	NaN	-0.295832	-0.235216	-0.128178	-0.0353357	0.00115214	-0.00451967	-0.0832775	-0.192962	-0.263267	NaN	NaN	0	-0.137421	-0.335061	-0.4555	-0.475614	-0.472604	-0.425679	-0.357961	-0.313705	NaN	0	-0.0599747	-0.0293874	-0.0473705	0.0188291	-0.140593	-0.0890182	-0.132471	-0.0139743	0.0389365	-0.0529108	-0.12489	-0.127372	-0.212276	-0.327576	-0.386191	-0.374888
1611	0	-0.0169825	0.0225074	-0.0498386	-0.123239	-0.157805	-0.21279	-0.251355	-0.313267	-0.0624551	-0.250812	-0.0053396	-0.0755808	-0.140094	-0.164027	-0.112655	-0.0478222	-0.0724819	-0.088835	-0.117147	-0.213864	0.0967175	0	0.0532586	0.157262	0.108849	-0.015923	-0.115323	-0.145648	-0.16786	-0.20146	0.146069	0	-0.0396345	0.0512771	0.0633085	0.221903	0.214572	0.208919	0.191442	0.213253	0.264556	-0.0513031	-0.0864459	0.0460105	0.0150797	0.0859717	0.0722434	0.00748137
1899	0	-0.0426819	-0.0331636	-0.0964873	-0.140682	-0.189502	-0.212298	-0.203511	-0.21088	-0.0203129	-0.190567	-0.160136	-0.106329	-0.0770381	-0.0371232	-0.170928	-0.125306	-0.15734	-0.0488989	-0.0711818	-0.102708	0.0315266	0	-0.0964884	-0.116261	-0.2195	-0.12989	-0.224332	-0.215093	-0.314748	-0.299834	-0.0777401	0	-0.00506335	0.0143377	0.0598197	0.0707666	0.0143275	-0.0657017	-0.0743547	-0.0748662	0.0791415	-0.154008	-0.055129	-0.0655199	-0.0794594	-0.110011	-0.159333	-0.152365
2402	0	-0.0417791	-0.0387925	-0.128764	-0.221812	-0.252147	-0.211974	-0.10412	-0.0446983	-0.1268	0.0821019	-0.0941907	-0.0931543	-0.00095357	0.00609154	0.0627818	-0.0643933	-0.0932436	-0.183623	-0.204229	-0.20175	-0.00247857	0	-0.0428156	-0.13203	-0.229047	-0.378784	-0.281945	-0.212921	-0.0146873	0.06534	-0.0192405	0	-0.077348	-0.213219	-0.248317	-0.235607	-0.171612	-0.178911	-0.186211	-0.223324	-0.184884	-0.0384395	-0.269389	-0.288028	-0.224466	-0.240868	-0.277866	-0.260017
2721	0	-0.0864928	-0.133286	-0.178293	-0.183825	-0.137241	-0.2107	-0.299411	-0.491343	-0.0541549	-0.437188	-0.144835	-0.0946713	-0.0189486	0.000139549	-0.0691603	0.0463209	-0.0219832	-0.00324775	-0.152089	0.165939	-0.318028	0	-0.136657	-0.259173	-0.323267	-0.2595	-0.328397	-0.333552	-0.440998	-0.484089	-0.364928	0	-0.0396357	-0.0224712	0.00123562	0.0219185	-0.0145682	-0.0230028	-0.00209282	0.0226154	0.0567871	-0.0341716	-0.0166483	-0.00904195	-0.00667905	-0.047709	-0.133806	-0.146242
2437	0	-0.0154484	-0.0311218	-0.0439764	-0.132856	-0.201227	-0.209646	-0.0911958	-0.0391315	0.0152983	-0.0544298	-0.091102	-0.132639	-0.102559	-0.0568864	0.0114226	0.0108326	-0.00102063	0.0724691	0.0936721	0.16831	-0.0746375	0	0.0260884	-0.0196644	-0.078192	-0.235381	-0.303161	-0.299727	-0.254767	-0.223906	-0.244113	0	-0.00770713	0.0254798	0.0341757	0.0390582	-0.0143956	-0.020116	-0.0084262	0.0197248	0.171219	-0.151494	-0.0500479	-0.0221019	0.0374471	0.0240846	-0.00916083	-0.0455826
1299	0	-0.00938487	-0.0112393	-0.0357114	-0.129841	-0.129599	-0.209596	-0.122857	-0.163544	0.112774	-0.276318	-0.0252413	-0.0527503	-0.0589077	-0.0647479	-0.118903	-0.0833706	-0.153507	-0.0968246	-0.180513	0.0300353	-0.210548	0	0.0181241	0.0224271	0.00379517	-0.036179	-0.0714702	-0.0813307	-0.0512737	-0.0082729	0.0574973	0	0.008015	-0.0278044	-0.0394068	-0.0475645	-0.0297772	-0.035292	-0.0586087	-0.0634269	-0.0625238	-0.000903152	-0.0084343	-0.0326064	-0.056618	-0.0385999	0.0080264	0.00117584
2611	0	0.0325468	0.0976403	0.145027	0.14216	0.00728245	-0.209351	-0.408278	-0.507741	0.221764	-0.729505	-0.010849	-0.0369002	-0.0890027	-0.0875234	-0.00641115	0.103441	0.162401	0.167779	0.170467	0.0791483	0.0913191	0	0.058598	0.175794	0.221701	0.137722	-0.107008	-0.382601	-0.586906	-0.689058	0.131766	NaN	NaN	NaN	NaN	NaN	NaN	NaN	NaN	NaN	NaN	NaN	NaN	NaN	NaN	NaN	NaN	NaN
1232	0	-0.0331301	-0.0319808	-0.0489277	-0.0621533	-0.15842	-0.209012	-0.26163	-0.258213	-0.105536	-0.152677	-0.183147	-0.167425	-0.118409	-0.0870426	-0.113561	-0.141947	-0.176738	-0.1411	-0.137086	-0.0181225	-0.118964	0	-0.0488521	-0.0967184	-0.145032	-0.131739	-0.19962	-0.215421	-0.303676	-0.304273	-0.27056	0	0.012828	-0.0149401	-0.0515857	-0.100703	-0.0908821	-0.0449878	-0.0510109	-0.0434733	-0.105625	0.0621514	-0.00929926	-0.024034	-0.038314	-0.00899962	0.010078	0.00653318
235	0	0.0519957	0.088847	0.101089	0.0401906	-0.173854	-0.208888	-0.197247	-0.0525466	0.0826399	-0.135187	0.0112934	-0.0342551	-0.0280878	-0.141365	-0.0918223	-0.180443	-0.134762	-0.105926	-0.0262945	-0.12259	0.0962955	0	0.0975441	0.128228	0.253748	0.143306	0.0178828	-0.0628319	-0.0800277	-0.0149587	0.216523	0	-0.0148999	-0.0298071	-0.041262	0.0436297	0.0634871	0.095273	0.0277058	0.0322809	0.143866	-0.111585	-0.0836765	-0.0409798	-0.017478	0.00663341	-0.00327653	0.0142838
1295	0	-0.00699043	-0.0209713	-0.0539087	-0.0988121	-0.153946	-0.207345	-0.241788	-0.259009	-0.081707	-0.177302	-0.0216122	-0.00658705	0.0234632	-0.00626345	-0.110792	-0.215	-0.244084	-0.213391	-0.198044	-0.0731096	-0.124935	0	-0.0220156	-0.0660467	-0.0692574	-0.00963201	0.0394412	0.0151261	-0.0500094	-0.0825772	-0.0302096	0	-0.0244521	-0.0278551	-0.0501803	-0.00748015	-0.00651471	0.0137004	-0.0313547	-0.0500307	0.0710463	-0.121077	0.0464211	0.0353383	0.04898	0.040113	0.0170987	0.00924386
1716	0	-0.0436317	-0.0872392	0.00325377	-0.0126651	-0.0672882	-0.206433	-0.213265	-0.217648	-0.156706	-0.0609424	0.051659	-0.0344699	-0.0768931	-0.169395	-0.137334	-0.165266	-0.170202	-0.173497	-0.192068	-0.228185	0.036117	0	0.0424971	0.0413129	0.224308	0.176328	0.149636	0.0154288	0.0118909	0.0260784	0.123138	0	-0.00375318	-0.00396425	0.00311996	-0.00254932	-0.0282674	-0.0530019	-0.056704	-0.0480389	NaN	NaN	0.0428824	0.0434184	0.0362086	0.0207171	0.00883055	0.00883055
1429	0	0.0208998	0.0205515	0.0415074	-0.046889	-0.093228	-0.20596	-0.162828	-0.18781	-0.0212646	-0.166545	-0.167643	-0.191791	-0.208896	-0.187815	-0.146307	-0.0996399	-0.101483	-0.107753	-0.102382	-0.00933995	-0.0930421	0	0.0450478	0.0618047	0.0616795	-0.0682247	-0.161231	-0.272119	-0.222717	-0.253071	-0.179567	0	-0.0355788	-0.0607624	0.000296503	0.0414313	-0.0155511	-0.0891476	-0.109077	-0.0809162	0.0187359	-0.0996522	-0.157951	-0.110761	-0.0653394	-0.0738828	-0.104448	-0.107653
3637	0	0.0140462	-0.00799415	0.0774489	-0.0125008	-0.117399	-0.205756	-0.217954	-0.189979	-0.189866	-0.000113174	-0.16133	0.0285664	-0.00528262	-0.0359394	-0.206616	-0.128899	-0.0667486	-0.116219	-0.146592	-0.126896	-0.0196965	0	-0.17585	-0.164041	-0.0479414	0.0327851	-0.149831	-0.300337	-0.263065	-0.204717	-0.2243	0	0.0843804	0.0845899	0.179344	0.0508277	0.0659921	0.0201352	0.107022	0.0701903	0.0861191	-0.0159289	0.221753	0.176609	0.250276	0.205577	0.286259	0.209081
2705	0	-0.0850254	-0.113707	-0.132401	-0.0939942	-0.139059	-0.205321	-0.241539	-0.275254	-0.17146	-0.103794	-0.168335	-0.175531	-0.139234	-0.106065	-0.131699	-0.103749	-0.139746	-0.102263	-0.1713	-0.0279395	-0.14336	0	-0.0778286	-0.142808	-0.194671	-0.13063	-0.203645	-0.23391	-0.30761	-0.272289	-0.311855	NaN	NaN	NaN	NaN	NaN	NaN	NaN	NaN	NaN	NaN	NaN	NaN	NaN	NaN	NaN	NaN	NaN
1721	0	-0.00873102	-0.115946	-0.146519	-0.211571	-0.222044	-0.202827	-0.196892	-0.160599	-0.0879629	-0.0726364	-0.0459212	-0.014379	-0.00512438	-0.0448798	-0.0436555	-0.0596977	-0.090932	-0.11518	-0.10198	-0.133282	0.0313017	0	-0.0402733	-0.156743	-0.14756	-0.213837	-0.208267	-0.157816	-0.127633	-0.104541	-0.000602651	0	-0.00121672	0.00695152	-0.00561759	0.0120886	-0.0240426	-0.0372354	-0.0683923	-0.061615	-0.00938465	-0.0522303	-0.0421619	-0.0780382	-0.10675	-0.125382	-0.10999	-0.00957595
3928	0	-0.0263504	-0.0790513	-0.127567	-0.145548	-0.160396	-0.202646	-0.249081	-0.272298	0.024864	-0.297162	-0.145243	-0.16907	-0.216722	-0.221404	-0.159289	-0.0823348	-0.0573383	-0.0753126	-0.0842997	0.181873	-0.266173	0	-0.00252414	-0.00757244	-0.0514067	-0.131503	-0.223305	-0.290551	-0.319011	-0.333242	-0.302252	0	-0.00521733	0.0304469	0.104867	0.177281	0.263889	0.303259	0.314276	0.285032	0.315937	-0.0309054	0.157954	0.183282	0.198177	0.226856	0.221	0.196369
1686	0	0.00639956	-0.00125445	-0.0156274	-0.095278	-0.154834	-0.202414	-0.0763128	-0.0050796	0.0574949	-0.0625745	-0.0447745	-0.0545462	-0.0492405	-0.0492289	-0.0561832	-0.0928012	-0.11206	-0.10753	-0.08499	-0.046757	-0.038233	0	0.0161713	0.00321153	-0.011173	-0.0838693	-0.106807	-0.135128	-0.0135569	0.0351359	0.0594774	0	0.0112508	-0.00402635	-0.0246683	-0.0349737	-0.038763	-0.0619373	-0.0891971	-0.108126	-0.00688165	-0.101244	-0.08218	-0.0848147	-0.078968	-0.0703646	-0.0781657	-0.0941747
1862	0	-0.0316909	0.0145978	-0.0430892	-0.028553	-0.152722	-0.201224	-0.264774	-0.229339	-0.058456	-0.170883	-0.179245	-0.214689	-0.201771	-0.178488	-0.152475	-0.150073	-0.175214	-0.251173	-0.308317	-0.207372	-0.100944	0	0.00375342	0.0371233	-0.0438467	-0.0553228	-0.181894	-0.205255	-0.192846	-0.100268	-0.0303288	0	-0.0477375	-0.0999132	-0.143405	-0.139003	-0.161398	-0.211315	-0.247673	-0.251956	-0.113769	-0.138188	-0.190595	-0.179968	-0.204059	-0.22979	-0.217679	-0.150312
3811	0	-0.06775	-0.116143	-0.164844	-0.155301	-0.166946	-0.200964	-0.201548	-0.214167	-0.0706611	-0.143506	-0.0295206	-0.0551836	-0.114759	-0.0519165	-0.0132778	0.046457	0.0185707	0.0135064	0.0258183	-0.0318428	0.057661	0	-0.042087	-0.030905	-0.142448	-0.171544	-0.242924	-0.249055	-0.244575	-0.269506	-0.0683388	0	0.00129145	-0.0177308	0.0306862	0.0514321	0.0410806	0.0115984	-0.0131605	0.00528624	0.0871844	-0.0818982	0.000993749	0.0253361	0.0342323	0.0552961	0.0712432	0.0839382
2328	0	-0.00766002	-0.012833	-0.0596676	-0.150605	-0.183674	-0.200817	-0.131331	-0.0950216	0.111707	-0.206729	0.0894505	0.0880294	0.0802573	0.00929852	-0.0297054	-0.0211455	-0.0432943	-0.0149625	-0.0388067	-0.042435	0.00362829	0	-0.00623894	-0.00363982	0.0204844	-0.0314486	-0.0730776	-0.0680721	-0.0269183	0.0332357	0.243593	0	-0.0483928	-0.0825239	-0.0720465	-0.0295073	-0.0164162	-0.0287908	-0.0141021	0.011478	-0.147054	0.158532	-0.187374	-0.218788	-0.226412	-0.209634	-0.147487	-0.141216
1865	0	-0.00861975	-0.0258593	-0.0496737	-0.0714433	-0.120957	-0.200259	-0.272986	-0.309349	-0.148081	-0.161268	-0.205263	-0.150407	-0.040696	0.0739425	0.138653	0.101813	0.0133531	-0.0800342	-0.126728	-0.251556	0.124828	0	-0.0634754	-0.190426	-0.328879	-0.415359	-0.428033	-0.418875	-0.398214	-0.387884	-0.101788	0	-0.0677283	-0.0765439	-0.0794628	0.00360793	0.197542	0.203015	0.213288	0.0768845	-0.0701227	0.147007	-0.144315	-0.0128664	0.0284329	0.0685058	0.0197742	0.0182718
1768	0	-0.102607	-0.130754	-0.132548	-0.0333093	-0.112963	-0.198935	-0.349572	-0.39024	-0.171712	-0.218528	-0.217632	-0.137829	-0.0876353	-0.0815407	-0.154621	-0.0861576	-0.166787	-0.208725	-0.262616	-0.206172	-0.0564439	0	-0.182409	-0.260751	-0.268639	-0.09632	-0.244438	-0.24978	-0.358479	-0.345256	-0.183172	0	0.033689	0.0111243	-0.101383	-0.169144	-0.102215	-0.083234	-0.246888	-0.420034	NaN	NaN	-0.293311	-0.349216	-0.324899	-0.164453	-0.0049216	0.0175687
682	0	-0.0278666	-0.125255	-0.152407	-0.173995	-0.141334	-0.198546	-0.213103	-0.201548	-0.044375	-0.157173	-0.333982	-0.301446	-0.377621	-0.282343	-0.224195	-0.127	-0.0823618	-0.179541	-0.185615	-0.234938	0.0493229	0	-0.0604026	-0.0816151	-0.204046	-0.283782	-0.348315	-0.450166	-0.367544	-0.349915	-0.143418	0	0.00147182	0.0397096	0.10987	0.141112	0.0894305	0.0278255	-0.0155901	-0.0104256	0.121334	-0.13176	-0.0101929	-0.000910483	-0.00668022	-0.047711	-0.110938	-0.124672
2378	0	-0.0565383	-0.150319	-0.146152	-0.116189	-0.141069	-0.198513	-0.229608	-0.237184	-0.146419	-0.0907654	-0.10015	-0.145953	-0.330432	-0.270924	-0.353617	-0.226096	-0.288273	-0.186961	-0.188346	-0.155646	-0.0326992	0	-0.0107355	0.0799632	0.0246221	0.137279	-0.0151236	-0.0103905	-0.142798	-0.148989	-0.0909223	0	0.108547	0.083621	-0.0254273	-0.189962	-0.0529816	-0.0455258	-0.118654	-0.288075	-0.0359754	-0.252099	-0.358622	-0.404927	-0.454545	-0.196041	-0.0899325	0.000835717
192	0	0.0200037	0.0250689	-0.00480828	-0.0644484	-0.118909	-0.198458	-0.308274	-0.378315	NaN	NaN	-0.30189	-0.29559	-0.27931	-0.25935	-0.254267	-0.267742	-0.309163	-0.359972	-0.390071	NaN	NaN	0	0.0137033	0.00248814	-0.0473488	-0.112071	-0.153057	-0.191185	-0.250192	-0.290134	NaN	0	0.0462362	0.0498525	0.101653	0.0786812	0.115706	0.0804174	0.104319	0.118433	0.0094089	0.109024	0.0948078	0.0949789	0.0660354	0.0247809	0.0826794	0.100249
2871	0	-0.0420573	-0.126172	-0.19053	-0.193075	-0.174635	-0.197026	-0.239173	-0.260246	-0.210434	-0.0498119	0.111946	0.0747106	0.0002397	-0.0916662	-0.163772	-0.175391	-0.146323	-0.0998209	-0.0765697	-0.004669	-0.0719007	0	-0.00482189	-0.0144657	0.013082	0.0826431	0.112701	0.0612437	-0.0274056	-0.0717303	-0.0938191	0	-0.0438513	-0.0849442	-0.0794276	-0.0437472	-0.0245124	0.0230097	0.115265	0.183759	NaN	NaN	0.0376564	0.097432	0.104385	-0.00125982	-0.108282	-0.104084
173	0	-0.0504173	-0.161081	-0.163314	-0.156007	-0.195364	-0.196354	0.158039	0.361784	-0.163257	0.525041	-0.192461	-0.222003	-0.197505	-0.188997	-0.142742	-0.162523	-0.164231	-0.164785	-0.162986	-0.2565	0.0935137	0	-0.0208753	-0.156038	-0.166778	-0.205726	-0.225302	-0.224584	0.130362	0.332309	-0.0992187	0	-0.00190305	-0.0201382	-0.0198601	-0.0137219	-0.00492682	-0.0299083	-0.036545	-0.0449734	-0.00597141	-0.039002	-0.00532144	-0.00638782	-0.00151551	-0.0319463	-0.0366343	-0.0374058
3954	0	0.0189077	0.0567231	0.0696475	0.0387731	-0.0636522	-0.193829	-0.299116	-0.351759	-0.122627	-0.229132	0.0470792	-0.032546	-0.191796	-0.339738	-0.396745	-0.362803	-0.328844	-0.306195	-0.29487	-0.0402183	-0.254652	0	0.0985329	0.295599	0.456464	0.482598	0.34623	0.182094	0.0541581	-0.0098098	-0.0353298	NaN	NaN	NaN	NaN	NaN	NaN	NaN	NaN	NaN	NaN	NaN	NaN	NaN	NaN	NaN	NaN	NaN
3436	0	0.0554182	0.0747348	-0.013938	-0.147991	-0.121449	-0.192513	-0.211196	-0.405704	-0.0311245	-0.37458	-0.27615	-0.273452	-0.296209	-0.391851	-0.517124	-0.630722	-0.567008	-0.553892	-0.494176	-0.271969	-0.222207	0	0.0527198	0.0947933	0.101763	0.0929821	0.233123	0.0983444	0.0665463	-0.187678	-0.0353059	0	0.00556103	-0.00432764	-0.0320875	-0.0370075	-0.0569587	-0.137118	-0.151094	-0.173209	-0.0921895	-0.0810198	0.113875	0.0929888	0.126739	0.11121	0.089256	0.0550237
2489	0	-0.0481262	-0.0243403	-0.0649359	-0.0737627	-0.258567	-0.19234	-0.213863	-0.0401722	-0.114609	0.0744369	-0.104189	-0.0536945	-0.134305	-0.190982	-0.206899	-0.117099	-0.0725739	-0.223589	-0.304516	-0.139377	-0.165139	0	-0.0986203	0.00577568	0.0218577	0.0289476	-0.245656	-0.223955	-0.0944626	0.160155	-0.0794207	0	0.00828569	-0.0504846	-0.0952979	-0.105015	-0.0706498	-0.0189242	-0.0344148	-0.0321693	-0.121653	0.0894837	-0.0499287	-0.0706315	-0.0709929	-0.0718884	-0.0574648	0.0872129
442	0	-0.0127071	-0.0381213	-0.137588	-0.298399	-0.336837	-0.191556	0.0277782	0.137445	-0.167504	0.304949	-0.34426	-0.29689	-0.202149	-0.154401	-0.201018	-0.249199	-0.204581	-0.11297	-0.0671646	-0.132405	0.0652408	0	-0.0600775	-0.180232	-0.327446	-0.441641	-0.431898	-0.331234	-0.203512	-0.13965	-0.379358	0	-0.0585347	-0.101722	-0.131024	-0.0984014	-0.0388382	-0.0164694	0.00994674	-0.0199203	-0.0193062	-0.000614095	-0.0977735	-0.0388201	0.000139423	-0.0610114	-0.11077	-0.133338
2362	0	0.010966	0.042223	0.024415	-0.0911958	-0.112958	-0.191422	0.0516418	0.0961051	0.0868435	0.0092616	0.0657577	0.025066	0.0335957	0.02788	0.004883	0.025669	0.00158042	0.0842587	0.0731129	-0.0986874	0.1718	0	0.0516577	0.074385	0.0622927	-0.0303211	-0.0728693	-0.127245	0.0331408	0.0887499	0.251289	0	-0.0182638	-0.0355348	-0.0535135	-0.0585972	-0.0251951	-0.0261596	-0.0020716	-0.0204439	-0.0429563	0.0225124	-0.0380802	-0.0413516	-0.0446399	-0.0490402	-0.0342366	-0.029809
2381	0	0.0531461	-0.00228783	0.0126251	-0.0940195	-0.127926	-0.190598	-0.276043	-0.322289	0.00067541	-0.322964	-0.183818	-0.160807	-0.14904	-0.124745	-0.168508	-0.212889	-0.275661	-0.363702	-0.420624	-0.134258	-0.286366	0	0.0301352	-0.0370663	-0.0464478	-0.10933	-0.0988546	-0.0987559	-0.0961592	-0.0854831	-0.0488848	0	-0.000506669	0.0111083	0.00114533	-0.00748368	-0.040249	-0.088569	-0.170445	-0.225611	-0.012312	-0.213299	-0.163473	-0.166935	-0.16671	-0.166485	-0.170069	-0.172664
1358	0	-0.0119582	-0.0358744	-0.0528359	-0.0508844	-0.090498	-0.19059	-0.297637	-0.35116	0.139674	-0.490834	0.234993	0.163104	0.0193271	-0.0398327	0.0575136	0.215502	0.277625	0.255131	0.243884	0.743658	-0.499774	0	0.0599305	0.179792	0.22199	0.126595	-0.0710065	-0.233222	-0.317775	-0.360051	-0.368991	0	-0.0290298	-0.110541	-0.0854513	-0.0334735	0.0794678	0.0707181	0.0592187	0.0419874	0.162625	-0.120637	-0.032297	0.0205683	0.0314249	0.0799561	0.0805804	0.11869
2716	0	-0.0342925	-0.102877	-0.151145	-0.144803	-0.139588	-0.19011	-0.260949	-0.296368	-0.143369	-0.152999	-0.341596	-0.33918	-0.334348	-0.268714	-0.144695	-0.0152128	0.061345	0.077101	0.084979	-0.211592	0.296571	0	-0.0367085	-0.110125	-0.224027	-0.341705	-0.465971	-0.593051	-0.679646	-0.722943	-0.273373	0	-0.00572809	-0.0171843	-0.00563688	0.0346421	0.064034	0.0538072	0.0205768	0.00396156	0.0337582	-0.0297966	-0.0869388	-0.0912781	-0.0999565	-0.0834176	-0.0373221	0.0326108
1119	0	0.260794	0.104475	0.0348578	-0.33417	-0.3912	-0.189804	-0.118283	0.0673139	-0.0454406	0.112755	-0.286941	0.144847	0.425406	0.236291	-0.166402	-0.284592	-0.223909	-0.00792997	0.0310423	0.0777858	-0.0467435	0	-0.170994	-0.607873	-0.488375	-0.454709	-0.393549	-0.252836	-0.397294	-0.25067	-0.410168	0	0.0694953	0.0673833	0.14586	0.019677	-0.029368	-0.12476	-0.0634932	-0.13674	0.117672	-0.254412	0.114899	0.024747	0.193888	0.0721325	0.0296162	-0.138706
1974	0	-0.0287282	-0.118686	-0.117524	-0.12816	-0.135749	-0.189365	-0.221752	-0.208947	-0.353676	0.14473	-0.388317	-0.32954	-0.4869	-0.362331	-0.299121	-0.179167	-0.176447	-0.348777	-0.349075	-0.658547	0.309472	0	-0.0875045	-0.0201033	-0.14351	-0.217355	-0.344899	-0.401235	-0.261292	-0.248189	-0.0834467	0	-0.0731305	-0.0497505	0.0217017	0.1403	0.115548	0.0352491	-0.0732132	-0.0804271	0.0882879	-0.168715	-0.0113153	0.0211587	0.0012678	0.0646747	0.104319	0.159684
2327	0	-0.0320135	-0.355426	-0.37917	-0.450486	-0.183361	-0.189055	-0.135156	-0.133307	-0.450582	0.317275	-0.0537366	-0.0175737	-0.136985	-0.21538	-0.104256	-0.00646687	0.186126	0.0106879	0.135748	-0.158721	0.29447	0	-0.0681764	-0.272177	-0.217527	-0.399966	-0.230631	-0.428917	-0.199581	-0.322792	-0.345597	0	-0.0722203	-0.0718592	0.0733033	0.240666	0.285428	0.248627	0.252863	0.2755	NaN	NaN	-0.306174	-0.251951	-0.196883	-0.195191	-0.229517	-0.246482
1927	0	0.0547575	0.138171	0.12183	0.0511578	-0.138823	-0.188993	-0.363864	-0.413965	-0.0318065	-0.382159	-0.252682	-0.250225	-0.386934	-0.407652	-0.476376	-0.413406	-0.393204	-0.409092	-0.378711	-0.309655	-0.069056	0	0.0523	0.272422	0.2768	0.274851	0.0219001	-0.0484712	-0.207454	-0.287936	0.0251665	0	0.107954	0.255229	0.32708	0.238011	0.163728	0.0873701	0.0915733	0.058977	0.225688	-0.166711	0.229988	0.187653	0.195487	0.209191	0.149604	0.0579454
1770	0	-0.0103634	-0.0310903	-0.0966095	-0.196558	-0.238813	-0.188947	-0.0942875	-0.046958	-0.107352	0.0603943	-0.159284	-0.141034	-0.104534	-0.0261995	0.0757202	0.116295	0.0719408	-0.0142487	-0.0573435	-0.190731	0.133388	0	-0.0286133	-0.0858397	-0.229694	-0.431562	-0.514392	-0.420171	-0.239322	-0.148898	-0.0759049	0	-0.0178869	0.0317952	0.0102789	-0.00159385	-0.000475517	-0.0759077	-0.0184226	-0.0846041	0.274169	-0.358774	0.059432	0.0570484	0.111669	0.0887395	0.00697228	-0.12147
1330	0	0.019033	0.057099	0.0693389	0.0367195	-0.0638004	-0.187362	-0.285096	-0.333964	-0.238025	-0.095939	-0.0524091	-0.106362	-0.214267	-0.265736	-0.206818	-0.098209	-0.0502972	-0.0588209	-0.0630827	-0.244281	0.181198	0	0.0729855	0.218956	0.282666	0.191128	-0.0180005	-0.189473	-0.278685	-0.32329	-0.0461531	0	-0.060348	-0.142198	-0.266887	-0.304825	-0.248095	-0.168755	-0.108224	-0.0137976	-0.712181	0.698383	-0.129785	-0.161358	-0.401825	-0.386716	-0.109989	0.0610122
3062	0	0.017483	-0.0054016	-0.00344926	-0.0395333	-0.0777202	-0.186888	-0.245806	-0.286622	-0.0887202	-0.197902	-0.149231	-0.110351	-0.345897	-0.328067	-0.558512	-0.329056	-0.318652	-0.165028	-0.179451	-0.149122	-0.0303294	0	-0.0213965	0.191265	0.175387	0.369748	0.102105	-0.0174657	-0.230009	-0.256402	-0.0888287	0	0.0731594	0.132442	0.116303	0.0332939	0.0361037	0.0022079	0.0233791	-0.00224945	0.0496699	-0.0519194	0.15309	0.148185	0.136248	0.180505	0.133044	0.103199
2084	0	-0.0616691	-0.106796	-0.106389	-0.154097	-0.133372	-0.186817	-0.133388	-0.199435	0.0163672	-0.215803	0.0370884	-0.0466625	0.0202979	-0.0567454	0.0202237	-0.0340176	-0.0310816	-0.0298293	-0.0824272	-0.0085161	-0.0739111	0	0.0220818	-0.0900051	-0.012555	-0.137232	-0.0622664	-0.118647	-0.0664707	-0.0799197	0.0619717	0	-0.0176148	-0.129244	-0.155464	-0.155898	-0.0643741	-0.0951917	-0.130975	-0.236209	-0.164321	-0.0718881	-0.307318	-0.351233	-0.342603	-0.349984	-0.313178	-0.284246
4036	0	-0.056748	-0.071322	0.06283	0.102453	-0.122245	-0.186572	-0.142293	0.0981125	0.0106362	0.0874763	0.0275206	-0.106859	-0.0838328	-0.0585905	0.124052	0.139621	0.153836	0.104205	0.1372	-0.0155945	0.152794	0	0.0776315	0.0400314	0.148941	0.00592248	-0.234345	-0.312887	-0.218977	-0.0115667	0.0537513	0	-0.0101449	-0.0260109	-0.022083	-0.0101392	-0.00740339	-0.0243057	-0.0326344	-0.0498791	0.00107095	-0.0509501	0.0307532	0.00170485	0.0106992	0.0217008	0.0292921	0.0282246
521	0	0.0330342	-0.0312945	-0.113222	-0.178427	-0.18963	-0.186378	-0.17366	-0.187657	-0.0174035	-0.170254	-0.0475015	-0.0333848	0.0216551	0.00654282	-0.0111377	-0.00577167	-0.0058273	-0.0130253	-0.0601643	0.0985977	-0.158762	0	0.0189176	-0.100451	-0.167266	-0.214791	-0.23136	-0.228052	-0.208136	-0.174994	-0.163503	0	-0.00496402	-0.00144335	-0.0385741	-0.0631991	-0.0762031	-0.0798458	-0.0350538	-0.051035	0.0976233	-0.148658	0.110223	0.107119	0.112746	0.125073	0.117528	0.0948812
2398	0	0.0175866	-0.00360943	0.0280636	-0.0658546	-0.0710286	-0.185531	-0.0661176	-0.0141791	-0.10068	0.086501	-0.202324	-0.0347725	0.00863873	0.102149	0.0739193	-0.0401544	0.0131136	-0.0650899	0.0198655	0.175035	-0.15517	0	-0.149965	-0.214572	-0.276409	-0.342098	-0.233198	-0.400969	-0.203352	-0.236369	-0.478039	0	-0.00139856	-0.0330068	-0.107895	-0.15388	-0.111749	-0.00431636	-0.029001	-0.0516386	-0.416199	0.364561	0.0197525	-0.0309383	-0.0793547	-0.0811721	0.0845782	0.128566
1875	0	-0.0154234	-0.0323737	-0.129138	-0.222343	-0.228359	-0.184883	-0.11088	-0.100573	-0.0983398	-0.00223303	-0.00272315	-0.0323921	-0.100565	-0.124782	-0.0909564	-0.102705	-0.0928863	-0.124461	-0.092067	-0.0698078	-0.0222593	0	0.0142455	0.0654679	-0.00707914	-0.13411	-0.128378	-0.0947199	0.0108578	-0.011229	-0.0312552	0	-0.011072	-0.0210751	-0.0391272	-0.0295691	-0.0231741	-0.0118804	-0.014008	-0.0073404	-0.035378	0.0280376	-0.0717049	-0.0573258	-0.0700558	-0.0838639	-0.104211	-0.0964982
4056	0	-0.0237267	0.0548889	-0.0823492	-0.24377	-0.273984	-0.183989	-0.0827687	-0.101757	-0.209369	0.107612	-0.0887326	-0.0259549	-0.0213566	-0.0510626	-0.130771	-0.155541	-0.17437	-0.116915	-0.0746885	-0.168822	0.0941337	0	-0.0865044	-0.0124871	-0.120019	-0.201732	-0.207176	-0.0983513	-0.0545865	-0.115801	-0.129279	0	-0.00058285	0.0671196	0.0666723	0.0620295	-0.00932612	-0.0219715	-0.00279535	0.0193806	0.263327	-0.243946	0.0920589	0.0908114	0.152232	0.0669423	-0.000273682	-0.121294
3428	0	-0.0436637	-0.130991	-0.194376	-0.190154	-0.164095	-0.183804	-0.227455	-0.249281	-0.0618222	-0.187459	0.051099	0.0194996	-0.0436993	-0.125918	-0.195557	-0.232924	-0.250598	-0.249253	-0.248581	0.000117004	-0.248698	0	-0.0120642	-0.0361927	-0.0173588	0.0565016	0.119928	0.117894	0.0728973	0.050399	-0.0108402	NaN	NaN	NaN	NaN	NaN	NaN	NaN	NaN	NaN	NaN	NaN	NaN	NaN	NaN	NaN	NaN	NaN
2374	0	-0.0160022	-0.0480065	-0.148994	-0.302962	-0.33183	-0.182617	0.0355805	0.144679	-0.416239	0.560918	0.057117	0.0214937	-0.049753	-0.197304	-0.385536	-0.491913	-0.475754	-0.383291	-0.337059	-0.654626	0.317567	0	0.0196211	0.0588634	0.105427	0.13969	0.2172	0.350255	0.475988	0.538855	0.295504	0	0.0368836	0.0547769	0.0892086	0.116212	0.125609	0.106278	0.104435	0.192509	-0.0580155	0.250524	-0.158411	-0.0938438	-0.0666531	-0.067021	-0.147055	-0.135255
2125	0	-0.0650872	-0.171181	-0.118877	-0.0952429	-0.157621	-0.181883	-0.117199	0.00423904	-0.185218	0.189457	-0.169011	-0.246313	-0.282658	-0.24528	-0.227055	-0.179709	-0.278461	-0.262228	-0.311892	-0.407127	0.0952355	0	0.0122151	-0.0575336	-0.042608	-0.0371984	-0.146922	-0.072432	-0.023982	0.14712	0.0528985	0	-0.0363746	-0.109124	-0.142301	-0.0995324	-0.0533019	-0.0795563	-0.145382	-0.178296	-0.123198	-0.0550976	-0.16117	-0.169883	-0.187308	-0.230178	-0.289781	-0.317813
1914	0	-0.0676665	-0.114905	-0.137056	-0.135636	-0.150131	-0.181628	-0.237348	-0.254348	-0.284552	0.0302038	-0.208032	-0.212582	-0.211178	-0.205352	-0.202938	-0.222692	-0.250822	-0.303003	-0.322726	-0.428064	0.105339	0	-0.0631166	-0.111759	-0.139736	-0.14073	-0.135471	-0.138838	-0.142378	-0.139655	-0.0645199	0	0.0160997	0.045767	0.0821982	0.0845846	0.0612123	0.0808017	0.101049	0.128814	0.133437	-0.00462295	0.208845	0.20824	0.208851	0.200295	0.201387	0.203359
3485	0	-0.0573846	-0.0830718	-0.0969465	-0.128831	-0.148102	-0.181342	-0.100403	-0.0939531	0.0272665	-0.12122	-0.0272364	-0.0655136	-0.0680825	-0.0684115	-0.0617189	-0.0347776	-0.0371316	-0.0574852	-0.0885046	-0.102366	0.0138618	0	-0.0191074	-0.0422258	-0.0557714	-0.0943486	-0.140561	-0.171447	-0.0701544	-0.0326849	0.102396	0	0.00134657	-0.0252311	-0.045606	-0.055397	-0.0641174	-0.070027	-0.119795	-0.122177	-0.0713501	-0.050827	-0.0452376	-0.0498009	-0.0708937	-0.0505925	-0.0434958	-0.0240771
3831	0	0.0908387	0.118838	0.113804	0.0028625	-0.136365	-0.180884	-0.0787246	0.0855296	-0.159134	0.244664	0.071346	-0.0280857	-0.0710582	-0.101785	0.0096278	-0.0164544	0.0808173	0.199719	0.327696	-0.0301316	0.357828	0	0.19027	0.261242	0.286935	0.0645807	-0.0485649	-0.190355	-0.207098	-0.17082	-0.0576564	0	-0.0390293	-0.0277158	0.00131627	0.0768419	0.0597501	0.0175221	0.0191551	0.0461646	0.112215	-0.0660501	0.15464	0.185353	0.167455	0.11965	0.102808	0.112854
4083	0	-0.028871	-0.0866131	-0.138031	-0.154254	-0.156691	-0.180538	-0.210709	-0.225795	-0.246581	0.0207863	-0.208651	-0.24599	-0.320667	-0.376405	-0.375863	-0.310041	-0.235215	-0.179328	-0.151385	-0.274892	0.123507	0	0.00846757	0.0254027	0.0297222	0.0129583	-0.0553018	-0.153975	-0.240032	-0.283061	-0.180341	0	0.0477717	0.0210663	0.0174303	-0.054801	-0.0178829	-0.0415512	-0.0129555	-0.0323229	-0.0500364	0.0177136	-0.242229	-0.215174	-0.197016	-0.149354	-0.144551	-0.148456
3231	0	-0.0543029	0.0138784	-0.102737	-0.126077	-0.194503	-0.18047	-0.186745	-0.217188	-0.181615	-0.0355735	-0.0695974	-0.0960987	-0.188996	-0.330315	-0.376839	-0.280206	-0.327587	-0.374509	-0.460678	-0.368071	-0.0926065	0	-0.0278016	0.133277	0.157981	0.181165	0.0161057	0.0775197	0.118166	0.173892	0.116859	0	0.00928847	0.00409793	0.0203797	0.000176435	0.035477	0.102622	0.118575	0.114085	0.0213289	0.0927565	-0.0224076	0.00203037	0.0597812	0.0802509	0.0772277	0.0174284
3001	0	0.0273497	0.00881934	-0.0856853	-0.116611	-0.222565	-0.180419	-0.166983	-0.0933935	-0.190456	0.0970621	-0.206713	-0.167335	-0.110926	-0.203593	-0.22937	-0.156485	-0.047526	-0.0647045	-0.178779	-0.288218	0.109439	0	-0.0120285	-0.0869677	-0.088805	-0.0939541	-0.272793	-0.339606	-0.308992	-0.121328	-0.10895	0	-0.0244462	-0.0607082	-0.0507905	-0.0334964	-0.0479993	-0.0982046	-0.130967	-0.120957	-0.0856373	-0.0353193	-0.266545	-0.275792	-0.311148	-0.319237	-0.321606	-0.279629
2685	0	-0.0228813	-0.068644	-0.137376	-0.206197	-0.220496	-0.180187	-0.116908	-0.085269	0.351098	-0.436367	0.341603	0.300261	0.217577	0.0803136	-0.0701871	-0.152377	-0.153018	-0.0990794	-0.0721102	0.73986	-0.81197	0	0.0184607	0.055382	0.123913	0.205593	0.273483	0.314434	0.323774	0.328444	-0.0471591	0	0.0130345	-0.0102348	0.18102	0.453529	0.808507	0.849033	0.954384	0.999397	0.766997	0.2324	-0.122189	-0.0458878	0.0235528	0.302015	0.577597	0.693471
3523	0	0.0134222	-0.0175341	-0.0234039	-0.11496	-0.184392	-0.179988	-0.13246	-0.0602107	0.082163	-0.142374	0.025496	0.00029042	0.00853589	-0.00320418	0.00542116	-0.0394136	-0.0452835	-0.0289779	0.000600342	0.0724854	-0.0718851	0	0.0386278	-0.000573961	0.00529625	-0.0948849	-0.119482	-0.109209	-0.0779859	-0.035315	0.0351736	0	0.00577625	0.0244991	0.0326889	0.0413683	0.0139473	-0.00907403	-0.0209807	-0.0132379	0.0736804	-0.0869184	0.0379706	0.038376	0.0538704	0.0422142	0.0266995	0.00853935
2930	0	-0.0440797	-0.132239	-0.188512	-0.168818	-0.140582	-0.179769	-0.250843	-0.28638	-0.430803	0.144423	-0.507712	-0.502057	-0.490747	-0.458639	-0.411389	-0.365428	-0.335898	-0.327166	-0.322799	-0.358568	0.0357685	0	-0.0497347	-0.149204	-0.237584	-0.265141	-0.282866	-0.351583	-0.43139	-0.471293	-0.579947	NaN	NaN	NaN	NaN	NaN	NaN	NaN	NaN	NaN	NaN	NaN	NaN	NaN	NaN	NaN	NaN	NaN
159	0	0.015384	0.0307627	-0.0196877	0.0444823	0.101407	-0.178626	-0.317813	-0.452536	-0.508402	0.0558658	0.0245188	-0.0270414	-0.0793752	-0.0579964	-0.0478703	-0.188185	-0.162888	-0.215039	-0.0727145	-0.452015	0.3793	0	0.0669442	0.134657	0.0628276	0.116871	0.31411	0.00877997	-0.0782553	-0.355303	-0.0318682	NaN	NaN	NaN	NaN	NaN	NaN	NaN	NaN	NaN	NaN	NaN	NaN	NaN	NaN	NaN	NaN	NaN
3678	0	0.00718766	0.021563	0.00360081	-0.0538866	-0.12776	-0.178496	-0.196893	-0.206092	-0.285865	0.0797729	-0.235204	-0.23874	-0.245812	-0.242151	-0.224221	-0.239214	-0.301397	-0.374314	-0.410772	-0.319129	-0.0916428	0	0.0107236	0.0321707	0.0105476	-0.0648695	-0.123751	-0.112302	-0.0577834	-0.030524	-0.20194	0	-0.0980937	-0.294281	-0.448592	-0.462933	-0.31301	-0.138792	-0.00644994	0.059721	-1.08502	1.14474	-0.571523	-0.655384	-0.823107	-0.762096	-0.388489	-0.0513474
2954	0	-0.00624985	-0.00811283	-0.0134472	-0.0495068	-0.130861	-0.178444	-0.261338	-0.306533	-0.0769245	-0.229609	-0.253956	-0.294928	-0.29967	-0.290351	-0.296747	-0.306712	-0.348062	-0.343265	-0.365773	-0.242499	-0.123274	0	0.0347219	0.0376007	0.0229478	-0.00671616	-0.078105	-0.0843387	-0.172029	-0.194716	-0.0883818	0	0.0133433	-0.0131653	-0.0386421	-0.0798958	-0.100282	-0.162291	-0.21526	-0.256133	-0.114974	-0.141159	-0.020277	-0.0159338	-0.0105535	0.00497013	0.0385354	0.011972
3117	0	-0.11333	-0.243604	-0.147857	-0.138675	-0.119347	-0.177704	-0.18103	-0.241343	-0.0701951	-0.171148	-0.283319	-0.0364543	0.0255053	0.00231534	-0.156546	-0.285405	-0.168168	-0.193693	-0.0988091	-0.217589	0.11878	0	-0.360195	-0.552429	-0.433491	-0.265448	-0.117261	-0.292855	-0.270656	-0.425853	-0.135925	0	-0.029073	-0.0600934	-0.109184	-0.0502514	-0.0720225	-0.0871815	-0.156038	-0.162412	-0.136448	-0.0259647	-0.106874	-0.0946082	-0.111591	-0.0867416	-0.110618	-0.107536
1554	0	-0.132548	-0.169619	-0.211147	-0.0948973	-0.247494	-0.177633	-0.170847	-0.0021771	-0.0108241	0.008647	-0.0662159	0.0382706	0.0544752	0.0470556	-0.0648672	-0.102769	-0.14859	-0.00654113	0.0255667	-0.0378627	0.0634294	0	-0.237035	-0.29031	-0.324419	-0.096246	-0.210941	-0.0952595	-0.230521	-0.0939597	-0.0391773	0	-0.0322735	-0.0438686	-0.0813739	-0.0529357	-0.0650413	-0.0624597	-0.0807388	-0.0643246	-0.0376613	-0.0266633	-0.0748064	-0.0857112	-0.117791	-0.0953141	-0.0841698	-0.0699254
2968	0	-0.0312026	-0.0383256	-0.0091181	-0.0531125	-0.109272	-0.176763	-0.139234	-0.0976673	-0.152976	0.0553086	0.140368	0.0624523	-0.00486363	-0.0373335	0.0040528	0.0486487	0.0473902	0.0670326	0.0480264	0.0307741	0.0172523	0	0.0467126	0.106906	0.168583	0.0832022	-0.0175532	-0.0837856	-0.0658987	-0.00532624	-0.0433826	0	0.0460853	-0.0805183	-0.148709	-0.256028	-0.125372	-0.00753222	-0.0750907	-0.130243	-0.637469	0.507226	-0.404863	-0.425429	-0.517916	-0.346593	-0.151118	-0.0174087
1944	0	0.0739461	0.119324	0.155911	0.0773476	-0.0901817	-0.175617	-0.336923	-0.345647	-0.0655627	-0.280084	-0.119452	-0.108213	-0.279317	-0.288368	-0.418286	-0.390117	-0.361878	-0.34937	-0.275427	-0.220539	-0.0548881	0	0.0627071	0.279188	0.324826	0.376182	0.180483	0.0668091	-0.107005	-0.189672	0.0355237	0	0.14787	0.351283	0.381311	0.247528	0.139643	0.0512382	0.0739547	0.0908783	0.167305	-0.0764265	0.17978	0.136797	0.0847757	0.117815	0.0221763	-0.0483582
1352	0	0.0593017	0.0989173	0.150427	0.0856323	-0.0586035	-0.173902	-0.332024	-0.368264	-0.165125	-0.203139	-0.144496	-0.134308	-0.473772	-0.507317	-0.706015	-0.497303	-0.451725	-0.447556	-0.433105	-0.638769	0.205664	0	0.049114	0.428194	0.513248	0.647152	0.294204	0.133327	-0.028963	-0.0796545	0.329148	0	0.0060463	0.0401039	0.0293299	0.0120646	0.0135689	0.0117836	0.035649	0.0231457	-0.0146542	0.0377999	0.0163765	-0.0389533	-0.0438774	-0.0629776	-0.0351658	-0.0863609
431	0	-0.0347554	-0.00346729	-0.116911	-0.136441	-0.0910019	-0.173668	-0.14246	-0.277261	-0.0850983	-0.192162	-0.162157	-0.0732544	-0.101945	-0.0851373	-0.0615036	0.0128408	0.0424693	-0.0587834	-0.10533	-0.120594	0.0152641	0	-0.123658	-0.0636789	-0.193931	-0.237095	-0.266	-0.378294	-0.245834	-0.334088	-0.126661	0	-0.113668	-0.12366	-0.28275	-0.249204	-0.233261	-0.261326	-0.282582	-0.295325	0.01077	-0.306095	-0.236802	-0.21229	-0.216637	-0.191395	-0.266014	-0.2694
2064	0	-0.0115131	-0.0450941	-0.036177	-0.0630296	-0.110521	-0.173479	-0.191684	-0.183275	-0.251188	0.0679134	-0.100768	-0.108824	-0.145374	-0.221299	-0.181218	-0.0861488	0.00317071	-0.074873	-0.152165	-0.413062	0.260898	0	-0.00345673	-0.000487819	0.0843541	0.0174206	-0.12514	-0.277418	-0.217579	-0.131878	0.061106	0	-0.0302502	-0.0551297	-0.0521351	-0.0381848	-0.0467265	-0.0194851	-0.0285005	-0.00474825	-0.159965	0.155216	-0.0459938	-0.0278171	-0.033363	-0.0695118	-0.125757	-0.13095
3660	0	-0.165717	-0.145116	-0.234678	-0.0687504	-0.189135	-0.173438	0.380559	0.823767	-0.103276	0.927043	0.086122	0.0327079	-0.103376	0.0492994	0.139236	0.189553	0.143454	0.0994701	0.125344	0.0110563	0.114288	0	-0.112303	0.0443814	-0.197856	-0.121864	-0.292566	-0.23077	0.367211	0.784544	-0.0282102	0	-0.0134593	-0.0437763	0.114316	0.114474	0.175577	0.0969782	0.0934665	0.0939015	0.0197387	0.0741629	-0.176835	-0.132599	-0.23725	-0.163979	-0.057143	0.106126
964	0	0.0443796	0.0313001	0.0141624	-0.0535379	-0.0945693	-0.172971	-0.308476	-0.383785	0.0882027	-0.471988	0.085439	0.0713578	0.054285	0.0296058	0.00273584	-0.000247102	0.0727398	0.00303377	0.00460417	0.076154	-0.0715498	0	0.0584607	0.0624541	0.0699956	0.0291652	-0.00888325	-0.160272	-0.226071	-0.30295	0.0974877	0	0.0104643	-0.0372537	-0.022775	-0.0770104	-0.120891	-0.180775	-0.241357	-0.274916	-0.232826	-0.0420904	-0.218699	-0.22023	-0.214689	-0.222319	-0.237276	-0.25879
1847	0	-0.0584963	-0.175489	-0.243457	-0.203903	-0.144309	-0.172196	-0.249108	-0.287564	0.0259914	-0.313556	-0.0847598	-0.0589552	-0.00734595	0.0229543	0.00614094	-0.057734	-0.121557	-0.164071	-0.185328	-0.0699702	-0.115358	0	-0.084301	-0.252903	-0.351171	-0.294804	-0.171334	-0.135399	-0.169797	-0.186996	0.0112018	0	-0.00980197	-0.0238162	0.0115808	0.0634204	0.0602449	0.0276886	0.00271087	-0.00197984	0.166995	-0.168975	0.0537074	0.0731348	0.105496	0.0697575	0.0118228	0.008114
467	0	-0.00123677	0.0240553	-0.0413929	-0.119784	-0.157532	-0.172083	-0.0490679	-0.0073242	0.0908718	-0.098196	0.0454578	-0.0138672	-0.037415	-0.0280453	-0.00525003	-0.00814953	-0.0422054	0.0634566	0.114706	0.134764	-0.0200578	0	0.0580882	0.106928	0.0321102	-0.069076	-0.103925	-0.0844194	-0.0670668	-0.0765724	0.00156575	0	-0.026823	-0.0215246	-0.0127206	0.0302555	0.0149036	0.00721345	0.0349542	0.0773926	0.0504108	0.0269818	0.117833	0.146278	0.114115	0.0780163	0.0264471	0.0214922
441	0	0.010098	-0.00819695	-0.0649828	-0.135414	-0.180999	-0.170824	-0.129738	-0.0937377	NaN	NaN	-0.101366	-0.102614	-0.0978034	-0.0856857	-0.0653907	-0.0442256	-0.0136288	0.0255296	0.0493897	NaN	NaN	0	0.0113463	-0.0117591	-0.0806627	-0.171389	-0.238138	-0.258561	-0.256633	-0.244493	NaN	0	0.00531243	-0.015553	-0.00870023	0.00232777	0.0109938	-0.0113212	-0.0506358	-0.0794163	0.0474383	-0.126855	-0.0709534	-0.0782689	-0.0553956	-0.0868589	-0.11861	-0.202886
2121	0	0.00970925	-0.0477559	-0.032158	-0.0998873	-0.132264	-0.170752	-0.116372	-0.0930382	0.0166707	-0.109709	-0.145626	-0.195045	-0.180017	-0.168705	-0.129758	-0.154301	-0.16972	-0.160029	-0.15556	-0.0338778	-0.121682	0	0.0591292	-0.0133646	-0.00907883	-0.115755	-0.123588	-0.146657	-0.101969	-0.0831037	-0.095077	0	-0.00289249	0.0149641	0.0422398	0.030462	0.000575063	-0.0498737	-0.0418425	-0.0438423	0.0244226	-0.0682649	-0.0225449	0.00675997	0.0500733	0.0512412	-0.0214948	-0.0483388
381	0	0.0157097	0.0472883	0.0790261	0.0389586	-0.0730734	-0.170531	-0.181449	-0.143639	NaN	NaN	-0.0493442	-0.121268	-0.206241	-0.232339	-0.171225	-0.0817717	-0.0389923	-0.0712247	-0.124847	NaN	NaN	0	0.0876333	0.204185	0.262021	0.160839	-0.0406459	-0.180883	-0.159568	-0.0681359	NaN	0	-0.055678	-0.124914	-0.137644	-0.0869973	-0.0426381	0.0465252	0.0425319	0.0878782	-0.148512	0.23639	-0.263991	-0.215883	-0.229898	-0.160388	-0.0642279	-0.027074
241	0	0.019413	0.0582389	0.0670962	0.0265718	-0.0689436	-0.170068	-0.241224	-0.276802	-0.0929113	-0.183891	0.152803	0.179409	0.232621	0.263911	0.246673	0.183796	0.123808	0.0857424	0.0667095	0.300654	-0.233944	0	-0.00719291	-0.0215787	-0.0440113	-0.0672978	-0.0999364	-0.141073	-0.174163	-0.190708	-0.240762	NaN	NaN	NaN	NaN	NaN	NaN	NaN	NaN	NaN	NaN	NaN	NaN	NaN	NaN	NaN	NaN	NaN
1005	0	-0.0315394	-0.0577068	-0.0657072	-0.103943	-0.111426	-0.169859	-0.0996628	-0.0943616	0.0520431	-0.146405	-0.131773	-0.121659	-0.0470652	-0.052556	-0.0335488	0.0143822	-0.0177385	-0.0338707	-0.152624	-0.123463	-0.0291615	0	-0.0416536	-0.142414	-0.144924	-0.202167	-0.257581	-0.283893	-0.197565	-0.0735102	0.043733	0	0.0315219	0.00873121	0.0453888	0.00439137	0.0369916	0.0684409	0.106281	0.118976	0.0041546	0.114821	0.127839	0.147362	0.166655	0.180688	0.193295	0.157702
1368	0	-0.00447107	0.0140626	-0.00339537	-0.0304661	-0.106883	-0.169538	0.151297	0.29545	-0.0078962	0.303346	-0.123001	-0.153915	-0.375914	-0.312783	-0.419227	-0.223503	-0.203603	-0.0542925	-0.0357831	-0.0286291	-0.007154	0	0.0264429	0.266975	0.186386	0.26576	-0.00638068	-0.0889361	0.0825888	0.208232	-0.102268	0	0.0334299	0.109225	0.0806897	0.0530249	0.0344143	-0.00630756	0.00479384	0.0086302	0.246246	-0.237616	0.0663751	0.0894355	0.0967954	0.124646	0.109327	0.0902436
3254	0	0.115989	0.141556	0.137971	0.00661717	-0.140525	-0.169395	-0.296093	-0.241019	0.160386	-0.401405	0.235641	0.185675	0.22081	0.31582	0.414804	0.484038	0.397132	0.528873	0.500276	0.427696	0.0725803	0	0.165955	0.156387	0.0577916	-0.172546	-0.388922	-0.330887	-0.589326	-0.505654	-0.0316692	0	0.060217	0.119635	0.150974	0.0603189	-0.0110727	0.0415849	0.120491	0.139598	0.0424387	0.0971594	0.32681	0.25206	0.326119	0.21061	0.232971	0.144266
2509	0	-0.0646702	-0.108116	-0.242498	-0.257019	-0.24198	-0.169255	-0.140124	-0.16762	-0.218519	0.0508983	-0.33612	-0.325153	-0.240416	-0.173568	-0.142269	-0.183874	-0.195288	-0.204554	-0.206645	-0.476985	0.270339	0	-0.0756377	-0.203821	-0.40505	-0.45087	-0.394226	-0.310087	-0.271689	-0.297095	-0.077654	0	-0.00570937	-0.0383511	-0.000344731	-0.0194066	0.00359533	-0.005268	0.002648	-0.0491333	-0.117789	0.0686555	0.13294	0.113018	0.145901	0.166019	0.183886	0.153306
3711	0	0.0367908	0.0644744	0.0948965	0.013474	-0.0892922	-0.168893	-0.0154106	0.0799676	0.537841	-0.457874	0.266924	0.209406	0.195152	0.202666	0.143063	0.049736	-0.00200851	0.164847	0.259371	0.859414	-0.600043	0	0.0943081	0.136246	0.159154	0.137335	0.127895	0.100039	0.0866658	0.0875199	-0.0546494	0	0.0154779	-0.0120285	-0.0298488	-0.0178884	0.0687573	0.0839773	0.0871091	0.0587599	0.131742	-0.0729818	-0.001745	0.0253276	0.0525257	0.0907712	0.109279	0.128263
2941	0	-0.00324838	-0.00974515	-0.0596314	-0.149659	-0.198904	-0.167226	-0.0921584	-0.0546246	-0.0237036	-0.030921	0.217668	0.193398	0.144859	0.129716	0.172237	0.230747	0.24758	0.231018	0.222737	0.0265016	0.196235	0	0.0210211	0.0630632	0.0283205	-0.104228	-0.211983	-0.197138	-0.105509	-0.0596936	0.167463	0	0.0225886	0.0561526	0.104114	0.106513	0.0234552	-0.018674	-0.0229983	0.0113363	0.190373	-0.179036	0.0253734	0.0105729	0.0398421	-0.0273497	-0.127762	-0.191146
3975	0	-0.0732095	-0.174714	-0.183686	-0.132035	-0.0997056	-0.167024	-0.144498	-0.12323	-0.252785	0.129555	-0.516183	-0.610094	-0.437087	-0.409353	-0.211215	-0.366484	-0.30429	-0.328435	-0.261071	-0.524962	0.263892	0	0.0207013	-0.25381	-0.290515	-0.437003	-0.249405	-0.378917	-0.332246	-0.378342	-0.244006	0	-0.132037	0.100298	0.20387	0.409332	0.107044	-0.0672141	0.096026	0.270508	1.00155	-0.731045	0.698376	0.760926	0.850727	0.47529	0.112226	-0.121875
2414	0	-0.00279783	0.0124468	0.00939967	-0.0163281	-0.078827	-0.166998	-0.244437	-0.279628	-0.140106	-0.139522	-0.00853395	-0.0843964	-0.11867	-0.106498	-0.0937268	-0.110571	-0.124848	-0.0793567	-0.0346899	0.118895	-0.153585	0	0.0730646	0.122583	0.107364	0.0688647	0.0232099	-0.0506839	-0.173614	-0.253472	-0.267535	0	-0.0301245	-0.0167169	0.0347228	0.0442955	-0.00255745	-0.0848879	-0.0800518	-0.0893726	0.262687	-0.35206	0.0431737	-0.0108177	0.0816177	0.0288036	0.00586735	-0.104235
1934	0	0.072134	0.0812343	0.142247	0.0475937	-0.0620812	-0.165821	-0.264724	-0.288778	-0.052539	-0.236239	-0.12972	-0.140426	-0.324551	-0.358993	-0.435897	-0.342734	-0.336855	-0.412963	-0.435864	-0.367967	-0.0678967	0	0.0828395	0.276065	0.371521	0.35377	0.150932	0.0413142	0.0185198	0.017366	0.185708	0	0.0462682	0.129939	0.221958	0.215354	0.142419	0.0637859	0.0328563	0.0476398	0.0824976	-0.0348577	0.131839	0.11262	0.0803861	0.11034	0.0674809	0.0717057
2346	0	-0.00689143	-0.00116813	-0.0476172	-0.062655	-0.169552	-0.165816	-0.205413	-0.151486	0.193057	-0.344543	0.15283	0.0744538	-0.0632091	0.00271853	0.00483727	0.00681423	-0.0447676	0.0132576	0.0416953	0.0565724	-0.0148771	0	0.0714844	0.214871	0.102494	0.0853373	-0.0235363	0.0317811	-0.0658412	-0.0403515	0.289314	0	0.00605967	-0.0190379	-0.0517635	-0.0388311	0.00273643	0.0330289	-0.0261775	-0.0669315	-0.0724621	0.00553065	0.0511723	0.0103302	0.00557966	-0.0327256	-0.0232982	-0.0333716
3049	0	-0.0755487	-0.13845	-0.22033	-0.214926	-0.209747	-0.165315	-0.208213	-0.250626	-0.122659	-0.127968	-0.0605069	-0.0504399	-0.0667804	-0.0723299	-0.098959	-0.0663596	-0.0764495	-0.119128	-0.148348	0.065562	-0.21391	0	-0.0856156	-0.132177	-0.208507	-0.176473	-0.203894	-0.149372	-0.149592	-0.162785	-0.248728	0	-0.027635	0.0649616	0.105094	0.141764	-0.0019977	-0.0913613	-0.0899416	-0.0789458	0.416403	-0.495349	0.243051	0.240013	0.382298	0.226044	0.0211946	-0.140791
3980	0	-0.0309698	-0.037259	-0.0808943	-0.0600279	-0.0641281	-0.164604	-0.160676	-0.202136	-0.132285	-0.0698514	-0.00456625	0.00587253	0.000852101	0.0217997	0.0431998	0.138366	0.0908523	0.0658161	-0.00947956	-0.0259662	0.0164866	0	-0.0414086	-0.0426773	-0.10726	-0.107794	-0.20706	-0.260023	-0.231058	-0.197223	-0.110885	0	0.015534	-0.0368351	-0.044255	-0.115737	-0.0976042	-0.14224	-0.0955232	-0.121846	-0.292613	0.170767	-0.0844134	-0.102963	-0.071943	-0.0911599	-0.0716811	-0.111545
3924	0	0.0749272	0.145018	0.135344	0.0411423	-0.0578238	-0.164197	-0.273213	-0.329043	NaN	NaN	-0.433685	-0.261205	-0.0458232	0.0399805	0.000593483	-0.0344065	-0.103082	-0.209819	-0.282219	NaN	NaN	0	-0.0975525	-0.242844	-0.338321	-0.393136	-0.457102	-0.4948	-0.497079	-0.480509	NaN	0	0.00410158	0.0110236	0.107347	0.118907	0.124021	0.105323	0.137365	0.194688	0.0445332	0.150154	0.0999693	0.159841	0.140955	0.167583	0.158893	0.146894
1402	0	-0.0220475	-0.0309262	-0.0736562	-0.099256	-0.136751	-0.163546	-0.219255	-0.247256	-0.166982	-0.0802736	-0.19692	-0.19189	-0.213971	-0.216706	-0.369701	-0.381039	-0.405451	-0.317139	-0.326468	-0.31658	-0.00988835	0	-0.0270772	-0.0138751	-0.0538703	0.0735252	0.047368	0.0449847	-0.0990352	-0.117708	-0.0473222	0	0.0241868	0.0813411	0.133531	0.114161	0.0810474	0.0372127	0.015609	0.00361086	0.10229	-0.0986793	0.0746536	0.0728261	0.0981334	0.0931451	0.073076	0.0459363
1541	0	0.0269548	0.0179087	-0.0379468	-0.0978567	-0.169112	-0.163326	-0.16902	-0.141495	-0.0613992	-0.080096	-0.0717988	-0.0503312	-0.0454727	-0.0442178	-0.084417	-0.0948329	-0.13214	-0.0913187	-0.0960601	0.174049	-0.27011	0	0.00548723	-0.00841736	-0.0655278	-0.0852386	-0.146078	-0.102986	-0.1495	-0.117234	-0.307248	0	-0.00322564	-0.0387538	-0.0455313	-0.0539389	-0.0331672	-0.0211827	-0.012489	-0.00631617	-0.0596953	0.0533791	0.0628319	0.0537138	0.0370315	0.0750004	0.0707953	0.0551315
91	0	-0.00304317	-0.00912952	-0.0120311	-0.00870465	-0.0569068	-0.162865	-0.272009	-0.326581	-0.347984	0.021403	-0.177594	-0.134556	-0.0484802	0.0540671	0.130048	0.163306	0.180407	0.181037	0.181351	-0.453765	0.635116	0	-0.046081	-0.138243	-0.243692	-0.316346	-0.397807	-0.520866	-0.630639	-0.685526	-0.0718125	0	-0.039223	-0.0286767	0.059815	0.108549	0.0613284	0.0139103	0.0317052	0.0852409	0.121647	-0.0364065	0.17765	0.142748	0.133726	-0.0757749	-0.0784528	-0.0837476
4057	0	0.0143515	0.0410062	0.0471368	0.0186802	-0.0845958	-0.162073	-0.288951	-0.327355	-0.109404	-0.217951	-0.108903	-0.113378	-0.300766	-0.31688	-0.432433	-0.34521	-0.342809	-0.345864	-0.324412	-0.336744	0.0123316	0	0.0188264	0.232869	0.255114	0.34221	0.15171	0.0718322	-0.0519895	-0.111847	0.118436	0	0.116728	0.196998	0.242022	0.113125	0.0649767	-0.0031309	0.002628	-0.0195684	0.0173483	-0.0369167	0.0859156	0.0562512	0.0372337	0.0580917	0.0378331	0.00606307
537	0	0.0204921	0.0616572	0.103003	0.0740446	-0.0254	-0.16149	-0.26374	-0.297945	NaN	NaN	0.0320603	0.0813357	0.108689	0.0648457	0.000162342	-0.0141635	0.0205415	0.0539198	0.0699456	NaN	NaN	0	-0.0287834	-0.0149718	0.070218	0.105943	0.0208238	-0.149971	-0.2856	-0.33583	NaN	0	0.0974668	-0.00627883	-0.163847	-0.273984	-0.10734	0.0388038	-0.157624	-0.32496	-0.379869	0.054909	-0.3494	-0.482645	-0.507908	-0.232541	0.0315792	0.133838
2212	0	0.00488997	0.0146699	-0.0224949	-0.111494	-0.174851	-0.16073	-0.0996639	-0.0691309	-0.116168	0.0470371	-0.271826	-0.233228	-0.156033	-0.073636	-0.0246348	-0.00571173	0.0165291	0.033568	0.0420875	-0.171187	0.213274	0	-0.0337076	-0.101123	-0.220684	-0.358685	-0.440965	-0.449084	-0.405057	-0.383044	-0.216807	0	0.0294657	0.0730493	0.116063	0.095502	0.0568463	0.089095	0.0798279	0.103817	0.128358	-0.0245411	-0.0485859	-0.0456998	0.0141662	0.0592432	0.0799532	0.0441414
1002	0	0.017806	0.0515477	0.0230076	-0.0225352	-0.124028	-0.160351	-0.174614	-0.159146	0.0193	-0.178446	-0.194973	-0.185139	-0.228595	-0.226497	-0.296243	-0.248362	-0.2446	-0.206868	-0.213272	-0.176758	-0.0365136	0	0.00797275	0.08517	0.0545323	0.0787356	-0.070639	-0.110723	-0.162719	-0.140847	0.00108553	0	0.0616379	0.0997634	0.0827994	0.0206204	0.0415834	0.0948321	0.117955	0.103922	0.119377	-0.0154553	0.0880967	0.100405	0.149111	0.194027	0.197019	0.132153
1678	0	0.00842508	0.00430108	-0.0294819	-0.0891988	-0.118869	-0.159907	-0.134327	-0.13721	0.140713	-0.277923	-0.0751024	-0.080033	-0.0736596	-0.0258183	0.00688705	0.0255203	-0.0330149	-0.0283686	-0.0396027	0.124173	-0.163775	0	0.0133558	0.00285835	-0.078766	-0.171188	-0.219492	-0.201995	-0.181061	-0.17271	-0.0585624	0	0.0287192	-0.00947234	-0.0280213	-0.0844158	-0.0615765	-0.0835053	-0.0824086	-0.116135	-0.0497675	-0.0663671	-0.0889302	-0.0938438	-0.0727116	-0.0553262	-0.0351528	-0.0434618
1514	0	-0.0989059	-0.182834	-0.237645	-0.192027	-0.171614	-0.159432	-0.164971	-0.20258	-0.176224	-0.026356	-0.0811122	-0.0457177	-0.0112417	-0.0697037	-0.108742	-0.11094	-0.108686	-0.0754781	-0.073844	-0.0675207	-0.0063233	0	-0.1343	-0.252705	-0.249054	-0.164397	-0.141785	-0.131859	-0.170605	-0.209848	-0.189816	0	-0.00675865	-0.0541531	-0.0656823	-0.068137	-0.0233093	-0.0578978	-0.0685135	-0.0843963	-0.104073	0.0196772	-0.136539	-0.149694	-0.134832	-0.14991	-0.104796	-0.120243
3696	0	-0.0120205	-0.0758943	-0.0954227	-0.124165	-0.131924	-0.158905	-0.186399	-0.200025	-0.0795739	-0.120451	-0.0717147	-0.0826047	-0.141578	-0.143635	-0.118223	-0.0979938	-0.0935875	-0.179101	-0.187039	-0.226856	0.0398173	0	-0.00113052	-0.00603092	-0.0235029	-0.077656	-0.105645	-0.137032	-0.079013	-0.084701	0.0755673	0	0.0179024	0.0137781	0.0636355	0.0382734	-0.0272436	-0.0527817	-0.0877669	-0.076483	-0.123226	0.0467434	-0.00504611	-0.0540392	-0.0776586	-0.127964	-0.152325	-0.157903
3914	0	-0.029287	-0.0878609	-0.131087	-0.129678	-0.123862	-0.158275	-0.208036	-0.232916	-0.113796	-0.11912	-0.151838	-0.183921	-0.248086	-0.225051	-0.0827335	0.044407	0.0370874	-0.0574323	-0.104692	-0.174157	0.0694647	0	0.00279568	0.00838706	-0.0578736	-0.198782	-0.320107	-0.3472	-0.302441	-0.280062	-0.0914771	NaN	NaN	NaN	NaN	NaN	NaN	NaN	NaN	NaN	NaN	NaN	NaN	NaN	NaN	NaN	NaN	NaN
3822	0	-0.0423322	-0.0698682	-0.0758047	-0.0998543	-0.16704	-0.158037	-0.164629	-0.146216	-0.0372115	-0.109004	-0.0746015	-0.156286	-0.180321	-0.0920045	-0.0389341	-0.0824668	-0.226128	-0.146819	-0.0638584	-0.154326	0.0904681	0	0.0393525	0.0358508	-0.0584017	-0.135522	-0.159174	-0.00650959	-0.0924119	-0.156959	0.0425135	0	0.00256683	0.00409113	0.103532	0.106646	0.125442	-0.002245	-0.0056226	-0.0380135	0.0269618	-0.0649752	-0.0865249	-0.094556	-0.0760054	-0.0947454	-0.11477	-0.139107
3728	0	-0.00901847	-0.0477793	-0.0638829	-0.115309	-0.130274	-0.157662	-0.150633	-0.169917	-0.051158	-0.118759	-0.132635	-0.121229	-0.11685	-0.0507615	-0.0431386	-0.0201158	-0.0884135	-0.0898534	-0.118443	-0.0347281	-0.0837148	0	-0.0204253	-0.0635643	-0.145757	-0.204806	-0.242794	-0.201884	-0.193415	-0.18411	-0.149065	0	-0.0101585	0.0151679	0.0463804	0.0604324	0.0213973	-0.0330296	-0.0180391	-0.0139981	0.144569	-0.158567	-0.004241	0.00760204	0.0374196	-0.00525845	-0.0683191	-0.0973884
3883	0	-0.03106	0.0111669	-0.0366442	-0.0644921	-0.153432	-0.157344	-0.142191	-0.12276	0.0619158	-0.184676	-0.0575834	-0.0995552	-0.136877	-0.12391	-0.0915003	-0.00858003	-0.0287887	-0.0727642	-0.178907	-0.0864585	-0.0924482	0	0.0109118	0.0904602	0.0296827	-0.0305753	-0.202435	-0.186139	-0.12701	-0.00143681	0.0907909	0	0.00456635	-0.0142798	-0.038492	-0.0430744	-0.0148854	-0.00721118	-0.0393179	-0.0607614	-0.012095	-0.0486664	-0.0854702	-0.0711312	-0.0792524	-0.0598086	-0.0718519	-0.0541749
3006	0	0.12722	0.141365	0.208056	0.0889046	-0.0231228	-0.157304	-0.218995	-0.197502	0.0561783	-0.25368	0.0972486	0.0452988	-0.0209795	0.030597	0.038444	0.018932	-0.0093208	-0.0348017	-0.0521119	0.235208	-0.287319	0	0.179169	0.259593	0.274708	0.147709	0.0551939	-0.0507344	-0.0869451	-0.0481414	-0.0817807	0	-0.0247096	-0.0314511	-0.0618431	0.0133412	0.0349696	0.0357977	-0.0208999	-0.0634089	0.0838332	-0.147242	-0.141426	-0.0808022	-0.0413464	-0.0299776	-0.0897828	-0.0900457
2904	0	-0.032348	-0.0316393	-0.0874325	-0.100363	-0.135313	-0.1571	-0.153685	-0.152889	-0.168635	0.0157464	-0.159521	-0.13348	-0.0963349	-0.0968805	-0.107787	-0.101788	-0.114496	-0.147395	-0.189437	-0.112526	-0.0769107	0	-0.0583898	-0.0948258	-0.150073	-0.152097	-0.193046	-0.202125	-0.165811	-0.122973	-0.21563	0	-0.0185833	-0.0424309	-0.0458107	-0.0508715	-0.0487887	-0.0468801	-0.0446726	-0.0450277	-0.0541592	0.00913146	-0.128355	-0.0988215	-0.0757019	-0.0435715	-0.0394007	-0.0442899
2213	0	-0.0147271	0.0271296	-0.0175545	-0.00615105	-0.121057	-0.156636	-0.149677	-0.036788	-0.113906	0.0771175	-0.0699167	0.0562591	0.0763837	0.102309	0.0688332	0.0992271	0.0752166	0.0126764	0.0345244	-0.0101419	0.0446663	0	-0.140903	-0.119171	-0.189781	-0.144901	-0.2902	-0.301769	-0.23227	-0.141229	-0.17368	0	-0.00024445	-0.000733351	0.0082293	0.0268879	0.0623653	0.104965	0.138114	0.154688	-0.0907019	0.24539	0.0846177	0.0591257	0.0081416	-0.00166153	0.0552083	0.103478
3604	0	-0.0368864	-0.110659	-0.149716	-0.11717	-0.0954832	-0.156256	-0.251746	-0.299491	0.0051164	-0.304607	-0.0396529	-0.0841377	-0.173107	-0.211196	-0.153918	-0.0619527	-0.0306659	-0.0502605	-0.0600577	-0.0186701	-0.0413876	0	0.00759835	0.022795	0.0218265	-0.00290555	-0.0731834	-0.165243	-0.241138	-0.279086	-0.0158664	NaN	NaN	NaN	NaN	NaN	NaN	NaN	NaN	NaN	NaN	NaN	NaN	NaN	NaN	NaN	NaN	NaN
250	0	-0.00699733	-0.0384643	-0.185505	-0.259286	-0.219977	-0.155892	-0.150468	-0.147302	-0.189072	0.0417704	0.0244111	0.0135818	0.0669338	-0.03862	-0.368437	-0.396336	-0.386706	-0.0740233	-0.111542	0.0932861	-0.204828	0	0.00383201	-0.0809869	-0.122474	0.133562	0.20077	0.255225	-0.0520336	-0.0113493	-0.257947	0	-0.00221427	0.0272381	0.0361896	0.0515555	0.0369232	0.0616027	0.0717247	0.0883207	0.139083	-0.0507627	0.126797	0.138498	0.0920334	0.0608345	0.0114446	0.0218584
1494	0	-0.0332064	-0.118104	-0.095266	-0.142207	-0.112521	-0.155455	-0.0874497	-0.0818923	-0.10536	0.023468	-0.118846	0.0740532	0.102932	0.0541039	-0.148844	-0.164123	-0.1237	-0.106817	-0.0949453	-0.0107616	-0.0841837	0	-0.226106	-0.339883	-0.268216	-0.112209	-0.0672448	-0.150601	-0.099479	-0.105793	-0.213445	0	0.0638846	-0.00103085	-0.0263922	-0.0981705	-0.0579263	-0.0124418	-0.0554535	-0.0662591	-0.0938102	0.0275511	-0.0786626	-0.113135	-0.142837	-0.163918	-0.12562	-0.0745266
3698	0	-0.100837	-0.146238	-0.206033	-0.104317	-0.100157	-0.15545	-0.220542	-0.21285	-0.224901	0.0120515	-0.0619894	-0.0819859	-0.220728	-0.124375	-0.12247	0.0638374	-0.0259197	-0.0434478	-0.13349	0.0303167	-0.163807	0	-0.0808406	0.0125009	-0.143647	-0.0438366	-0.225984	-0.191519	-0.239084	-0.141349	-0.317207	0	-0.0669893	-0.108896	-0.063227	0.022153	0.0942563	-0.0403452	-0.13061	-0.114614	-0.0786805	-0.0359332	-0.228576	-0.114619	-0.262179	-0.1402	-0.141307	0.00589567
2017	0	-0.0241988	0.00364183	-0.0317165	-0.0280122	-0.109669	-0.154928	-0.251585	-0.280735	-0.109871	-0.170865	-0.171057	-0.191198	-0.228951	-0.225182	-0.232487	-0.236404	-0.267514	-0.325783	-0.33646	-0.36121	0.02475	0	-0.00405772	0.061536	0.0224082	0.0334183	-0.0443221	-0.0584706	-0.0968593	-0.115333	0.0802818	0	-0.0125259	0.00566139	0.0485585	0.0570487	0.00396267	-0.087688	-0.138158	-0.157038	-0.0532484	-0.10379	-0.0216512	-0.0302623	-0.0424751	-0.0469383	-0.0417147	-0.0386896
3491	0	-0.00751528	-0.0225458	-0.0760701	-0.160573	-0.197089	-0.154641	-0.0736989	-0.033228	-0.281989	0.248761	-0.0640078	-0.0396483	0.0090707	0.102795	0.217166	0.264533	0.224251	0.138963	0.0963192	-0.0854292	0.181748	0	-0.0318748	-0.0956243	-0.242873	-0.441746	-0.52563	-0.442899	-0.27667	-0.193555	-0.260567	NaN	NaN	NaN	NaN	NaN	NaN	NaN	NaN	NaN	NaN	NaN	NaN	NaN	NaN	NaN	NaN	NaN
610	0	0.0472712	0.00527617	-0.028955	-0.138771	-0.143805	-0.153704	-0.172991	-0.157228	-0.0521956	-0.105033	-0.162332	0.011377	0.057473	0.0977961	-0.0253251	-0.0322713	-0.087596	-0.158408	-0.176139	-0.147075	-0.0290646	0	-0.126438	-0.214529	-0.289084	-0.275779	-0.273866	-0.228441	-0.176916	-0.143421	-0.0674533	0	0.0345008	0.0440908	0.140686	0.119662	0.0896886	0.0601136	0.0661837	0.0717543	0.122611	-0.050857	-3.64e-05	0.00566039	0.0511453	0.0417023	0.0133263	-0.00471502
862	0	0.000849549	0.00254865	-0.0337953	-0.109032	-0.161523	-0.152377	-0.105188	-0.0815936	-0.0589457	-0.0226479	0.0214796	0.00539078	-0.0267869	-0.0537926	-0.0595375	-0.0411632	-0.0199305	-0.00386962	0.0041608	-0.0236597	0.0278205	0	0.0169384	0.0508151	0.0414769	-0.0280146	-0.0988804	-0.110967	-0.0798389	-0.0642748	-0.0138064	0	-0.0257365	-0.0494588	-0.0594228	-0.0461795	-0.0601076	-0.0785561	-0.101765	-0.0961123	-0.0849533	-0.0111589	-0.0724029	-0.084123	-0.138235	-0.129084	-0.114393	-0.0774492
1936	0	0.0162685	0.0274308	0.0386885	0.0165018	-0.055138	-0.152185	-0.268433	-0.317278	-0.15759	-0.159688	-0.15536	-0.155406	-0.353105	-0.363912	-0.479736	-0.340726	-0.340451	-0.312225	-0.298013	-0.353451	0.0554386	0	0.0163154	0.225177	0.247241	0.340878	0.130229	0.0329069	-0.111567	-0.174625	0.0405022	0	0.0520185	0.157081	0.189059	0.162395	0.112132	0.0981119	0.0548996	0.0361708	0.034025	0.0021458	0.041929	0.0273098	0.00722162	0.0243909	0.003536	-0.0052912
1160	0	0.00801145	0.0240343	0.00826148	-0.0473186	-0.114022	-0.152041	-0.158264	-0.161376	-0.0728416	-0.0885344	-0.238043	-0.194627	-0.107795	-0.0332345	-0.0143619	-0.079819	-0.173918	-0.255746	-0.296659	-0.0447559	-0.251903	0	-0.0354047	-0.106214	-0.196547	-0.271	-0.272246	-0.216166	-0.140562	-0.10276	-0.266129	0	-0.0953508	-0.136561	-0.254954	-0.127185	-0.085094	-0.198263	-0.280536	-0.29823	-0.0773457	-0.220884	-0.376423	-0.33451	-0.484183	-0.428546	-0.53651	-0.406943
1463	0	-0.0739572	-0.221872	-0.367784	-0.437737	-0.340216	-0.151182	0.0358499	0.129366	-0.340551	0.469917	0.203589	0.218055	0.246987	0.175622	-0.0105068	-0.140587	-0.099854	0.0411763	0.111691	1.72599	-1.61429	0	-0.0884234	-0.26527	-0.339817	-0.223641	0.00395894	0.15226	0.198262	0.221263	-1.86295	0	-0.132491	-0.0801324	-0.0566074	0.0112806	0.174602	0.318496	0.587014	0.544643	0.742655	-0.198012	0.256935	0.510364	0.641832	0.6492	0.323256	-0.13045
1812	0	-0.00197678	0.0109048	-0.00771485	-0.00289912	-0.100655	-0.150661	-0.276654	-0.235203	-0.236864	0.00166035	-0.190609	-0.13932	-0.0777026	-0.0775612	-0.0850081	-0.0550005	-0.113484	-0.130983	-0.165326	-0.158565	-0.00676051	0	-0.0532658	-0.102001	-0.120762	-0.1085	-0.236264	-0.227785	-0.33628	-0.260487	-0.268908	0	0.0419681	0.0620394	0.0852807	0.0641026	0.0544409	0.050989	0.0194742	0.00110625	0.0874018	-0.0862956	-0.0964659	-0.11335	-0.065529	-0.0325678	-0.0234338	-0.060082
1479	0	0.0526191	0.0759051	0.113256	-0.016637	-0.0628077	-0.150371	-0.170533	-0.221713	-0.0143622	-0.207351	-0.0571571	-0.0592722	-0.0471568	-0.067687	-0.050487	-0.126536	-0.133291	-0.17492	-0.167979	-0.214619	0.04664	0	0.0547343	0.0659049	0.123786	-0.0233071	0.00657156	-0.0742366	-0.0527702	-0.110892	0.143099	0	-0.0170703	-0.0628857	-0.0571627	-0.0424905	-0.0354991	-0.109952	-0.152611	-0.213135	-0.0570406	-0.156094	-0.0649671	-0.072672	-0.0608169	-0.0763075	-0.126207	-0.165333
1296	0	-0.00534365	-0.0601261	-0.159004	-0.220005	-0.199035	-0.150359	-0.155948	-0.185875	NaN	NaN	-0.298295	-0.238614	-0.150126	-0.0925127	-0.0301757	0.0677601	0.0877945	-0.00567135	-0.109154	NaN	NaN	0	-0.065025	-0.208295	-0.364786	-0.488124	-0.56509	-0.536448	-0.448572	-0.375016	NaN	0	-0.0284205	-0.0852615	-0.133862	-0.145801	-0.13497	-0.138031	-0.149334	-0.154985	-0.11887	-0.0361147	-0.108748	-0.104401	-0.0957064	-0.0684814	-0.0270729	-0.0150934
137	0	-0.117137	-0.19214	-0.234275	-0.188602	-0.166746	-0.149526	-0.22908	-0.268986	0.0746075	-0.343594	-0.115145	-0.0698478	-0.0527945	-0.0196439	0.0243188	0.0371778	-0.0369135	-0.248616	-0.421681	-0.190277	-0.231404	0	-0.162434	-0.25449	-0.329776	-0.328066	-0.319069	-0.227757	-0.0956095	0.037549	0.149739	0	-0.0171399	-0.0393799	-0.0630065	-0.0827486	-0.0408565	-0.0199974	0.0226652	0.00198555	-0.147465	0.14945	-0.0211172	-0.0304653	-0.0187062	-0.0318576	-0.0247302	-0.0133144
2136	0	-0.234548	-0.373729	-0.523197	-0.357191	-0.201832	-0.149239	-0.110915	-0.155086	-0.316457	0.161372	-0.274711	-0.277136	-0.237124	-0.222611	-0.28156	-0.373505	-0.410683	-0.334364	-0.292118	-0.122095	-0.170023	0	-0.232123	-0.411315	-0.575296	-0.350342	-0.103038	-0.0132671	-0.0512624	-0.137679	-0.469073	0	0.0127074	-0.0019099	-0.00841079	-0.00465522	0.0211251	0.0184834	-0.0104065	-0.0380354	-0.107613	0.0695772	-0.023859	-0.0442575	-0.0530218	-0.0792294	-0.0898215	-0.105749
1386	0	0.0119597	0.018006	0.0370036	-0.014868	-0.099497	-0.148994	-0.178403	-0.178843	0.000169963	-0.179013	-0.132223	-0.147895	-0.18477	-0.160106	-0.175752	-0.149219	-0.179578	-0.17063	-0.180971	-0.123341	-0.0576305	0	0.0276311	0.0705528	0.0648862	0.0286602	-0.0825012	-0.101639	-0.139996	-0.130095	-0.00871249	0	0.0108525	0.0289907	0.0324157	0.0232986	-0.00210033	-0.0514608	-0.076461	-0.0933182	-0.011365	-0.0819533	0.00304123	0.00453849	0.00281234	0.0150722	0.00263879	-0.00778487
800	0	-0.0210727	-0.0632181	-0.120593	-0.172126	-0.179561	-0.148741	-0.102691	-0.0796661	-0.274542	0.194876	-0.0419073	-0.0571138	-0.0875268	-0.0671315	0.0192785	0.0867055	0.0691347	0.00075563	-0.0334339	-0.0109844	-0.0224495	0	-0.0058662	-0.0175986	-0.0953692	-0.233312	-0.308174	-0.259783	-0.145354	-0.0881395	-0.305465	0	-0.0130309	-0.0486731	-0.0483467	-0.0362792	-0.0127238	-0.000574908	0.000253202	0.0131416	-0.134127	0.147268	0.00803472	-0.0133131	-0.031624	-0.0380476	0.0150831	0.029908
1752	0	-0.0215824	-0.0647472	-0.0889177	-0.0725116	-0.0789199	-0.14872	-0.237513	-0.28191	-0.0537472	-0.228163	0.152978	0.146293	0.132924	0.132933	0.153004	0.186579	0.213594	0.227231	0.23405	0.0780792	0.15597	0	-0.0148978	-0.0446935	-0.0688729	-0.0725384	-0.112521	-0.209336	-0.311767	-0.362982	0.0211512	0	0.0574963	-0.0246365	-0.0673347	-0.141804	-0.0714698	0.00876883	-0.0349625	-0.0276366	-0.415444	0.387808	-0.152663	-0.14886	-0.219689	-0.0789331	0.0617159	0.133124
2542	0	-0.0185023	-0.0450945	-0.0612746	-0.0828288	-0.12017	-0.148702	-0.152638	-0.142309	NaN	NaN	-0.167479	-0.175324	-0.159899	-0.113358	-0.0803248	-0.0919147	-0.14	-0.179956	-0.195871	NaN	NaN	0	-0.0106573	-0.0526751	-0.115396	-0.169984	-0.195734	-0.176182	-0.140161	-0.113918	NaN	0	-0.00954038	-0.0725665	-0.0536695	-0.044849	0.0105777	0.0374309	0.0479185	0.0574293	-0.049193	0.106622	-0.00577354	-0.004203	-0.024961	-0.0302866	-0.0100506	-0.00165352
3758	0	0.00986037	0.0427146	-0.0225752	-0.0840778	-0.117728	-0.148389	-0.0887494	-0.0592839	-0.0263571	-0.0329269	-0.0411903	-0.0516982	-0.0476885	-0.0732089	-0.0570453	-0.0821668	-0.114835	-0.100694	-0.115573	-0.273774	0.1582	0	0.0203682	0.0492127	0.00944342	-0.0682229	-0.0767516	-0.0747442	-0.029246	0.0150991	0.206226	0	0.0107129	0.0561357	0.0731537	0.0277124	-0.0507698	0.0347454	0.0554433	0.106411	0.167807	-0.0613961	0.0657511	0.0609004	0.0410436	0.0755272	0.0767364	0.105454
1473	0	-0.0270689	-0.0473536	-0.0525947	-0.0602177	-0.0760036	-0.148366	-0.154848	-0.183123	-0.0472827	-0.13584	-0.0735154	-0.0863871	-0.0966385	-0.0433063	-0.0139958	0.0477093	-0.0269953	-0.0115525	-0.048945	0.184527	-0.233471	0	-0.0141972	-0.0242305	-0.0828037	-0.119737	-0.197228	-0.194886	-0.216811	-0.207693	-0.305325	0	-0.00950859	-0.0456061	-0.0619181	-0.0559408	-0.0448378	-0.0743194	-0.110145	-0.120892	0.0745885	-0.19548	-0.172759	-0.140854	-0.123321	-0.10893	-0.103967	-0.0990046
2660	0	-0.0196648	-0.0250667	-0.0891179	-0.0918777	-0.181569	-0.148082	-0.175407	-0.144539	0.119893	-0.264432	0.00510858	-0.0154001	-0.0290054	-0.0874669	-0.115852	-0.0933094	-0.0789105	-0.0353761	-0.0687597	-0.174605	0.105845	0	0.00084392	0.00904725	0.0034575	0.0290827	-0.0831515	-0.0640625	-0.134922	-0.0706709	0.299607	0	0.004054	-0.041692	-0.0791168	-0.118635	-0.131596	-0.0800291	-0.100319	-0.090035	-0.200786	0.110751	-0.211947	-0.241446	-0.249064	-0.227125	-0.182016	-0.166942
93	0	-0.00267497	0.00265495	-0.0273026	-0.0595306	-0.123394	-0.146911	-0.153723	-0.130668	0.0187499	-0.149418	-0.0717629	-0.0377205	-0.00422771	0.0116966	-0.0188272	-0.00828195	-0.025385	0.000783682	0.00456238	-0.0240147	0.0285771	0	-0.0367174	-0.0648802	-0.110762	-0.112466	-0.186875	-0.193289	-0.226269	-0.206993	-0.0289982	0	0.0600203	0.0448394	0.0317694	-0.0281744	-0.000939667	0.0299863	0.0546333	0.0218926	0.0710206	-0.049128	0.183451	0.152776	0.205525	0.234661	0.251026	0.200956
2800	0	0.0119635	-0.0212742	-0.0198326	-0.0853459	-0.111589	-0.1466	-0.126045	-0.121383	-0.0189965	-0.102386	-0.177599	-0.176485	-0.199084	-0.224122	-0.218653	-0.228193	-0.212855	-0.221672	-0.201169	-0.0808211	-0.120348	0	0.0108499	0.000210553	0.0266909	-0.0442915	-0.0609949	-0.111344	-0.0819713	-0.0978124	-0.115774	0	0.00125155	-0.0115964	-0.0386985	-0.0442565	-0.0722449	-0.100733	-0.150406	-0.150705	-0.0597811	-0.0909244	0.0178328	0.00970556	-0.0134649	0.0233716	0.0123135	0.0172497
1917	0	0.062444	0.152914	0.225322	0.195404	0.0259319	-0.146321	-0.328002	-0.391469	-0.134638	-0.25683	-0.172006	-0.195078	-0.467976	-0.513861	-0.641871	-0.486728	-0.470504	-0.474267	-0.451087	-0.536663	0.0855756	0	0.0855156	0.448884	0.567178	0.665268	0.340654	0.152177	-0.0257411	-0.112387	0.230019	0	0.0542642	0.091964	0.0782353	0.0118872	-0.0496564	-0.0897454	-0.143998	-0.155355	-0.15823	0.00287485	-0.0195789	-0.0565388	-0.108862	-0.0855628	-0.0903473	-0.0866092
1993	0	-0.01185	0.003528	-0.024834	-0.0266633	-0.111956	-0.146179	-0.222975	-0.209892	-0.045551	-0.164341	-0.191555	-0.211591	-0.235363	-0.18644	-0.168443	-0.154907	-0.197812	-0.235687	-0.259345	-0.224182	-0.0351633	0	0.00818616	0.0473359	-0.0299491	-0.0497753	-0.148603	-0.139923	-0.178843	-0.142102	-0.012924	0	0.00611177	0.0608335	0.0999843	0.0902302	-0.00285918	-0.0691351	-0.0887388	-0.0916662	0.168108	-0.259774	0.115352	0.0849678	0.124193	0.0746791	0.0729688	0.0150547
3609	0	-0.0513469	-0.154041	-0.216842	-0.188403	-0.134404	-0.146084	-0.197658	-0.223445	-0.475974	0.252529	-0.479706	-0.508314	-0.56553	-0.542207	-0.409738	-0.238367	-0.13724	-0.116651	-0.106356	-0.544253	0.437897	0	-0.0227391	-0.0682172	-0.154341	-0.258371	-0.375743	-0.488551	-0.560713	-0.596795	-0.411427	0	-0.0065214	-0.0936253	-0.0506784	-0.0709907	-0.0782382	-0.125622	-0.123608	-0.0864287	-0.119978	0.0335488	-0.113369	-0.116705	-0.0770727	-0.108235	-0.0874785	-0.0785079
2557	0	0.0122456	0.0367366	0.0317825	-0.0148623	-0.0880027	-0.145948	-0.174448	-0.188698	0.0027619	-0.19146	-0.0645294	-0.0490517	-0.0180964	0.0125437	0.027391	0.00840935	-0.0286083	-0.0653108	-0.083662	-0.094594	0.010932	0	-0.0032321	-0.0096963	-0.0452905	-0.106783	-0.160941	-0.181869	-0.173666	-0.169565	0.0328265	0	-0.0464499	-0.0497946	-0.0200948	0.0317914	0.11555	-0.00415652	-0.00750121	-0.137074	0.210172	-0.347246	0.00805951	0.00916951	0.10019	0.135357	0.0444579	-0.0353591
903	0	-0.0991029	-0.0449447	-0.109182	-0.0348601	-0.117317	-0.145937	-0.150667	-0.127225	-0.101394	-0.0258307	-0.192189	-0.190996	-0.280713	-0.2507	-0.274575	-0.26001	-0.307663	-0.29629	-0.246383	-0.193338	-0.0530448	0	-0.100296	0.0435794	-0.0506714	0.0475255	-0.0494964	-0.0304633	-0.0465664	-0.0730312	-0.100245	0	-0.0479479	-0.0801447	-0.118628	-0.0920764	-0.149764	-0.194225	-0.243008	-0.253164	-0.0832969	-0.169868	-0.0617609	-0.0913846	-0.152498	-0.147536	-0.20972	-0.183513
1893	0	-0.0193346	-0.0808749	-0.099986	-0.0705714	-0.070943	-0.145885	-0.0910045	-0.0523643	0.133637	-0.186001	0.0599704	0.04725	-0.0658551	-0.0145431	0.0180164	0.0200014	-0.0200401	0.0155733	0.13458	0.512773	-0.378193	0	-0.00661423	0.0449507	-0.0254725	-0.0286174	-0.0309741	-0.0658747	-0.0466075	-0.126974	-0.319166	0	-0.074444	-0.125548	-0.156074	-0.0772308	0.0122473	-0.0186455	0.0133286	-0.018558	0.0587092	-0.0772671	-0.126253	-0.0645407	-0.0470573	-0.00651712	0.00388872	0.0211973
1362	0	-0.0736636	-0.0597978	-0.141594	-0.136866	-0.150062	-0.145396	-0.0723679	-0.049465	-0.15623	0.106765	-0.064739	-0.0456206	-0.0870546	-0.111008	-0.150861	-0.0369098	-0.0987802	-0.101482	-0.201011	-0.102669	-0.0983422	0	-0.092782	-0.0374823	-0.0953247	-0.0507438	-0.177892	-0.111355	-0.035625	0.086807	-0.1183	0	-0.0112021	-0.0690664	-0.0908518	-0.10534	-0.094554	-0.0669474	-0.067944	-0.0435135	-0.176313	0.1328	-0.110124	-0.131279	-0.151851	-0.166366	-0.0858798	-0.0581645
4092	0	0.0215367	-0.00838009	-0.111287	-0.212563	-0.239217	-0.145278	-0.00536786	0.0875727	NaN	NaN	-0.509864	-0.412013	-0.312568	-0.309379	-0.428495	-0.573659	-0.52159	-0.24624	0.0030745	NaN	NaN	0	-0.0763145	-0.205677	-0.311773	-0.293932	-0.175423	-0.133553	-0.268992	-0.425366	NaN	0	-0.0857509	-0.104694	-0.154801	-0.0492532	-0.0478163	-0.0480547	-0.0175573	0.0313351	0.0136499	0.0176852	-0.0358696	0.00238968	0.0388365	0.0437905	-0.0443455	-0.0576371
2372	0	-0.0261158	-0.065457	-0.129776	-0.135175	-0.0910338	-0.143869	-0.0994268	-0.131835	-0.215854	0.0840191	-0.139242	-0.112634	-0.0209295	0.0920361	0.147333	0.104757	0.098619	0.101522	0.0840516	0.217505	-0.133453	0	-0.0527243	-0.18377	-0.361055	-0.42175	-0.335034	-0.38173	-0.340191	-0.355129	-0.572601	0	-0.00986117	-0.00284817	-0.0457492	-0.0635966	-0.0759145	-0.0587595	-0.0390983	-0.0325079	0.0127797	-0.0452876	-0.056448	-0.0554398	-0.0635807	-0.0764117	-0.0815714	-0.0824161
197	0	-0.121062	-0.169488	-0.169637	-0.0805072	-0.14282	-0.143868	-0.112655	-0.0461356	-0.0825018	0.0363662	-0.130909	-0.151158	-0.0813723	-0.0894082	-0.0611654	-0.0754014	-0.0503341	-0.0420437	-0.0318508	-0.182714	0.150863	0	-0.100813	-0.219025	-0.211138	-0.150251	-0.198328	-0.224443	-0.201521	-0.145194	-0.0306972	0	-0.00702985	-0.000432342	-0.0397434	-0.0437075	-0.0474269	-0.0421759	-0.0312754	-0.0439548	-0.0331001	-0.0108547	-0.0306663	-0.029939	-0.0103067	0.0175616	0.0292619	0.025142
3372	0	-0.0827056	-0.055406	-0.0563256	-0.00483898	-0.137534	-0.143127	-0.0596395	0.0662431	-0.0259862	0.0922293	0.0845643	0.11881	0.205339	0.173141	0.154784	0.172962	0.139162	0.240005	0.205239	0.337202	-0.131964	0	-0.116952	-0.176181	-0.144902	-0.0750591	-0.225932	-0.197725	-0.21508	-0.0544313	-0.278624	0	-0.0850377	-0.225468	-0.336254	-0.453889	-0.608019	-0.609291	-0.421212	-0.232497	NaN	NaN	0.173224	0.0574925	-0.191692	-0.458599	-0.478358	-0.233244
2607	0	0.0483135	-0.0178679	-0.123737	-0.147266	-0.290643	-0.142865	-0.198183	-0.0642508	-0.160699	0.0964484	-0.201255	-0.0526325	-0.0348576	0.023024	-0.113367	-0.127369	-0.100599	0.0208697	0.0889459	-0.120587	0.209533	0	-0.100309	-0.184265	-0.348016	-0.235154	-0.364528	-0.243521	-0.420307	-0.354451	-0.241367	0	-0.0238383	-0.0428255	-0.0454759	-0.0311335	-0.035709	-0.0276942	-0.0505485	-0.0772625	-0.168317	0.0910548	-0.117357	-0.111194	-0.103093	-0.0511865	0.00548377	0.0276753
497	0	-0.109708	-0.199802	-0.215095	-0.149024	-0.147996	-0.142649	-0.195133	-0.162466	-0.35832	0.195854	-0.129309	-0.121422	-0.148937	-0.149324	-0.12076	-0.0645049	-0.0627588	-0.0946207	-0.105978	-0.120694	0.0147161	0	-0.117596	-0.180174	-0.19508	-0.157573	-0.2128	-0.209199	-0.229821	-0.185797	-0.366936	0	-0.0287186	0.00179133	-0.00145625	0.0238988	-0.00116952	-0.00287914	-0.00229804	-0.0154715	-0.126321	0.11085	0.0755568	0.0735127	0.10126	0.0489034	-0.0521516	-0.124271
1376	0	0.0169024	0.0143383	0.00720261	-0.0430578	-0.0776553	-0.142589	-0.1937	-0.238826	0.0904183	-0.329245	0.0649362	0.0627218	0.0557644	0.130871	0.160747	0.200767	0.153298	0.176763	0.171481	0.204869	-0.0333877	0	0.0191169	0.0235102	-0.0587321	-0.138869	-0.213487	-0.23095	-0.305527	-0.345372	-0.0495146	0	-0.00279189	-0.0178488	-0.0353573	-0.0451487	-0.0641819	-0.104588	-0.141036	-0.148868	0.00931215	-0.15818	0.0152664	0.0107783	-0.00159058	0.00256075	0.0166684	0.0344185
3989	0	0.0547348	-0.0981445	-0.153185	-0.250648	-0.166845	-0.142491	-0.108011	-0.0402675	-0.0912671	0.0509996	0.117551	0.0615911	0.0677286	0.0221493	0.0245395	0.0371274	0.00614977	0.0730279	0.0889461	0.0308633	0.0580828	0	0.110695	-0.0483216	-0.057783	-0.157637	-0.0864207	-0.0310888	-0.0634873	-0.0116621	-0.00457894	0	-0.0364287	-0.114359	-0.132298	-0.0704706	-0.00261128	0.0773599	0.101134	0.143324	-0.0213811	0.164705	0.108245	0.124173	0.144926	0.153809	0.1932	0.17766
2923	0	-0.0766497	-0.229949	-0.367467	-0.412555	-0.306666	-0.142233	0.0064205	0.080747	-0.0973793	0.178126	-0.341682	-0.288931	-0.183429	-0.0951062	-0.0767127	-0.0782187	-0.0296949	0.0360077	0.068859	-0.144463	0.213322	0	-0.129401	-0.388202	-0.614043	-0.677524	-0.57013	-0.45422	-0.371269	-0.329794	-0.294598	0	-0.0757564	-0.128314	-0.164246	-0.0985953	-0.0384608	-0.0754993	-0.0942163	-0.205612	0.0054334	-0.211046	-0.169113	-0.165336	-0.188223	-0.170911	-0.211534	-0.094209
3021	0	0.000483781	0.054171	-0.0172611	-0.0610306	-0.135383	-0.142145	-0.170665	-0.184901	-0.0772066	-0.107694	-0.151913	-0.113032	-0.153138	-0.196836	-0.264761	-0.236877	-0.198127	-0.208657	-0.215648	-0.175086	-0.0405622	0	-0.038397	0.0553955	0.0276621	0.0518171	-0.0504187	-0.0959309	-0.113921	-0.121166	-0.0540338	0	-0.0506459	-0.0626613	-0.0888482	-0.0587766	-0.0801245	-0.000374131	-0.0200869	-0.00469861	-0.121753	0.117054	-0.120766	-0.127101	-0.168469	-0.163474	-0.151815	-0.0531
480	0	-0.0179404	-0.034951	-0.113501	-0.0863522	-0.121668	-0.141906	-0.0772899	-0.0431841	0.054424	-0.0976081	0.0407663	0.0261352	-0.00503388	0.023762	-0.0194075	0.0765107	0.0435084	0.0251064	-0.0840065	0.226525	-0.310532	0	-0.00330938	0.0108492	-0.0964971	-0.0261784	-0.157413	-0.144649	-0.0616301	0.0815887	-0.131335	0	-0.0222715	-0.0567519	-0.0558808	-0.0215283	-0.0276655	-0.0880039	-0.15557	-0.166153	-0.0766525	-0.0895004	-0.078741	-0.087628	-0.0607598	-0.079785	-0.0989965	-0.0896339
2664	0	-0.0154887	-0.0459683	-0.0448794	-0.0656401	-0.123361	-0.141611	-0.190368	-0.176873	-0.0584648	-0.118408	-0.0658109	-0.0588648	0.00386274	-0.0156505	0.0046505	0.0287903	0.0924479	0.0639942	0.043499	-0.140137	0.183636	0	-0.0224348	-0.115642	-0.0950398	-0.136101	-0.217962	-0.299869	-0.320173	-0.286183	0.0158617	0	0.0350975	-0.0485137	-0.0888772	-0.122595	-0.013254	0.083734	0.0759978	0.0598209	0.105974	-0.0461536	-0.0767708	-0.060427	-0.0705678	-0.124634	-0.197437	-0.180395
1421	0	-0.0202537	-0.0625739	-0.0115933	-0.0246949	-0.0231645	-0.141187	-0.193471	-0.252578	-0.110087	-0.142491	-0.0875688	-0.0858655	-0.195372	-0.270631	-0.326966	-0.271708	-0.218798	-0.306113	-0.310343	-0.265654	-0.0446891	0	-0.0219569	0.0452295	0.171469	0.214703	0.160975	-0.00995713	0.0250731	-0.0298037	0.0679984	0	0.01195	0.0558829	0.0785292	0.0966995	0.0231964	-0.000547197	-0.063773	-0.0468463	-0.0670791	0.0202327	-0.0176305	-0.0473882	-0.0722107	-0.110361	-0.149725	-0.176953
401	0	-0.0275323	-0.0158148	-0.0213446	-0.0169189	-0.0823475	-0.14118	-0.0825578	-0.0277008	0.128827	-0.156528	0.142494	0.112802	0.0684642	0.108043	0.138571	0.185174	0.139054	0.196778	0.234245	0.369281	-0.135036	0	0.00215907	0.0582147	0.0131059	-0.0129967	-0.125028	-0.137741	-0.136843	-0.119452	-0.0979604	0	-0.00871261	-0.00726014	-0.0185246	0.0126724	-0.00375975	-0.0109622	-0.0232969	-0.00652035	0.0821543	-0.0886746	-0.188108	-0.184481	-0.1535	-0.151604	-0.143081	-0.155034
1269	0	-0.00247752	-0.0278471	-0.0191811	-0.0661787	-0.103674	-0.141058	-0.15464	-0.144784	-0.0710863	-0.0736973	-0.125418	-0.116448	-0.133823	-0.118785	-0.128039	-0.127038	-0.126409	-0.150853	-0.158253	-0.067571	-0.0906823	0	-0.0114474	-0.0194424	-0.0258141	-0.0635577	-0.102054	-0.140068	-0.129205	-0.111949	-0.128934	0	-0.0131462	0.0205005	0.0801799	0.0953036	0.0413595	-0.0874398	-0.0848347	-0.101025	-0.00799893	-0.0930258	0.0564966	0.029373	0.0204851	-0.0320773	-0.124766	-0.125154
3240	0	-0.0889459	-0.104389	-0.0738262	-0.143318	-0.163338	-0.141007	0.0339809	0.039274	-0.0323176	0.0715916	-0.0683596	-0.0572292	0.00243113	0.0942352	0.120607	0.0993981	0.103919	0.155095	0.170367	0.375819	-0.205452	0	-0.100076	-0.17518	-0.236421	-0.332284	-0.331096	-0.313285	-0.189474	-0.199453	-0.476497	0	0.0288779	-0.00513138	0.0114036	-0.0276722	0.000971034	0.103922	0.163746	0.193052	0.041792	0.15126	0.01114	0.0114054	0.0607041	0.0539674	0.0785442	0.0389151
3552	0	0.00234922	-0.0452573	-0.0528873	-0.104184	-0.119454	-0.1409	-0.131066	-0.131543	-0.0260668	-0.105476	-0.0299773	-0.0530386	-0.0420004	-0.0362981	-0.00637625	0.00942328	0.00018535	0.0323717	0.0393803	0.00579935	0.033581	0	0.0254105	-0.0332341	-0.0465665	-0.127785	-0.158855	-0.171063	-0.193415	-0.2009	-0.0618434	0	-0.0445504	-0.00164617	0.0209295	0.0978411	0.0899208	0.0655452	0.0344653	0.0152998	0.058578	-0.0432782	0.0111913	0.0246412	0.0473956	0.0425271	0.0167248	0.0291667
1685	0	-0.00246967	-0.0629073	-0.0716873	-0.0950609	-0.101884	-0.140873	-0.162106	-0.134842	-0.146435	0.0115924	-0.0717862	-0.101749	-0.140633	-0.154273	-0.164613	-0.21331	-0.205787	-0.291093	-0.311714	-0.194816	-0.116898	0	0.0274927	0.00593997	0.0107991	-0.00223411	0.0396395	-0.00687211	0.0572004	0.105086	-0.0234044	0	0.017945	0.00174905	-0.0063006	-0.0540797	-0.0627021	-0.0436344	-0.0344925	-0.0361509	-0.117258	0.0811072	0.000782043	-0.0275516	-0.0344365	-0.037686	-0.0274061	-0.0127659
4098	0	4.37e-05	-0.0217077	0.178582	0.17788	0.0858375	-0.140336	-0.120602	-0.00839995	0.0339245	-0.0423245	-0.164094	-0.218171	-0.228517	-0.197657	-0.106246	-0.044359	-0.0992524	-0.103703	-0.0772181	-0.0169758	-0.0602422	0	0.0541213	0.0427159	0.212146	0.120032	-0.0338972	-0.205178	-0.180993	-0.0952756	-0.113193	0	0.00082891	0.0358246	0.0535169	0.089598	0.0160333	-0.0378795	-0.0954189	-0.0759334	-0.0187258	-0.0572076	0.0319119	0.00323918	-0.051719	-0.0564215	-0.0370235	0.00408732
2595	0	-0.00641996	-0.0192599	-0.0639441	-0.134053	-0.167977	-0.140292	-0.0807639	-0.0509996	-0.15733	0.106331	0.0683118	0.0263093	-0.0576957	-0.126009	-0.136629	-0.0963751	-0.0629416	-0.0451994	-0.0363283	-0.313575	0.277247	0	0.0355825	0.106748	0.130377	0.0708883	-0.0032898	-0.00903906	0.0327473	0.0536405	0.224557	NaN	NaN	NaN	NaN	NaN	NaN	NaN	NaN	NaN	NaN	NaN	NaN	NaN	NaN	NaN	NaN	NaN
814	0	-0.0151077	-0.0274919	-0.0699035	-0.0896171	-0.125282	-0.139444	-0.179577	-0.183053	-0.0792486	-0.103805	-0.122451	-0.124721	-0.121137	-0.0828369	-0.0778417	-0.0353277	-0.105787	-0.132008	-0.201581	-0.187391	-0.01419	0	-0.0128375	-0.0288065	-0.109518	-0.134227	-0.212406	-0.156108	-0.17002	-0.103923	-0.0143084	0	-0.0302688	-0.0407421	-0.0991312	-0.0987936	-0.135579	-0.139761	-0.174918	-0.186831	0.0170215	-0.203852	-0.265946	-0.26048	-0.220968	-0.249731	-0.241355	-0.271973
348	0	-0.0323977	-0.0516977	-0.112947	-0.118601	-0.140938	-0.139441	-0.218793	-0.241533	-0.0869417	-0.154592	-0.16602	-0.231835	-0.213343	-0.163082	-0.143681	-0.127802	-0.168914	-0.105082	-0.12201	-0.270973	0.148963	0	0.0334178	-0.00437437	-0.115885	-0.140939	-0.179156	-0.136547	-0.279731	-0.285543	0.018012	0	-0.014287	-0.108194	-0.119716	-0.115544	0.0133576	0.0453305	0.0177821	-0.028342	-0.293542	0.2652	-0.202653	-0.220458	-0.286579	-0.225738	-0.121804	-0.0632915
1909	0	-0.0268404	-0.0447498	-0.0627835	-0.120389	-0.0978501	-0.139413	-0.132642	-0.209689	-0.0379349	-0.171754	-0.127049	-0.117517	-0.104968	-0.136029	-0.272992	-0.267833	-0.356299	-0.296447	-0.385673	0.193684	-0.579357	0	-0.0363716	-0.06683	-0.0538029	0.0255545	0.0429341	0.0898366	0.0367566	0.0489353	-0.358667	0	-0.0335048	-0.10507	-0.225952	-0.178236	-0.126059	-0.0610832	-0.148196	-0.186072	-0.110854	-0.0752173	-0.179092	-0.176775	-0.197056	-0.165757	-0.173752	-0.135832
3118	0	0.00605147	0.0366469	-0.00264627	-0.0701982	-0.113721	-0.138459	-0.108416	-0.118466	0.115601	-0.234066	-0.111149	-0.146165	-0.144215	-0.122595	-0.0353595	-0.0310756	-0.0330262	-0.121453	-0.154394	-0.173362	0.0189689	0	0.0410676	0.0697124	0.00879948	-0.145988	-0.193794	-0.216582	-0.0981116	-0.0752212	0.177814	0	0.00509039	-0.0213442	-0.0244361	-0.0277542	0.00246586	0.0150569	0.00383407	0.00478172	0.0193167	-0.014535	0.0393829	0.0474412	0.0467742	0.044823	0.0263726	0.0237538
549	0	0.0145926	0.0437779	0.054529	0.0322533	-0.0430539	-0.138366	-0.215243	-0.253682	0.419474	-0.673156	-0.0371294	-0.0548175	-0.0901936	-0.0985431	-0.0621779	-0.00990096	0.0135732	0.0100207	0.00824452	0.597787	-0.589543	0	0.0322807	0.0968421	0.115943	0.0573018	-0.0702823	-0.189068	-0.262393	-0.299056	-0.215442	0	-0.0780326	-0.044764	0.0018689	0.110992	0.211215	0.2011	0.23293	0.158672	0.0298709	0.128801	0.119929	0.0791144	0.0759433	0.154115	0.201262	0.202333
3614	0	-0.052288	-0.0939655	-0.224394	-0.223248	-0.233535	-0.138144	-0.110288	-0.0828737	0.147702	-0.230576	-0.0218126	-0.209138	-0.22182	-0.230499	-0.0852618	-0.0651178	-0.0159873	0.050996	0.0420225	-0.105088	0.147111	0	0.135038	0.106042	-0.015707	-0.159798	-0.19023	-0.14397	-0.183096	-0.146709	0.230977	0	0.032834	0.0615697	0.103447	0.0478597	-0.0190891	-0.046862	-0.0547075	-0.0850267	0.0429506	-0.127977	-0.0161476	-0.0626743	-0.0226161	-0.0412223	-0.056679	-0.120454
2222	0	-0.0307236	-0.0855907	-0.0853001	-0.118605	-0.125942	-0.138004	-0.0121617	0.0462392	-0.0268504	0.0730896	-0.190278	-0.209748	-0.214842	-0.219658	-0.254315	-0.293044	-0.300085	-0.269461	-0.248737	-0.116323	-0.132415	0	-0.0112529	-0.0610264	-0.0559198	-0.054567	-0.0231759	-0.0281957	0.0670219	0.104699	-0.100805	0	-0.000764053	0.0166147	0.0243348	0.0397649	0.0483392	0.0439973	0.00831295	-0.0158082	0.0266204	-0.0424286	0.0800152	0.0613577	0.067225	0.0719886	0.0964119	0.0881896
2639	0	-0.0039285	-0.0104345	-0.0447847	-0.0718669	-0.123828	-0.137793	-0.157572	-0.146249	-0.132327	-0.0139222	-0.115119	-0.13604	-0.136576	-0.142417	-0.13268	-0.133728	-0.168235	-0.196445	-0.2277	-0.18353	-0.04417	0	0.0169931	0.0110227	-0.0174866	-0.0543058	-0.105218	-0.0846763	-0.0762461	-0.033668	-0.0639157	0	0.018672	-0.0418707	-0.0238827	-0.079172	-0.0317957	-0.0682957	-0.05529	-0.09653	-0.143439	0.046909	-0.585675	-0.591437	-0.586978	-0.539812	-0.518602	-0.514358
1587	0	-0.173253	-0.37821	-0.476199	-0.32593	-0.173202	-0.137774	-0.124713	-0.123392	-0.337438	0.214046	-0.0162148	-0.0137382	-0.0150739	0.084364	0.242758	0.248948	0.18594	0.0753996	0.147355	0.195218	-0.047863	0	-0.17573	-0.379351	-0.576778	-0.584902	-0.438364	-0.339928	-0.216327	-0.286962	-0.548871	0	-0.188934	-0.508194	0.0461195	0.237909	0.550115	0.227652	0.435587	0.444845	-0.124195	0.56904	-0.653632	-0.77002	-0.67364	-0.848747	-0.505965	-0.329277
1561	0	-0.0352818	-0.105845	-0.150095	-0.132748	-0.107951	-0.137298	-0.192959	-0.220789	-0.2214	0.000611305	-0.263007	-0.299277	-0.371816	-0.38591	-0.305289	-0.163311	-0.0546923	-0.00451875	0.020568	-0.374585	0.395153	0	0.000987798	0.00296342	-0.0271922	-0.0904669	-0.207647	-0.345612	-0.451447	-0.504364	-0.109823	NaN	NaN	NaN	NaN	NaN	NaN	NaN	NaN	NaN	NaN	NaN	NaN	NaN	NaN	NaN	NaN	NaN
1418	0	-0.00854447	-0.0173987	-0.0180183	-0.0262387	-0.0502945	-0.136532	-0.269117	-0.358583	NaN	NaN	-0.104923	-0.0836759	-0.0650833	-0.0703917	-0.110157	-0.160477	-0.218407	-0.273392	-0.299411	NaN	NaN	0	-0.0297914	-0.0572383	-0.0525494	-0.0210048	0.00525963	-0.0230483	-0.100648	-0.164095	NaN	0	-0.00898117	-0.0631495	-0.109634	-0.140023	-0.0713456	-0.0379438	-0.033114	-0.0647648	-0.251581	0.186816	-0.133327	-0.159367	-0.159813	-0.123239	-0.0217838	-0.03779
194	0	-0.0091386	-0.0274158	-0.0577088	-0.0908791	-0.11807	-0.136404	-0.142722	-0.145881	-0.0822173	-0.0636634	-0.205013	-0.162939	-0.0787906	-0.0459866	-0.106601	-0.179355	-0.170831	-0.110964	-0.0810299	0.181851	-0.262881	0	-0.0512126	-0.153638	-0.216735	-0.189291	-0.143727	-0.170585	-0.236771	-0.269863	-0.469081	0	-0.00679302	-0.020379	-0.0449671	-0.0737641	-0.0681019	-0.0237715	0.0315608	0.059227	-0.0799618	0.139189	0.008152	0.00284003	-0.0077839	0.000166883	0.0320043	0.0580079
344	0	-0.000685498	-0.0219394	-0.0785259	-0.0743379	-0.236641	-0.136005	-0.378288	-0.292286	-0.112376	-0.179909	-0.327676	-0.257909	-0.293291	-0.13071	-0.123254	-0.0806111	-0.154422	-0.167572	-0.223447	-0.137653	-0.0857947	0	-0.0704531	-0.0563243	-0.275492	-0.27876	-0.483706	-0.309259	-0.538392	-0.396515	-0.3024	0	-0.00875653	-0.0528713	-0.101166	-0.113591	-0.0968431	-0.138431	-0.146828	-0.166334	-0.100142	-0.0661921	-0.108497	-0.104439	-0.148922	-0.168411	-0.199411	-0.135845
2673	0	-0.0463804	-0.115271	-0.180418	-0.251891	-0.164978	-0.135688	-0.180973	-0.306928	-0.127667	-0.179261	-0.132128	-0.125741	-0.166518	-0.0998493	-0.0640085	-0.0665776	-0.0722741	-0.122567	-0.0978679	-0.0771186	-0.0207493	0	-0.0527679	-0.0808813	-0.212697	-0.32001	-0.230529	-0.195542	-0.190534	-0.341188	-0.182677	0	0.0176409	0.0435532	0.0619754	0.0583765	0.0490015	-0.0186053	-0.0245731	-0.0867651	0.191025	-0.27779	-0.00338932	0.00884933	0.0634837	0.104983	0.00786092	0.00126689
2983	0	-0.00834882	-0.16347	-0.164434	-0.21004	-0.0923688	-0.13555	-0.197971	-0.317585	-0.0376825	-0.279903	-0.246828	-0.333423	-0.403439	-0.433004	-0.440722	-0.413892	-0.389088	-0.308825	-0.279691	-0.100153	-0.179538	0	0.0782463	-0.00685896	0.0217415	-0.0161458	0.0746951	0.00670908	-0.135974	-0.284722	-0.184358	0	0.136572	0.107055	0.380889	0.248768	0.0828753	-0.0765647	-0.0782699	0.0590149	-0.0853125	0.144327	0.053025	0.0359395	0.0791778	-0.0342383	0.0396956	0.0231284
4034	0	-0.00964298	-0.0683918	-0.108026	-0.139069	-0.110872	-0.135544	-0.199076	-0.233339	-0.0750066	-0.158333	-0.0508582	-0.0956502	-0.111148	-0.108498	-0.0127842	-0.0111171	-0.089481	-0.162915	-0.195298	0.0200078	-0.215305	0	0.035149	-0.00810187	-0.0503866	-0.177143	-0.150613	-0.0969209	-0.08702	-0.0888999	-0.145873	0	0.0108157	0.0235932	0.0908668	0.0901964	0.00873708	-0.0676524	-0.0540775	-0.0119038	0.0236305	-0.0355343	-0.0350342	-0.0176578	0.024856	-0.0326005	-0.0669019	-0.128784
1560	0	-0.0969994	-0.207347	-0.197415	-0.153045	-0.119951	-0.135534	-0.214274	-0.253217	-0.147755	-0.105462	-0.0384344	-0.0727614	-0.0955304	-0.0873263	-0.0379921	-0.0567083	-0.0734885	-0.10153	-0.0734205	-0.115488	0.0420675	0	-0.0626723	-0.150251	-0.148523	-0.153487	-0.101677	-0.10048	-0.151179	-0.218231	-0.070701	0	-0.00951802	-0.0138897	-0.0307863	-0.00257213	0.00706254	0.0688944	-0.0143258	-0.0528279	-0.107299	0.054471	-0.145357	-0.174926	-0.141637	-0.144877	-0.110663	-0.0901086
2484	0	-0.028059	-0.0841771	-0.140955	-0.170335	-0.159387	-0.135512	-0.110976	-0.0987084	-0.257317	0.158609	-0.16184	-0.180081	-0.216565	-0.203261	-0.121927	-0.0399074	-0.0252297	-0.0603395	-0.0778944	-0.101406	0.0235119	0	-0.00981732	-0.0294519	-0.0995342	-0.210247	-0.281319	-0.272122	-0.212476	-0.182654	-0.31775	0	0.0274706	0.0458702	0.0277281	-0.0206092	-0.0626002	-0.105266	-0.154953	-0.183307	NaN	NaN	-0.0443025	-0.0767307	-0.098887	-0.0783433	-0.0384416	-0.0218821
2052	0	0.00603285	-0.00862528	-0.038202	-0.101817	-0.142107	-0.135436	-0.135233	-0.124529	-0.0680607	-0.0564679	-0.0266747	-0.0154156	-0.0165894	-0.0365569	-0.0737672	-0.0728999	-0.0673106	-0.0991405	-0.135826	-0.0461108	-0.0897155	0	-0.00522632	-0.0187106	-0.0283198	-0.054725	-0.0958817	-0.0948006	-0.0627677	-0.0153769	-0.0486246	0	-0.0155274	-0.0162935	-0.0484222	-0.0265309	-0.0252326	-0.0583625	-0.0910951	-0.11498	-0.00468348	-0.110296	-0.0486631	-0.0401678	-0.0342881	-0.0347191	-0.0745935	-0.117196
3632	0	0.0202883	0.0377434	0.0337129	-0.0113867	-0.0555428	-0.135196	-0.141643	-0.153266	0.0254541	-0.178721	0.0615753	0.0274106	-0.017177	-0.02146	-0.0251224	-0.00552873	-0.151896	-0.133998	-0.163736	0.0693517	-0.233088	0	0.054453	0.116496	0.116748	0.075311	0.0115613	0.0782748	0.0539307	0.0720448	0.0176777	0	0.00832082	-0.0273281	-0.0450824	-0.0578693	-0.0216627	-0.0040045	-0.00598369	-0.0140953	0.0796767	-0.093772	-0.0219164	-0.0245784	0.00614326	0.00947095	0.020016	-0.00205199
1092	0	0.0176802	-0.0154171	-0.000457127	-0.0691735	-0.0665455	-0.134626	-0.110976	-0.130651	-0.0469952	-0.0836557	-0.00535721	0.0126095	0.071762	0.0563054	0.0384126	-0.0122496	-0.0163523	-0.0293903	-0.0280414	-0.00300406	-0.0250373	0	-0.00028657	-0.0925363	-0.0621198	-0.112943	-0.0596531	-0.123631	-0.0869433	-0.107967	-0.0493483	0	0.001101	-0.02746	-0.0434127	-0.0490028	-0.0270425	-0.0227609	-0.0537709	-0.0731249	-0.0651507	-0.00797416	-0.0781813	-0.0908682	-0.0994992	-0.0777316	-0.0437932	-0.05807
2383	0	0.00610478	0.0183144	0.0285748	0.0307813	-0.0262547	-0.134479	-0.240755	-0.293892	-0.11771	-0.176182	-0.142095	-0.125027	-0.0908903	-0.0524172	-0.0266762	-0.0269737	-0.0405779	-0.0585184	-0.0674887	0.121264	-0.188753	0	-0.0109635	-0.0328906	-0.0611032	-0.0846378	-0.141376	-0.235996	-0.324331	-0.368499	-0.381069	0	0.0204068	0.0608779	0.144734	0.138629	0.095358	0.0347701	0.023966	0.0345651	0.308275	-0.27371	0.188668	0.181258	0.190096	0.0961038	0.0334993	0.0159501
1093	0	-0.0228443	-0.0678701	-0.107666	-0.202646	-0.193765	-0.134369	-0.0624309	-0.0209211	-0.0870007	0.0660796	-0.0708392	-0.0678814	0.0167847	-0.00545176	-0.107704	-0.205967	-0.302704	-0.219095	-0.266313	-0.114766	-0.151547	0	-0.0258021	-0.155494	-0.173053	-0.165781	-0.0586374	0.0974954	0.0858254	0.174553	-0.043074	0	0.0171731	-0.00696955	-0.0114207	-0.0474225	-0.0289708	-0.0418213	-0.0587643	-0.0890571	-0.0329439	-0.0561133	-0.146875	-0.165057	-0.196444	-0.175756	-0.158817	-0.135969
3041	0	-0.00726485	-0.0390694	-0.0881488	-0.1112	-0.0909474	-0.134022	-0.283727	-0.411895	NaN	NaN	-0.0908014	-0.0391609	0.0093971	0.0032319	-0.0436751	-0.0766008	-0.108391	-0.153026	-0.181767	NaN	NaN	0	-0.0589054	-0.139268	-0.182182	-0.158326	-0.105148	-0.116433	-0.221502	-0.320929	NaN	0	-0.00236797	-0.0365381	-0.0160602	0.00671547	0.005421	0.034407	0.0145972	0.03792	0.0206423	0.0172777	0.0254212	-0.00450928	0.000660917	-0.0147727	-0.0170616	-0.0263618
1584	0	-0.0537251	-0.134694	-0.233679	-0.230111	-0.273073	-0.133842	-0.205657	-0.188123	-0.234797	0.0466743	-0.138677	-0.143144	-0.143457	-0.0302182	-0.0714795	0.0287451	-0.13248	-0.0548235	-0.151181	-0.207274	0.0560933	0	-0.0492577	-0.129914	-0.342138	-0.297308	-0.440495	-0.14004	-0.289511	-0.175619	-0.1662	0	-0.0298442	-0.0539741	-0.0719672	-0.0417912	0.0570768	0.0925458	0.138556	0.0828715	-0.0757505	0.158622	0.102508	0.162719	0.162656	0.192397	0.166789	0.135895
3897	0	-0.165156	-0.22676	-0.245191	-0.095522	-0.0847397	-0.133793	-0.128728	-0.144565	-0.287691	0.143127	-0.426698	-0.40048	-0.300649	-0.27974	-0.280763	-0.332252	-0.362755	-0.396518	-0.374885	-0.296646	-0.0782388	0	-0.191374	-0.352809	-0.392149	-0.241457	-0.179186	-0.197736	-0.158907	-0.196377	-0.417743	0	0.0261033	0.0170783	0.0448645	0.0338896	0.035781	-0.0136981	-0.0490189	-0.103512	0.0641268	-0.167639	0.0917442	0.066195	0.127507	0.115803	0.0777433	0.0217022
1478	0	-0.0617756	-0.0454624	-0.117195	-0.0356469	-0.0660598	-0.133663	-0.193377	-0.196395	-0.487932	0.291537	-0.0718067	-0.112238	-0.24378	-0.160091	-0.121701	0.00694197	-0.0506701	-0.100671	-0.159233	-0.371834	0.212601	0	-0.0213441	0.126511	-0.0289103	0.0142471	-0.144809	-0.154799	-0.164513	-0.108969	-0.187905	0	-0.0493447	-0.246479	-0.380382	-0.414562	-0.218715	-0.00246769	-0.20665	-0.27418	-0.964602	0.690422	-0.781264	-0.864297	-0.987779	-0.748366	-0.275139	-0.0261889
186	0	-0.0102846	0.022742	0.01446	-0.0196587	-0.0740215	-0.133146	-0.0968772	-0.124811	0.0156494	-0.14046	-0.0585427	-0.0754215	-0.0558171	-0.0147147	0.00538972	-0.0272247	-0.0750339	-0.0158411	0.0170779	0.200309	-0.183231	0	0.00659421	0.0200164	-0.029368	-0.0835911	-0.105339	-0.116655	-0.139579	-0.200431	-0.243202	0	-0.0049421	0.0556175	-0.0148254	0.0364417	-0.0749925	-0.00486183	-0.10147	-0.0511923	0.124504	-0.175696	0.290101	0.297764	0.265131	0.322211	0.306734	0.325589
1499	0	-0.0128187	-0.021397	-0.0477457	-0.0930518	-0.135707	-0.13314	-0.0888948	-0.057097	0.021987	-0.0790839	-0.0859122	-0.121544	-0.113189	-0.0932973	-0.0822817	-0.0809787	-0.10794	-0.087479	-0.107472	-0.0441885	-0.0632835	0	0.0228127	0.00587989	-0.0403606	-0.0966823	-0.14064	-0.111113	-0.0873281	-0.0355373	-0.0197368	0	-0.00747983	-0.0217522	-0.032035	-0.0215061	-0.0254356	-0.0656296	-0.0780137	-0.0834762	0.0048556	-0.0883318	-0.0574856	-0.0440208	-0.0281901	-0.0238608	-0.0439455	-0.061391
432	0	-0.0263902	-0.0467621	0.000341758	-0.0106511	-0.0910951	-0.133093	-0.125436	-0.0664445	-0.159747	0.0933024	0.0905707	0.0732359	0.0779002	-0.0398799	-0.114237	-0.103812	-0.100892	-0.165579	-0.235179	-0.180894	-0.0542852	0	-0.00905538	-0.0340916	0.130792	0.194157	0.103287	0.0583689	0.130714	0.259305	0.111717	0	-0.0165485	-0.0496456	-0.0710853	-0.064319	-0.0545187	-0.0698904	-0.0969194	-0.110434	-0.102591	-0.00784302	-0.154934	-0.175359	-0.21621	-0.234131	-0.208699	-0.156864
1564	0	0.0944388	0.0602361	0.0405762	-0.0998334	-0.135487	-0.13304	-0.111256	-0.0822262	-0.0913236	0.00909735	-0.0723099	0.0524118	0.090352	0.083266	-0.0145311	-0.0173277	-0.0280125	-0.0526683	-0.0621896	-0.0153806	-0.046809	0	-0.030283	-0.102426	-0.115	-0.157612	-0.190469	-0.177338	-0.130897	-0.0923466	-0.148253	0	0.011734	0.00807893	0.010144	-0.0102488	-0.0121498	-0.0168063	-0.0286941	-0.0625429	0.018385	-0.0809279	0.024229	0.00756963	0.0306047	0.025589	0.0030359	-0.0070241
1013	0	-0.0471948	-0.0303624	-0.0154972	-0.0182652	-0.0853328	-0.133032	-0.142699	-0.160363	-0.193972	0.0336092	-0.0142743	-0.0645807	-0.0626595	-0.141662	-0.127838	-0.186121	-0.225011	-0.200198	-0.151753	-0.186275	0.0345222	0	0.0031116	0.0180227	0.111891	0.0952985	0.0865143	0.0777048	0.043225	-0.0228844	-0.0219714	0	0.00433413	-0.00443013	0.0161495	0.0595984	0.050803	0.0236824	-0.0389843	-0.0395317	0.000190701	-0.0397224	-0.00705625	-0.0170193	-0.027663	-0.0401078	-0.0549749	-0.0407562
1466	0	-0.0245125	-0.106113	-0.192841	-0.251054	-0.127351	-0.132773	-0.151412	-0.262031	0.157603	-0.419634	-0.188443	-0.150853	-0.115076	-0.0173046	-0.0148473	-0.0946339	-0.0801753	-0.0542506	0.0376876	-0.0809093	0.118597	0	-0.0621027	-0.179481	-0.36398	-0.42465	-0.221161	-0.241041	-0.285604	-0.488162	0.0500689	0	-0.0276118	0.0989338	0.346512	0.419477	0.304203	0.21051	0.309004	0.385865	0.401374	-0.0155088	0.362189	0.367101	0.42241	0.303188	0.251735	0.196675
4033	0	0.00434583	0.0130375	0.0110338	-0.00601101	-0.0586731	-0.131911	-0.194454	-0.225726	-0.37106	0.145335	0.055845	-0.00112577	-0.115067	-0.242183	-0.325501	-0.36021	-0.390109	-0.406833	-0.415195	-0.248309	-0.166886	0	0.0613166	0.18395	0.309061	0.375335	0.357382	0.314042	0.268224	0.245314	-0.0669065	0	-0.0228113	-0.0712529	-0.122761	-0.104799	-0.0695051	-0.0483329	-0.0485694	-0.037055	0.0222149	-0.0592699	-0.181957	-0.146429	-0.131954	-0.0227102	-0.0114988	0.0221799
2004	0	0.0615453	0.0975993	0.1468	0.08885	-0.00786844	-0.131871	-0.278855	-0.34772	-0.089883	-0.257837	-0.195402	-0.196349	-0.493981	-0.534584	-0.70393	-0.505536	-0.46171	-0.41663	-0.380472	-0.498121	0.117649	0	0.0624926	0.396179	0.485982	0.597378	0.302266	0.134437	-0.0576264	-0.16265	0.212836	0	0.0687877	0.202073	0.243335	0.220973	0.148955	0.0884851	0.0403338	0.0454119	0.0955795	-0.0501676	0.115944	0.105805	0.0778331	0.0811854	0.0403831	-0.00212445
1690	0	0.000953197	0.00285959	-0.0114477	-0.042922	-0.0887667	-0.131815	-0.158649	-0.172066	-0.00152874	-0.170538	0.0393801	0.0405642	0.0429325	0.0392544	0.0283456	-0.00338559	-0.0487086	-0.0879851	-0.107623	0.0716066	-0.17923	0	-0.000230953	-0.000692863	-0.011322	-0.0318875	-0.046001	-0.0437261	-0.031284	-0.0250629	-0.0337552	0	-0.0218123	-0.0297084	-0.056383	-0.0353255	-0.00648421	0.0384806	0.00153627	-0.0184182	-0.0780835	0.0596653	-0.0246248	0.0021294	-0.0481709	0.0235781	0.0234932	0.0571201
1039	0	-0.0275092	-0.0825276	-0.115125	-0.0977926	-0.0866394	-0.131596	-0.198973	-0.232661	-0.103887	-0.128775	-0.134547	-0.103019	-0.0399628	0.00233723	-0.0076471	-0.055543	-0.0890661	-0.101833	-0.108216	-0.0821962	-0.0260201	0	-0.0590374	-0.177112	-0.25201	-0.224693	-0.165644	-0.177077	-0.231687	-0.258992	-0.156238	0	-0.0138214	0.0242789	0.075573	0.156161	0.106553	0.0832351	0.0464242	0.0355283	0.246563	-0.211035	0.0546056	0.0665378	0.13269	0.121408	0.0668955	-0.0136885
936	0	-0.0463066	-0.0588224	-0.221462	-0.166319	-0.214089	-0.13142	-0.248982	-0.236555	-0.0039487	-0.232607	-0.148941	-0.130504	-0.184222	-0.098324	-0.101122	-0.0786579	-0.152161	-0.137641	-0.120541	-0.0882438	-0.0322969	0	-0.0647438	-0.0235417	-0.272079	-0.214138	-0.284373	-0.128201	-0.260282	-0.264956	-0.0646463	0	-0.0571515	-0.114549	-0.0988134	-0.0825622	0.0319788	-0.00460084	-0.00283591	-0.0723002	-0.250087	0.177787	-0.138213	-0.13218	-0.159445	-0.174595	-0.14477	-0.0363954
2710	0	0.052386	-0.00488788	0.0602718	-0.041906	-0.0557934	-0.130435	-0.128227	-0.119459	-0.0741	-0.0453587	-0.304931	-0.290136	-0.194207	-0.16888	-0.140357	-0.205312	-0.228494	-0.233435	-0.171265	-0.139143	-0.0321226	0	0.0375907	-0.115612	-0.0757789	-0.20648	-0.155413	-0.206872	-0.199723	-0.253125	-0.239888	0	-0.000970523	0.00295099	-0.00030993	0.00160123	-0.0219075	-0.0492525	-0.0946169	-0.112298	-0.0039759	-0.108322	0.0690289	0.0508814	0.0631635	0.0744281	0.0818636	0.0611479
2981	0	-0.0287159	-0.0828214	-0.133601	-0.152925	-0.144121	-0.130407	-0.139912	-0.156273	NaN	NaN	-0.216881	-0.198835	-0.156549	-0.108067	-0.0697674	-0.0478453	-0.0501835	-0.0604047	-0.0694567	NaN	NaN	0	-0.0467614	-0.143153	-0.242414	-0.300038	-0.313156	-0.297104	-0.296387	-0.303697	NaN	0	-0.0335273	-0.0194598	0.0914108	0.147255	0.148451	0.0967207	0.0774797	0.0544629	0.0299911	0.0244718	0.0149098	-0.0156917	-0.016894	-0.0171597	0.0121899	0.00299713
1049	0	0.0020066	-1.69e-05	-0.0319026	-0.0643992	-0.119753	-0.130082	-0.120173	-0.101793	-0.0365956	-0.0651972	-0.0732808	-0.118171	-0.10557	-0.0945655	-0.0464446	-0.00998906	-0.0924389	-0.0850783	-0.162471	0.0177333	-0.180205	0	0.0468964	0.0322721	-0.0106178	-0.0912353	-0.183045	-0.110924	-0.108375	-0.0126022	-0.12761	0	-0.020056	-0.0825309	-0.180236	-0.195154	-0.182896	-0.130707	-0.21301	-0.240058	-0.19432	-0.0457378	-0.21763	-0.256442	-0.281088	-0.230988	-0.129487	-0.10793
328	0	0.0309225	0.0379929	0.0342035	-0.0696422	-0.101276	-0.129644	-0.0621323	-0.0542836	0.0185864	-0.07287	0.0292964	0.0478665	0.0242476	0.027654	0.00316249	-0.0100419	-0.0167995	-0.0153075	0.00684218	0.0559151	-0.0490729	0	0.0123525	0.0430417	0.0358459	-0.0435083	-0.0619377	-0.0835476	-0.0175283	-0.0318293	-0.00803226	0	0.00375128	-0.0199987	-0.0350906	-0.050625	-0.0357627	-0.0363485	-0.0586782	-0.0795965	0.0170265	-0.096623	-0.0605831	-0.0687366	-0.0643229	-0.0548374	-0.0456151	-0.0319232
578	0	-0.00949503	-0.0199751	-0.0423118	-0.0851207	-0.102619	-0.129624	-0.0827026	-0.0805155	0.0012681	-0.0817837	0.127605	0.123186	0.126581	0.174906	0.178969	0.224612	0.173318	0.207607	0.168736	0.182853	-0.014117	0	-0.00507626	-0.018951	-0.0896132	-0.136485	-0.199627	-0.175337	-0.162705	-0.121647	-0.0539802	0	-0.00558592	-0.0382873	-0.060671	-0.0706137	-0.071307	-0.0817252	-0.103441	-0.106555	-0.0325001	-0.0740552	-0.136891	-0.131052	-0.136376	-0.132927	-0.126617	-0.109421
2642	0	0.181494	0.124447	0.0142514	-0.215481	-0.164484	-0.129382	-0.115054	-0.149402	-0.0874295	-0.0619722	-0.0526896	-0.0719186	-0.0358686	0.0695877	0.129427	0.0412897	-0.0166179	-0.00749693	0.0879544	-0.0252537	0.113208	0	0.200724	0.107626	-0.108026	-0.397598	-0.258464	-0.165454	-0.160246	-0.290046	-0.114865	0	-0.0178418	-0.032366	-0.0240928	0.0156884	0.0206517	0.0226992	0.0248154	0.0357199	0.0857138	-0.049994	-0.0148373	0.0156124	0.0122107	0.0169476	-0.00705608	-0.00192244
3893	0	-0.024341	-0.0579507	-0.109909	-0.155543	-0.169948	-0.128909	-0.0905865	-0.067673	-0.048152	-0.019521	-0.265166	-0.28736	-0.297821	-0.310519	-0.275744	-0.325382	-0.334407	-0.389597	-0.346957	-0.292697	-0.05426	0	-0.00214657	-0.0252953	-0.0645556	-0.144965	-0.109731	-0.0596683	0.033845	0.0141181	-0.0206209	0	0.0110926	-0.016118	0.0377107	0.00854768	-0.00486765	-0.0642112	-0.0607865	-0.0806619	-0.069718	-0.0109439	-0.0270501	-0.0427588	-0.0392865	-0.0591455	-0.044795	-0.0509496
513	0	-0.0438714	-0.0340312	-0.0967694	-0.0810114	-0.116975	-0.128856	-0.183401	-0.209409	-0.0580112	-0.151398	-0.190345	-0.190121	-0.190821	-0.180903	-0.165852	-0.144592	-0.16866	-0.231714	-0.265489	-0.198846	-0.066643	0	-0.0440952	-0.0335558	-0.106212	-0.105505	-0.162728	-0.150541	-0.142032	-0.134265	-0.0495104	0	0.0204564	0.0311648	0.0608536	0.0384719	-0.00428105	-0.0117175	-0.0345545	-0.0335129	-0.058554	0.0250412	-0.0224999	-0.0341355	-0.0301577	-0.0612803	-0.0824578	-0.0863129
2549	0	-0.0342144	-0.0708106	-0.174544	-0.105761	-0.0572625	-0.128738	-0.182901	-0.211223	-0.160904	-0.0503194	-0.329214	-0.314331	-0.308612	-0.196731	-0.313367	-0.352729	-0.220186	-0.00756602	0.121184	-0.0725667	0.19375	0	-0.0490974	-0.0914133	-0.307027	-0.121608	-0.0337472	-0.237767	-0.504549	-0.661621	-0.417551	0	-0.0202557	-0.0453075	0.0266588	0.0501999	0.00193304	-0.0303863	-0.0454474	-0.0157546	-0.096606	0.0808514	0.0137597	0.0104648	-0.0254933	-0.00580054	0.0079667	0.0444893
314	0	-0.0582081	-0.0243072	-0.0635706	-0.0233469	-0.11285	-0.128698	0.0102581	0.107202	0.33671	-0.229508	0.507855	0.399489	0.207578	0.113345	0.10303	0.0363763	-0.0279777	0.124988	0.345883	0.635336	-0.289453	0	0.0501577	0.275969	0.330939	0.381478	0.358628	0.407134	0.393124	0.269174	0.209229	0	-0.153997	-0.200348	0.021923	0.406969	0.734845	0.781301	0.933212	0.954597	0.680662	0.273935	0.032817	0.0774567	0.114541	0.337307	0.546015	0.602614
1462	0	0.0499783	0.149935	0.179493	0.0886737	-0.0539644	-0.128045	-0.131726	-0.133567	-0.0426731	-0.0908938	-0.0947543	-0.107264	-0.132285	-0.138455	-0.113265	-0.0411494	0.0465319	0.115363	0.149779	0.0231475	0.126631	0	0.0624885	0.187465	0.223194	0.107185	-0.107569	-0.269331	-0.341844	-0.3781	-0.160575	0	-0.11819	-0.309351	-0.510829	-0.416676	-0.20006	0.000563562	-0.0525581	-0.0029919	-1.04264	1.03965	-0.526745	-0.390025	-0.635099	-0.449382	-0.259671	-0.0660703
2526	0	0.0298874	0.0116935	0.00819417	-0.057808	-0.112128	-0.127108	-0.0953379	-0.0540891	0.0568993	-0.110988	-0.0799213	-0.0908143	-0.125943	-0.157204	-0.161477	-0.175673	-0.165724	-0.206323	-0.190054	-0.164262	-0.0257918	0	0.0407805	0.0577152	0.0854772	0.0237482	-0.0163762	-0.0413055	0.0310635	0.0560433	0.14124	0	-0.00951003	-0.0234012	0.0642052	0.053697	0.0237433	-0.0603021	-0.0585683	-0.0578212	0.0194664	-0.0772876	-0.0488338	-0.0528163	-0.039847	-0.0574309	-0.0724938	-0.0890261
3759	0	-0.055624	-0.0454953	-0.112925	-0.0998577	-0.146043	-0.127002	-0.15732	-0.160658	-0.213203	0.0525453	-0.148663	-0.104839	-0.167251	-0.0723978	-0.190722	-0.172466	-0.210096	-0.159521	-0.153679	-0.182786	0.0291068	0	-0.0994481	-0.0269075	-0.18919	-0.0577989	-0.12224	-0.0655687	-0.146463	-0.155641	-0.17908	0	-0.000819213	-0.0158199	0.0168411	0.0225885	0.0192081	0.00379717	-0.00518198	0.022212	0.0483809	-0.0261689	-0.0375538	-0.0466394	-0.0479498	-0.0324602	-0.0153977	-0.0199843
138	0	0.00293565	-0.00917108	-0.0158629	-0.0628659	-0.108842	-0.126798	-0.0943376	-0.0563197	0.0165561	-0.0728758	0.0581317	0.0246651	0.0146921	0.0225527	0.0275362	0.0418656	0.0185923	0.0407142	0.0289531	0.0683482	-0.0393951	0	0.0364022	0.0342685	0.0197161	-0.0322704	-0.0925757	-0.0872583	-0.0769201	-0.0271411	0.00633959	0	0.00108037	-0.0315083	-0.0281299	-0.0309188	-0.011878	-0.0548555	-0.106915	-0.129132	-0.0576177	-0.0715145	-0.122839	-0.132657	-0.13367	-0.112821	-0.072337	-0.0587297
1523	0	0.00193835	0.00581505	-0.0350457	-0.122582	-0.168588	-0.126388	-0.0394501	0.0040188	0.0477486	-0.0437298	-0.0560674	-0.0846364	-0.141775	-0.184895	-0.185429	-0.177957	-0.205065	-0.246191	-0.266754	0.0470143	-0.313768	0	0.0305074	0.0915222	0.093782	0.0067795	-0.0466987	0.0226099	0.150673	0.214705	-0.0553331	0	-0.0389096	0.0726656	0.18403	0.284739	0.368377	0.3742	0.456092	0.409162	0.342028	0.0671345	0.277746	0.309739	0.339833	0.321319	0.283947	0.248308
169	0	0.00184273	-0.143949	-0.0944002	-0.200788	-0.119217	-0.126337	-0.0677383	-0.118323	-0.152635	0.0343111	-0.036925	-0.0120111	0.121807	0.0259406	0.0477448	0.0299385	0.0727021	-0.0556653	-0.127493	0.048589	-0.176082	0	-0.0230712	-0.30268	-0.157266	-0.285458	-0.186081	-0.235964	-0.048998	-0.0277557	-0.238149	0	-0.0117626	-0.00838092	0.0344021	0.04062	0.0419114	0.00639476	0.0570292	0.0543311	0.0866454	-0.0323144	-0.118053	-0.106445	-0.081656	-0.101201	-0.138915	-0.145051
1130	0	0.0050776	-0.00544666	-0.0289752	-0.0730758	-0.1101	-0.126311	-0.138008	-0.134666	-0.0294892	-0.105177	-0.169157	-0.150939	-0.0983234	-0.0771297	-0.0970728	-0.0977523	-0.127546	-0.127325	-0.173304	-0.0809915	-0.0923125	0	-0.0131412	-0.0762808	-0.121003	-0.14516	-0.181506	-0.167922	-0.179841	-0.130519	-0.117655	0	-0.00686122	-0.0360046	-0.0633009	-0.0803154	-0.0908106	-0.108018	-0.103702	-0.110211	-0.00968975	-0.100521	-0.050046	-0.0557707	-0.0427686	-0.060733	-0.0896614	-0.0972339
1025	0	0.00208484	-0.0034735	-0.0287681	-0.0650578	-0.103891	-0.125998	-0.143838	-0.152522	0.0376675	-0.190189	-0.139152	-0.15683	-0.158314	-0.125824	-0.108664	-0.100712	-0.151715	-0.168983	-0.198923	-0.0920745	-0.106848	0	0.0197629	0.0156882	-0.0420962	-0.0955463	-0.142331	-0.113434	-0.114008	-0.0927511	-0.00941014	0	0.0151843	0.0319997	0.0277613	0.0015616	-0.0360502	-0.0609153	-0.0648874	-0.0716914	0.034411	-0.106102	-0.16734	-0.173106	-0.157392	-0.171327	-0.184256	-0.206972
3350	0	0.0325247	-0.0274764	-0.0334299	-0.115401	-0.124958	-0.12513	-0.131695	-0.115912	-0.0838491	-0.032063	-0.027835	-0.0343686	-0.0385546	-0.0860428	-0.0474339	-0.0456842	-0.0329955	-0.119871	-0.141632	0.10022	-0.241852	0	0.0390583	-0.0167568	0.024778	-0.0958025	-0.107109	-0.11997	-0.0396596	-0.00211496	-0.211904	0	-0.0115581	-0.0106804	-0.0056453	0.0204806	-0.0078068	-0.0104208	-0.00902367	0.042038	0.0127187	0.0293193	-0.00536155	-0.00550094	-0.0324114	-0.0548122	-0.0470242	-0.0293581
2010	0	0.0304933	0.0828023	0.105108	0.106606	-0.0166436	-0.124761	-0.36875	-0.444463	-0.130969	-0.313494	-0.111012	-0.11145	-0.432447	-0.464659	-0.737755	-0.53819	-0.527546	-0.370106	-0.328236	-0.422743	0.0945068	0	0.0309314	0.404237	0.458755	0.733349	0.410535	0.291773	-0.109656	-0.227238	0.180762	0	0.0980029	0.25992	0.321335	0.280149	0.208676	0.158775	0.129423	0.120685	0.108091	0.0125937	0.25779	0.214256	0.182673	0.149676	0.0709984	0.0356053
828	0	0.00344449	0.0071125	-0.00609151	-0.041703	-0.0820304	-0.124664	-0.178502	-0.215077	0.0148955	-0.229972	-0.248841	-0.259082	-0.248294	-0.224537	-0.210391	-0.206131	-0.248156	-0.276305	-0.315037	-0.209132	-0.105905	0	0.0136856	0.00656517	-0.0303954	-0.0801532	-0.12474	-0.125348	-0.151038	-0.14888	-0.0248134	0	0.0089496	0.00820573	6.01e-05	-0.0282583	-0.0429347	-0.0671135	-0.0784986	-0.101734	-0.0060034	-0.0957309	0.0776891	0.079896	0.0948083	0.0877695	0.0781889	0.0687921
1339	0	-0.0435243	-0.11761	-0.142506	-0.126477	-0.119521	-0.124371	-0.186721	-0.239828	-0.0747095	-0.165119	-0.225396	-0.248187	-0.228626	-0.237541	-0.246952	-0.165529	-0.214638	-0.126224	-0.243935	-0.189255	-0.0546801	0	-0.0207332	-0.11438	-0.130361	-0.104921	-0.179388	-0.13513	-0.285893	-0.221289	-0.11085	0	0.014164	0.00532786	-0.00639157	-0.00355089	-0.0264766	-0.0850526	-0.132154	-0.174834	0.201044	-0.375879	0.0675087	0.0756613	0.100517	0.104123	0.0586998	0.0339368
2079	0	-0.0245308	-0.0087785	-0.0923196	-0.0864356	-0.147447	-0.124076	-0.174583	-0.17021	-0.131887	-0.0383234	-0.192459	-0.21492	-0.24518	-0.242315	-0.222785	-0.149814	-0.154608	-0.137819	-0.198991	-0.369945	0.170953	0	-0.00207004	0.0439427	-0.0424639	-0.0561096	-0.190092	-0.161928	-0.229223	-0.163678	0.0455988	0	0.0178754	0.0548116	0.15347	0.114975	0.0602747	0.0571587	0.111253	0.140497	0.187674	-0.0471764	0.263984	0.215363	0.261025	0.147102	0.106384	0.0578298
1274	0	-0.0589292	-0.176787	-0.255419	-0.235894	-0.159362	-0.123979	-0.127824	-0.129746	-0.518789	0.389043	-0.080253	-0.134584	-0.243247	-0.289232	-0.218208	-0.130396	-0.142804	-0.217891	-0.255434	-0.273022	0.0175886	0	-0.00459782	-0.0137935	-0.0464397	-0.0979388	-0.109219	-0.0614279	0.00981375	0.0454346	-0.32602	0	0.0631002	0.189301	0.309835	0.361604	0.364162	0.386277	0.414058	0.427948	0.257078	0.17087	0.337618	0.312786	0.263122	0.197444	0.140584	0.128755
4107	0	-0.0250447	-0.0505184	-0.0626057	-0.0763163	-0.115979	-0.123883	-0.12816	-0.106673	-0.0409787	-0.0656941	-0.050239	-0.102193	-0.125138	-0.116519	-0.0835044	-0.0676825	-0.0950734	-0.0865589	-0.119986	-0.0422566	-0.0777295	0	0.0269092	0.0243807	0.00367387	-0.0430509	-0.0985357	-0.0790486	-0.0918402	-0.0369258	-0.0489611	0	0.00159106	0.0169916	-0.0139563	-0.0108944	-0.023439	-0.0256637	-0.020133	-0.029459	0.0993167	-0.128776	0.134964	0.128685	0.170905	0.160003	0.134548	0.152682
335	0	0.135176	0.129047	0.10289	-0.0565415	-0.100345	-0.12385	-0.178682	-0.18969	-0.334083	0.144394	-0.238681	-0.206881	-0.197135	-0.185757	-0.154057	-0.0701492	-0.0353836	-0.0373065	-0.0490003	-0.392622	0.343622	0	0.103376	0.0875014	0.0499659	-0.141165	-0.268877	-0.327147	-0.380056	-0.37937	-0.180142	0	-0.0192483	-0.057745	-0.0785383	-0.0623798	-0.00630913	0.0527222	0.09405	0.114714	-0.165424	0.280138	-0.16077	-0.176291	-0.207333	-0.173326	-0.058751	0.0316644
3583	0	-0.0249029	-0.0307451	-0.0498356	-0.0681404	-0.0950906	-0.123802	-0.0676961	-0.0215548	-0.0362546	0.0146998	-0.0087812	-0.0268381	-0.0779353	-0.0353561	-0.0192272	-0.00363084	-0.0246532	-0.0543471	-0.0422008	-0.143741	0.101541	0	-0.00684604	0.038409	-0.0232607	-0.0576944	-0.100241	-0.10793	-0.0221302	0.0118648	0.0987056	0	-0.0521325	-0.0604873	-0.00502469	0.0797088	0.0655805	0.0453441	-0.00883742	0.021942	0.0425453	-0.0206033	0.0771074	0.0888729	0.0505504	0.0375233	0.0609349	0.111946
1963	0	0.0369962	0.123507	0.176394	0.164757	0.0167416	-0.123713	-0.292109	-0.353641	-0.136198	-0.217442	-0.17828	-0.20712	-0.434848	-0.428536	-0.55255	-0.399143	-0.390947	-0.352114	-0.335227	-0.470362	0.135135	0	0.0658358	0.380075	0.42665	0.539027	0.237604	0.0889534	-0.118276	-0.196694	0.155884	0	0.109589	0.190418	0.260012	0.155573	0.0817729	0.0225913	-0.0246906	-0.027503	-0.0804463	0.0529433	0.0332593	-0.00901353	-0.052375	-0.038272	-0.0371689	-0.0380536
2003	0	0.0436218	0.122451	0.144763	0.122336	-0.0149247	-0.123059	-0.303582	-0.34512	-0.0478665	-0.297253	-0.211768	-0.201848	-0.445526	-0.482412	-0.673878	-0.533427	-0.499508	-0.405927	-0.350231	-0.403046	0.0528149	0	0.0337027	0.35621	0.415407	0.584447	0.306734	0.164681	-0.109423	-0.206657	0.143411	0	0.0792366	0.231239	0.296912	0.286127	0.219065	0.176844	0.165577	0.186508	0.240877	-0.0543685	0.2733	0.258377	0.229402	0.215521	0.145584	0.09561
1387	0	0.0149119	0.0268513	0.0366689	-0.00910638	-0.0716483	-0.122442	-0.171524	-0.196004	-0.0531115	-0.142893	-0.157185	-0.157588	-0.250889	-0.213362	-0.265101	-0.170301	-0.222512	-0.187145	-0.214111	-0.103603	-0.110508	0	0.0153154	0.120556	0.0928459	0.0988096	-0.0585325	-0.0571158	-0.141564	-0.139079	-0.106694	0	0.0275733	0.0528577	0.051562	0.0241591	-0.00041328	-0.0594737	-0.0671438	-0.0831833	0.0536213	-0.136805	0.0392084	0.0395857	0.0240911	0.0291246	-0.00334103	-0.0134538
2254	0	-0.0606093	-0.123108	-0.175402	-0.170582	-0.112588	-0.122336	-0.162941	-0.278006	-0.147582	-0.130424	-0.264536	-0.258755	-0.274825	-0.194217	-0.163143	-0.182488	-0.213004	-0.210467	-0.188169	-0.163278	-0.0248911	0	-0.0663902	-0.112819	-0.245721	-0.271976	-0.194636	-0.173868	-0.21701	-0.354373	-0.248841	0	-0.00403652	-0.0540769	-0.0181197	-0.0671904	-0.0714346	-0.143406	-0.171727	-0.213595	-0.14837	-0.0652253	-0.0768053	-0.0823549	-0.0755104	-0.0793617	-0.0842906	-0.108142
4072	0	-0.00175083	0.0158462	-0.0172801	-0.0342684	-0.100744	-0.122291	-0.232626	-0.273588	-0.0854952	-0.188093	-0.159576	-0.154864	-0.285857	-0.285223	-0.323557	-0.236263	-0.246709	-0.268345	-0.245485	-0.213688	-0.0317971	0	-0.00646341	0.142127	0.108367	0.129713	-0.0240565	-0.0351589	-0.123858	-0.187679	-0.0313832	0	0.119354	0.231726	0.273034	0.127238	0.0533702	0.00986642	0.0318548	0.0124922	0.014421	-0.00192883	0.160565	0.104806	0.101402	0.0986264	0.109372	0.0414658
599	0	0.0386887	0.00944144	0.018965	-0.071611	-0.0873881	-0.122238	-0.110506	-0.134242	0.0315671	-0.165809	-0.113908	-0.0961626	-0.0657224	-0.0565848	-0.0547628	-0.0754526	-0.117046	-0.122928	-0.130923	-0.0385394	-0.0923835	0	0.0209437	-0.0387437	-0.0383578	-0.130756	-0.125843	-0.1191	-0.101485	-0.117226	-0.0438011	0	0.0147966	-0.00506784	-0.0008316	-0.027317	-0.0368137	-0.0775177	-0.0955854	-0.11949	0.0031929	-0.122683	-0.0414553	-0.0465647	-0.0366414	-0.0338364	-0.0519333	-0.0498873
2491	0	0.0323514	0.00686183	0.103492	0.0843786	0.000579908	-0.122113	-0.283737	-0.335306	0.0404986	-0.375805	-0.00703543	0.0319565	0.0410208	0.0597898	0.0822615	0.0734683	0.0596368	-0.0038041	0.0227168	0.0669954	-0.0442786	0	-0.00664048	-0.0411944	0.0366673	-0.00491828	-0.0799238	-0.188785	-0.286968	-0.365059	-0.0335323	0	-0.0609697	-0.0725276	0.0234082	0.11009	0.155436	0.0925402	0.0879918	0.0648519	0.432861	-0.368009	-0.334138	-0.304091	-0.316466	-0.314314	-0.3452	-0.250726
3820	0	0.0117485	0.00279412	-0.0202864	-0.0818347	-0.101842	-0.12207	-0.0909378	-0.095777	0.0530562	-0.148833	-0.0575156	-0.0638852	-0.043146	-0.0326273	-0.0518797	-0.0676204	-0.0952023	-0.0613491	-0.0743108	0.0564398	-0.130751	0	0.018118	-0.0115755	-0.0451748	-0.0874706	-0.0917374	-0.0843829	-0.0871043	-0.0789819	-0.0608992	0	0.00711505	-0.0160828	-0.0357755	-0.0582142	-0.0528622	-0.0570603	-0.0790578	-0.100715	-0.0769368	-0.023778	-0.0298643	-0.0332693	-0.0222632	-0.0190087	-0.0155996	-0.0351747
1680	0	0.0224322	0.0192284	0.0534599	-0.0332369	-0.110016	-0.121949	-0.0788947	0.00181529	0.0575192	-0.0557039	-0.0502363	-0.0365732	-0.00679646	0.0215542	0.0188784	0.0143295	-0.015486	-0.0132527	-0.0294642	0.0288422	-0.0583064	0	0.00876917	-0.0242114	-0.0183306	-0.102352	-0.174582	-0.156699	-0.115878	-0.0189567	-0.0215593	0	0.00918403	0.00768643	0.019134	0.0165581	0.0023328	0.00280743	-0.0135656	-0.0081749	0.0069422	-0.0151171	0.00290293	-0.013844	-0.019054	-0.0239555	-0.0222621	-0.028516
2457	0	-0.0424493	0.022818	-0.0277026	-0.0362232	-0.105724	-0.121329	-0.0636	-0.0477106	-0.114324	0.0666131	0.236325	0.178517	0.0915501	0.0650217	0.131182	0.185374	0.159686	0.142509	0.15258	0.000502598	0.152077	0	0.015358	0.167593	0.1436	0.0689193	-0.0547731	-0.0446904	0.030216	0.0360343	0.121498	0	-0.0148693	-0.0407733	-0.0793763	-0.0758249	-0.036909	-0.0303457	-0.0466042	-0.0638808	-0.159591	0.0957102	-0.288606	-0.327904	-0.358803	-0.371402	-0.309281	-0.2725
3385	0	-0.0228143	-0.0684429	-0.10936	-0.122751	-0.117498	-0.121125	-0.129464	-0.133634	0.115377	-0.24901	-0.0552321	-0.0615213	-0.0740996	-0.0815613	-0.0776172	-0.0737572	-0.0813871	-0.0941335	-0.100507	0.0401638	-0.140671	0	-0.0165251	-0.0495754	-0.0830308	-0.100366	-0.0989727	-0.0949703	-0.0905627	-0.0883589	0.0199809	0	0.00612217	-0.0161058	0.0142078	0.0150508	0.0207505	-0.0124673	-0.0307886	-0.0387396	0.0044575	-0.0431971	-0.265846	-0.310025	-0.327734	-0.326788	-0.309738	-0.315323
2875	0	0.0235151	-0.00688592	0.00864386	-0.0541237	-0.06698	-0.1207	-0.0719576	-0.0717999	0.267424	-0.339224	-0.0139718	-0.0548479	-0.0466245	-0.0455461	-0.00218148	-0.0111691	0.00272962	-0.0276231	-0.0256381	-0.0567449	0.0311068	0	0.0643913	0.0257668	0.0402182	-0.065914	-0.0697827	-0.137401	-0.0583063	-0.0601337	0.310197	0	-0.00980742	-0.0219499	-0.0427003	-0.0400316	-0.0519834	-0.0579868	-0.0720805	-0.0688629	-0.0688367	-2.62e-05	-0.0510092	-0.0771744	-0.0855339	-0.0982868	-0.0804382	-0.0835773
2344	0	-0.00547029	0.015075	-0.0139834	-0.0922275	-0.14753	-0.120463	-0.0567786	-0.0454569	0.0928169	-0.138274	-0.121592	-0.10207	-0.0638535	0.00141695	0.01306	0.0181297	0.012573	0.0157551	-0.0240989	0.13097	-0.155069	0	-0.024992	-0.0426631	-0.136992	-0.226879	-0.287251	-0.254628	-0.194125	-0.14295	-0.159745	0	-0.00719532	-0.0160012	-0.0513484	-0.0592299	-0.0581825	-0.0580748	-0.0478606	-0.0781679	-0.0114456	-0.0667223	0.0571708	0.0566869	0.0748312	0.0476048	-0.000441017	0.00923132
2219	0	-0.00800275	-0.0168255	-0.0320706	-0.0579101	-0.0814639	-0.120282	-0.117347	-0.130662	0.0522135	-0.182876	-0.0884976	-0.100791	-0.094713	-0.07841	-0.0858133	-0.086205	-0.119184	-0.10673	-0.124669	-0.00655605	-0.118113	0	0.00429013	-0.0106101	-0.0421583	-0.0605944	-0.0837566	-0.0895959	-0.0991145	-0.0944914	-0.029728	0	0.0126281	0.00755483	0.0112071	-0.00830347	-0.0252944	-0.073105	-0.0940429	-0.112644	0.0141368	-0.126781	-0.0562306	-0.0556455	-0.0517249	-0.0431078	-0.0725468	-0.0851731
2675	0	-0.0321277	-0.0360441	-0.0155427	-0.0087727	-0.0787595	-0.120002	-0.0801586	-0.0274348	0.117494	-0.144929	-0.0148509	0.0239191	0.0302871	0.148859	0.166101	0.181052	0.117872	0.14581	0.163721	0.182266	-0.0185453	0	-0.0708977	-0.0811821	-0.179252	-0.189725	-0.274662	-0.252725	-0.240819	-0.206006	-0.0796227	0	-0.0316313	0.0111195	0.148617	0.257964	0.202884	0.0906558	0.0853421	0.0983239	0.264821	-0.166497	0.0270739	0.06259	0.131573	0.0898962	0.0134275	-0.0372793
1568	0	0.000785193	0.00220969	-0.0162236	-0.0869934	-0.135111	-0.119966	-0.0429271	0.0133843	0.00327015	0.0101142	0.0387521	0.00239915	-0.00868795	-0.010554	0.00694022	0.0405716	0.0295445	0.034372	0.00323914	-0.0133314	0.0165706	0	0.0371381	0.0496497	0.0330825	-0.0551816	-0.136931	-0.110759	-0.038547	0.0488973	0.0553537	0	0.0134831	0.00802359	0.0079562	-0.00396727	-0.0136566	-0.0261981	-0.0373974	-0.0372629	-0.0161533	-0.0211096	0.0006094	-0.00952595	-0.00590644	0.00189333	0.00592166	-0.00997353
2089	0	-0.0174127	-0.052238	-0.143296	-0.273176	-0.278321	-0.119912	0.09473	0.202051	-0.186295	0.388346	-0.109606	-0.0861594	-0.0392666	-0.0329509	-0.0906587	-0.125275	-0.0727765	0.0202992	0.066837	0.240781	-0.173944	0	-0.0408591	-0.122577	-0.219951	-0.292123	-0.262652	-0.156741	-0.035175	0.0256082	-0.536682	0	0.000811234	-0.099602	-0.0026713	0.065979	0.130386	0.247203	0.277157	0.362633	0.145835	0.216798	0.0891172	0.183518	0.0681817	0.149246	0.14974	0.244532
3438	0	-0.000709765	0.0114078	-0.0109055	-0.0229293	-0.0722338	-0.119608	-0.190794	-0.220143	-0.208418	-0.0117245	0.00120305	-0.0616664	-0.063709	-0.0675477	-0.0174685	-0.00837	-0.04676	-0.0437767	-0.0511823	0.0213678	-0.0725501	0	0.0621597	0.0763198	0.0578452	-0.00425769	-0.0626607	-0.0716452	-0.145815	-0.167757	-0.228583	0	-0.0141066	-0.0364337	-0.0405685	-0.031453	-0.0357544	-0.0589551	-0.0854262	-0.088109	-0.0343614	-0.0537476	0.00447559	-0.00310438	-0.0197889	-0.02997	-0.0241109	-0.0221028
2863	0	-0.0444136	-0.151209	-0.172205	-0.144766	-0.0900684	-0.119441	-0.178584	-0.255481	-0.406589	0.151108	-0.0073847	-0.0213178	0.0506793	-0.0719574	-0.0378625	-0.0207099	0.0432737	0.0192461	-0.0260671	-0.19829	0.172222	0	-0.0304805	-0.209273	-0.107632	-0.114288	-0.0767432	-0.1701	-0.205215	-0.236798	-0.215684	0	0.0244658	0.0733975	0.11611	0.128137	0.05602	-0.0695561	-0.188913	-0.248591	0.398332	-0.646923	-0.4272	-0.410955	-0.378464	-0.384379	-0.444943	-0.504769
3817	0	0.0498042	-0.0133391	-0.0812583	-0.147651	-0.123096	-0.119358	-0.071648	-0.0253374	-0.125747	0.10041	-0.0294438	-0.0775241	-0.204997	-0.24573	-0.249193	-0.148369	-0.0719611	0.088628	0.196447	0.159206	0.037241	0	0.0978846	0.162215	0.135028	0.0720983	-0.00417072	-0.0768411	-0.18972	-0.251228	-0.314396	0	0.010217	0.00452551	0.0355962	0.053044	0.0833905	0.0689481	0.0620282	0.0699262	0.0373516	0.0325746	-0.0787362	-0.0381234	0.00706103	0.0648715	0.0638326	0.0236047
3158	0	-0.0432385	-0.0509144	-0.125819	-0.107388	-0.118508	-0.119358	0.180133	0.343735	-0.022045	0.36578	0.001561	0.00549735	-0.015497	-0.0184405	-0.0150752	-0.0284589	-0.0798427	-0.10518	-0.10329	-0.104465	0.0011752	0	-0.0471748	-0.0338564	-0.105817	-0.0907518	-0.0884878	-0.0379542	0.286874	0.448586	0.0839814	0	-0.000705302	-0.0247876	-0.0540946	-0.159654	-0.208282	-0.141662	-0.116002	-0.148797	-0.235134	0.0863366	-0.0188771	-0.098022	-0.00676823	-0.0403447	0.092101	0.00553543
2946	0	-0.0246514	-0.0490126	-0.0447686	-0.074462	-0.0904152	-0.119121	-0.0677165	-0.0485082	0.00114416	-0.0496524	-0.0728145	-0.0708242	-0.0747354	-0.087161	-0.0904774	-0.118134	-0.11623	-0.133225	-0.111086	-0.0799601	-0.0311263	0	-0.0266417	-0.0470917	-0.0304221	-0.0567991	-0.0450956	-0.0757057	-0.00730596	-0.0102363	0.00828979	0	-0.00317718	-0.00874315	-0.0229393	-0.00549812	-0.00725384	-0.0146617	-0.0530582	-0.0602904	-0.040752	-0.0195384	-0.0679131	-0.0627412	-0.0683268	-0.0539508	-0.0515644	-0.0398911
1344	0	0.0153729	0.0461188	-0.0199195	-0.198115	-0.268541	-0.11904	0.127244	0.250387	0.0841322	0.166254	0.156652	0.127266	0.0684944	-0.0254922	-0.125308	-0.223456	-0.314106	-0.369542	-0.397259	-0.0438184	-0.353441	0	0.0447587	0.134276	0.162224	0.0838448	0.111567	0.351718	0.653438	0.804298	0.284602	0	-0.00302664	-0.0543051	-0.0780364	-0.0651878	-0.0274173	0.00208567	-0.0286411	-0.0557175	0.0964898	-0.152207	-0.0555001	-0.0352227	0.0138967	0.0558056	0.0403827	0.00483098
746	0	-0.0376218	-0.125685	-0.0869075	-0.092195	-0.0774089	-0.118769	-0.113521	-0.106248	-0.105767	-0.000481106	-0.080338	-0.108754	-0.111914	-0.139876	-0.140033	-0.167666	-0.164196	-0.149349	-0.143148	-0.133567	-0.00958104	0	-0.0092063	-0.0941094	-0.0273694	-0.0325005	0.00991891	-0.0349117	-0.0445098	-0.0434385	-0.0525384	0	0.0183312	0.0204134	0.0202347	0.00792472	-0.00271575	-0.00597921	-0.01299	-0.0103235	0.0338373	-0.0441609	0.0541191	0.0470915	0.046436	0.0412474	0.0365667	0.0284268
2973	0	-0.059568	0.00835767	-0.0604708	-0.0444783	-0.167584	-0.118745	-0.125854	-0.094428	0.164911	-0.259339	-0.277152	-0.380054	-0.470007	-0.534011	-0.565943	-0.544641	-0.492287	-0.462451	-0.466619	-0.396231	-0.0703885	0	0.0433341	0.201213	0.196388	0.244313	0.0999045	0.0963896	0.059444	0.0950388	0.28399	0	0.0017058	0.0069955	0.0244719	0.00822194	-0.0217361	-0.0203177	-0.0312263	-0.0243185	-0.0253887	0.00107021	0.0428505	0.0570278	0.0604134	0.0629406	0.0948486	0.0989717
73	0	0.00564712	-0.0205558	-0.0209225	-0.0668894	-0.0855276	-0.118696	-0.106339	-0.101725	-0.114865	0.0131404	-0.119934	-0.133943	-0.0855526	-0.0955794	-0.0839416	-0.1186	-0.119007	-0.120986	-0.123651	-0.114345	-0.00930616	0	0.0196567	-0.0549367	-0.0452766	-0.102881	-0.0868613	-0.119622	-0.105287	-0.0980076	-0.120454	0	-0.0145195	-0.0368587	-0.0682113	-0.0568668	-0.0524891	-0.0504473	-0.0859561	-0.0918255	-0.127878	0.0360522	-0.11381	-0.12089	-0.125018	-0.110952	-0.0969389	-0.0891814
2262	0	0.0990893	0.0624007	0.0862705	-0.062371	-0.168702	-0.118413	-0.0653848	0.0730488	0.0202296	0.0528192	-0.0260337	-0.0636375	0.0114053	-0.142419	-0.159713	-0.333836	-0.283737	-0.221892	-0.141366	-0.0776451	-0.0637211	0	0.136693	0.0249617	0.202656	0.0713087	0.1391	0.13929	0.130474	0.188381	0.071841	0	-0.0364114	-0.0571207	-0.0232667	-0.000735968	-0.0378975	-0.145819	-0.259144	-0.275713	-0.121794	-0.153919	-0.293924	-0.277214	-0.342068	-0.299712	-0.291912	-0.224898
3613	0	0.0738222	-0.000770673	0.0830114	-0.0262922	0.00896733	-0.118093	-0.169321	-0.226049	-0.126161	-0.0998885	-0.148723	-0.126742	-0.14827	-0.178687	-0.191976	-0.265353	-0.238985	-0.367087	-0.323065	-0.0611982	-0.261867	0	0.0518408	-0.00122355	0.112975	0.0169605	0.125597	-0.0278312	0.0490435	-0.0517068	-0.213685	0	0.0560766	0.152705	0.18368	0.174971	0.108843	0.0486614	-0.0171503	-0.026928	-0.0412025	0.0142746	0.0878802	0.0565504	0.016098	0.0101738	-0.0202243	-0.0474421
527	0	-0.003932	0.00255567	-0.0222753	-0.0463813	-0.0862952	-0.11779	-0.166888	-0.19402	-0.0675584	-0.126461	-0.193944	-0.19069	-0.194772	-0.167734	-0.141917	-0.12236	-0.163468	-0.240467	-0.285331	-0.211887	-0.0734436	0	-0.00718616	0.00338307	-0.0484859	-0.0984085	-0.15788	-0.148267	-0.120366	-0.102633	-0.0496153	0	0.000970826	-0.0335808	-0.00622384	-0.0227388	-0.0518029	-0.0742339	-0.12922	-0.139131	-0.17272	0.0335893	-0.18315	-0.182648	-0.181764	-0.18939	-0.208809	-0.20092
1026	0	-0.00905733	-0.000940666	-0.0357393	-0.051832	-0.0942058	-0.117606	-0.143398	-0.147892	-0.01007	-0.137822	-0.252849	-0.284963	-0.281208	-0.260287	-0.23568	-0.237135	-0.273252	-0.295288	-0.321508	-0.203055	-0.118453	0	0.0230567	0.0274189	-0.0283016	-0.0690012	-0.10992	-0.0972029	-0.100959	-0.0792331	-0.0598635	0	0.0224222	0.0132108	0.00514662	-0.0420755	-0.0481581	-0.077268	-0.0950845	-0.125047	-0.0530014	-0.0720454	-0.198526	-0.200664	-0.192023	-0.178008	-0.158381	-0.157688
2523	0	0.0224853	0.00457103	0.0197747	-0.0465095	-0.0792633	-0.117489	-0.0570446	-0.0191131	0.0036819	-0.022795	-0.0550189	-0.0557616	-0.0502841	-0.0461896	-0.0510604	-0.0677245	-0.0790308	-0.0761346	-0.073957	-0.0247471	-0.0492098	0	0.023228	-0.000163715	0.0109453	-0.0504679	-0.0665577	-0.0934771	-0.0359289	-0.000175036	-0.0265899	0	0.0131111	0.00769805	0.00649769	-0.0106087	-0.00443458	-0.0107911	-0.0231508	-0.0367909	-0.00914577	-0.0276451	0.0131483	0.0124601	0.0148392	0.0201022	0.0411491	0.0396474
338	0	-0.00773967	-0.023219	-0.0470125	-0.0713805	-0.0950368	-0.117407	-0.131463	-0.138491	0.0143814	-0.152872	0.179687	0.190931	0.213421	0.245414	0.275665	0.283628	0.271042	0.248954	0.23791	0.452992	-0.215082	0	-0.0189844	-0.0569532	-0.11274	-0.167359	-0.198978	-0.208763	-0.200731	-0.196714	-0.258924	NaN	NaN	NaN	NaN	NaN	NaN	NaN	NaN	NaN	NaN	NaN	NaN	NaN	NaN	NaN	NaN	NaN
2238	0	0.019099	0.057297	0.0617827	0.0134569	-0.0638624	-0.117364	-0.137154	-0.147048	0.056515	-0.203563	0.09003	0.0476029	-0.0372515	-0.149295	-0.2461	-0.276275	-0.255059	-0.206653	-0.182451	-0.132108	-0.0503426	0	0.0615262	0.184578	0.301107	0.349587	0.302443	0.227725	0.15953	0.125432	0.278653	0	0.0412059	0.00727493	0.115812	0.0734998	0.0808201	-0.0465391	-0.0769996	-0.12708	-0.0079402	-0.11914	-0.235877	-0.221899	-0.181947	-0.254917	-0.278363	-0.328514
4011	0	-0.063174	-0.0978791	-0.0770372	-0.078699	-0.0773045	-0.117351	-0.0842367	-0.0818073	-0.174885	0.0930774	-0.102268	-0.0674345	-0.0763684	-0.0381698	-0.0480436	-0.0468447	-0.0584142	-0.108333	-0.0941202	-0.12463	0.0305097	0	-0.0980079	-0.123779	-0.141136	-0.132924	-0.132728	-0.161205	-0.0781719	-0.0899555	-0.152523	0	-0.0404154	0.0177204	0.192728	0.307563	0.262295	0.15652	0.148278	0.157706	0.415871	-0.258165	0.0661686	0.0822809	0.152954	0.112283	0.0385261	0.00745802
2288	0	0.0434641	0.0875601	0.0603627	-0.058588	-0.171821	-0.117313	-0.0479307	0.0337849	0.0857055	-0.0519207	0.112677	0.0860785	0.0462936	-0.00711402	-0.0682783	-0.0418054	-0.0623273	-0.050124	-0.0713466	-0.0155804	-0.0557662	0	0.0700628	0.153944	0.180154	0.122368	-0.0173383	0.0576914	0.114871	0.217809	0.213963	0	-0.0093336	-0.0172116	-0.0208521	-0.0109173	-0.0264311	-0.076274	-0.046267	-0.0338622	0.0263224	-0.0601847	0.0793944	0.0747512	0.0576245	0.0252206	-0.0314735	-0.0365877
544	0	0.0113209	0.051381	0.095017	0.0431492	-0.0494945	-0.116878	-0.120894	-0.122661	0.133235	-0.255896	0.0115199	-0.0381459	-0.0805405	-0.0747794	-0.0639192	-0.0666919	-0.0827234	-0.107142	-0.11647	0.148804	-0.265273	0	0.0609867	0.143441	0.181316	0.118588	0.0287172	-0.0226347	-0.00223283	0.00532851	-0.00404911	0	0.0278201	0.0411278	0.0629428	0.0345264	0.0705861	0.0927782	0.0957539	0.0500227	0.031113	0.0189097	0.27937	0.253563	0.273533	0.294769	0.360901	0.334877
3517	0	-0.00900221	-0.00435973	-0.0365288	-0.0817227	-0.122888	-0.116853	-0.059555	-0.0110488	0.0945547	-0.105603	-0.060801	-0.077847	-0.0797563	-0.0562059	-0.0538233	-0.0406556	-0.058339	-0.0295714	-0.0302825	-0.0279126	-0.0023699	0	0.00804375	0.0145955	-0.0411239	-0.0887004	-0.143034	-0.119315	-0.0907846	-0.0415673	0.0616662	0	0.0037605	-0.00304716	-0.00552322	-0.00839856	-0.0103329	-0.0251107	-0.0444058	-0.0496769	0.0056786	-0.0553555	-0.0533267	-0.0437828	-0.0403626	-0.0329897	-0.0424829	-0.0560947
1701	0	-0.0192735	-0.0411344	-0.0365388	-0.050874	-0.107949	-0.116847	-0.0667359	0.0064874	-0.0351121	0.0415995	-0.123826	-0.12639	-0.0440717	-0.105022	-0.0794064	-0.10431	-0.0718952	-0.0603575	-0.0802021	0.0022318	-0.0824339	0	-0.0167089	-0.120888	-0.0553424	-0.0952931	-0.127464	-0.168777	-0.130204	-0.037136	-0.161169	0	-0.00842234	-0.0253166	-0.039603	-0.0292591	-0.0479934	-0.0519909	-0.0751045	-0.0705604	0.0226711	-0.0932314	-0.137968	-0.14118	-0.129397	-0.135456	-0.140239	-0.138023
523	0	0.00251198	0.0126861	-0.0824966	-0.0971212	-0.105632	-0.1168	-0.159867	-0.232505	-0.106545	-0.125959	-0.0359962	-0.0275992	-0.115393	0.0480272	0.0615303	0.157429	0.0965475	0.0638498	-0.0130062	0.0731897	-0.086196	0	-0.00588503	0.0920831	-0.16652	-0.194648	-0.299058	-0.249344	-0.259713	-0.255495	-0.215731	0	-0.00170708	-0.0215321	-0.0380217	-0.0587572	-0.0874424	-0.117376	-0.113542	-0.105756	-0.0581093	-0.0476468	0.00319575	-0.0202497	-0.040788	-0.0460046	-0.0410277	-0.0156409
474	0	-0.0436794	-0.0998715	-0.0748975	-0.0766963	-0.0792933	-0.116791	-0.0805692	-0.0481784	-0.126472	0.0782941	-0.163781	-0.153144	-0.178941	-0.126714	-0.0806063	-0.0627857	-0.143183	-0.22018	-0.246718	-0.0661297	-0.180588	0	-0.0543168	-0.0847112	-0.111965	-0.159871	-0.180288	-0.137388	-0.0241701	0.0347587	-0.224124	0	-0.0358795	-0.0526114	0.00823442	0.0678968	0.0775932	-0.00544775	-0.0564534	-0.0907879	-0.0164651	-0.0743227	-0.084754	-0.0586786	-0.0452013	-0.0524206	-0.124546	-0.183261
1817	0	0.00753387	0.0175379	-0.00398175	-0.0832313	-0.109286	-0.116718	-0.0480622	-0.0447221	-0.0131745	-0.0315475	-0.0145302	0.0392742	0.0879984	0.0657514	-1.95e-05	-0.0146718	-0.010881	0.0159945	0.0207877	-0.0555501	0.0763378	0	-0.0462705	-0.0849907	-0.0842633	-0.097742	-0.109144	-0.120368	-0.0785869	-0.08004	0.0278454	0	-0.0152048	-0.0469926	-0.0742099	-0.0812028	-0.0799917	-0.0764097	-0.071689	-0.0678797	-0.0509109	-0.0169687	-0.0942364	-0.0812365	-0.0764879	-0.0727546	-0.0990404	-0.111497
2404	0	-0.0192655	-0.00922915	-0.0310955	-0.0434644	-0.066079	-0.116585	-0.155176	-0.200881	-0.0335378	-0.167344	-0.121166	-0.120758	-0.123168	-0.134275	-0.151956	-0.144341	-0.170402	-0.203383	-0.240265	-0.24566	0.00539437	0	-0.0196728	-0.0072266	-0.0179865	-0.0126742	-0.0429039	-0.0673488	-0.0729587	-0.0817818	0.0909562	0	0.000716418	-0.0366907	-0.0308755	-0.0340154	-0.0229073	-0.0263294	-0.0566146	-0.0730494	-0.0585836	-0.0144658	-0.0824813	-0.0797132	-0.0888529	-0.0911357	-0.107752	-0.0963421
2191	0	-0.0617424	-0.109903	0.00863332	0.0139578	-0.0149181	-0.116178	-0.158999	-0.161123	-0.156283	-0.00484081	-0.306723	-0.245058	-0.214508	-0.0913955	-0.107726	-0.0912662	-0.274363	-0.289227	-0.324974	-0.334103	0.00912857	0	-0.123407	-0.202117	-0.206694	-0.185039	-0.230375	-0.148538	-0.176494	-0.142872	-0.128903	0	0.0182947	0.0217489	0.0329437	0.0140743	0.0109673	0.0139078	-0.0409011	-0.0542096	-0.110041	0.0558311	-0.0205316	-0.0474402	-0.0931925	-0.0818807	-0.0451979	-0.00933965
1196	0	0.00665967	0.019979	0.00225299	-0.0531781	-0.10517	-0.116019	-0.0958215	-0.0857229	0.0493956	-0.135118	-0.0391179	-0.0345184	-0.0253196	0.00387876	0.0484772	0.0687895	0.0494156	0.0100422	-0.0096445	0.255948	-0.265592	0	0.00206026	0.00618077	-0.0407436	-0.140773	-0.213078	-0.204552	-0.144982	-0.115196	-0.24567	0	0.00710679	0.0014175	-0.0241747	-0.0377521	-0.019412	0.00661598	0.00841429	-0.0028014	NaN	NaN	0.0271149	0.0199776	0.0207981	0.0367136	0.0734435	0.115893
4130	0	0.00859705	0.000748016	-0.00639308	-0.0565657	-0.0846338	-0.115957	-0.10456	-0.111059	0.0194311	-0.13049	0.0925355	0.0784388	0.0698522	0.121635	0.126136	0.136478	0.0918862	0.120383	0.113709	0.11094	0.00276875	0	0.0226938	0.0234313	-0.0354924	-0.0901658	-0.128576	-0.115307	-0.132407	-0.132232	0.0010266	0	-0.00334579	0.00110469	0.0024233	-0.0093705	-0.0493162	-0.0920516	-0.0975823	-0.0915709	-0.0402537	-0.0513172	0.0639229	0.0584141	0.0519304	0.0260235	0.0195729	0.00755022
2495	0	0.000591286	-0.00937235	-0.00708482	-0.0472393	-0.074692	-0.115744	-0.12488	-0.14815	0.0615907	-0.209741	-0.0956673	-0.111969	-0.104593	-0.0871397	-0.077184	-0.0829241	-0.103516	-0.105761	-0.113209	-0.0353459	-0.0778633	0	0.0168932	-0.000446439	-0.0156124	-0.0657226	-0.0874352	-0.107896	-0.114786	-0.130608	0.00126939	0	0.0137256	0.0297421	0.00951841	-0.0181814	-0.0574364	-0.0815936	-0.0911049	-0.0965053	0.0149698	-0.111475	-0.107986	-0.122178	-0.113028	-0.128085	-0.13489	-0.165754
20	0	-0.0208411	-0.0807006	-0.0705918	-0.100506	-0.0920148	-0.115488	-0.0955609	-0.0898534	0.0322805	-0.122134	-0.159998	-0.221002	-0.205692	-0.16623	-0.0826277	-0.0818763	-0.127941	-0.153674	-0.211132	0.155112	-0.366244	0	0.0401623	-0.035007	-0.0643603	-0.177876	-0.170137	-0.147545	-0.101885	-0.0387192	-0.282829	0	-0.0549474	-0.0648694	0.0251813	0.119323	0.117584	0.0669917	0.0634285	0.0851613	NaN	NaN	-0.0578197	-0.0308622	-0.0180281	-0.0462747	-0.0615574	-0.0227952
3771	0	-0.0654003	-0.038629	-0.0985937	-0.071769	-0.140748	-0.115284	0.022375	0.119409	0.277252	-0.157844	0.308648	0.267319	0.320858	0.342872	0.358161	0.291001	0.238574	0.32535	0.35526	0.80862	-0.45336	0	-0.0240716	-0.0508394	-0.132818	-0.121281	-0.123101	-0.0452102	0.00567305	0.0727965	-0.22272	0	-0.00803393	-0.0613255	-0.0547054	0.00974787	0.0715163	0.0717423	0.0480548	0.046874	0.115103	-0.0682291	-0.112019	-0.103223	-0.0578542	-0.0623266	-0.0256804	-0.00265903
681	0	-0.00651567	-0.019547	-0.0431501	-0.0708092	-0.0961595	-0.115145	-0.123559	-0.127766	-0.155755	0.0279885	-0.146178	-0.209467	-0.336044	-0.40092	-0.340806	-0.235886	-0.211153	-0.248122	-0.266606	-0.46284	0.196234	0	0.0567732	0.17032	0.211592	0.123819	-0.00645103	-0.0501699	-0.0216152	-0.00733788	0.160908	0	0.0435337	0.0881073	0.221055	0.209862	0.256398	0.366507	0.439618	0.459703	0.215849	0.243854	0.350264	0.395601	0.518087	0.508267	0.557285	0.427211
1076	0	-0.0526327	-0.0654561	-0.0586525	-0.047854	-0.0686279	-0.115127	-0.186181	-0.225151	-0.16657	-0.0585809	-0.210118	-0.197319	-0.166993	-0.116543	-0.136701	-0.105259	-0.157188	-0.151168	-0.203955	-0.126222	-0.0777335	0	-0.0654318	-0.10858	-0.152227	-0.121271	-0.173486	-0.168057	-0.245131	-0.231313	-0.250466	0	0.00424466	0.00133118	-0.0410091	-0.0638429	-0.0764546	-0.0764786	-0.0938492	-0.116466	-0.0215058	-0.09496	0.0213385	0.0161694	0.0628761	0.0522741	0.0463318	0.0244053
12	0	0.00698367	0.027096	-0.000601992	0.00266901	-0.0696969	-0.115123	-0.238021	-0.253944	-0.167944	-0.0860007	-0.0852531	-0.162715	-0.327724	-0.343856	-0.309604	-0.179745	-0.203026	-0.210863	-0.200941	-0.26325	0.0623088	0	0.0844456	0.269567	0.258	0.22702	0.0247951	0.00264991	-0.112411	-0.138256	0.0100532	0	-0.00309103	-0.000452206	-0.0113683	-0.014278	-0.0259723	-0.0234504	-0.049762	-0.0570631	-0.172852	0.115789	0.0603199	0.0519849	0.0340307	0.0236144	0.0413034	0.0410863
3654	0	0.00170039	-0.0136326	-0.027588	-0.0580194	-0.0840868	-0.114982	-0.136561	-0.154315	0.0594066	-0.213721	-0.0645996	-0.0962843	-0.130241	-0.101195	-0.0770604	-0.0722975	-0.0973238	-0.101366	-0.0887866	-0.0256272	-0.0631594	0	0.0333851	0.052009	0.00900782	-0.0455586	-0.0763889	-0.0822581	-0.099794	-0.130128	0.0204343	0	0.006756	0.0259907	0.0659906	0.0696143	0.0289232	-0.0273439	-0.0511734	-0.0530987	0.0484481	-0.101547	0.0536022	0.0194965	0.00649314	0.0135824	0.0308442	0.0213574
3652	0	-0.00396503	-0.0468561	-0.107672	-0.162263	-0.133636	-0.114897	-0.0927697	-0.0939957	-0.0859713	-0.00802442	-0.0485922	-0.05601	-0.0210208	-0.0394834	-0.0599529	-0.0989771	-0.117376	-0.117766	-0.138095	0.0108458	-0.148941	0	0.00345274	-0.0744275	-0.116781	-0.150902	-0.0832513	-0.0461136	-0.023596	-0.00449282	-0.145409	0	0.0512415	0.00302739	-0.0272543	-0.112349	-0.0587287	-0.0199962	-0.0450275	-0.115843	0.0445654	-0.160408	-0.200447	-0.20678	-0.202433	-0.0778334	-0.0740778	-0.0567018
3984	0	0.0343351	0.0238698	0.000874616	-0.0859741	-0.158138	-0.114447	-0.0739544	-0.0272074	-0.064018	0.0368107	-0.22761	-0.152455	-0.0455998	-0.0267932	0.00983658	-0.0105309	-0.0103848	-0.0625691	-0.0672841	-0.0379293	-0.0293548	0	-0.0408198	-0.15814	-0.199942	-0.32342	-0.375217	-0.331672	-0.238995	-0.187533	-0.253699	NaN	NaN	NaN	NaN	NaN	NaN	NaN	NaN	NaN	NaN	NaN	NaN	NaN	NaN	NaN	NaN	NaN
485	0	-0.00247159	-0.0611451	0.00823774	-0.0465461	-0.0591476	-0.113868	-0.0934581	-0.083219	-0.00168605	-0.0815329	-0.114201	-0.0860964	-0.0738954	-0.112438	-0.0916298	-0.0814321	-0.0344396	-0.123078	-0.15666	-0.161158	0.00449708	0	-0.0305762	-0.101451	0.00647444	-0.0691174	-0.0919165	-0.19363	-0.0845812	-0.0407596	0.0452704	0	-0.00172202	-0.0213353	-0.048185	-0.0606082	-0.0441567	-0.0300729	-0.05526	-0.0643034	-0.113006	0.0487022	-0.00805662	-0.0294014	-0.0727714	-0.0565894	-0.0222216	0.0136379
3544	0	-0.0703915	-0.141553	0.0386125	0.0529022	0.0852299	-0.113748	-0.182777	-0.269076	-0.206498	-0.0625778	-0.282522	-0.246678	-0.26982	-0.307853	-0.33862	-0.34292	-0.306795	-0.318486	-0.305257	-0.368111	0.0628536	0	-0.106235	-0.154255	0.0639436	0.109	0.145628	-0.0894745	-0.146813	-0.24634	-0.120909	0	-0.0284239	-0.0464668	-0.0923214	-0.0578264	-0.0690358	-0.0386874	-0.0588411	-0.0341177	-0.212443	0.178325	-0.0419855	-0.0572325	-0.103566	-0.0926622	-0.0464122	-0.0165412
1882	0	-0.1162	-0.157055	-0.206583	-0.0924465	-0.11612	-0.113723	-0.315582	-0.398275	-0.0586795	-0.339596	-0.237302	-0.329356	-0.404196	-0.462537	-0.355116	-0.289262	-0.186436	-0.184038	-0.204916	-0.363126	0.158209	0	-0.0241464	0.00983913	0.0186518	0.0253669	-0.064161	-0.164589	-0.368846	-0.430661	0.0671438	0	-0.0256701	-0.0770102	-0.116044	-0.117102	-0.0883665	-0.0678148	-0.0595693	-0.0554466	-0.152138	0.0966909	0.026783	0.0299737	0.036355	0.0468089	0.0581446	0.063702
515	0	-0.00851032	-0.0203097	-0.0207757	-0.0317323	-0.0774041	-0.11354	-0.129234	-0.107873	-0.024441	-0.0834324	-0.164873	-0.1901	-0.238177	-0.224109	-0.247723	-0.234291	-0.27368	-0.27031	-0.277264	-0.210336	-0.0669275	0	0.0167168	0.0529948	0.0384604	0.0511184	-0.00798573	-0.0047323	-0.0237971	0.0045179	0.0210228	0	-0.0179256	-0.0194858	-0.00989182	-0.00303682	-0.0154187	-0.0571235	-0.0647307	-0.069706	0.00779817	-0.0775042	0.034153	0.0238491	-0.00215691	-0.0209182	-0.0156991	0.0204078
2678	0	0.0238082	0.00828983	-0.00411184	-0.0549748	-0.0733105	-0.113402	-0.132872	-0.152544	0.0157175	-0.168261	0.435599	0.391559	0.382689	0.371962	0.403442	0.381314	0.362994	0.332309	0.332525	0.48033	-0.147805	0	0.0678477	0.0611993	0.0595253	-0.0228177	-0.0190253	-0.0407973	-0.029581	-0.04947	-0.029014	0	-0.0122405	-0.0634473	-0.050189	-0.0537452	-0.0449539	-0.081302	-0.135437	-0.152865	-0.0878967	-0.0649684	-0.135427	-0.133374	-0.176542	-0.12269	-0.0997834	-0.062644
3655	0	0.028176	0.027741	0.0201699	-0.0383523	-0.0756916	-0.113292	-0.144213	-0.163289	0.0951511	-0.25844	-0.00415374	-0.0111457	-0.0413226	-0.0256959	-0.0285631	-0.0214345	-0.0630006	-0.0862437	-0.101326	0.0345108	-0.135836	0	0.035168	0.0649099	0.0417121	-0.0139429	-0.0584108	-0.0544447	-0.0621233	-0.0661171	0.0564866	0	0.033331	0.0361898	0.0551796	0.0011772	-0.0194225	-0.0898801	-0.101585	-0.133405	-0.0089269	-0.124478	-0.0680027	-0.0737246	-0.075069	-0.0733152	-0.0674714	-0.0836397
2999	0	0.00635472	0.0327936	0.0270707	-0.0305851	-0.0757115	-0.113241	-0.0672174	-0.048668	0.0373075	-0.0859755	0.14657	0.154142	0.073145	0.0661064	0.00962248	0.0860689	0.0825894	0.10448	0.0312285	0.281557	-0.250328	0	-0.00121707	0.106219	0.107535	0.106363	-0.01521	-0.0492597	-0.0251267	0.0666738	-0.0976789	0	-0.047376	-0.058108	0.0209999	0.114097	0.107922	0.0531857	-0.051103	-0.0587969	0.0751438	-0.133941	-0.0582456	-0.0306898	-0.0673738	-0.0598557	-0.0738512	0.00706673
1881	0	-0.00572103	-0.0517711	-0.0745139	-0.115901	-0.126071	-0.112794	-0.120287	-0.139394	-0.117648	-0.0217455	-0.176085	-0.197526	-0.222492	-0.206829	-0.178816	-0.145851	-0.176239	-0.174854	-0.189542	-0.278798	0.0892565	0	0.01572	-0.00536394	-0.0437703	-0.11317	-0.156305	-0.11264	-0.121518	-0.125937	-0.0149352	0	0.0224377	0.00491238	0.0517759	-6.58e-05	0.0024824	-0.0195424	0.0106834	0.0069332	0.165448	-0.158515	0.0231991	0.0151065	0.100643	0.0781704	0.0712931	-0.0299552
887	0	0.0172823	0.0106193	-0.00121544	-0.0606459	-0.0936406	-0.112599	-0.0332825	0.0237127	-0.0367989	0.0605116	-0.0107808	-0.0348465	-0.0157971	-0.0220129	-9.46e-05	-0.0440316	-0.050145	-0.0829173	-0.0798011	0.00845669	-0.0882577	0	0.041348	0.0156357	0.0100166	-0.0713321	-0.0603898	-0.0732348	0.038854	0.0927329	-0.0560364	0	-0.0150055	-0.0419398	-0.0136886	0.01195	0.0315378	0.0056632	-0.00820768	0.00175662	-0.0262423	0.0279989	-0.0602217	-0.0422621	-0.0450818	-0.0418203	-0.0292457	-0.0348705
2082	0	0.00428192	0.00857965	0.00488496	-0.0447756	-0.0865547	-0.11241	-0.0829517	-0.0664735	0.0413983	-0.107872	-0.00625373	-0.000781149	0.00196975	0.0335222	0.0138277	0.0298038	0.00856946	0.0164435	-0.0110307	0.0254452	-0.0364759	0	-0.00119066	0.00035617	-0.034891	-0.0648571	-0.122612	-0.127233	-0.105649	-0.0616965	0.00969937	0	0.0121568	-0.00742977	-0.0209796	-0.0422503	-0.0529944	-0.0707557	-0.0732969	-0.0743084	-0.0111618	-0.0631466	-0.000519754	-0.000478107	-0.0119019	-0.0268911	-0.0336405	-0.0324675
2205	0	0.0193572	0.0715085	-0.0070101	-0.0795164	-0.106286	-0.112189	-0.0566624	-0.0528974	-0.00434172	-0.0485556	0.006251	0.0663005	0.0266802	0.0148429	-0.03641	-0.046937	-0.0094973	-0.0182838	-0.0194035	-0.00542128	-0.0139823	0	-0.0406923	0.0510793	-0.015602	-0.0368554	-0.0530981	-0.0964412	-0.0321276	-0.0272428	0.00733056	0	0.00405532	0.0102395	0.00022915	0.00621695	0.00719415	0.0304402	-0.00580832	-0.00074115	-0.0823163	0.0815752	0.116987	0.118858	0.0874516	0.107616	0.106538	0.12788
1024	0	0.0275715	0.0315426	0.012084	-0.0549566	-0.0923922	-0.112185	-0.120096	-0.135087	0.0500595	-0.185146	-0.159224	-0.140523	-0.119864	-0.0693994	-0.0632719	-0.0420357	-0.105583	-0.123849	-0.180614	-0.0645801	-0.116034	0	0.00887103	-0.00781712	-0.0777403	-0.150908	-0.20958	-0.165825	-0.155471	-0.113696	-0.0445842	0	0.0125108	0.000260502	-0.0540677	-0.0878444	-0.0996159	-0.115805	-0.124273	-0.141025	-0.0212029	-0.119822	-0.111056	-0.103827	-0.0893302	-0.0666709	-0.0884465	-0.104241
1883	0	0.00981166	-0.0109407	-0.005213	-0.0421955	-0.0678649	-0.112007	-0.123863	-0.112242	-0.0831052	-0.0291371	-0.0886236	-0.104782	-0.14006	-0.134088	-0.132237	-0.145294	-0.176425	-0.199539	-0.208073	-0.241888	0.0338148	0	0.0259702	0.0404953	0.0402517	0.00141777	-0.0111943	-0.0242052	-0.0129477	0.0072073	0.0701592	0	-0.0750388	-0.135211	-0.131605	-0.0894094	-0.0923935	-0.13487	-0.203826	-0.222917	-0.215581	-0.00733605	-0.107929	-0.121799	-0.176007	-0.180175	-0.178236	-0.154397
531	0	0.00546868	-0.0118987	-0.0378558	-0.101266	-0.107292	-0.111707	-0.0791562	-0.0764165	-0.0186443	-0.0577722	-0.0658632	-0.0416877	-0.0681684	-0.069534	-0.0804135	-0.0982261	-0.096313	-0.0676539	-0.00132337	-0.1154	0.114077	0	-0.0187068	-0.00959347	-0.0341849	-0.0867161	-0.0749292	-0.0812568	-0.0773655	-0.140956	0.0308928	0	-0.00606838	-0.00313712	0.0238635	0.0269009	-0.0106099	-0.0320176	-0.0533541	-0.0296078	-0.123856	0.0942483	-0.0249977	-0.0391825	-0.0690493	-0.0906796	-0.0929942	-0.0811353
2733	0	-0.0686405	-0.0828537	-0.0489375	0.0167281	-0.0120498	-0.111667	-0.181825	-0.192563	0.0353317	-0.227895	0.0211683	0.0135915	0.0015081	0.00907963	0.0281223	0.0771626	0.028026	0.0841353	0.0436016	0.12753	-0.083928	0	-0.0610637	-0.0631936	-0.0368489	0.00977411	-0.0680441	-0.118525	-0.244792	-0.214996	-0.0710297	0	0.0354058	-0.0335173	-0.0214778	-0.0972712	-0.0520328	-0.0547429	-0.0222961	-0.0146913	-0.151666	0.136974	-0.00958536	-0.0358503	-0.0623647	-0.0576774	0.00250683	0.0164028
1902	0	0.00980615	-0.0105478	-0.000690285	-0.0952535	-0.0985532	-0.11166	-0.0424606	-0.018847	0.0562089	-0.0750559	-0.0664964	-0.0360627	-0.0248602	-0.0388828	-0.037471	-0.0308067	-0.0226385	-0.0519223	-0.0562711	-0.117861	0.0615902	0	-0.0206275	-0.0521839	-0.0283039	-0.124279	-0.134243	-0.155518	-0.0570347	-0.0290723	0.107574	0	-0.00308608	-0.00631268	-0.00728161	-0.0106055	-0.0235793	-0.0197531	-0.0276464	-0.0267392	0.0642852	-0.0910244	0.0359374	0.0436173	0.0532786	0.0480639	0.0302938	0.0129134
1629	0	0.0213312	-0.00533716	-0.00839382	-0.0743091	-0.0628074	-0.111577	-0.122344	-0.159341	-0.117679	-0.0416624	-0.453941	-0.482021	-0.446638	-0.394821	-0.307081	-0.27264	-0.32237	-0.370839	-0.42549	-0.437815	0.012324	0	0.0494106	-0.0126412	-0.0675148	-0.221169	-0.244109	-0.243148	-0.205446	-0.187792	-0.133806	0	-0.0447644	-0.071673	-0.105721	-0.0592477	-0.0647005	-0.0731897	-0.092556	-0.0903013	0.0123296	-0.102631	-0.0793571	-0.0465941	-0.0325843	-0.00161501	-0.0145859	0.0186703
2917	0	-0.00873516	-0.136189	-0.0956122	-0.099357	-0.057712	-0.111564	-0.251238	-0.353584	0.240621	-0.594206	0.135657	0.17912	0.202797	0.0878586	-0.0125933	-0.116105	-0.0640414	-0.0585324	0.107996	0.224011	-0.116015	0	-0.0521983	-0.203328	-0.0478138	0.0488933	0.19405	0.0881345	-0.0570481	-0.325924	0.152267	NaN	NaN	NaN	NaN	NaN	NaN	NaN	NaN	NaN	NaN	NaN	NaN	NaN	NaN	NaN	NaN	NaN
529	0	-0.0163917	-0.00935908	-0.0444377	-0.0594369	-0.107081	-0.111554	-0.12301	-0.115668	0.0447295	-0.160397	-0.130263	-0.154872	-0.149928	-0.110953	-0.0764105	-0.0656106	-0.0979759	-0.0995748	-0.107268	-0.0308545	-0.0764134	0	0.00821716	0.0103064	-0.0637477	-0.113289	-0.171734	-0.143841	-0.153699	-0.138663	-0.0546789	0	0.00337133	0.025446	0.021507	0.022892	-0.0142437	-0.0588723	-0.0871516	-0.0950148	0.069412	-0.164427	-0.246007	-0.248568	-0.227196	-0.236943	-0.238857	-0.254869
3617	0	-0.0227774	-0.0445456	-0.0424825	-0.0578201	-0.0547555	-0.110709	-0.0704385	-0.0672031	0.0267773	-0.0939804	0.0672908	0.0869974	0.0870676	0.098122	0.0688054	0.0785478	0.0505288	0.0668227	0.0672403	0.20059	-0.13335	0	-0.042484	-0.0643224	-0.0733137	-0.0593347	-0.0660125	-0.0939473	-0.0699704	-0.0671526	-0.106522	0	-0.0139208	-0.0498845	-0.0717777	-0.0764494	-0.0704464	-0.0678975	-0.0779333	-0.0709191	-0.067626	-0.00329307	-0.0530701	-0.0590875	-0.051383	-0.053661	-0.0392192	-0.0366119
1033	0	0.00649758	0.00474042	-0.0292275	-0.094189	-0.119289	-0.110668	-0.0755219	-0.0676734	0.0512888	-0.118962	-0.126295	-0.147203	-0.151296	-0.152986	-0.13621	-0.143382	-0.170961	-0.162229	-0.151775	-0.0963263	-0.0554488	0	0.027406	0.0297419	-0.00253633	-0.0842734	-0.102202	-0.0660019	-0.0395874	-0.0421931	0.0213203	0	-0.0193499	-0.0371897	-0.0387578	-0.0153403	-0.0180434	-0.0352187	-0.0722343	-0.0670385	-0.0776524	0.0106139	-0.0187521	-0.0280976	-0.0439207	-0.0272717	-0.0077179	0.0134285
3703	0	-0.017411	-0.0365405	-0.0786911	-0.0580314	-0.0940084	-0.1106	-0.136617	-0.113534	-0.124144	0.0106096	-0.0680077	-0.102825	-0.138245	-0.129676	-0.109133	-0.0921653	-0.0959021	-0.144858	-0.166742	-0.0791095	-0.0876329	0	0.017406	0.0336967	-0.0170227	-0.0169061	-0.0698509	-0.0827055	-0.0597675	-0.0147996	-0.113042	0	-0.0178166	-0.0496904	-0.0704619	-0.050719	-0.0474848	-0.0471778	-0.127942	-0.150616	-0.13549	-0.0151252	-0.184209	-0.186197	-0.165572	-0.0928046	-0.0751731	-0.09489
2063	0	0.0598928	0.0723732	0.0436862	-0.110699	-0.100893	-0.110448	-0.00538336	0.00799487	0.0202994	-0.0123045	0.0380656	0.0530416	0.0491126	0.0339115	0.0324338	0.0759453	0.0774322	0.0422106	-0.0219457	0.0730567	-0.0950024	0	0.0449168	0.0613262	0.0478403	-0.105067	-0.138773	-0.149815	-0.00952834	0.0680063	-0.0146916	0	0.0239126	0.0434715	0.026457	0.00935093	0.00931183	0.0365822	0.0348347	0.0251036	0.0354323	-0.0103287	0.0264759	0.0333909	0.0252843	0.0164339	-0.0125454	-0.00848498
3480	0	-0.032082	-0.096246	-0.147149	-0.152709	-0.12535	-0.110415	-0.10874	-0.107903	-0.098323	-0.00958	0.2382	0.235215	0.229244	0.226687	0.230529	0.210173	0.159221	0.104855	0.077672	0.0966139	-0.0189419	0	-0.0290967	-0.08729	-0.135636	-0.145038	-0.0973238	-0.031436	0.0246047	0.052625	0.0432631	0	0.00172052	-0.0507479	-0.0438478	-0.0453387	0.100695	0.125645	0.0622992	-0.0728099	-0.0717161	-0.00109386	-0.205585	-0.20658	-0.198425	-0.0150169	0.0342741	0.0328576
3214	0	-0.035639	-0.101915	-0.142092	-0.147764	-0.138335	-0.110409	-0.0616614	-0.0645983	-0.186755	0.122157	-0.16551	-0.234296	-0.233819	-0.23596	-0.145447	-0.158874	-0.159347	-0.141396	-0.108211	-0.0941878	-0.0140231	0	0.0331474	-0.0336056	-0.0716419	-0.167827	-0.144971	-0.116572	-0.0857755	-0.121897	-0.258078	NaN	NaN	NaN	NaN	NaN	NaN	NaN	NaN	NaN	NaN	NaN	NaN	NaN	NaN	NaN	NaN	NaN
2701	0	-0.00020624	0.0278214	-0.000691853	-0.035651	-0.0986971	-0.110378	-0.175415	-0.21978	0.0498214	-0.269601	-0.0990675	-0.0459595	-0.109124	-0.119934	-0.265654	-0.197129	-0.190306	-0.114486	-0.126369	0.0337844	-0.160154	0	-0.0533142	0.0378777	0.020175	0.130935	-0.000635482	-0.0191396	-0.159997	-0.192478	-0.0830305	0	0.0203246	0.0357778	8.91e-05	-0.0424516	-0.00824427	-0.0352584	-0.027626	-0.0749681	0.0459163	-0.120884	0.0454943	0.0526321	0.0365077	0.0922114	0.102496	0.0935936
133	0	0.0142298	0.0100025	-0.0059285	-0.0541827	-0.0907802	-0.110242	-0.111915	-0.113884	0.0434385	-0.157323	-0.269926	-0.259711	-0.224906	-0.203661	-0.203633	-0.200456	-0.239858	-0.265314	-0.314736	-0.153772	-0.160965	0	0.00401497	-0.0350176	-0.0721935	-0.120475	-0.16025	-0.14031	-0.116528	-0.0690737	-0.0727158	0	0.0209594	0.0186184	-0.00144754	-0.0571923	-0.101417	-0.124184	-0.111245	-0.115197	-0.0125248	-0.102673	-0.168808	-0.168745	-0.146859	-0.191129	-0.215593	-0.241447
3618	0	-0.0683811	-0.205143	-0.28231	-0.231499	-0.131481	-0.110232	-0.148579	-0.167753	-0.498009	0.330256	-0.379331	-0.375416	-0.367586	-0.309256	-0.204343	-0.201721	-0.347977	-0.544731	-0.643108	-0.345912	-0.297196	0	-0.0722962	-0.216889	-0.352385	-0.406487	-0.30909	-0.141587	0.0168202	0.0960237	-0.531429	0	-0.00210567	-0.0464483	-0.0962043	-0.103169	-0.0952758	-0.0916413	-0.102609	-0.0872877	-0.0961657	0.00887796	-0.253904	-0.256311	-0.257165	-0.233947	-0.184473	-0.160793
2164	0	-0.0317909	-0.021434	-0.0357096	-0.058325	-0.0978166	-0.109968	-0.0526436	-0.0324912	-0.0358291	0.0033379	0.0318016	0.0166707	0.0553072	0.0178459	-0.0317613	-0.0710743	-0.0710034	-0.0527943	-0.0908265	-0.0150447	-0.0757818	0	-0.0166599	-0.0449396	-0.0217539	0.00523795	0.00505928	-0.00716269	0.0319523	0.090137	0.0110172	0	0.0091343	0.0343463	0.0209821	-0.00594141	-0.0183907	-0.0167211	-0.00241791	-0.0209313	0.0965936	-0.117525	-0.0551234	-0.0353795	0.031901	-0.00054931	-0.0296834	-0.06195
1894	0	-0.00329312	-0.0277964	-0.0345536	-0.0749082	-0.0963879	-0.10987	-0.0898094	-0.0749659	0.000633478	-0.0755994	0.029529	0.0142516	0.00695903	0.0100672	0.0152624	0.0146999	0.0134812	0.0289051	0.0384603	0.0265372	0.0119231	0	0.0119843	-0.00522633	-0.0150918	-0.0606416	-0.0815587	-0.0938226	-0.0891855	-0.0838971	0.00362533	0	0.0129921	0.0229354	0.0295472	0.0149144	-0.00980712	-0.0304621	-0.0573631	-0.072052	-0.0281138	-0.0439382	-0.0224466	-0.0424342	-0.0323866	-0.0293453	-0.0140023	-0.016835
1051	0	-0.0198758	-0.110793	-0.126025	-0.156916	-0.109151	-0.109799	-0.104616	-0.152846	-0.103315	-0.049531	-0.18526	-0.182054	-0.214361	-0.228474	-0.249532	-0.0920456	-0.0657338	-0.0577693	-0.173866	-0.142075	-0.0317912	0	-0.0230821	-0.0816914	-0.0828107	-0.0926443	-0.202365	-0.229325	-0.232106	-0.16424	-0.146501	0	0.0566407	0.0729396	0.0443414	-0.000560783	0.0210959	0.0260601	0.00578498	-0.0215177	0.0194035	-0.0409212	0.0361243	0.026193	-0.000291156	0.0223548	0.0163231	0.0431207
2633	0	-0.0637701	-0.0613921	-0.0750257	-0.0564252	-0.0609912	-0.109761	-0.111002	-0.155303	-0.416005	0.260703	-0.107594	-0.131848	-0.124241	-0.181889	-0.154636	-0.135019	-0.085451	-0.204531	-0.295067	-0.480803	0.185735	0	-0.0395166	-0.0447451	-0.000730239	-0.00938358	-0.0335666	-0.131904	-0.0140658	0.0321705	-0.042797	0	-0.030274	0.0351393	-0.0148013	0.0240653	-0.031099	0.0217193	0.018754	0.063433	0.028589	0.034844	-0.669037	-0.634803	-0.742627	-0.633615	-0.655324	-0.55481
2370	0	0.0835671	0.0521671	0.112516	0.0237223	-0.0228643	-0.109656	-0.0408215	0.00979295	-0.052391	0.062184	-0.073463	-0.0683273	-0.0124404	-0.11032	0.0220482	0.0116593	0.235346	0.0449902	0.047443	0.18114	-0.133698	0	0.0784315	-0.0088555	0.149373	-0.0717889	-0.107987	-0.418465	-0.159275	-0.111113	-0.306994	0	0.0150827	0.046517	0.0356942	0.0455342	-0.0206558	-0.0415891	-0.0388057	-0.0327921	0.171301	-0.204093	0.0232411	0.0295849	0.0930594	0.0106174	-0.084136	-0.117378
37	0	-0.00331333	0.0442097	-0.00292833	-0.018562	-0.0958581	-0.109495	-0.0732695	-0.0364491	0.064388	-0.100837	-0.336478	-0.353764	-0.323728	-0.30819	-0.282081	-0.281476	-0.318027	-0.349007	-0.384122	-0.277819	-0.106303	0	0.013973	0.03146	-0.0312161	-0.0729594	-0.15086	-0.127946	-0.0607402	0.0111945	0.00572893	0	0.0104978	0.000943154	-0.0119568	-0.0281945	-0.0294615	-0.0408358	-0.0496435	-0.0691285	0.0032005	-0.072329	-0.511467	-0.500993	-0.470871	-0.463184	-0.452182	-0.456197
1424	0	0.0390142	0.0413814	0.0401234	-0.0518946	-0.0936644	-0.109231	-0.0680983	-0.0447555	0.0818047	-0.12656	-0.0207877	-0.0231218	-0.0431646	-0.0392137	-0.0130317	-0.0213746	-0.0344223	-0.0697145	-0.0634141	-0.015937	-0.047477	0	0.0413482	0.0637583	0.0585493	-0.0596507	-0.0930776	-0.0955963	-0.0191716	-0.00212911	0.076954	0	0.00570028	-0.0152256	-0.0171911	-0.0271935	-0.034925	-0.0400205	-0.0664744	-0.0795546	-0.0673671	-0.0121875	-0.0483313	-0.0626941	-0.0629875	-0.0492383	-0.0462689	-0.0631505
2227	0	0.0105585	0.0142142	-0.0147634	-0.0535676	-0.0905518	-0.109228	-0.147698	-0.169557	0.0433145	-0.212872	-0.215974	-0.216491	-0.201025	-0.179047	-0.181069	-0.168662	-0.21759	-0.240386	-0.299587	-0.143432	-0.156155	0	0.0110749	-0.000735685	-0.0516905	-0.0884735	-0.137864	-0.107613	-0.123287	-0.0859442	-0.0292279	0	0.0308393	0.00152259	-0.0172928	-0.0791374	-0.0843292	-0.121696	-0.126618	-0.156469	-0.070534	-0.0859348	-0.0639269	-0.06864	-0.0753081	-0.0744536	-0.0941425	-0.0952443
626	0	0.0101383	0.030415	0.023401	-0.0210419	-0.077719	-0.109201	-0.113393	-0.115489	0.0477759	-0.163265	0.0355845	0.0157338	-0.0239677	-0.0975559	-0.18518	-0.213715	-0.169124	-0.0906473	-0.0514087	-0.0714855	0.0200768	0	0.029989	0.0899672	0.156541	0.199723	0.17158	0.0955075	0.0128386	-0.0284958	0.154846	0	-0.0328878	0.01019	-0.0560217	-0.0130478	-0.107019	-0.102213	-0.0971681	-0.0358	0.0084026	-0.0442026	-0.054425	-0.08403	-0.126178	-0.132288	-0.125583	-0.138587
2054	0	0.00998981	0.0269635	0.0270151	-0.011873	-0.0750356	-0.109014	-0.0750337	-0.0261178	0.0106236	-0.0367415	-0.0477682	-0.066911	-0.0940353	-0.101959	-0.0919632	-0.0893115	-0.0740796	-0.11781	-0.119714	-0.0643542	-0.05536	0	0.0291327	0.0732305	0.0812058	0.032322	-0.0334923	-0.0827028	-0.00499205	0.0458283	0.0272097	0	-0.0147847	-0.0291073	-0.00204928	-0.00755868	-0.0127158	-0.0365294	-0.0390614	-0.0525675	-0.0445476	-0.00801995	0.0200548	0.00858482	0.00495228	-0.00490459	0.0287407	0.0363348
3427	0	-0.0178509	-0.0535528	-0.0698039	-0.0487533	-0.0493853	-0.109002	-0.188069	-0.227602	-0.14799	-0.0796128	-0.298311	-0.314795	-0.347762	-0.33246	-0.252406	-0.168061	-0.144177	-0.168563	-0.180756	-0.112278	-0.0684776	0	-0.00136727	-0.00410181	-0.0356546	-0.0946584	-0.179636	-0.263135	-0.317817	-0.345157	-0.334022	0	-8.01e-05	-0.000240348	0.00317539	0.0102472	0.0246998	0.0428772	0.0574786	0.0647793	0.0453529	0.0194263	0.155161	0.164095	0.181963	0.16519	0.10484	0.0530809
1891	0	0.00658042	-0.0165174	-0.0406923	-0.105114	-0.133239	-0.108615	-0.0536292	-0.0052619	-0.0143806	0.00911875	-0.0113349	-0.0227447	-0.0219352	0.00713802	0.0337664	0.0151346	0.00483665	0.00688085	0.0328937	0.0511538	-0.0182602	0	0.0179903	-0.00591711	-0.0591652	-0.150215	-0.159709	-0.124786	-0.071845	-0.0494904	-0.0768694	0	0.0147383	-0.00336407	-0.0195514	-0.0405809	-0.0355013	-0.0312159	-0.0657494	-0.0807124	-0.0869585	0.0062461	-0.0387602	-0.0579731	-0.0703305	-0.0524952	-0.0355366	-0.0439534
2608	0	-0.0329077	-0.0364317	-0.0292644	-0.0479137	-0.0671596	-0.108585	-0.090304	-0.1122	-0.0743754	-0.0378249	-0.0744091	-0.0360311	0.0234899	-0.0685511	-0.094909	-0.0958081	-0.0276904	-0.00794088	-0.00690891	-0.0139029	0.006994	0	-0.0712858	-0.134331	-0.0351224	-0.0274138	-0.0457606	-0.155303	-0.156772	-0.1797	-0.134882	0	-0.0374372	-0.0172877	0.018189	0.0700628	0.0697751	0.0529371	0.027456	0.023367	-0.11509	0.138457	-0.155803	-0.158149	-0.176805	-0.15867	-0.119223	-0.0904512
2862	0	-0.0141257	-0.0155783	-0.0306666	-0.034867	-0.0587923	-0.108516	-0.13101	-0.146344	-0.0200741	-0.12627	-0.0409722	-0.0635372	-0.0900009	-0.0799496	-0.0351239	-0.0111283	-0.048115	-0.118123	-0.168172	0.0218932	-0.190065	0	0.00843925	0.0334503	0.00831084	-0.0407154	-0.0886362	-0.101373	-0.053859	-0.0191437	-0.0829395	0	0.0223999	0.00426927	-0.00454203	-0.0283502	-0.0274181	-0.044663	-0.0586985	-0.0849045	-0.0151768	-0.0697277	-0.0200157	-0.0218512	0.00295578	0.00250183	-0.0231609	-0.0390021
2620	0	0.0102611	0.00956872	-0.0123381	-0.0597518	-0.111458	-0.108374	-0.0462076	0.0144167	NaN	NaN	-0.145481	-0.13279	-0.132488	-0.157266	-0.15926	-0.11339	-0.0492782	-0.0147882	-0.0123539	NaN	NaN	0	-0.00242993	-0.00342445	-0.000553638	-0.0459734	-0.143549	-0.204577	-0.1769	-0.11871	NaN	0	-0.0444384	-0.0486193	-0.102902	-0.0643842	-0.0797651	0.0347839	0.0294987	0.0697402	-0.0958128	0.165553	0.0705557	0.0354007	-0.126608	-0.184121	-0.175331	-0.0648724
2266	0	-0.028817	-0.0864511	-0.170545	-0.252281	-0.230702	-0.108165	0.0408313	0.11533	-0.185574	0.300903	0.128618	0.0918113	0.0181987	-0.0565797	-0.0957174	-0.146886	-0.245725	-0.343399	-0.392235	-0.0737734	-0.318462	0	0.00798929	0.0239679	0.0146525	-0.0279462	0.0448009	0.266177	0.512847	0.636183	0.0168175	0	0.0455479	0.106911	0.138543	0.0485301	-0.133394	-0.27915	-0.296827	-0.241626	NaN	NaN	0.0550237	0.0410667	0.0107128	-0.0220809	-0.040255	-0.0413699
2406	0	-0.0296991	-0.00480495	-0.0417321	-0.031159	-0.0927295	-0.108163	-0.193123	-0.225246	-0.0758241	-0.149422	-0.160572	-0.165821	-0.247153	-0.211876	-0.243516	-0.139261	-0.152214	-0.136156	-0.163746	-0.116382	-0.0473645	0	-0.0244504	0.0817757	0.00957125	0.0517849	-0.114041	-0.116521	-0.21754	-0.222072	-0.120014	0	0.0396939	0.127098	0.129028	0.108989	0.0713763	0.00785403	0.00989616	-0.00545285	0.184481	-0.189934	0.0128337	0.034279	0.0748324	0.0809556	0.0455762	0.0150313
3681	0	-0.0068308	0.0216863	0.00110807	-0.0126639	-0.0663441	-0.108055	-0.185058	-0.21538	-0.0563515	-0.159028	-0.14336	-0.15383	-0.120256	-0.0986021	-0.0883895	-0.0937355	-0.138215	-0.191228	-0.251985	-0.168551	-0.0834335	0	0.00363912	-0.00141786	-0.0436503	-0.0676349	-0.115969	-0.113201	-0.13719	-0.106756	-0.0311607	0	-0.0171424	-0.0379735	-0.0585381	-0.0592759	-0.0667562	-0.0934111	-0.128755	-0.142589	-0.0344508	-0.108139	-0.13394	-0.113842	-0.10327	-0.101524	-0.10675	-0.0921615
2837	0	0.037144	0.0300843	0.0694409	0.00519176	-0.0252247	-0.107946	-0.154215	-0.194023	-0.147722	-0.0463016	-0.0904421	-0.135809	-0.18929	-0.207145	-0.148454	-0.183566	-0.17306	-0.26975	-0.247987	-0.128164	-0.119823	0	0.0825108	0.128932	0.186144	0.0632032	0.0678988	-0.0253275	0.0250928	-0.0364785	-0.11	0	0.118921	-0.0535548	-0.0847157	-0.277139	-0.073137	0.0775485	0.0206185	-0.073967	-0.849144	0.775177	-0.325886	-0.33646	-0.477882	-0.23086	-0.0209005	0.141447
1381	0	0.0307808	0.0271812	0.0259478	-0.0424896	-0.0724376	-0.107775	-0.13312	-0.152187	-0.0266035	-0.125583	-0.136739	-0.138225	-0.185477	-0.196868	-0.211341	-0.190307	-0.195711	-0.222947	-0.238817	-0.138382	-0.100435	0	0.032266	0.0759185	0.0860768	0.0321119	-0.0188703	-0.0488032	-0.0469128	-0.0501096	-0.0249613	0	-0.000240341	-0.010442	-0.0189147	-0.0389336	-0.0637749	-0.101383	-0.157072	-0.187015	-0.0754204	-0.111594	-0.163598	-0.174845	-0.167835	-0.154785	-0.166848	-0.174859
1170	0	-0.024213	-0.026022	0.018786	0.0401453	-0.00856124	-0.107705	-0.187219	-0.217162	NaN	NaN	-0.376999	-0.33496	-0.281307	-0.25808	-0.267202	-0.278247	-0.24526	-0.166318	-0.10387	NaN	NaN	0	-0.0662522	-0.121714	-0.100133	-0.0696517	-0.107313	-0.239443	-0.397899	-0.49029	NaN	0	0.0218517	0.0633768	0.0467336	0.0320944	0.044619	0.0119668	0.00499573	-0.0314904	0.149857	-0.181347	-0.00564581	0.00431611	-0.00664192	0.03701	-0.0151914	0.012887
25	0	0.00475502	0.00567405	-0.0164957	-0.047451	-0.0842365	-0.107235	-0.108874	-0.105262	0.0726352	-0.177897	-0.0653377	-0.0810086	-0.0771154	-0.0629514	-0.055685	-0.039993	-0.0721261	-0.0786333	-0.116835	-0.00989825	-0.106937	0	0.0204259	0.0174518	-0.018882	-0.0571037	-0.109581	-0.100447	-0.0955786	-0.0537648	0.0171957	0	0.00858144	-0.0035026	-0.0331132	-0.0535973	-0.0659592	-0.0985338	-0.123976	-0.142224	-0.0159669	-0.126257	-0.0787316	-0.0752727	-0.0769553	-0.073408	-0.0797871	-0.0855775
1563	0	-0.046635	-0.139905	-0.241365	-0.304379	-0.246807	-0.107095	0.040807	0.114758	-0.352055	0.466813	-0.365023	-0.293889	-0.151619	-0.0389858	-0.0271219	-0.122582	-0.224596	-0.296975	-0.333164	-0.142296	-0.190868	0	-0.11777	-0.353309	-0.567402	-0.64228	-0.489248	-0.247522	-0.0272413	0.082899	-0.574782	0	0.016215	0.0626291	0.126312	0.0819448	-0.0151972	0.0103657	0.0938254	0.164236	0.0734443	0.0907914	0.0770768	0.0674399	0.102679	0.0621618	0.0576535	-0.0146625
1582	0	0.000584455	-0.020575	-0.0301197	-0.0759617	-0.0809716	-0.107093	-0.0623807	-0.0665223	0.0211797	-0.087702	0.02249	0.0320319	0.0620224	0.101518	0.105134	0.125823	0.0801291	0.123467	0.103392	0.215025	-0.111633	0	-0.00895739	-0.0601074	-0.109147	-0.158605	-0.184305	-0.164732	-0.163358	-0.147425	-0.171356	0	0.0179959	0.0108776	-0.00983935	-0.0237954	-0.0160847	-0.0366185	-0.0445321	-0.0577754	0.0253697	-0.0831451	-0.00975417	-0.00253548	0.0224775	0.0418905	0.0244542	0.0133476
635	0	-0.0822739	-0.197454	-0.326345	-0.32293	-0.235437	-0.107017	-0.102009	-0.175669	-0.148282	-0.0273867	0.0721023	0.000926994	-0.0765799	-0.113139	-0.0354475	-0.0344158	0.0106264	-0.0209465	0.000295393	0.0292882	-0.0289928	0	-0.0110986	-0.0487717	-0.141104	-0.215381	-0.128919	-0.0455414	-0.00895989	-0.103862	-0.105468	0	-0.016733	-0.0175019	0.0205806	0.0526943	0.0697202	0.0377287	0.0379713	0.015983	0.0633198	-0.0473368	0.220066	0.192615	0.188567	0.186746	0.188117	0.165387
1888	0	0.00358549	0.00481482	-0.0262915	-0.077522	-0.112111	-0.106771	-0.0978253	-0.0950541	0.0491085	-0.144163	-0.226348	-0.233444	-0.251015	-0.251299	-0.234389	-0.231471	-0.285059	-0.321814	-0.345835	-0.238743	-0.107092	0	0.0106807	0.029481	-0.00134054	-0.0694816	-0.106988	-0.0480604	-0.00235952	0.0244325	0.0615029	0	0.0386358	0.000682451	0.0335528	0.00170282	-0.0154134	-0.0738587	-0.0973607	-0.0966424	-0.0402025	-0.0564399	-0.0667152	-0.081498	-0.0788998	-0.0826487	-0.0979682	-0.121664
1755	0	0.00179808	-0.0193962	-0.0375953	-0.0664406	-0.0903933	-0.106554	-0.111502	-0.110506	0.00573805	-0.116244	-0.0117383	-0.00790365	-0.0226391	-0.000652253	0.00540088	0.0385765	0.031242	0.0187274	0.0132156	0.0124747	0.000740806	0	-0.00203656	-0.00849543	-0.0486814	-0.0835798	-0.140708	-0.149534	-0.141968	-0.13546	-0.018475	0	0.0106284	0.037941	0.0429064	0.0246849	-0.0345731	-0.0831833	-0.0913455	-0.0819161	0.0303001	-0.112216	0.149181	0.141196	0.135739	0.0824248	0.0509657	0.0262267
2952	0	-0.0445751	-0.0912011	-0.403451	-0.382953	-0.351328	-0.106393	-0.258046	-0.379336	-0.216431	-0.162905	-0.109737	-0.0843707	-0.130446	-0.298485	-0.301421	-0.316141	-0.142583	-0.0829112	0.0117093	0.0216938	-0.00998441	0	-0.069941	-0.0704917	-0.214702	-0.191269	-0.144924	-0.0735462	-0.284871	-0.500782	-0.347862	0	-0.0480977	-0.12784	-0.0612438	-0.0183198	-0.00355222	-0.0467616	-0.0667687	-0.0490397	-0.336859	0.287819	-0.0721663	-0.101627	-0.160006	-0.150307	-0.086547	0.00113102
3064	0	-0.103147	-0.140408	-0.210379	-0.149282	-0.159141	-0.106357	-0.0277987	0.0640967	-0.06273	0.126827	-0.0257755	-0.00846165	0.0816757	0.11399	0.0449211	0.0535295	-0.0370569	0.10527	0.0752974	0.0915125	-0.0162151	0	-0.12046	-0.247859	-0.350144	-0.219979	-0.238446	-0.095076	-0.158845	-0.0369762	-0.180018	0	-0.0184483	-0.0535186	-0.107536	-0.108012	-0.089512	-0.0992086	-0.132884	-0.158422	-0.11625	-0.0421719	-0.27731	-0.269535	-0.26622	-0.243609	-0.245503	-0.259424
4093	0	-0.00375084	0.0102038	0.00125676	-0.0166307	-0.0584188	-0.106165	-0.0345075	-0.00455786	0.0169465	-0.0215044	-0.155701	-0.148518	-0.144963	-0.13956	-0.132473	-0.130783	-0.14874	-0.180766	-0.199696	-0.115668	-0.0840285	0	-0.0109345	-0.000534028	-0.0148848	-0.0398592	-0.083337	-0.113126	-0.00944301	0.039437	-0.0230871	0	0.00159152	-0.00855906	-0.0360837	-0.0457791	-0.0837807	-0.119421	-0.154287	-0.150469	-0.113907	-0.0365613	-0.0025625	-0.0154182	-0.0246227	-0.0478571	-0.0705898	-0.0728529
2113	0	0.0287936	0.033397	0.01858	-0.0381156	-0.0474823	-0.106088	-0.111374	-0.118013	-0.199594	0.0815812	-0.0347237	-0.051499	-0.0560827	-0.13106	-0.147853	-0.185717	-0.183906	-0.217139	-0.211932	-0.0716171	-0.140315	0	0.0455689	0.054756	0.114916	0.0750136	0.103511	0.0430951	0.0710404	0.0591958	-0.162701	0	0.0235993	0.0715786	0.117946	0.114443	0.0904143	0.0536254	0.0233825	0.0001335	0.126624	-0.126491	0.0909795	0.0629695	0.0737581	0.0510391	0.0650186	0.0406345
1443	0	-0.0141508	-0.0424524	-0.0781331	-0.107042	-0.114069	-0.105987	-0.0905259	-0.0827953	-0.0462934	-0.0365019	-0.14831	-0.159945	-0.183215	-0.171871	-0.114277	-0.0792353	-0.112996	-0.181371	-0.215558	-0.164277	-0.0512808	0	-0.00251578	-0.00754736	-0.0545724	-0.141075	-0.183144	-0.141301	-0.0574653	-0.0155472	-0.0303261	0	-0.0243228	-0.0919969	-0.135083	-0.122438	-0.0795095	-0.105685	-0.167293	-0.199584	-0.246436	0.0468522	-0.309465	-0.322856	-0.311237	-0.293614	-0.293338	-0.275777
622	0	-0.00480212	0.00733165	-0.0272767	-0.0552207	-0.0825357	-0.105924	-0.118293	-0.102875	-0.00495015	-0.0979249	-0.0569071	-0.0620183	-0.0944237	-0.10285	-0.126098	-0.103542	-0.110362	-0.131655	-0.160062	-0.206132	0.0460697	0	0.000309184	0.0448483	0.0186662	0.01397	-0.0359008	-0.0524689	-0.0435455	0.000279851	0.144274	0	0.0186998	0.0405164	0.029489	0.012273	-0.00613769	-0.0258174	-0.0257408	-0.0423222	0.0593257	-0.101648	0.0169163	0.017015	0.0320656	0.025174	0.0195909	-0.00208711
3747	0	-0.0071668	-0.0179769	-0.0216738	-0.0530139	-0.082747	-0.105735	-0.0839156	-0.08009	0.104093	-0.184183	-0.0831819	-0.0593954	-0.0380094	-0.0483172	-0.0436081	-0.0371493	-0.0252674	-0.0383275	-0.0424209	0.032953	-0.0753739	0	-0.0309533	-0.0631493	-0.0565385	-0.0925877	-0.12878	-0.163649	-0.12877	-0.120851	-0.0120415	0	-0.00337235	0.00461022	-0.00623082	0.0193585	-0.00162202	-0.0315276	-0.0535521	-0.0404825	0.0379968	-0.0784792	0.0247183	0.0283011	0.00795444	-0.00626262	-0.0370888	-0.0225062
3685	0	-0.0139005	-0.0125085	-0.0445609	-0.052061	-0.0946112	-0.105668	-0.119246	-0.115884	0.0085565	-0.12444	-0.192123	-0.213635	-0.203131	-0.201584	-0.169664	-0.177093	-0.187981	-0.211455	-0.212869	-0.1661	-0.0467697	0	0.00761092	-0.00150055	-0.0350998	-0.0745199	-0.109642	-0.10981	-0.099915	-0.0951374	-0.0174669	0	-0.00554673	-0.0202852	0.00412595	0.012228	-0.00810397	-0.0710975	-0.103551	-0.104166	-0.0417724	-0.0623937	-0.0592432	-0.0624671	-0.0657131	-0.0614111	-0.0564872	-0.0523289
2061	0	-0.00813825	0.00774758	-0.00814048	-0.068954	-0.0740487	-0.105656	-0.0784585	-0.100178	0.0473268	-0.147505	-0.0126753	0.0172791	0.0445301	0.0834456	0.0727955	0.112131	0.0634691	0.0907762	0.042287	0.0210683	0.0212187	0	-0.0380926	-0.0494578	-0.104261	-0.154425	-0.198855	-0.1818	-0.18191	-0.15514	0.0135831	0	-0.056488	-0.096949	-0.134331	-0.111499	-0.0445145	-0.0274002	0.0410658	0.00948135	-0.0171688	0.0266501	-0.121159	-0.000144988	-0.0293055	-0.0144279	-0.119916	-0.196152
3543	0	-0.00127317	-0.00854493	-0.0116685	-0.0633104	-0.0984466	-0.105247	-0.0128137	0.0436167	-0.0352764	0.0788931	-0.0310407	-0.0735828	-0.0604243	-0.0696343	-0.0421445	-0.0529919	-0.0261078	-0.000940999	0.0189214	-0.0428295	0.0617509	0	0.041269	0.0208387	0.0269251	-0.0522066	-0.0764954	-0.11018	-0.0429134	-0.0063454	-0.0234876	0	-0.0122075	-0.0216168	-0.0323504	-0.0235622	-0.0411941	-0.0486489	-0.0504079	-0.0329304	-0.0582853	0.0253549	-0.006175	-0.00573838	-0.000115849	-0.0133125	-0.0232615	-0.0421382
4050	0	0.0366988	0.0563072	0.102694	0.0622868	-0.0107592	-0.105222	-0.233993	-0.295465	-0.172	-0.123465	-0.246103	-0.234603	-0.404919	-0.436387	-0.494231	-0.415522	-0.417741	-0.505396	-0.502159	-0.573735	0.071577	0	0.0251988	0.215123	0.292978	0.310415	0.15866	0.0664158	0.0253001	-0.039409	0.155633	0	0.0587239	0.111745	0.13719	0.0678903	0.00259707	-0.0692594	-0.0978757	-0.104506	-0.104966	0.000460103	0.0566865	0.0160229	-0.0458848	-0.0204347	-0.0725838	-0.112652
786	0	0.0135175	0.0405526	0.0405321	-6.15e-05	-0.06208	-0.10495	-0.120765	-0.128672	0.0639705	-0.192643	-0.0159101	-0.0174613	-0.0205636	-0.00841506	0.0205355	0.0549779	0.0781102	0.0859917	0.0899324	-0.106725	0.196657	0	0.0150687	0.0452061	0.033037	-0.0365071	-0.132968	-0.198971	-0.222667	-0.234515	0.154785	NaN	NaN	NaN	NaN	NaN	NaN	NaN	NaN	NaN	NaN	NaN	NaN	NaN	NaN	NaN	NaN	NaN
1937	0	-0.00872378	0.014067	0.000521317	0.036913	-0.0178494	-0.104949	-0.21836	-0.251832	-0.128138	-0.123694	-0.0851218	-0.12254	-0.263765	-0.246193	-0.30135	-0.206223	-0.166056	-0.195815	-0.187833	-0.249358	0.0615255	0	0.0286946	0.19271	0.161592	0.253141	0.103252	-0.0240152	-0.107667	-0.149121	0.0360983	0	0.0739532	0.167454	0.249078	0.246274	0.20884	0.15876	0.0788436	0.0478668	0.191753	-0.143886	0.0162192	0.0164142	0.0406105	0.0466558	-0.0244061	-0.0324815
3286	0	-0.00144251	-0.00468612	-0.0374682	-0.0652301	-0.101347	-0.104938	-0.0968744	-0.0874781	0.030986	-0.118464	-0.195704	-0.171542	-0.137077	-0.100785	-0.114814	-0.0933338	-0.147695	-0.134222	-0.18987	-0.104917	-0.0849529	0	-0.0256045	-0.0633134	-0.132388	-0.14612	-0.203718	-0.152947	-0.158357	-0.0933126	-0.0598014	0	0.0150698	-0.00252871	-0.0179844	-0.049946	-0.0334195	-0.0388574	-0.0323978	-0.0517424	-0.0384473	-0.0132951	-0.237739	-0.22823	-0.221735	-0.214297	-0.212888	-0.220755
3950	0	0.0394558	0.00143034	0.0220733	-0.0254203	-0.0625919	-0.104887	-0.0988449	-0.0329471	-0.0160126	-0.0169344	0.0136495	-0.0207816	0.00283898	-0.0297134	-0.00177491	-0.0179594	-0.022496	-0.0416271	-0.065186	-0.00679253	-0.0583935	0	0.0738869	0.0122408	0.0654362	-0.00999586	-0.030983	-0.0687412	-0.0435684	0.0458884	0.00442936	0	-0.00209808	0.00835291	0.00526618	0.0184657	-0.00262326	-0.000597028	0.00564826	0.0318851	0.0304394	0.00144573	0.0391503	0.0477244	0.0314134	0.0104478	0.00304412	0.0197925
4134	0	-0.0526173	-0.0394234	-0.133393	-0.0944153	-0.104943	-0.104822	-0.0738133	-0.0794849	-0.102422	0.0229371	-0.0559663	-0.128148	-0.234757	-0.171382	-0.0758892	0.0202357	-0.0163161	-0.078297	-0.105849	-0.0920212	-0.0138274	0	0.0195644	0.139367	-0.0179777	-0.0744925	-0.181145	-0.144472	-0.0514826	-0.0296027	-0.0663671	NaN	NaN	NaN	NaN	NaN	NaN	NaN	NaN	NaN	NaN	NaN	NaN	NaN	NaN	NaN	NaN	NaN
3379	0	-0.0848291	-0.123127	-0.0300651	0.0568174	0.00616023	-0.104565	-0.137819	-0.115711	NaN	NaN	-0.34317	-0.317419	-0.291011	-0.289696	-0.275537	-0.223439	-0.265232	-0.438853	-0.591578	NaN	NaN	0	-0.11058	-0.175286	-0.0835389	-0.0108159	-0.113571	-0.182503	-0.042136	0.132697	NaN	0	-0.0389694	-0.0513843	-0.0639893	-0.0340014	-0.0538346	-0.0618385	-0.0870644	-0.0879545	-0.160343	0.0723881	0.00486085	0.0444854	0.0088701	-0.0305306	-0.113955	-0.0995639
1874	0	-0.0226948	-0.0220641	-0.0340872	-0.0415683	-0.0820695	-0.104551	-0.112199	-0.113927	0.0014755	-0.115403	-0.205893	-0.227411	-0.207804	-0.187495	-0.163441	-0.162195	-0.185484	-0.203285	-0.232165	-0.14186	-0.0903046	0	-0.00117628	-0.0201527	-0.0524847	-0.0840199	-0.125768	-0.124961	-0.114807	-0.0876555	-0.0625574	0	-0.00568198	-0.0209541	-0.0275637	-0.0415745	-0.0607345	-0.0901102	-0.103005	-0.102247	-0.0361462	-0.0661011	-0.0385456	-0.0388393	-0.0337728	-0.0377102	-0.0503807	-0.0491282
3677	0	-0.0253907	-0.0806099	-0.0860339	-0.130445	-0.111954	-0.104447	-0.0437791	-0.014771	-0.0597503	0.0449793	-0.0283122	-0.0438256	-0.0805098	-0.0919737	-0.0616245	-0.0895886	-0.0946226	-0.159314	-0.123325	-0.147567	0.0242418	0	-0.00987737	-0.0284123	-0.0223724	-0.097133	-0.0506776	-0.0381371	0.0872229	0.0802415	0.059504	0	-0.0100306	-0.022821	0.0301617	0.0560689	0.0323577	0.0295383	0.00821957	0.0327291	-0.083735	0.116464	0.0587225	0.0411054	0.0018487	-0.0123474	-0.026785	-0.0185831
1150	0	-0.00179902	0.0815489	0.0873006	0.0885072	-0.0319691	-0.104156	-0.19007	-0.232261	0.134299	-0.36656	0.0161519	-0.00917822	-0.0800251	-0.0870614	-0.107961	-0.0301482	-0.0313548	-0.0536155	-0.0946658	0.163496	-0.258161	0	0.0235311	0.177726	0.190514	0.21262	0.014331	-0.056649	-0.120302	-0.121443	-0.0130451	0	0.0113487	-0.019318	0.0017814	-0.0284147	-0.01482	-0.0250329	-0.0137519	-0.0154868	0.0393062	-0.054793	-0.141623	-0.178472	-0.181424	-0.170631	-0.136495	-0.144527
2551	0	-0.0132305	-0.00078778	-0.0193766	-0.0300342	-0.0691869	-0.104099	-0.124914	-0.138711	0.0357807	-0.174491	-0.128776	-0.166321	-0.158115	-0.137573	-0.119218	-0.115865	-0.140785	-0.130616	-0.151507	-0.0872609	-0.0642462	0	0.0243145	0.0285512	-0.0105795	-0.039592	-0.0820978	-0.0920907	-0.123074	-0.11598	-0.00573471	0	0.00599717	-0.00372363	-0.015807	-0.0355884	-0.0423484	-0.0833751	-0.104551	-0.131169	-0.0110679	-0.120101	-0.0552559	-0.047167	-0.0302841	-0.0317181	-0.0445479	-0.0530728
3597	0	-0.00258092	0.0120436	-0.0510099	-0.0780486	-0.113306	-0.104053	-0.0657	-0.0541693	-0.0395575	-0.0146118	-0.171032	-0.158042	-0.117629	-0.155059	-0.160942	-0.114529	-0.108245	-0.137964	-0.214548	-0.169847	-0.0447014	0	-0.0155708	-0.0413595	-0.0669822	-0.0881383	-0.169809	-0.166839	-0.0987676	-0.0106528	-0.0407425	0	0.000452578	-0.0157633	-0.014855	-0.0390507	-0.0486183	-0.104728	-0.126802	-0.159983	-0.098203	-0.0617805	-0.0961502	-0.0986925	-0.113538	-0.115886	-0.158996	-0.165213
36	0	0.00305282	-0.00374289	0.00465597	-0.0371576	-0.0574519	-0.103756	-0.0786907	-0.0936845	0.0148752	-0.10856	0.0636325	0.0423089	0.0261328	0.0892922	0.0983551	0.148386	0.0862866	0.128027	0.0938686	0.0763604	0.0175081	0	0.0243764	0.0337568	-0.0210037	-0.0718802	-0.142205	-0.12641	-0.143085	-0.123921	0.00214726	0	0.015065	0.00856574	0.0077713	-0.0189001	-0.0316536	-0.0765274	-0.082628	-0.0979957	0.0277076	-0.125703	0.0982618	0.0965025	0.109285	0.0871285	0.0845513	0.0873122
2730	0	-0.0198389	0.00362871	0.0558047	0.0517623	-0.0156153	-0.103348	-0.143974	-0.163879	-0.10545	-0.0584288	-0.128379	-0.0176918	0.0292004	-0.0271072	-0.157803	-0.165053	-0.131176	-0.038813	-0.0201418	-0.064028	0.0438862	0	-0.130526	-0.153951	-0.0454672	0.0811863	0.0210587	-0.100552	-0.23354	-0.272116	-0.169801	0	0.0101198	0.0102139	-0.0140266	-0.0171083	-0.0328001	-0.0572649	-0.0641733	-0.0746544	0.0242538	-0.0989083	0.0482073	0.0474675	0.0559832	0.0440521	0.0109062	-0.00650659
2186	0	-0.0372636	-0.0412216	-0.111869	-0.0906237	-0.109158	-0.103307	-0.10181	-0.0910411	-0.0267849	-0.0642562	-0.0647988	-0.0877609	-0.0917069	-0.065334	0.00375003	0.0359559	0.00906296	0.01215	-0.00439382	0.0290946	-0.0334885	0	-0.0143014	-0.0143135	-0.111334	-0.159173	-0.209913	-0.177169	-0.178759	-0.151446	-0.120678	0	0.0113781	-0.0160943	-0.0236204	-0.0519512	-0.0249753	-0.0836127	-0.0837859	-0.129662	-0.105595	-0.0240666	-0.111435	-0.14633	-0.145768	-0.156472	-0.112262	-0.113809
145	0	-0.00171062	0.0216153	-0.0141551	-0.0333154	-0.0907359	-0.103213	-0.116744	-0.111812	0.0529765	-0.164789	-0.161599	-0.135522	-0.141281	-0.114556	-0.136464	-0.124793	-0.127587	-0.123767	-0.101992	-0.120222	0.01823	0	-0.0277877	0.00129804	-0.0611982	-0.05845	-0.127541	-0.137224	-0.154577	-0.171419	0.0115999	0	0.0250154	0.016563	0.003936	-0.019842	-0.00563443	0.00163417	-0.0273305	-0.0583495	-0.0331092	-0.0252404	-0.00587365	-0.0285411	-0.0336346	-0.0213491	0.00408953	0.0143749
3093	0	0.00745629	-0.00426638	0.0281668	-0.0203682	-0.0832821	-0.103161	-0.0939999	-0.0621125	-0.00752315	-0.0545893	-0.18248	-0.230356	-0.218952	-0.207439	-0.192575	-0.215433	-0.241933	-0.222751	-0.212985	-0.179568	-0.033417	0	0.0553315	0.0322047	0.053125	-0.0102733	-0.05033	-0.0437091	-0.0537299	-0.0316082	-0.0104359	0	-0.0173837	-0.0383185	-0.0611586	-0.0514181	-0.0831383	-0.0972695	-0.128105	-0.107078	-0.0492454	-0.0578322	-0.0352726	-0.0214794	-0.0393122	-0.0590154	-0.0757076	-0.0716485
3160	0	-0.0345261	0.0738129	-0.0082164	0.0783839	-0.0649563	-0.103068	-0.229438	-0.226816	-0.305508	0.078692	-0.181449	-0.290418	-0.621801	-0.655729	-0.626595	-0.412094	-0.379047	-0.418616	-0.38324	-0.48502	0.10178	0	0.0744423	0.514165	0.466063	0.52353	0.165688	0.0945298	0.00772867	-0.0250256	-0.00193724	0	0.117096	0.0930144	0.0860364	-0.0624109	0.0221211	0.0302308	-0.112224	-0.316983	0.137271	-0.454254	-0.17875	-0.277411	-0.174173	0.000467636	0.125137	0.12846
3651	0	-0.118581	-0.0726912	-0.140165	-0.0478634	-0.09261	-0.102809	-0.182945	-0.229836	-0.178628	-0.0512076	-0.127183	-0.200689	-0.229634	-0.196726	-0.14024	-0.020648	-0.0360296	-0.0512626	-0.155144	-0.073396	-0.0817479	0	-0.0450752	0.0297591	-0.0706225	-0.0348071	-0.199146	-0.193963	-0.258866	-0.201875	-0.232416	0	-0.0404154	-0.07857	-0.113303	-0.122429	-0.0630963	0.00631983	0.0223174	0.0327083	-0.27632	0.309028	-0.131563	-0.112397	-0.188239	-0.206532	-0.132344	-0.0682964
2634	0	-0.0200489	-0.098213	-0.120188	-0.107651	-0.101984	-0.10261	-0.131562	-0.118534	-0.344236	0.225703	-0.300483	-0.203359	-0.128726	-0.0392727	-0.0736358	-0.198264	-0.190434	-0.215138	-0.169964	-0.202113	0.032149	0	-0.117174	-0.26997	-0.381399	-0.334499	-0.204203	-0.212658	-0.216907	-0.249053	-0.442607	0	-0.0271464	-0.0634761	-0.154694	-0.150861	-0.0623978	0.00749406	0.0141587	0.00456725	-0.315116	0.319683	-0.0407808	-0.053769	-0.12989	-0.129364	-0.0562138	-0.000255167
477	0	-0.025102	-0.0753061	-0.11031	-0.105012	-0.0890074	-0.102598	-0.131388	-0.145783	-0.195706	0.0499229	-0.187858	-0.198933	-0.221083	-0.206457	-0.143982	-0.0921075	-0.0986849	-0.142037	-0.163714	-0.431084	0.26737	0	-0.0140272	-0.0420816	-0.0917111	-0.148889	-0.184758	-0.191771	-0.177208	-0.169927	0.0475203	0	-0.0173653	-0.0393987	-0.0100678	0.0363244	0.0457197	0.0855588	0.0528124	0.0884046	-0.022903	0.111308	-0.0158301	-0.0454161	-0.0716056	-0.105653	-0.134413	-0.0990661
3195	0	0.00378084	0.00484704	0.00113629	-0.0339107	-0.0668984	-0.102372	-0.0894285	-0.077869	0.136758	-0.214627	0.0709834	0.0680384	0.0859777	0.0838736	0.0650153	0.0319572	0.0104222	0.0122358	-0.000570785	0.111583	-0.112154	0	0.00672577	-0.0101473	-0.0117539	-0.0279427	-0.0278721	-0.0418107	-0.0306809	-0.0063148	0.0961584	0	-0.00438485	0.0266709	0.0310492	0.052176	0.0514235	0.102965	0.104684	0.127377	0.0299487	0.097428	0.0665522	0.0861735	0.12816	0.118876	0.127865	0.0873949
2891	0	0.000595696	0.0284756	0.00247526	-0.0243678	-0.0758194	-0.101974	-0.131806	-0.142685	-0.0022917	-0.140393	-0.108185	-0.116426	-0.116645	-0.0932281	-0.0713851	-0.0475652	-0.0766421	-0.103203	-0.147121	-0.0637103	-0.0834108	0	0.00883593	0.0369355	-0.012482	-0.061168	-0.136439	-0.133517	-0.136788	-0.103749	-0.0467668	0	0.014157	-0.0017981	-0.00170433	-0.0431464	-0.0658937	-0.0815941	-0.0946197	-0.109641	-0.037616	-0.0720249	-0.0725496	-0.0788478	-0.0524212	-0.0500081	-0.0536343	-0.0855992
445	0	0.00159323	0.0803385	-0.0103108	-0.042312	-0.123518	-0.10194	-0.0557589	-0.0296013	-0.0376063	0.00800505	-0.165295	-0.0455838	-0.031823	-0.055395	-0.0159703	0.0492776	0.188557	0.199857	0.261319	-0.0583059	0.319625	0	-0.118118	-0.0531331	-0.12021	-0.191636	-0.33809	-0.455791	-0.42091	-0.456215	-0.144595	0	0.045988	0.0627104	0.0732871	0.00206042	-0.0315573	-0.0150048	0.00411845	-0.0302894	0.106815	-0.137104	-0.161143	-0.187645	-0.0450251	-0.0529872	-0.0128741	-0.0419524
229	0	-0.0340205	-0.0563182	-0.0959181	-0.095614	-0.0820542	-0.101935	-0.0711849	-0.0954624	-0.0932624	-0.00219999	-0.0372898	-0.0331938	-0.00480962	-0.047275	-0.0277359	-0.0233254	-0.0105561	-0.0045685	0.022819	0.11214	-0.0893211	0	-0.0381165	-0.0887984	-0.0859329	-0.105168	-0.0960186	-0.128669	-0.103906	-0.155571	-0.242692	0	0.121211	-0.0805351	-0.171759	-0.399357	-0.16965	0.00551197	-0.0298407	-0.128921	-0.898358	0.769436	-0.545193	-0.598502	-0.720946	-0.454165	-0.148393	0.0239064
3967	0	-0.0313378	-0.105711	-0.197619	-0.225324	-0.182001	-0.10151	-0.0493791	-0.0161858	-0.0476778	0.031492	0.156658	0.12098	0.0859492	0.0531749	0.0260621	-0.0221959	-0.00290063	0.0217139	0.0769745	-0.0342043	0.111179	0	0.00434048	-0.0350024	-0.0941358	-0.0947277	-0.00314648	0.0580492	0.0855651	0.0634979	0.143185	0	-0.108415	-0.0166468	0.0411753	0.197361	0.153959	0.113135	0.18668	0.205787	0.194746	0.0110408	0.3498	0.335298	0.337063	0.33932	0.118252	0.0478967
3801	0	0.0173909	-0.0143443	-0.0076942	-0.0865359	-0.0840848	-0.101505	-0.0491181	-0.0333419	0.0018694	-0.0352113	-0.0591387	-0.0743097	-0.0664523	-0.0765201	-0.0659863	-0.0587642	-0.0607096	-0.0625611	-0.0727992	-0.0306833	-0.0421159	0	0.0325619	-0.00703081	0.00968711	-0.0796884	-0.0844593	-0.0999339	-0.0456958	-0.0196814	-0.026586	0	-0.0362193	-0.0487976	-0.0675418	-0.0485179	-0.0829507	-0.100432	-0.130195	-0.119679	-0.0370617	-0.0826168	-0.035264	-0.0296192	-0.0284875	-0.0345822	-0.0132141	-0.0179691
3495	0	0.0046005	-0.0240618	-0.00980318	-0.0530045	-0.0531625	-0.101356	-0.104412	-0.134135	0.00385149	-0.137987	-0.291862	-0.316102	-0.303013	-0.280023	-0.290139	-0.307322	-0.355763	-0.314051	-0.331015	-0.237863	-0.0931513	0	0.0288398	-0.0129109	-0.0216429	-0.0547276	-0.0377034	-0.0374551	-0.0822227	-0.0949831	-0.0501477	0	0.0224058	0.00707081	0.0156368	-0.0327595	-0.0211088	-0.0585762	-0.0677918	-0.103484	-0.0543395	-0.0491445	-0.732594	-0.721793	-0.712336	-0.704502	-0.71701	-0.739197
556	0	0.00208298	-0.0229567	-0.0156763	-0.0318999	-0.0458223	-0.101257	-0.124068	-0.129864	-0.110388	-0.0194755	-0.00079155	-0.00327032	0.00653251	-0.0288717	-0.031624	-0.0193448	-0.00516748	-0.0556695	-0.0843906	0.0250087	-0.109399	0	0.00456175	-0.0302807	0.0124038	-0.00106749	-0.0272691	-0.0968807	-0.0691895	-0.0462648	-0.136188	0	0.0363858	0.0575783	0.0585409	-0.022513	-0.0609981	-0.0234597	0.0267206	0.0241832	-0.00226035	0.0264435	0.0848148	0.064458	0.123326	0.100632	0.155226	0.115024
1138	0	-0.0479944	-0.00335681	-0.0804356	-0.0988619	-0.164662	-0.101204	-0.060058	-0.0396359	-0.0727786	0.0331427	-0.0477136	-0.00756012	-0.00503082	-0.0684887	-0.15746	-0.144551	-0.166286	-0.100054	-0.102317	-0.123653	0.0213369	0	-0.088148	-0.0460396	-0.0596606	0.0108842	-0.0678242	0.0173689	-0.00771723	0.014967	0.00316115	0	0.00962638	0.0252825	0.0575586	0.0623359	0.116969	0.0995787	0.0712793	-0.0088263	0.0618743	-0.0707006	0.0546235	0.0799693	0.0969854	0.161731	0.156731	0.0764396
21	0	0.0193082	-0.00740727	-0.00540503	-0.0706852	-0.0782868	-0.101193	-0.0672648	-0.0675206	0.0994001	-0.166921	-0.0276857	-0.0354661	-0.0280636	-0.00313881	0.00846027	0.013114	-0.0104457	0.032115	0.0500988	0.0580966	-0.00799782	0	0.0270886	-0.00702938	-0.0299519	-0.106831	-0.119086	-0.118433	-0.127065	-0.145305	0.0136178	0	0.0239535	0.0669656	0.0848734	0.0633665	0.00918467	-0.0290504	-0.0172462	-0.0056175	0.0852568	-0.0908743	0.203061	0.182086	0.19034	0.162715	0.146813	0.122188
842	0	0.00663917	-0.00594383	0.0181248	-0.0258736	-0.0665139	-0.101162	-0.0969353	-0.0874562	-0.00565749	-0.0817987	-0.189229	-0.198946	-0.240973	-0.248844	-0.263901	-0.240062	-0.242304	-0.255731	-0.262654	-0.274972	0.0123184	0	0.0163557	0.0457997	0.0777393	0.0487981	-0.0156813	-0.048088	-0.0304336	-0.0140316	0.0800856	0	0.00342064	-0.0030335	-0.0525111	0.0126069	-0.00373811	-0.00795113	-0.162655	-0.178384	-0.155022	-0.0233619	-0.13544	-0.149168	-0.14529	-0.129986	-0.092202	-0.0673464
1715	0	-0.00341988	0.0108264	-0.0141223	-0.037597	-0.0748841	-0.101061	-0.0519323	-0.023086	0.00446985	-0.0275559	-0.049624	-0.0844908	-0.0826086	-0.126281	-0.107391	-0.109459	-0.0813742	-0.0646118	-0.0630642	-0.0529146	-0.0101495	0	0.0314469	0.043811	0.0625346	0.0201702	-0.015049	-0.0693107	-0.0369445	-0.0096459	0.0077605	0	-0.0027024	-0.00936286	-0.0205138	-0.0200128	-0.0259104	-0.0345157	-0.0506226	-0.0583715	0.0077868	-0.0661583	-0.163193	-0.161792	-0.156627	-0.171977	-0.175197	-0.191225
4016	0	0.00751625	-0.0296551	-0.0274152	-0.0578365	-0.0498234	-0.100893	-0.146024	-0.195114	0.0542919	-0.249405	-0.0573286	-0.102279	-0.109655	-0.104213	-0.0337288	-0.0390818	-0.0696706	-0.112348	-0.103052	-0.0889959	-0.0140558	0	0.0524664	0.0226711	0.0194687	-0.0814363	-0.0680702	-0.088551	-0.0910048	-0.149391	0.0859592	0	0.007965	0.0436577	0.12009	0.136664	0.147913	0.091257	0.0719893	0.044002	0.042665	0.00133701	-0.375269	-0.394507	-0.414532	-0.395139	-0.367807	-0.349952
1746	0	0.0232231	0.035405	0.03091	-0.038716	-0.0715494	-0.100821	-0.0766675	-0.0843463	0.0710383	-0.155385	-0.0450177	-0.0647294	-0.114055	-0.137376	-0.137908	-0.131607	-0.120851	-0.114977	-0.0827441	-0.0506983	-0.0320458	0	0.0429348	0.104442	0.123269	0.054174	0.0150403	-0.0249876	-0.00670791	-0.0466199	0.0767189	0	0.0161764	0.0310267	0.0552796	0.0546454	0.0254932	-0.0252693	-0.038986	-0.0436629	0.0582728	-0.101936	0.0857849	0.0854602	0.102476	0.0899545	0.0512821	0.0230441
751	0	0.00391784	0.00674984	-0.0047264	-0.0359197	-0.0786217	-0.100653	-0.129312	-0.144374	0.0894805	-0.233855	-0.190139	-0.203996	-0.203522	-0.181117	-0.156827	-0.146794	-0.15567	-0.139572	-0.133984	-0.120395	-0.0135892	0	0.0177749	0.0201325	-0.0137483	-0.0692316	-0.121967	-0.135121	-0.17988	-0.200529	0.0197361	0	0.00607134	0.012849	-0.00378799	-0.018819	-0.0600637	-0.102673	-0.13583	-0.150998	-0.002488	-0.14851	-0.313654	-0.3295	-0.313067	-0.340923	-0.328189	-0.360225
1607	0	-0.0563066	-0.0255048	-0.0596151	-0.040412	-0.0852226	-0.100354	-0.113479	-0.129571	-0.0574415	-0.0721293	-0.0676019	-0.0654523	-0.0856365	-0.0180379	0.0122251	-0.0311284	-0.0896932	-0.10314	-0.0699575	-0.0667722	-0.00318528	0	-0.0584562	-0.00747023	-0.109179	-0.120239	-0.121696	-0.078263	-0.077941	-0.127215	-0.0582712	0	-0.0244199	-0.0413149	-0.0665596	-0.0222626	-0.00128712	0.0300056	-0.0161206	-0.0242779	-0.176531	0.152253	-0.238943	-0.238212	-0.226292	-0.228096	-0.227059	-0.169328
912	0	-0.00907239	-0.0335025	-0.0423038	-0.0702428	-0.0787176	-0.100338	-0.0761802	-0.0784411	0.0148394	-0.0932805	-0.0337243	-0.032605	-0.0160468	0.0466496	0.066422	0.0995808	0.0534956	0.0900778	0.0649049	0.081568	-0.0166631	0	-0.0101918	-0.05118	-0.122678	-0.170389	-0.212023	-0.187557	-0.199982	-0.17707	-0.100453	0	0.00474532	-0.0147093	-0.0407647	-0.0655605	-0.0664617	-0.0911571	-0.0909006	-0.104769	-0.0220141	-0.0827546	-0.092308	-0.0840494	-0.0655732	-0.0693889	-0.0824768	-0.0963423
1046	0	0.0264951	0.0809121	0.0608246	0.0103674	-0.0890357	-0.0997464	-0.0934385	-0.101938	-0.0322342	-0.0697036	-0.144864	-0.114995	-0.14066	-0.0428837	-0.0410316	-0.0040867	-0.0583852	0.0238895	0.0894637	0.299276	-0.209813	0	-0.0033738	0.0767087	-0.0411554	-0.0934646	-0.229813	-0.186225	-0.262192	-0.336265	-0.476374	0	0.0493716	0.0863802	0.00102088	-0.120043	-0.142093	-0.158164	-0.100135	-0.123019	0.0723135	-0.195333	0.024533	-0.018454	0.0181427	0.0600659	0.0768127	0.0204095
792	0	0.0119331	0.00834045	0.000927385	-0.0405395	-0.0648068	-0.0995166	-0.120709	-0.146502	0.051211	-0.197713	-0.0938506	-0.107635	-0.0842305	-0.0541279	-0.0357622	-0.0394238	-0.0889438	-0.0991512	-0.124706	0.00793335	-0.132639	0	0.0257176	-0.00127967	-0.0387953	-0.0986279	-0.119234	-0.104423	-0.115408	-0.115647	-0.050573	0	0.017835	0.0118542	-0.00173756	-0.040439	-0.0605367	-0.0909157	-0.101581	-0.120418	-0.0311832	-0.0892344	-0.113888	-0.111622	-0.0859	-0.0736682	-0.0735989	-0.0926577
4159	0	0.000457849	0.00369288	0.00689678	-0.0236842	-0.0553025	-0.099303	-0.123081	-0.155634	-0.00775075	-0.147884	-0.0565915	-0.0828561	-0.121	-0.0748736	-0.0394733	-0.00941755	-0.0670023	-0.108479	-0.129488	-0.0287201	-0.100768	0	0.0267224	0.0681011	0.0251789	-0.0408023	-0.102476	-0.0888921	-0.0711942	-0.0827374	-0.0356221	0	0.0266237	0.0389703	0.0233785	-0.0175325	-0.0533414	-0.0856623	-0.114007	-0.118695	0.00482225	-0.123517	-0.109367	-0.136508	-0.150112	-0.14759	-0.142602	-0.150428
4054	0	-0.0492649	-0.147795	-0.233106	-0.255935	-0.190489	-0.0992519	-0.021233	0.0177765	-0.184462	0.202239	0.0924337	0.0798362	0.0546411	-0.0374084	-0.183715	-0.246008	-0.17003	-0.0271975	0.0442187	-0.149237	0.193455	0	-0.0366674	-0.110002	-0.103264	0.0202137	0.147952	0.163212	0.0983982	0.0659915	0.057208	0	-0.00388752	-0.0360511	-0.0642125	-0.0648082	-0.0498909	-0.0620903	-0.0797936	-0.104022	-0.0765048	-0.0275173	-0.0821934	-0.0643198	-0.0506017	-0.0726939	-0.0938069	-0.106918
1658	0	0.024749	0.00751097	0.0109165	-0.0538794	-0.0871042	-0.0991535	-0.0608273	-0.0347077	0.0603461	-0.0950538	-0.157802	-0.0521367	0.0157718	0.00150564	-0.140682	-0.219747	-0.185245	-0.168039	-0.146335	-0.131255	-0.0150803	0	-0.0809164	-0.166063	-0.148391	-0.0709992	-0.0251598	-0.071711	-0.0505907	-0.0461747	0.0337987	0	0.0036119	0.0275326	0.053943	0.0580292	0.0134322	-0.03501	-0.0695858	-0.0657701	0.0701676	-0.135938	0.0368271	0.0329546	0.0363274	0.0358417	0.0353559	0.0277844
3256	0	0.00863664	0.0142093	0.0144334	-0.0310302	-0.0750728	-0.099146	-0.141086	-0.170951	0.0444064	-0.215358	-0.0698658	-0.0538707	-0.0710299	-0.050734	-0.0808806	-0.052869	-0.0224515	-0.0228429	-0.0656776	0.0701537	-0.135831	0	-0.00735842	0.0153734	-0.00469838	-0.0200153	-0.0920696	-0.14656	-0.188109	-0.175139	-0.0956131	0	0.0462782	0.0847169	0.0963139	0.0700023	0.0527621	0.0542025	0.0603305	0.0793746	0.0017335	0.077641	0.194927	0.159699	0.131446	0.0777331	0.07945	0.0838271
850	0	0.0530366	-0.0132087	0.039392	-0.0311615	-0.0353809	-0.0991029	-0.0961952	-0.107486	-0.0248119	-0.082674	0.207967	0.245646	0.302115	0.260427	0.254632	0.201512	0.243097	0.18674	0.216485	0.343747	-0.127262	0	0.0153583	-0.107356	-0.0130673	-0.0778265	-0.0289256	-0.134232	-0.074968	-0.116004	-0.160592	0	0.0148405	0.0518111	0.0719381	0.0611126	0.00741385	-0.00133769	0.0115592	0.0247002	0.0496121	-0.0249119	0.0627766	0.0402527	0.0666987	0.0360845	0.0620886	0.0481656
3717	0	0.00158804	-0.0153158	-0.078157	-0.127652	-0.173405	-0.0989335	-0.0199094	0.0524173	-0.23426	0.286677	-0.058095	-0.0723809	-0.0664741	-0.0559678	-0.0333534	-0.0385671	-0.0537683	-0.14464	-0.19277	-0.11631	-0.0764599	0	0.0158739	-0.0069367	-0.0802841	-0.152394	-0.192933	-0.10326	0.0666355	0.187092	-0.176045	0	0.0248669	-0.00172305	0.0156781	0.020188	0.0486771	0.0741275	0.114501	0.133774	0.0455795	0.088194	0.0391399	0.0386184	0.0624618	0.0472002	0.0112795	-0.00331333
3143	0	-0.0030513	-0.022426	-0.062747	-0.0911511	-0.104908	-0.0988816	-0.106732	-0.0918067	0.0124206	-0.104227	-0.0507004	-0.0609726	-0.0772796	-0.0791607	-0.0389824	-0.0298273	-0.0254559	-0.0433353	-0.0387127	-0.0276775	-0.0110352	0	0.00722082	0.00415319	-0.0342867	-0.102869	-0.125781	-0.124126	-0.114098	-0.103794	-0.0106023	0	-0.000304699	-0.00923269	-0.00871929	-0.00851616	-0.00803889	0.000670905	-0.0270197	-0.0284033	-0.0444541	0.0160508	0.0139542	0.00109912	-0.0103275	-0.00878543	0.0408453	0.0556206
3679	0	-0.00148717	-0.00320394	-0.0235034	-0.0517971	-0.0780631	-0.098868	-0.104317	-0.111874	0.0543493	-0.166223	-0.106148	-0.125113	-0.138607	-0.127266	-0.101876	-0.083356	-0.0860833	-0.0839523	-0.0814862	-0.0674274	-0.0140588	0	0.0174775	0.0292548	-0.00238562	-0.0560689	-0.100855	-0.118933	-0.126513	-0.136536	0.0156285	0	0.00123135	0.00350458	-0.0179166	-0.0236002	-0.0541499	-0.0776989	-0.101628	-0.104555	0.0302338	-0.134789	0.142174	0.141697	0.16944	0.155679	0.133314	0.0957392
1946	0	-0.0176875	-0.0301058	-0.0403382	-0.0420855	-0.0528915	-0.0988005	-0.197632	-0.257312	-0.226543	-0.0307689	-0.234693	-0.231312	-0.256382	-0.256041	-0.255701	-0.230227	-0.260975	-0.301736	-0.330611	-0.434999	0.104387	0	-0.0210684	-0.00841694	-0.01899	-0.0210781	-0.0573577	-0.072519	-0.13059	-0.161394	-0.0262374	0	0.00529576	0.0123135	0.0248842	0.021512	0.0109816	-0.00161331	-0.0297098	-0.0494404	-0.0334005	-0.0160399	0.0341854	0.0383196	0.0631298	0.0643791	0.0756871	0.0683845
602	0	0.000778597	-0.0192268	-0.0315322	-0.0686483	-0.0866108	-0.0987477	-0.0824783	-0.0748601	0.0342233	-0.109083	0.0333247	0.00579843	0.0169	0.06292	0.0848842	0.0910429	0.0315882	0.0409432	0.0232949	0.0921495	-0.0688546	0	0.0283049	-0.00280205	-0.0611275	-0.120208	-0.144329	-0.0970112	-0.0900968	-0.0648303	-0.0246015	0	0.00673342	0.0284248	0.033936	0.0384809	-0.000368319	-0.032613	-0.0633146	-0.0655165	0.0548219	-0.120338	-0.0948258	-0.100097	-0.0912601	-0.116818	-0.129291	-0.133908
1510	0	0.000878167	0.0026345	-0.000507233	-0.0094252	-0.0440902	-0.098726	-0.148464	-0.173333	0.185328	-0.358661	-0.136213	-0.0876907	0.0093533	0.0727977	0.0541204	-0.0595958	-0.186229	-0.279263	-0.32578	0.0172167	-0.342996	0	-0.0476438	-0.142932	-0.209518	-0.199758	-0.120707	-0.0487096	-0.00541368	0.0162343	0.0318989	0	-0.0025227	0.0278484	0.0936361	0.115438	0.0578392	0.019227	0.0790037	0.158086	NaN	NaN	0.0493827	0.0435064	0.0236741	-0.00423792	-0.0116548	0.0095031
1992	0	-0.00384667	0.000922665	-0.0161398	-0.0181022	-0.0660779	-0.0985076	-0.155008	-0.160824	0.007223	-0.168047	-0.112537	-0.136886	-0.160432	-0.145025	-0.129631	-0.118116	-0.138807	-0.175254	-0.194787	-0.111305	-0.0834814	0	0.020503	0.0488182	0.0163482	-0.00100837	-0.0604985	-0.0722379	-0.0922902	-0.0785744	0.00599132	0	-0.00929532	0.0479807	0.0907768	0.106459	0.0405672	-0.0259622	-0.0235287	-0.0176432	0.208762	-0.226405	0.107037	0.117355	0.16086	0.106577	0.0516988	0.00409428
1186	0	-0.0258258	-0.0400306	-0.0455809	-0.0287504	-0.0447218	-0.0983574	-0.154833	-0.189782	-0.205741	0.0159581	-0.0790923	-0.109693	-0.201248	-0.247702	-0.20957	-0.184086	-0.196127	-0.253148	-0.238005	-0.290223	0.052218	0	0.00477526	0.0821254	0.123028	0.101727	0.060272	0.018677	0.0192223	-0.0308698	0.00539019	0	0.0218219	-0.0262135	-0.0102102	-0.0895331	-0.108453	-0.0904364	-0.0797159	-0.0644761	-0.135487	0.0710107	-0.184004	-0.225531	-0.234585	-0.214747	-0.135236	-0.101743
1263	0	-0.00114537	-0.023578	-0.029726	-0.0557152	-0.0706723	-0.0982656	-0.0970853	-0.0948853	0.0322762	-0.127162	-0.00419375	-0.0441246	-0.0542548	-0.0606502	-0.028128	-0.0265999	-0.0346578	-0.0571321	-0.077682	-0.0400562	-0.0376258	0	0.0387855	0.026483	0.0267304	-0.031781	-0.0482662	-0.0678016	-0.044147	-0.0213971	0.0681386	0	-0.0119182	-0.0142563	-0.0118908	-0.0151292	-0.0540414	-0.093731	-0.0925697	-0.0854575	-0.0306153	-0.0548422	0.034152	0.0302654	0.0334764	0.0024378	0.00238597	0.00450913
3569	0	0.00217756	-0.0284134	-0.0766242	-0.107067	-0.0839541	-0.0980954	-0.10241	-0.128303	-0.0204878	-0.107815	-0.048882	-0.00842448	-0.0109915	0.0563831	0.042523	0.0870022	0.0647817	0.0443813	0.0172686	0.112251	-0.0949819	0	-0.03828	-0.066304	-0.181889	-0.198472	-0.219838	-0.211759	-0.195673	-0.194453	-0.18162	0	0.038039	0.0554798	0.0383925	-0.0221558	-0.0631536	-0.0891398	-0.0675569	-0.0619705	-0.12855	0.0665795	0.0327596	0.0132166	0.00267091	-0.0231864	-0.0285587	-0.0274366
39	0	-0.00572149	-0.00427842	-0.0247203	-0.0419094	-0.06465	-0.0979568	-0.0852715	-0.0825065	-0.0186088	-0.0638977	-0.100893	-0.0521244	-0.0181649	0.0571059	0.0348041	0.0845092	0.00388958	0.021074	-0.0513606	0.00788621	-0.0592468	0	-0.0544896	-0.0870061	-0.182719	-0.177606	-0.250052	-0.202739	-0.207238	-0.132038	-0.127388	0	-0.00255712	-0.0335452	-0.0690409	-0.0911916	-0.0934931	-0.0964749	-0.117624	-0.124465	-0.111725	-0.0127402	-0.0289431	-0.0380332	-0.0468954	-0.0563323	-0.0266558	-0.00444286
1570	0	-0.001367	0.0119512	0.0130281	-0.0153979	-0.0685003	-0.0978965	-0.127807	-0.129675	-0.0558002	-0.0738751	0.0006375	-0.0677938	0.00328083	-0.0107396	0.0016041	-0.00470257	-0.038685	0.00642883	-0.037003	0.0233853	-0.0603883	0	0.0670643	0.0093079	0.0244052	-0.0163645	-0.0631603	-0.058574	-0.133599	-0.0920348	-0.078548	NaN	NaN	NaN	NaN	NaN	NaN	NaN	NaN	NaN	NaN	NaN	NaN	NaN	NaN	NaN	NaN	NaN
2044	0	0.0489097	0.0850797	0.0950753	0.0148121	-0.0819563	-0.0978829	-0.0967129	-0.0635667	-0.069578	0.00601123	-0.205939	-0.0951097	-0.10807	-0.10924	-0.237687	-0.18587	-0.218671	-0.216551	-0.215057	-0.169327	-0.0457303	0	-0.0619197	-0.0127894	-0.00162373	0.04656	-0.102025	-0.0851508	-0.0861011	-0.054449	-0.10619	0	0.0964952	0.176256	0.194755	0.130614	0.141834	0.143124	0.157618	0.134335	0.17861	-0.0442748	0.0361594	0.0298319	0.0388953	0.103099	0.0924713	0.0424616
2882	0	-0.0196641	-0.0550993	-0.0838278	-0.126124	-0.0588053	-0.0978788	-0.0474646	-0.107192	-0.122445	0.0152528	-0.106093	-0.0914639	-0.0401675	-0.0356922	-0.0177053	0.0387049	0.04066	0.0434879	-0.00226452	-0.00954722	0.0072827	0	-0.0342929	-0.121024	-0.154228	-0.214511	-0.203603	-0.244632	-0.197045	-0.211021	-0.218991	0	-0.0579254	-0.084758	-0.102399	-0.0270993	-0.0101366	0.0253483	0.0263103	0.0303659	-0.0896617	0.120028	-0.0517299	-0.0271068	0.0160055	-0.0449223	-0.0484363	-0.0525949
3800	0	-0.0148079	-0.00566839	-0.0280745	-0.0384446	-0.0788971	-0.0978407	-0.104662	-0.0926509	-0.0302899	-0.062361	-0.0432525	-0.0543253	-0.0513599	-0.0164368	-0.00444674	0.0208051	-0.00499511	0.00290529	-0.0199456	-0.0617116	0.041766	0	-0.00373506	0.00243904	-0.0548901	-0.0772503	-0.142955	-0.136098	-0.15082	-0.115958	-0.0118308	0	-0.00325362	-0.0231174	-0.0411946	-0.0679433	-0.0766821	-0.101201	-0.108224	-0.123001	-0.0621233	-0.0608778	-0.0741634	-0.0751225	-0.0643282	-0.0789417	-0.0792227	-0.0888649
2667	0	-0.0525096	-0.114125	-0.12429	-0.108339	-0.071973	-0.0975507	-0.506324	-0.718247	-0.166399	-0.551849	-0.00449415	-0.297364	-0.369533	-0.40677	-0.143307	-0.126435	-0.0857093	-0.041025	0.0023101	-0.137168	0.139479	0	0.24036	0.250914	0.277986	0.0304742	0.0499677	-0.0163356	-0.469794	-0.725052	-0.0337242	0	0.027745	0.0878625	0.152608	0.133007	0.0244335	-0.0602739	-0.0321421	0.0383434	NaN	NaN	0.24912	0.221196	0.133073	0.0126782	-0.0640144	-0.0647315
3545	0	-0.0478146	-0.122691	-0.178779	-0.127015	-0.0602408	-0.0974943	-0.048947	-0.023244	-0.0687495	0.0455055	-0.125923	-0.142376	-0.243926	-0.180259	-0.125864	-0.0248762	-0.132351	-0.0438189	-0.000872999	0.134129	-0.135002	0	-0.0313612	-0.00468791	-0.124442	-0.127074	-0.161288	-0.0910668	-0.131051	-0.148294	-0.328801	0	-0.00566022	-0.142419	-0.21707	-0.23318	-0.0551617	0.079427	0.102712	0.116743	-0.224872	0.341615	-0.214986	-0.161049	-0.186944	-0.100021	0.108782	0.233088
1251	0	0.00853942	-0.0823069	-0.04426	-0.102501	-0.0777199	-0.0972975	-0.0714277	-0.0483223	-0.112063	0.0637405	-0.148274	-0.171202	-0.159038	-0.138943	-0.0941339	-0.0978476	-0.114807	-0.144917	-0.16238	-0.088673	-0.0737069	0	0.0314676	-0.0715432	-0.0535911	-0.156641	-0.128146	-0.130764	-0.0747851	-0.0342165	-0.171664	0	-0.0214972	-0.0239301	-0.033415	0.0127915	0.00414641	-0.0241965	-0.0652658	-0.0755062	-0.229234	0.153728	0.0932615	0.063592	0.0223326	-0.00218594	-0.0282006	0.0129616
2033	0	-0.0197741	-0.0276631	-0.0587071	-0.0489069	-0.113154	-0.0971139	0.0976271	0.235052	-0.219843	0.454896	0.193409	-0.0707339	-0.348287	-0.184632	-0.119345	-0.132575	-0.286661	-0.31619	-0.285241	-0.349377	0.0641366	0	0.244369	0.514033	0.319334	0.263848	0.212831	0.382957	0.607227	0.713702	0.322943	0	-0.164111	0.00433999	-0.002345	0.09517	0.192693	0.43435	0.81829	0.804127	1.20997	-0.40584	0.50612	0.809988	1.04658	1.01509	0.575634	-0.0823922
1047	0	-0.0227012	-0.0732959	-0.136669	-0.163186	-0.181315	-0.0971101	0.0636359	0.156461	0.23685	-0.0803893	0.146669	0.0316611	0.0339213	-0.0164177	0.0948381	0.0941845	0.0614952	0.0569678	0.0227015	0.862859	-0.840158	0	0.0923066	0.0394517	0.0264178	-0.111355	-0.128831	-0.0119363	0.153337	0.280429	-0.47934	0	-0.0115158	-0.0997178	0.0702802	0.157025	0.357454	0.296466	0.451464	0.47506	0.352504	0.122556	0.005044	0.0660051	0.0591049	0.173905	0.18819	0.181639
3153	0	0.0424134	0.0138199	0.0739097	-0.00978797	-0.0469153	-0.0970075	-0.0379613	-0.00847105	-0.0448798	0.0364088	0.20844	0.154041	0.136278	0.0943381	0.161297	0.141395	0.181913	0.0647245	0.0288938	0.118894	-0.0900004	0	0.0968127	0.0859822	0.188012	0.0373549	0.0201303	-0.0704802	0.105754	0.171075	0.0446662	0	-0.023779	0.0180223	0.0734478	0.142274	0.116536	0.104328	0.142746	0.181583	0.276117	-0.094534	0.230461	0.251165	0.288441	0.237167	0.141983	0.0796698
1132	0	0.00617687	0.0211882	0.0173886	-0.0128863	-0.0581939	-0.0968293	-0.126169	-0.144204	0.0155833	-0.159787	0.000211235	-0.00896081	-0.00231321	0.0352621	0.038815	0.0442778	-0.00183606	-0.021267	-0.0555815	0.0138705	-0.0694521	0	0.0153489	0.0237126	-0.0176623	-0.0514901	-0.102261	-0.094782	-0.104691	-0.0884111	0.00192404	0	0.00339417	0.0159355	-2.75e-05	-0.0242373	-0.0575172	-0.0910047	-0.104342	-0.114751	0.0206525	-0.135403	-0.226459	-0.230853	-0.229082	-0.240033	-0.240358	-0.236529
4149	0	-0.0645052	-0.193515	-0.258687	-0.195515	-0.0987752	-0.0968131	-0.15869	-0.189628	-0.348051	0.158423	-0.164212	-0.184053	-0.223735	-0.25364	-0.253927	-0.215864	-0.169068	-0.132048	-0.113538	-0.341738	0.228199	0	-0.0446643	-0.133993	-0.169259	-0.105799	-0.0471228	-0.0919571	-0.190854	-0.240302	-0.170525	0	0.0588678	0.176603	0.280209	0.310815	0.409151	0.648215	0.901409	1.02801	0.369534	0.658472	0.632496	0.725371	0.911121	1.06527	1.09496	0.884297
909	0	-0.00626325	-0.0172915	-0.0268216	-0.0469056	-0.0790419	-0.0965559	-0.0873952	-0.0694775	NaN	NaN	-0.0524459	-0.0447259	-0.0387551	-0.0422534	-0.0103383	0.0664597	0.0889855	0.0123563	-0.0755357	NaN	NaN	0	-0.0139833	-0.0309823	-0.037014	-0.0890132	-0.197947	-0.237987	-0.152197	-0.0463877	NaN	0	0.0633787	0.0568724	0.116763	0.000769541	-0.000381514	-0.0103268	0.0701859	0.0466602	-0.0516365	0.0982966	0.205756	0.191814	0.252856	0.23915	0.259603	0.216941
595	0	0.00918476	0.0078819	-0.0158795	-0.0447697	-0.0754779	-0.096546	-0.129117	-0.139378	0.0870553	-0.226434	-0.12314	-0.139981	-0.142578	-0.12651	-0.109051	-0.102246	-0.135128	-0.159455	-0.184068	-0.0975361	-0.0865314	0	0.026026	0.0273198	-0.0125096	-0.0588586	-0.0963723	-0.0845578	-0.0928023	-0.0784508	0.0614513	0	0.00945823	0.0287231	0.0614666	0.0507275	0.00975134	-0.0503931	-0.0715551	-0.0855684	0.0789976	-0.164566	0.0104608	0.00408904	0.0217009	0.00417616	-0.0130383	-0.0349887
2704	0	0.0332605	0.0332595	0.0248752	-0.0336012	-0.0651103	-0.0964629	-0.119378	-0.128407	-0.0033555	-0.125052	-0.185732	-0.167746	-0.157464	-0.140519	-0.162833	-0.157465	-0.198278	-0.20616	-0.240009	-0.168408	-0.0716017	0	0.0152748	0.00499141	-0.0203376	-0.0564994	-0.0933772	-0.0839165	-0.0989499	-0.0741298	-0.0206797	0	-0.00327905	-0.0155548	-0.0301498	-0.0356131	-0.0596324	-0.0764424	-0.0988779	-0.107328	0.0230264	-0.130355	0.0243321	0.0154537	0.0279786	0.0178703	0.00659782	-0.00992364
870	0	0.00646847	0.0137212	-0.0130047	-0.0355481	-0.0925242	-0.0960302	-0.124763	-0.108109	0.026578	-0.134687	0.157033	0.145993	0.140006	0.187783	0.187033	0.191391	0.137796	0.161628	0.154949	0.176913	-0.0219645	0	0.0175086	0.0307487	-0.0437544	-0.0655477	-0.126882	-0.0767931	-0.129358	-0.106024	0.00669815	0	-0.0245477	-0.0508523	-0.0736607	-0.0651771	-0.0890199	-0.09144	-0.118136	-0.110403	-0.0352588	-0.0751442	-0.0644016	-0.0508762	-0.0648135	-0.0833806	-0.0941078	-0.0817879
508	0	0.0112907	0.0274613	0.00280967	-0.0232707	-0.076323	-0.095996	-0.139269	-0.145576	-0.102028	-0.043548	0.405644	0.379863	0.341786	0.35288	0.346926	0.353134	0.296894	0.273767	0.24174	0.262847	-0.0211065	0	0.0370721	0.0913198	0.0555738	0.0354478	-0.0238122	0.0127541	-0.00739151	0.018328	0.0407695	0	0.0209085	-0.00530249	-0.0244865	-0.0498882	-0.0222582	-0.0239165	-0.0498595	-0.082227	0.0211675	-0.103395	-0.990312	-1.01279	-0.974604	-0.917733	-0.834721	-0.827824
593	0	0.00878491	0.0891117	0.0241644	0.0208577	-0.0656988	-0.095741	-0.195481	-0.219977	0.0147517	-0.234728	-0.262487	-0.185861	-0.319211	-0.268248	-0.424428	-0.30226	-0.311772	-0.238979	-0.199949	-0.27148	0.0715317	0	-0.0678409	0.145836	0.0299252	0.182799	-0.0259253	-0.0464557	-0.218989	-0.282515	0.0237452	0	0.0721656	0.120215	0.122468	0.0622535	0.0664735	0.0907328	0.0941981	0.0832367	0.00578744	0.0774493	0.0791445	0.0552621	0.033731	0.0600572	0.0777367	0.0683548
3354	0	-0.0324498	-0.00314417	-0.0140536	0.00156213	-0.0628228	-0.0956753	-0.0883329	-0.070172	-0.110135	0.0399633	-0.138299	-0.153995	-0.13308	-0.133579	-0.142412	-0.137311	-0.155928	-0.150659	-0.200506	-0.223741	0.0232348	0	-0.0167534	-0.00836286	-0.0187732	0.00567567	-0.0638108	-0.0780463	-0.0759723	-0.00796431	-0.0246928	0	-0.00768284	-0.0450516	-0.119388	-0.150845	-0.144199	-0.11008	-0.110518	-0.11867	-0.116394	-0.00227544	-0.0932867	-0.0986196	-0.084284	-0.0942829	-0.0755616	-0.08696
2011	0	0.0281833	0.059074	0.0852183	0.0679527	-0.0124007	-0.0955927	-0.354569	-0.479511	-0.181424	-0.298087	-0.197136	-0.206368	-0.510782	-0.54476	-0.734489	-0.528275	-0.526052	-0.460449	-0.447302	-0.546696	0.099394	0	0.0374149	0.37272	0.432842	0.605305	0.318738	0.233323	-0.0912571	-0.229345	0.168136	0	0.115804	0.270599	0.338087	0.249669	0.134351	0.0954056	0.0659533	0.065131	0.0524409	0.0126901	0.225396	0.173576	0.157603	0.111304	0.0636622	0.0207109
827	0	-0.0079538	0.0138339	-0.0055292	-0.0317088	-0.0846454	-0.0955828	-0.106932	-0.113152	0.0050711	-0.118223	-0.0844684	-0.115389	-0.116934	-0.09002	-0.0699042	-0.0778623	-0.131849	-0.133962	-0.150111	-0.0614076	-0.0887031	0	0.0229672	0.0462992	2.24e-05	-0.046273	-0.0912515	-0.0482017	-0.0574381	-0.0475098	-0.0179897	0	0.0134415	-0.000499681	0.0118132	-0.00693431	-0.0251854	-0.0628737	-0.0911803	-0.0989723	-0.0381523	-0.0608201	-0.118306	-0.110902	-0.113098	-0.104111	-0.129618	-0.121216
3347	0	0.0408418	0.0312078	0.0343398	-0.0388744	-0.064042	-0.095496	-0.113332	-0.139288	0.0825095	-0.221797	-0.356328	-0.31466	-0.287802	-0.254991	-0.273777	-0.259398	-0.312988	-0.328286	-0.381452	-0.24463	-0.136822	0	-0.000825435	-0.0373173	-0.0669971	-0.121425	-0.160971	-0.138835	-0.141374	-0.114163	-0.0291884	0	-0.00201236	-0.00691037	-0.0206878	-0.0248047	-0.0606488	-0.0848492	-0.0913164	-0.0837144	-0.0097741	-0.0739403	-0.150276	-0.145715	-0.129971	-0.153694	-0.182214	-0.200825
2175	0	0.0328457	0.0113527	-0.0102986	-0.0920039	-0.11788	-0.0954206	-0.00617892	0.0512447	0.00484005	0.0464046	-0.0432191	-0.104426	-0.144634	-0.246284	-0.237924	-0.276931	-0.2082	-0.233376	-0.218757	-0.243154	0.0243965	0	0.094053	0.112767	0.192766	0.102701	0.115832	0.0695601	0.183978	0.226783	0.204775	0	-0.002352	0.025691	0.0206335	0.048954	0.0587627	0.0653295	0.0638652	0.0576864	0.119722	-0.0620358	0.118278	0.262143	0.21188	0.125423	-0.0422009	-0.0523443
2330	0	-0.025262	-0.00583193	-0.0483949	0.00282034	-0.144388	-0.095336	-0.0853257	0.0709134	-0.0520869	0.123	0.265088	0.263257	0.296897	0.241672	0.225038	0.14201	0.182778	0.145303	0.154423	0.108682	0.0457402	0	-0.0234309	-0.0376406	-0.0249784	0.0428705	-0.0213096	-0.0130256	0.0344596	0.181579	0.104319	NaN	NaN	NaN	NaN	NaN	NaN	NaN	NaN	NaN	NaN	NaN	NaN	NaN	NaN	NaN	NaN	NaN
706	0	0.0125116	0.00959873	0.00327843	-0.0390135	-0.0606457	-0.0952561	-0.0706897	-0.0682023	0.0659437	-0.134146	-0.00389814	-0.0186834	-0.018315	0.0203928	0.0244719	0.0554094	0.024923	0.0854863	0.0836014	0.0982375	-0.0146361	0	0.0272969	0.0240156	-0.0210125	-0.0673836	-0.119953	-0.124077	-0.160074	-0.155702	-0.0361919	0	0.00987991	0.0108886	0.0281625	0.017654	-0.00757234	-0.0420327	-0.039261	-0.0339699	0.0894479	-0.123418	-0.0386343	-0.0429975	-0.0188025	-0.0509601	-0.0781304	-0.108395
2934	0	-0.0190977	-0.0425329	-0.0613788	-0.0849101	-0.0906706	-0.0952072	-0.0547889	-0.0477605	0.0218286	-0.0695891	-0.0556579	-0.0799628	-0.0281676	-0.0108609	0.00575527	-0.0238473	-0.04424	-0.035662	-0.0593095	0.0814335	-0.140743	0	0.00520722	-0.0700232	-0.106176	-0.146323	-0.122481	-0.106625	-0.0747848	-0.0441089	-0.115263	0	0.0109752	0.0178779	0.0376507	0.00951352	-0.0147492	-0.0138102	-0.0137008	-0.0096617	-0.0565749	0.0469132	0.0230599	0.00609112	0.0218274	0.00777975	0.0506761	0.0374188
425	0	-0.00972398	-0.0291719	-0.0754332	-0.138784	-0.151051	-0.0951457	-0.0124268	0.0289326	-0.0903339	0.119266	-0.129805	-0.0993325	-0.0383883	0.0148975	0.0300527	0.00266916	-0.0291224	-0.0532554	-0.0653219	-0.102272	0.0369501	0	-0.0401961	-0.120588	-0.220135	-0.298641	-0.283525	-0.195828	-0.088976	-0.0355501	-0.117866	NaN	NaN	NaN	NaN	NaN	NaN	NaN	NaN	NaN	NaN	NaN	NaN	NaN	NaN	NaN	NaN	NaN
3551	0	-0.00210558	0.0174384	0.0145052	-0.0165637	-0.0587256	-0.0951121	-0.0758363	-0.0666528	0.0451665	-0.111819	0.0477166	0.0617375	0.0744341	0.081957	0.0549105	0.0390998	0.0271646	0.0430334	0.0426535	0.0995679	-0.0569143	0	-0.0161265	-0.00927916	-0.0197352	-0.0237576	-0.0501089	-0.0745601	-0.0711532	-0.0615897	-0.00668483	0	0.00572413	-0.044189	-0.0442466	-0.0647077	-0.0574448	-0.0870923	-0.113648	-0.123277	-0.0895105	-0.0337663	-0.167486	-0.166152	-0.182932	-0.197491	-0.191064	-0.180276
867	0	0.0157233	0.0201517	0.0210859	-0.0132348	-0.0623568	-0.0949647	-0.0926334	-0.0830387	0.0519179	-0.134957	-0.0500836	-0.0663133	-0.0455364	-0.0333362	-0.0234436	-0.0331293	-0.0608387	-0.0735892	-0.100295	0.00590495	-0.1062	0	0.031953	0.0156045	0.00433847	-0.0398748	-0.0793112	-0.0842096	-0.0691278	-0.0328268	-0.0040707	0	-0.00610417	-0.00445817	-0.0573043	-0.072097	-0.111805	-0.132856	-0.146999	-0.144526	-0.0097675	-0.134759	-0.290041	-0.29499	-0.274063	-0.296481	-0.301613	-0.314458
1612	0	0.0208603	0.00967788	0.0329595	-0.0409176	-0.0386233	-0.0949513	-0.0957233	-0.128381	-0.0286655	-0.0997155	-0.0157552	-0.0223529	-0.0421597	-0.0675186	-0.0581789	-0.0688972	-0.0399424	-0.10669	-0.108694	-0.108847	0.000153147	0	0.027458	0.0360824	0.0847228	0.00150616	0.0145187	-0.0707641	-0.00478851	-0.0354427	0.0644259	0	0.0129275	0.00541286	0.0264195	0.0130073	0.0179934	0.00375158	-0.00833562	-0.0155669	0.0585037	-0.0740705	0.0592079	0.0656981	0.0642584	0.0617932	0.0460292	0.032853
2793	0	-0.0267656	-0.0802969	-0.113564	-0.0997999	-0.0779175	-0.0949466	-0.13224	-0.150887	0.00127901	-0.152166	-0.296438	-0.272706	-0.225243	-0.206577	-0.240438	-0.278296	-0.267624	-0.228156	-0.208421	-0.0600221	-0.148399	0	-0.0504972	-0.151492	-0.203425	-0.1558	-0.0960591	-0.12376	-0.200523	-0.238904	-0.235137	0	0.0571282	0.149196	0.219074	0.167992	0.0181383	-0.0896129	-0.0564907	0.0305071	NaN	NaN	0.263541	0.333303	0.362529	0.281459	0.0797898	-0.13218
3188	0	-0.0222533	0.00791528	-0.0350107	-0.0329686	-0.0863381	-0.0948545	-0.0915452	-0.0820959	0.0150658	-0.0971617	-0.170409	-0.193653	-0.175378	-0.157095	-0.126529	-0.127543	-0.148859	-0.168083	-0.197445	-0.168607	-0.0288382	0	0.000990465	0.0128841	-0.0483248	-0.0768484	-0.129204	-0.116405	-0.0938708	-0.0550601	0.0132634	0	-0.0011692	-0.0020828	-0.0125262	-0.0251496	-0.0485956	-0.0864896	-0.0948616	-0.0966465	-0.0107327	-0.0859137	0.0682936	0.0832164	0.0806293	0.088679	0.0773449	0.0694694
983	0	-0.00391538	-0.0327518	-0.0474497	-0.0810843	-0.0771096	-0.0947994	-0.0767008	-0.0809484	0.0397965	-0.120745	-0.075356	-0.0865351	-0.104265	-0.102753	-0.0841628	-0.073246	-0.0710488	-0.058492	-0.0346351	-0.0126822	-0.0219528	0	0.00726366	-0.00384281	-0.0200527	-0.0722775	-0.0792197	-0.0991066	-0.0935648	-0.121669	-0.0228772	0	-0.0217034	-0.0128558	-0.0161219	0.0180095	0.000597332	-0.0249427	-0.0407305	-0.0383262	0.0212641	-0.0595903	-0.047904	-0.0568412	-0.0622066	-0.0701418	-0.0779289	-0.0849492
3761	0	0.0012633	0.00887393	-0.0019045	-0.0287864	-0.0650187	-0.09467	-0.0905829	-0.0896449	0.05902	-0.148665	-0.0357767	-0.0621316	-0.0552178	-0.0186939	-0.000813801	0.0191126	-0.0213385	-0.0114718	-0.0449328	0.0183363	-0.0632691	0	0.0276183	0.028315	-0.0189872	-0.0637492	-0.119908	-0.109108	-0.114888	-0.0804888	0.00490705	0	0.00546025	-0.00046175	-0.00259575	-0.0221038	-0.0500391	-0.0963461	-0.0946464	-0.0999929	0.0370765	-0.137069	-0.0853453	-0.0789558	-0.0521185	-0.0700669	-0.0887504	-0.113246
2769	0	-0.0595466	-0.09987	-0.176932	-0.148494	-0.134668	-0.0945925	-0.15563	-0.185662	-0.165794	-0.0198681	-0.144285	-0.128844	-0.117375	-0.116351	-0.104088	-0.0640626	-0.083897	-0.0612503	-0.0775511	-0.0607489	-0.0168022	0	-0.0749881	-0.126781	-0.204867	-0.188692	-0.214891	-0.154981	-0.238665	-0.252397	-0.249331	0	-0.0327164	-0.0497803	-0.0538868	-0.0366095	0.0306832	0.0465034	0.0611804	0.0207253	-0.0130529	0.0337782	0.176862	0.191936	0.155778	0.154648	0.127944	0.120961
2559	0	-0.0307488	-0.0922463	-0.149321	-0.171225	-0.141126	-0.0941944	-0.0516853	-0.0304308	-0.0873823	0.0569515	-0.0704871	-0.0750846	-0.0842796	-0.08261	-0.0654783	-0.0389865	-0.0185966	-0.00907135	-0.0043087	-0.139659	0.13535	0	-0.0261513	-0.0784538	-0.137199	-0.176234	-0.172626	-0.146085	-0.113101	-0.0966091	-0.0182104	0	0.00330003	-0.0043014	4.93e-05	0.00425562	9e-05	0.0068261	0.0168982	0.0295839	-0.0616808	0.0912647	-0.0282431	-0.0434186	-0.00795842	-0.000967983	0.0257279	0.0127344
1630	0	0.0279011	0.0413848	-0.0114618	-0.0729381	-0.0955191	-0.0941394	-0.0249523	0.0140347	0.18888	-0.174846	0.0777334	0.119966	0.198598	0.257155	0.279088	0.307946	0.245228	0.269807	0.216497	0.44198	-0.225483	0	-0.0143313	-0.0794793	-0.190884	-0.274292	-0.325732	-0.261634	-0.217026	-0.124729	-0.175366	0	0.0271855	0.0191574	-0.0372917	-0.0813794	-0.0823668	-0.0648741	-0.0507699	-0.0519411	-0.0207253	-0.0312159	0.0425358	0.0333869	0.0261141	0.0292905	0.0478376	0.0538979
428	0	-0.021296	-0.0303324	-0.0226458	-0.0447524	-0.0513881	-0.0941205	-0.022302	-0.00616576	-0.0238948	0.017729	0.0700257	0.0324148	0.0054247	0.0236326	0.0659477	0.0676332	0.0535948	0.0145091	-0.00255436	0.0665765	-0.0691309	0	0.0163149	0.0342686	0.0237474	-0.0406744	-0.0489955	-0.0776896	0.0332147	0.0664143	-0.0204456	0	0.00735204	-0.0064651	-0.0568538	-0.0441951	-0.0658907	-0.0435674	-0.0858097	-0.0763807	0.0297913	-0.106172	0.0555937	0.016023	-0.0233744	0.00140938	0.00675091	0.0118356
379	0	-0.014837	0.0167073	-0.0447077	-0.0430707	-0.0842328	-0.0939508	-0.0939208	-0.122303	-0.0540779	-0.0682251	-0.0787459	-0.091021	-0.0845015	0.0015994	0.0622572	0.051862	-0.0237927	-0.0859211	-0.0984845	-0.203757	0.105272	0	-0.00256188	0.0224629	-0.125053	-0.184074	-0.214841	-0.148904	-0.0867456	-0.102564	0.0709333	0	0.116968	0.0741025	0.0846724	-0.0345382	0.0738855	0.0648784	0.109943	0.0223761	-0.0563487	0.0787248	-0.0562924	-0.0889517	-0.0693944	-0.184069	-0.175359	-0.167854
1930	0	0.0200185	0.00948653	0.00249769	-0.035089	-0.0615737	-0.0938257	-0.151822	-0.182782	0.0777066	-0.260488	-0.119632	-0.147703	-0.189656	-0.190528	-0.161033	-0.147303	-0.148924	-0.200984	-0.202771	-0.162844	-0.0399265	0	0.0480893	0.0795101	0.0733932	0.00631159	-0.0339035	-0.0645339	-0.0704704	-0.0996433	0.120919	0	0.0236958	0.0575402	0.0906223	0.0631752	-0.00937444	-0.0724032	-0.0731079	-0.0623885	0.114568	-0.176957	0.0288687	0.0183139	0.0475672	0.0220415	-0.0059568	-0.0409722
738	0	0.0695546	0.0470836	0.104999	0.00681858	-0.0310394	-0.0938113	-0.137183	-0.197179	-0.0158723	-0.181306	-0.376011	-0.336305	-0.430164	-0.324574	-0.374387	-0.268744	-0.389384	-0.319028	-0.35204	-0.111528	-0.240513	0	0.0298487	0.101237	0.0535619	0.00519449	-0.138306	-0.0804382	-0.194165	-0.221149	-0.280356	0	0.0366737	0.0729951	0.0395279	-0.0348374	-0.0635554	-0.0977851	-0.0776831	-0.101592	0.124388	-0.22598	0.105375	0.096321	0.13504	0.143799	0.148331	0.0972123
621	0	-0.0282764	0.0210835	-0.0252784	-0.00922646	-0.0937794	-0.0935571	-0.136876	-0.135782	0.0411501	-0.176932	0.176267	0.163698	0.13426	0.166306	0.131744	0.15838	0.0940956	0.121717	0.080421	0.140857	-0.0604358	0	-0.0157079	0.0630909	-0.0153175	0.0352969	-0.0758925	-0.0113857	-0.0823266	-0.0399364	0.0765603	0	-0.00289984	-0.053395	-0.120387	-0.156305	-0.0837759	-0.0932904	-0.0595055	-0.113421	-0.167662	0.0542402	-0.366216	-0.356996	-0.34639	-0.296896	-0.249615	-0.275945
1310	0	-0.0112592	-0.0432295	-0.107986	-0.126286	-0.0984787	-0.0933956	-0.156115	-0.228027	-0.0782795	-0.149747	-0.422271	-0.443874	-0.42498	-0.439733	-0.416734	-0.34042	-0.364971	-0.385961	-0.502445	-0.292086	-0.210358	0	0.0103443	-0.040521	-0.0905239	-0.131823	-0.18033	-0.150696	-0.192425	-0.147853	-0.208464	0	-0.00855256	-0.0155366	-0.00643415	0.0221309	0.0409069	0.021595	0.0146707	0.00664612	0.0456275	-0.0389814	-0.177896	-0.188957	-0.146283	-0.183109	-0.145753	-0.149429
74	0	-0.00516593	-0.0242933	-0.0787854	-0.097338	-0.126546	-0.0933836	-0.0755386	-0.0207848	-0.148136	0.127352	-0.0767674	-0.0419633	-0.0239813	-0.0295614	-0.0756686	-0.108457	-0.113134	-0.104638	-0.0912317	-0.11871	0.027478	0	-0.03997	-0.0770793	-0.125991	-0.0984368	-0.0948568	-0.0570166	-0.0476677	-0.0063204	-0.106194	0	0.0059306	-0.0276063	0.0136707	0.0197291	0.037304	0.01153	0.0199535	0.0191976	-0.0209674	0.0401649	0.0489007	0.0538452	0.0551358	0.0388553	0.0289307	0.0140738
3602	0	-0.0310051	-0.100907	-0.180498	-0.178505	-0.143936	-0.0932696	-0.161321	-0.195282	-0.114865	-0.0804171	-0.0568786	-0.0501584	-0.0638438	-0.0721484	-0.0771153	-0.0803888	-0.0671348	-0.0591908	-0.0018519	-0.187129	0.185277	0	-0.0377253	-0.0939415	-0.165228	-0.158269	-0.120426	-0.0830134	-0.159008	-0.250309	0.0153852	0	-0.017402	-0.0703653	-0.0958589	-0.101433	-0.0834935	-0.0929934	-0.119728	-0.132874	-0.0895481	-0.0433254	-0.0868158	-0.0794919	-0.0982647	-0.103263	-0.0792211	-0.0382201
239	0	-0.0223966	-0.0671897	-0.0947859	-0.0827887	-0.0690807	-0.0932553	-0.134627	-0.155313	-0.341107	0.185794	-0.261548	-0.24556	-0.213583	-0.147677	-0.0638305	-0.0208228	-0.036595	-0.0862963	-0.111147	-0.177158	0.0660114	0	-0.0383849	-0.115155	-0.208657	-0.280506	-0.309806	-0.318208	-0.309879	-0.305714	-0.425497	0	-0.0212138	-0.0227426	0.0310106	0.10125	0.0590896	-0.0126103	-0.0404713	-0.0167987	0.0867848	-0.103583	0.105288	0.13508	0.134252	0.119189	0.0373594	0.0150997
1284	0	0.0426638	0.127991	0.145925	0.0538019	-0.0625473	-0.0930647	-0.0561883	-0.0377502	-0.106911	0.0691605	-0.0382862	-0.111767	-0.258729	-0.323155	-0.231563	-0.0631416	0.0260915	0.0327883	0.0361366	0.230208	-0.194071	0	0.116145	0.348434	0.430794	0.247078	-0.0376919	-0.157442	-0.127263	-0.112173	-0.375405	0	-0.0256563	-0.0626745	-0.145027	-0.135112	-0.120481	-0.0467419	-0.0753041	-0.053488	-0.120856	0.0673681	-0.0526278	-0.0388756	-0.0543891	-0.0463296	0.0160988	0.0684347
1091	0	-0.00489903	-0.0331446	-0.0487537	-0.0891453	-0.114171	-0.0928221	-0.0840251	-0.0485597	-0.0516529	0.0030932	-0.10098	-0.105193	-0.0512172	-0.0329276	-0.0407726	-0.101344	-0.121822	-0.0948728	-0.081882	-0.0774899	-0.00439215	0	-0.000686489	-0.0829077	-0.116806	-0.149353	-0.113807	-0.07198	-0.0901325	-0.0676579	-0.0751433	0	-4.98e-05	-0.0194326	-0.0452279	-0.0494072	-0.0498112	-0.0524634	-0.0708073	-0.0683251	-0.0817676	0.0134426	-0.102215	-0.114479	-0.133949	-0.114074	-0.103151	-0.0813753
1247	0	-0.0468682	-0.095789	-0.0998942	-0.0820038	-0.0869333	-0.0926396	-0.0763027	-0.0571126	NaN	NaN	-0.0145787	-0.0314304	-0.064597	-0.0972268	-0.118366	-0.128551	-0.116102	-0.0919711	-0.0740654	NaN	NaN	0	-0.0300165	-0.0457708	-0.0172461	0.0217834	0.0270392	0.00888325	0.00108966	0.00237402	NaN	0	-0.00886489	0.00487914	0.0257484	-0.00048888	0.00976345	-0.0602938	-0.038212	-0.0942593	0.0171266	-0.111386	0.00714017	0.0188597	0.0754784	0.0598137	0.0105726	-0.0166221
2006	0	0.0105639	-0.139906	-0.140742	-0.247119	-0.15939	-0.0925379	-0.123775	-0.164953	-0.0211771	-0.143776	-0.248388	-0.160342	-0.0918735	-0.0214438	-0.00657595	-0.0358757	-0.00902215	-0.0938471	-0.0928339	-0.202559	0.109725	0	-0.0774821	-0.29642	-0.367686	-0.488931	-0.371902	-0.331904	-0.278316	-0.320507	-0.0670055	0	-0.0269161	-0.00192067	0.078273	0.127809	0.0959089	0.0226034	-0.00266103	-0.00688535	0.113666	-0.120552	0.146774	0.165992	0.189835	0.148435	0.0569629	0.0504326
2162	0	0.000575166	-0.00635217	-0.0647975	-0.115414	-0.137287	-0.0918175	-0.0515307	-0.0345769	-0.0938418	0.059265	0.0163208	-0.020598	0.0019147	0.00533983	0.0288535	-0.0290755	-0.0751528	-0.0786952	-0.1061	0.102751	-0.20885	0	0.0374939	0.00805388	-0.0538166	-0.127947	-0.0918906	-0.000343949	0.0434852	0.0878435	-0.180272	0	-0.00809876	-0.0260727	-0.0374821	-0.029092	-0.0467817	-0.0875489	-0.099645	-0.103881	-0.019548	-0.0843328	-0.0667811	-0.0674542	-0.0522351	-0.0330583	-0.046075	-0.0329064
2248	0	0.0207665	0.00803147	-0.00202978	-0.0886594	-0.0841911	-0.0917804	-0.0385527	-0.0815182	-0.258777	0.177258	-0.186467	-0.182152	-0.104393	-0.11824	-0.0641357	-0.0908046	-0.11697	-0.145975	-0.154802	-0.109246	-0.0455565	0	0.0164524	-0.0740415	-0.0702564	-0.21099	-0.179853	-0.161277	-0.0790445	-0.113182	-0.335997	0	0.00893004	0.00573174	0.0169746	-0.00627564	0.00550446	0.0879596	0.115572	0.138943	0.0331769	0.105766	-0.00215246	-0.010345	0.0317149	0.0396816	0.082013	0.0755398
1036	0	-0.0445343	-0.107523	-0.120567	-0.115009	-0.0303569	-0.0914586	-0.0446066	-0.130294	0.16108	-0.291374	0.0696441	0.0794109	0.145595	0.0968232	0.189956	0.243086	0.23282	0.146145	0.116015	0.252223	-0.136208	0	-0.0543011	-0.183474	-0.147746	-0.235321	-0.203799	-0.254634	-0.121107	-0.176665	-0.0214988	0	-0.0823966	-0.0275902	0.00983198	0.116295	0.00955158	-0.0807806	-0.0471017	0.0250588	0.246684	-0.221626	0.129253	0.149332	0.172991	0.0566093	-0.0777824	-0.164743
2894	0	-0.0208613	-0.0574296	-0.0888437	-0.086245	-0.0547875	-0.0913418	-0.224767	-0.339914	NaN	NaN	-0.262182	-0.137523	-0.0765797	-0.20401	-0.358345	-0.35121	-0.16674	0.0335953	0.141696	NaN	NaN	0	-0.14552	-0.243032	-0.147015	0.00991812	0.0342407	-0.186784	-0.520544	-0.743792	NaN	0	-0.0860112	-0.0182024	-0.0735747	0.0221949	0.115605	0.0890855	0.182918	0.16308	-0.120034	0.283114	-0.0423842	-0.0767394	-0.0846058	-0.0894649	-0.0870113	-0.145729
4060	0	-0.0150718	-0.0288732	-0.0375534	-0.0537231	-0.0453494	-0.0913108	-0.0703422	-0.0988729	-0.176908	0.0780352	0.0614457	0.0252925	0.0350971	0.0431367	0.0686182	0.0780878	0.0502257	0.0581674	0.0229897	0.110688	-0.0876982	0	0.0210814	-0.00252464	-0.0192444	-0.0608956	-0.0619915	-0.0800908	-0.0670639	-0.060417	-0.22615	0	0.0129974	-0.014342	-0.0286523	-0.0873908	-0.112975	-0.158112	-0.157842	-0.172168	-0.164237	-0.0079311	-0.0716765	-0.0972671	-0.0989106	-0.0630404	0.202616	0.192438
3570	0	0.00835645	-0.0971374	-0.0468802	-0.100837	-0.03842	-0.0911571	-0.107519	-0.178489	-0.0379866	-0.140503	-0.10603	-0.120027	-0.149971	-0.201356	-0.201368	-0.188523	-0.168465	-0.207383	-0.208992	-0.0213206	-0.187672	0	0.0223528	-0.0531961	0.0484456	-0.00549923	0.0440731	-0.0287222	-0.00616574	-0.0755272	-0.122696	0	-0.00192299	0.0267033	0.097234	0.151143	0.076894	-0.0100213	-0.0597873	-0.0442475	-0.003397	-0.0408505	-0.366629	-0.375545	-0.376878	-0.427976	-0.510787	-0.530505
31	0	-0.0109273	-0.00359562	-0.0282394	-0.0363032	-0.0811944	-0.0910269	-0.103356	-0.0850892	0.0614421	-0.146531	-0.0429359	-0.0626505	-0.0680223	-0.0670415	-0.0558941	-0.0295274	-0.0295565	-0.0337281	-0.0624652	0.0185616	-0.0810268	0	0.00878731	0.0214909	-0.00413374	-0.0233449	-0.0946028	-0.104406	-0.112564	-0.0655598	-5.53e-05	0	0.00839599	0.00988849	0.00970634	0.00169197	-0.0132906	-0.0592001	-0.0734165	-0.0907353	0.0300851	-0.12082	-0.00505066	0.00929815	0.0221451	0.0019593	-0.0190365	-0.0411372
512	0	0.0277172	0.0099815	0.00733097	-0.0632717	-0.0942378	-0.0910242	-0.111131	-0.111068	-0.0472566	-0.0638119	-0.150504	-0.146481	-0.159358	-0.154884	-0.161658	-0.211263	-0.210457	-0.257287	-0.223361	-0.189308	-0.0340522	0	0.0236941	0.0188359	0.0117107	-0.052117	-0.0334789	-0.0310709	-0.0043481	-0.0382117	-0.00845204	0	-0.0114566	-0.0173169	-0.0476231	-0.0464466	-0.0465137	-0.04436	-0.0791528	-0.104185	-0.0664105	-0.0377745	-0.0162143	-0.0210226	-0.0384243	-0.00483875	0.0029016	0.0120051
2609	0	-0.00519776	-0.00111395	-0.00107247	-0.033384	-0.0547795	-0.0909923	-0.0832201	-0.102448	-0.0220893	-0.0803588	0.01827	0.00811584	0.0354147	0.0960983	0.120442	0.149575	0.074117	0.073133	0.0104299	0.0364206	-0.0259908	0	0.0049564	-0.0182587	-0.0789008	-0.135556	-0.186084	-0.146839	-0.138083	-0.0946079	-0.0402399	0	-0.00360665	-0.0252611	-0.033194	-0.0560488	-0.0792959	-0.103299	-0.124849	-0.120269	-0.110075	-0.0101934	-0.097723	-0.0960564	-0.105952	-0.100823	-0.0817116	-0.0655777
1642	0	-0.014323	-0.042969	-0.0646645	-0.0650864	-0.0667504	-0.09093	-0.12206	-0.137625	-0.419126	0.281501	-0.188426	-0.170757	-0.135418	-0.106319	-0.10113	-0.124131	-0.151416	-0.172461	-0.182983	-0.239279	0.0562961	0	-0.0319923	-0.095977	-0.146771	-0.152383	-0.131046	-0.127941	-0.138026	-0.143069	-0.368273	0	-0.0266998	-0.0384214	-0.0485396	-0.0428363	0.0280017	0.0288286	-0.0157181	-0.0609285	-0.24913	0.188202	0.0231924	0.0477464	0.0171281	0.033105	0.0865964	0.0753407
1529	0	0.00646973	0.0502592	-0.00594626	-0.0138189	-0.0564296	-0.0908461	-0.15393	-0.176429	-0.00292283	-0.173506	-0.179117	-0.157455	-0.14541	-0.136632	-0.120989	-0.0724015	-0.100686	-0.156469	-0.227259	-0.276774	0.0495145	0	-0.0151925	0.0165521	-0.0484317	-0.0719468	-0.163145	-0.169277	-0.176579	-0.128287	0.0947338	0	-0.010604	-0.0739711	-0.103994	-0.136434	-0.107698	-0.108565	-0.0995448	-0.122507	-0.071735	-0.0507718	-0.265005	-0.261719	-0.292767	-0.320577	-0.352913	-0.327138
4006	0	-0.0257923	-0.0109393	-0.0344006	-0.0264636	-0.0649158	-0.0907516	-0.147638	-0.172491	-0.057068	-0.115423	-0.199801	-0.223656	-0.214244	-0.206297	-0.186364	-0.15815	-0.182492	-0.204966	-0.268594	-0.256064	-0.01253	0	-0.0019381	0.00350294	-0.0279048	-0.0399011	-0.106567	-0.108061	-0.142473	-0.103698	-0.000805289	0	-0.0026439	-0.057702	-0.0814624	-0.106864	-0.0695448	-0.0599012	-0.0776058	-0.104071	-0.112903	0.0088312	0.0040617	0.0090577	0.0254043	0.0335735	0.0527251	0.0461073
3282	0	0.0253913	0.0315768	0.040869	0.0229145	-0.080471	-0.0906911	-0.0935827	-0.0280358	0.0582487	-0.0862845	-0.0242009	-0.0913057	-0.0150062	0.0113124	0.178588	0.200173	0.108766	0.0503676	0.0328391	0.191651	-0.158812	0	0.0924962	0.0223822	0.00535564	-0.179875	-0.304845	-0.223658	-0.168151	-0.0850758	-0.157603	0	-0.00891191	-0.056556	-0.0882609	-0.0829836	-0.0485219	-0.0324102	-0.0406585	-0.0555812	0.0968347	-0.152416	0.0235777	0.0441708	0.0761816	0.096389	0.0889196	0.0731581
486	0	0.0520218	-0.0627432	-0.0615281	-0.16308	-0.10915	-0.0906539	-0.0631043	-0.0489822	-0.0877031	0.0387208	-0.000372738	-0.0405717	-0.0675845	-0.0858688	-0.0903881	-0.166531	-0.159614	-0.160796	-0.10811	-0.162271	0.0541608	0	0.0922207	0.00446855	0.023968	-0.0730643	0.0570086	0.0685872	0.0973185	0.0587551	0.0741951	0	0.113696	0.121463	0.0935742	-0.0383987	0.0360361	0.0923228	0.0458507	-0.0187178	-0.280648	0.26193	-0.101323	-0.143744	-0.209695	-0.0687286	0.0459664	0.109057
3264	0	0.0659731	0.0422841	-0.204013	-0.405783	-0.266245	-0.0906397	-0.137818	-0.333594	-0.154104	-0.179491	-0.133062	0.0392627	0.211532	0.167166	0.0640272	0.184176	0.296913	0.358469	0.246942	0.503162	-0.256221	0	-0.106351	-0.30231	-0.504241	-0.602872	-0.583483	-0.520615	-0.629349	-0.713598	-0.790328	0	-0.00303802	-0.0170148	-0.0388925	-0.065624	-0.0893085	-0.112948	-0.139588	-0.154409	NaN	NaN	-0.546935	-0.537472	-0.555795	-0.611371	-0.640702	-0.606537
1750	0	0.00337712	0.0101313	0.00342606	-0.0201159	-0.0570764	-0.0906189	-0.110702	-0.120743	-0.0243463	-0.096397	0.0653372	0.0776869	0.102386	0.103602	0.0689826	0.0408655	0.0550846	0.092788	0.11164	0.00690938	0.10473	0	-0.00897264	-0.0269179	-0.0348383	-0.0237612	-0.0326047	-0.0803662	-0.138153	-0.167046	0.0340815	0	0.015331	0.0301269	0.0393128	0.0538207	0.0362896	0.0235708	-0.0145228	-0.0394306	0.0450718	-0.0845023	0.142617	0.129014	0.145128	0.1741	0.132463	0.155797
2467	0	-0.0216533	-0.102584	-0.13429	-0.176787	-0.128296	-0.090473	-0.0720422	-0.0459412	-0.3476	0.301659	-0.201626	-0.166206	-0.0835398	-0.0846144	-0.0865763	-0.132512	-0.138016	-0.213633	-0.227786	-0.181789	-0.0459963	0	-0.0570729	-0.220669	-0.251301	-0.291836	-0.19741	-0.154083	-0.0600349	-0.019781	-0.367437	0	0.0188521	-0.00272991	-0.0134158	-0.0455149	-0.0133662	0.0169444	-0.00504512	-0.0385332	-0.104078	0.0655445	-0.0756178	-0.118969	-0.0938936	-0.0386292	0.0271868	0.0346366
3258	0	-0.0624416	-0.0764332	-0.103241	-0.096133	-0.0876517	-0.0904151	-0.20984	-0.295859	-0.114559	-0.1813	0.18536	0.195232	0.185555	0.149957	0.0727184	0.104964	0.0828099	0.0955573	0.0411973	0.0169702	0.0242271	0	-0.072314	-0.0766284	-0.0678382	0.0165084	-0.0072559	0.0121349	-0.120038	-0.151696	0.0538311	0	-0.029634	-0.0274063	-0.10368	-0.0459267	-0.061833	-0.0111913	-0.0725453	-0.057225	-0.00539	-0.051835	0.49332	0.53013	0.487088	0.528399	0.457524	0.518059
1012	0	-0.00501941	0.0311768	-0.0127429	-0.0583458	-0.0695888	-0.0903091	-0.0809871	-0.135948	0.262854	-0.398802	-0.113608	-0.134834	-0.127889	-0.144571	-0.22714	-0.273893	-0.286001	-0.157843	-0.11678	0.00080885	-0.117589	0	0.0162064	0.0454572	0.0182193	0.0551861	0.0906963	0.0820837	-0.0367522	-0.132776	0.148437	0	0.00984765	0.0209007	0.0678565	0.0864468	0.0676918	0.0333602	0.0168889	0.0322104	0.084465	-0.0522546	0.0866309	0.0773786	0.0399761	0.0551249	0.0257715	0.0431468
1861	0	0.0266622	0.0128861	-0.0105015	-0.061357	-0.0826253	-0.0899908	-0.103134	-0.108863	0.0068879	-0.115751	-0.118383	-0.094248	-0.0904047	-0.0654874	-0.121213	-0.125323	-0.178975	-0.159678	-0.202045	-0.0859847	-0.11606	0	0.00252729	-0.0150922	-0.063397	-0.0585265	-0.075685	-0.0293992	-0.0618391	-0.0252015	-0.0255103	0	-0.00221285	-0.0112124	0.00360582	0.00186378	-0.00668878	-0.0451626	-0.0819496	-0.103111	-0.00378705	-0.0993242	-0.0692415	-0.0770044	-0.0655833	-0.0699574	-0.0650734	-0.0606992
1869	0	-0.00963379	0.0067872	-0.0151176	-0.049544	-0.078769	-0.0898908	-0.0841013	-0.0911725	-0.0335687	-0.0576038	-0.0905669	-0.100167	-0.0870101	-0.0863619	-0.0960159	-0.0936851	-0.100265	-0.100656	-0.113474	-0.0924943	-0.0209799	0	-3.38e-05	0.00323033	-0.0193227	-0.044095	-0.0756508	-0.0801932	-0.0740124	-0.0682653	-0.0316414	0	-0.0067633	-0.00590467	0.014215	0.0328984	0.00675406	-0.00522948	-0.0505324	-0.0350435	-0.0294423	-0.0056012	0.0241012	0.0231261	0.0169657	-0.000634983	-0.020644	-0.0168754
30	0	-0.043146	-0.0505541	-0.0837634	-0.0542446	-0.0657853	-0.089844	-0.120946	-0.137398	-0.0447651	-0.0926333	-0.137862	-0.105738	-0.100626	-0.124622	-0.171669	-0.148609	-0.150011	-0.108171	-0.123111	-0.0036007	-0.11951	0	-0.0752699	-0.0877904	-0.0970036	-0.0204372	-0.0550378	-0.0776948	-0.150637	-0.15215	-0.179026	0	0.0365754	-0.0202466	-0.0670565	-0.12852	-0.0584874	0.00298613	-0.0347299	-0.092201	-0.101075	0.0088737	-0.0505896	-0.0655732	-0.0525324	0.0282888	0.114316	0.147678
3228	0	-0.00682508	0.0536383	-0.0111002	-0.0285166	-0.0828097	-0.0896217	-0.0857368	-0.083566	-0.0910977	0.0075317	-0.0339531	-0.0561131	-0.085376	-0.0923671	-0.0719673	-0.0355831	-0.0549897	-0.071281	-0.0888781	-0.0739717	-0.0149064	0	0.015335	0.105061	0.0473137	0.00949767	-0.0811797	-0.0685851	-0.0484089	-0.0286411	-0.0510792	0	-0.016342	0.0164718	0.0381497	0.0901489	0.0461231	0.0345706	-0.00131147	0.00135229	0.0810332	-0.0796809	-0.00727939	0.00262147	0.028102	0.00289483	-0.0313513	-0.0440456
2659	0	-0.0341097	-0.0586828	-0.0468969	-0.0585396	-0.0785629	-0.0894997	-0.0659356	-0.0591693	0.0836062	-0.142776	0.110141	0.0473709	0.0900071	0.0691049	0.0880191	0.0416154	0.0302345	0.0508997	0.0407863	0.146452	-0.105665	0	0.0286604	-0.0385487	-0.00586073	-0.0364176	-0.0100372	-0.0095931	-0.0066942	0.0101855	0.0472956	0	-0.000885651	-0.00452298	0.0401071	0.049366	0.0225601	0.00095303	-0.00782585	-0.004076	0.0178299	-0.0219059	0.051735	0.0419248	0.0604839	0.0413672	0.0253111	0.00369708
1116	0	0.146691	0.274741	0.32043	0.221438	0.00696291	-0.0894551	-0.0225128	0.195735	-0.106231	0.301966	0.298397	0.285315	0.207037	0.117277	0.135563	0.114122	0.187651	0.0638405	0.147117	0.107883	0.0392334	0	0.159772	0.366101	0.50155	0.384271	0.191237	0.021291	0.212043	0.347015	0.084282	0	0.0192343	0.057703	0.0903562	0.0979596	0.0744963	0.0450163	0.0213518	0.0095196	0.0761338	-0.0666142	0.102091	0.0973473	0.0878602	0.0873916	0.100685	0.106103
3147	0	0.0477786	-0.0573922	0.00052195	-0.0200718	0.0482915	-0.089446	-0.118934	-0.161904	0.251683	-0.413587	-0.245188	-0.155721	-0.0711991	0.07604	0.0272651	-0.0639767	0.0365869	0.0716823	0.112085	0.297573	-0.185488	0	-0.0416889	-0.231381	-0.320706	-0.292525	-0.13292	-0.371221	-0.435805	-0.519177	-0.291078	0	-0.0550076	-0.0532503	-0.107957	-0.0639829	-0.160214	-0.099307	-0.225182	-0.200339	-0.0441199	-0.156219	0.0415745	0.0494133	0.0541436	0.142456	0.138978	0.126733
488	0	0.0265387	0.0299301	0.0391721	-0.0260569	-0.071177	-0.0892961	-0.100498	-0.0635347	-0.0572884	-0.00624632	-0.0395198	-0.0463466	-0.0415583	-0.0467852	-0.0503823	-0.052533	-0.055942	-0.123158	-0.177835	-0.0519497	-0.125885	0	0.0333654	0.0319686	0.0464375	-0.0151944	-0.0581638	-0.072874	-0.0168591	0.0747802	-0.0448584	0	0.0119967	-0.0822473	-0.084566	-0.111236	-0.0386792	-0.0246303	-0.0351074	-0.0560418	-0.0795365	0.0234947	-0.104386	-0.109744	-0.104286	-0.0856419	-0.0842966	-0.0971019
14	0	-0.05816	-0.0221334	-0.0926516	-0.0299268	-0.0267911	-0.0892925	-0.0426706	-0.117583	0.177966	-0.29555	-0.0997926	-0.0397053	-0.0373572	0.0589122	-0.0399453	-0.0548361	-0.1191	-0.0545364	-0.0327439	0.145378	-0.178122	0	-0.118247	-0.0845688	-0.251356	-0.0897741	-0.0717476	-0.069985	-0.0879268	-0.184632	-0.0672046	0	-0.000891203	-0.0123846	-0.0332412	-0.0402752	-0.0375245	-0.00701852	-0.013905	-0.0326052	0.0272308	-0.0598359	0.0681278	0.0643663	0.107574	0.0716312	0.049177	0.00352369
2765	0	-0.0465235	-0.138807	-0.20237	-0.235221	-0.237012	-0.0892895	-0.118262	-0.128547	-0.120553	-0.0079935	-0.186886	-0.302486	-0.262044	-0.232297	-0.174046	-0.197193	-0.309975	-0.274247	-0.354555	-0.0814536	-0.273102	0	0.0690766	-0.0636495	-0.156959	-0.24806	-0.226705	0.0338	-0.0309004	0.0391231	-0.225985	0	0.0542977	0.135236	0.188528	0.160973	0.129436	0.132412	0.179249	0.19356	0.199842	-0.00628184	0.284906	0.288838	0.325103	0.289428	0.233065	0.164613
3688	0	0.0196261	0.00615339	0.0189391	-0.0281748	-0.0432024	-0.0892488	-0.0742597	-0.0814013	0.0348289	-0.11623	-0.0726933	-0.0768709	-0.0686551	-0.0681501	-0.0702312	-0.0710992	-0.0883876	-0.0788265	-0.0877071	-0.0377247	-0.0499823	0	0.0238036	0.00211516	0.0143959	-0.0306369	-0.0447965	-0.0735545	-0.0681265	-0.0663876	-0.000139743	0	0.0142425	-0.00307372	0.00339536	-0.0130174	-0.0122029	-0.0231499	-0.0505165	-0.0644026	-0.00290207	-0.0615005	-0.011592	-0.0150125	-0.018344	-0.0179803	-0.0125329	-0.00828715
678	0	-0.00156802	0.011449	-0.0145212	-0.0337358	-0.0664735	-0.0891971	-0.0958264	-0.099834	0.0346312	-0.134465	-0.0615335	-0.104279	-0.139517	-0.103845	-0.0450985	0.00313455	-0.0203465	-0.0394458	-0.0639873	-0.021464	-0.0425233	0	0.0411776	0.0894322	0.0277905	-0.0501708	-0.131142	-0.130384	-0.117914	-0.0973802	-0.00543828	0	0.0190792	0.024019	0.0424247	0.0129665	-0.025517	-0.0882367	-0.0500657	-0.0390956	0.143248	-0.182344	0.315759	0.330381	0.346384	0.321519	0.249892	0.220047
1469	0	0.000228882	0.00134373	-0.00854112	-0.047037	-0.0711309	-0.0889869	-0.0886855	-0.0992134	-0.0335788	-0.0656345	0.0568218	0.0266482	0.0354518	0.0557876	0.0862406	0.127363	0.0971576	0.0964191	0.0293732	-0.0165195	0.0458927	0	0.0304025	0.0227138	-0.00750691	-0.0764558	-0.141672	-0.129323	-0.128283	-0.0717648	0.0397625	0	-0.00578483	-0.0452056	-0.0750458	-0.0669589	-0.0551267	-0.0563373	-0.076958	-0.0913694	0.00410035	-0.0954697	0.0641661	0.0333502	0.0601202	0.0438687	0.0508575	0.0383671
564	0	0.00292196	-0.0329299	-0.0734784	-0.0786602	-0.119298	-0.0889511	-0.115978	-0.0499235	-0.0719097	0.0219862	0.0268969	0.00835823	-0.00328694	-0.00107584	-0.00200137	0.000457993	-0.0224675	-0.00662907	-0.026731	0.0026486	-0.0293796	0	0.0214607	-0.00274602	-0.0455056	-0.0497619	-0.0928586	-0.0395866	-0.0824521	0.0037045	-0.0476614	0	-0.0983219	-0.241787	-0.332073	-0.334533	-0.302346	-0.232988	-0.161106	-0.123903	NaN	NaN	-0.340906	-0.356583	-0.358881	-0.33212	-0.270107	-0.2019
421	0	0.0234459	-0.0404007	-0.0135716	-0.0629915	-0.0473705	-0.088641	-0.0649697	-0.0594422	-0.0718817	0.0124395	-0.207781	-0.182375	-0.152509	-0.132079	-0.0969819	-0.0988093	-0.0868255	-0.136918	-0.128814	-0.152429	0.0236147	0	-0.00196028	-0.0956734	-0.0892742	-0.173791	-0.156343	-0.209597	-0.135833	-0.138409	-0.127234	0	0.0171153	0.00614483	0.0547167	0.0509987	0.0657158	0.0226676	0.0123069	0.0079899	0.0863381	-0.0783482	0.0298128	0.0520993	0.060105	0.0356541	-0.00572773	-0.0135326
2935	0	-0.00555298	-0.0277642	-0.0943958	-0.123627	-0.120387	-0.088445	-0.0735834	-0.0554109	-0.120368	0.064957	-0.137668	-0.112991	-0.0951672	-0.0986457	-0.117036	-0.131703	-0.143072	-0.159239	-0.175484	-0.117869	-0.0576151	0	-0.0302307	-0.0702653	-0.133418	-0.144259	-0.126353	-0.0830414	-0.052013	-0.0175948	-0.140167	0	0.00805139	-0.00903305	-0.0150739	-0.0203207	-0.0138958	-0.0125311	-0.0283135	-0.0437346	0.00532196	-0.0490565	-0.00209809	-0.0155393	-0.0326454	-0.0366301	-0.0465614	-0.0485339
3668	0	0.0394615	0.118384	0.152391	0.102019	-0.00638247	-0.0884363	-0.125574	-0.144142	0.466333	-0.610475	0.0464172	0.0636	0.0979657	0.20474	0.366741	0.38962	0.218149	-0.0257305	-0.14767	0.312911	-0.460581	0	0.0222786	0.0668359	-0.0059325	-0.218305	-0.349585	-0.260168	-0.053426	0.0499452	0.199839	0	0.0102016	0.0246768	0.0599459	0.0622198	0.0228651	-0.0562265	-0.073983	-0.0933342	0.132789	-0.226123	0.0743952	0.0571256	0.0832566	0.0606084	0.0252859	-0.0215914
3674	0	-0.0159651	-0.00495379	-0.0199289	-0.0277678	-0.0752527	-0.0884055	-0.089278	-0.0680145	0.0533224	-0.121337	-0.151819	-0.181048	-0.160521	-0.14397	-0.123923	-0.120535	-0.14453	-0.142386	-0.156674	-0.116429	-0.0402446	0	0.0132646	0.00374867	-0.0277778	-0.0556629	-0.106536	-0.0956939	-0.0987104	-0.0631593	0.017933	0	-0.0253139	-0.0408699	-0.0416102	-0.0247216	-0.0373187	-0.0641402	-0.0833309	-0.0843019	-0.00989865	-0.0744033	-0.0930748	-0.0903049	-0.0918202	-0.102046	-0.0999335	-0.0816614
4091	0	-0.0261235	-0.0499837	-0.0534744	-0.055104	-0.070453	-0.0883987	-0.144976	-0.17515	-0.0210622	-0.154087	-0.15451	-0.108414	-0.0873757	-0.0801249	-0.106468	-0.0984434	-0.092363	-0.0889848	-0.0858043	-0.0755151	-0.0102892	0	-0.072219	-0.117118	-0.127859	-0.103146	-0.12652	-0.150546	-0.210502	-0.243855	-0.100057	0	-0.0262691	-0.0571284	-0.0887246	-0.058159	-0.0545837	-0.0776082	-0.145045	-0.162889	-0.0271249	-0.135764	-0.0414476	-0.0427047	-0.0537874	-0.0388824	-0.0431749	-0.0405551
1719	0	-0.00707791	0.00827102	0.00829693	-0.0631577	-0.0672787	-0.0882591	-0.00678324	-0.019134	0.110838	-0.129972	0.0148978	0.0348116	0.0569856	0.0963054	0.0683463	0.0456293	0.0078113	0.0236841	0.0277848	0.0797732	-0.0519883	0	-0.0269917	-0.0338168	-0.0731106	-0.116606	-0.0980102	-0.0811725	-0.0155695	-0.032021	0.0459628	0	-0.00260177	-0.0232568	-0.0397035	-0.0364334	-0.0452024	-0.0586743	-0.0843215	-0.0874128	-0.0824943	-0.00491859	-0.0878067	-0.0968966	-0.0964805	-0.117344	-0.143984	-0.188645
1868	0	0.0130557	0.10782	0.116643	0.129358	-0.0255086	-0.0881919	-0.214047	-0.2309	-0.0874873	-0.143413	-0.159256	-0.163935	-0.310603	-0.321375	-0.365472	-0.27964	-0.266759	-0.249197	-0.222951	-0.192088	-0.0308632	0	0.0177352	0.259167	0.278763	0.335574	0.0948757	0.0193114	-0.124106	-0.167205	-0.0546547	0	0.0700283	0.0760072	0.0846831	-0.000584917	-0.00379816	-0.00728415	-0.0429172	-0.0709685	-0.110201	0.0392327	0.0143318	-0.0240675	-0.0497976	-0.00445052	0.0430481	0.0638866
3657	0	-0.00378165	-0.0113449	-0.00479888	0.0196382	-0.0021579	-0.0880782	-0.188108	-0.238123	-0.200686	-0.037437	0.0645603	0.0277196	-0.0459617	-0.112998	-0.136549	-0.126671	-0.126849	-0.133672	-0.137083	-0.024869	-0.112214	0	0.033059	0.0991771	0.17276	0.220748	0.189073	0.103331	0.0101241	-0.0364793	-0.111256	0	-0.0274503	-0.0823508	-0.146067	-0.19115	-0.114602	0.0649426	0.253303	0.347483	-0.412857	0.76034	-0.146658	-0.125859	-0.0842619	0.0286271	0.192009	0.207172
1871	0	-0.0118103	0.0123243	-0.00789552	-0.00713225	-0.0555206	-0.0880425	-0.118125	-0.130028	0.0418479	-0.171876	-0.147415	-0.181008	-0.140178	-0.142573	-0.116375	-0.119636	-0.134933	-0.0871973	-0.0917849	-0.104117	0.0123324	0	0.0217829	0.00508776	-0.012737	-0.038172	-0.0832998	-0.100524	-0.178342	-0.185658	-0.00144945	0	0.0159298	-0.00975768	-0.0390603	-0.0702728	-0.0732043	-0.0576671	-0.085932	-0.0975608	-0.0702887	-0.0272721	0.0405693	0.0197744	0.0202303	0.0194115	0.0672776	0.0748708
1599	0	0.00471258	0.0291114	0.00543642	-0.0171955	-0.0671973	-0.0880326	-0.10822	-0.107078	-0.0454077	-0.0616703	-0.0538745	-0.0747625	-0.0784323	-0.0695914	-0.0658768	-0.0502702	-0.0691152	-0.0638455	-0.0757851	-0.11256	0.0367747	0	0.0256006	0.0536692	0.0211533	-0.00519323	-0.0708016	-0.0727919	-0.0982489	-0.0851674	0.0132776	0	-0.0234596	-0.0315248	-0.0364372	-0.00389882	-0.00228679	-0.0324919	-0.057123	-0.0674982	0.0526938	-0.120192	-0.0823393	-0.0698985	-0.0558632	-0.0657036	-0.0871463	-0.0764833
315	0	-0.0171304	-0.0448874	-0.051386	-0.0534822	-0.0566445	-0.0880211	-0.0576313	-0.041123	0.0201821	-0.0613052	0.0676179	0.0462302	0.0164895	0.0946797	0.126311	0.151542	0.0830626	0.0994517	0.10295	0.0246186	0.0783312	0	0.00425737	0.00624102	-0.0784478	-0.112175	-0.140568	-0.103466	-0.0894651	-0.076455	0.0631814	0	-0.0263786	-0.0560269	-0.0071139	-0.000990354	-0.0523881	-0.156278	-0.160551	-0.138652	-0.0156658	-0.122986	-0.0752509	-0.0656631	-0.0720047	-0.106059	-0.138763	-0.134314
105	0	-0.0314635	-0.0772487	-0.109301	-0.1022	-0.107492	-0.0879697	-0.0313521	0.016394	0.0278153	-0.0114213	-0.0181937	-0.0226245	-0.0271563	-0.0205661	0.0150437	-0.0042726	0.0346038	0.0146088	0.0597156	0.105063	-0.0453472	0	-0.0270327	-0.0682861	-0.106929	-0.135437	-0.121413	-0.140767	-0.0641546	-0.0615153	-0.0954411	0	-0.0304834	-0.0136069	0.116195	0.208583	0.226265	0.175568	0.205541	0.224051	0.242415	-0.0183641	-0.00796055	0.0256789	0.0857181	0.0537329	0.0469869	0.0544927
1185	0	0.00295211	-0.0531103	-0.0441397	-0.0848755	-0.0580081	-0.0878873	-0.108343	-0.15068	0.0307973	-0.181477	-0.1776	-0.176066	-0.204912	-0.192472	-0.202994	-0.163097	-0.188091	-0.174557	-0.176992	-0.187251	0.0102594	0	0.00141741	-0.0257983	-0.0292676	-0.0594816	-0.0725108	-0.0773966	-0.111386	-0.151288	0.0404483	0	0.0105317	0.0587725	0.167145	0.1798	0.144824	0.0870244	0.103319	0.0904915	0.136393	-0.0459018	0.085623	0.0806618	0.0859499	0.063193	0.0653843	0.0656904
680	0	0.0159792	-0.00125051	0.00548783	-0.0243372	-0.0426495	-0.0876674	-0.175831	-0.225809	-0.145372	-0.0804375	-0.247643	-0.266687	-0.275431	-0.247566	-0.215108	-0.186797	-0.262808	-0.285376	-0.331587	-0.33476	0.00317317	0	0.0350237	0.0265372	0.00541142	-0.0568725	-0.103495	-0.072502	-0.138098	-0.141865	-0.0582543	NaN	NaN	NaN	NaN	NaN	NaN	NaN	NaN	NaN	NaN	NaN	NaN	NaN	NaN	NaN	NaN	NaN
271	0	0.00498707	-0.0230315	0.0161427	-0.0244943	-0.0305862	-0.0875029	-0.0923524	-0.105033	-0.0424966	-0.062536	-0.134725	-0.167342	-0.211513	-0.206664	-0.193242	-0.178434	-0.194162	-0.218648	-0.218671	-0.216426	-0.00224495	0	0.0376043	0.0537568	0.0880814	0.0340229	0.0131228	-0.028066	-0.00842932	-0.021087	0.039204	0	0.00853253	0.0352882	0.0604658	0.0521485	0.0109459	-0.0563637	-0.0641069	-0.0745067	0.0408735	-0.11538	0.064558	0.0756019	0.0872488	0.0758378	0.0371351	0.0173076
1217	0	-0.0427326	-0.0853925	-0.131266	-0.113063	-0.133203	-0.0872557	-0.0591263	-0.0184097	-0.120902	0.102492	-0.0360198	0.00352215	0.0102638	0.0767147	0.0600494	0.0646091	-0.0163058	-0.0476828	-0.0522738	-0.153025	0.100751	0	-0.0822746	-0.131676	-0.244	-0.209132	-0.233832	-0.10697	-0.0474633	-0.00215581	-0.00389673	0	0.0164181	0.0136925	0.00733213	-0.0441275	-0.0615301	-0.034995	-0.0554963	-0.0471446	-0.332517	0.285372	-0.0382843	-0.0865731	-0.0813266	-0.0760801	-0.00276982	0.00314297
1065	0	0.0179232	0.00805137	0.0152117	-0.0415434	-0.0586738	-0.0871505	-0.0556468	-0.0614593	0.0539468	-0.115406	0.175389	0.16075	0.159559	0.199603	0.209488	0.218585	0.170531	0.195446	0.183584	0.241193	-0.0576088	0	0.0325618	0.0238814	-0.00900257	-0.0756425	-0.10187	-0.0822925	-0.0757041	-0.069655	-0.0118577	0	0.020562	0.0338233	0.0295927	0.00217633	-0.0275103	-0.0618686	-0.0522186	-0.0507639	-0.00267801	-0.0480859	-0.321588	-0.332604	-0.314342	-0.328288	-0.33396	-0.360434
4052	0	0.0409637	0.0472654	0.0550346	-0.00614312	-0.0581333	-0.0870324	-0.146793	-0.168808	-0.0671059	-0.101703	-0.168992	-0.14238	-0.181382	-0.179693	-0.20916	-0.166087	-0.195916	-0.21849	-0.245838	-0.283323	0.037485	0	0.0143511	0.0596549	0.065735	0.034025	-0.0610389	-0.0601091	-0.097295	-0.091963	0.0472245	0	0.0255437	0.0406203	0.0771133	0.0465249	0.00283356	-0.0469447	-0.0905966	-0.114569	-0.00137661	-0.113192	0.0390349	0.00993461	0.00954837	-0.00872753	-0.0036384	-0.00820554
3416	0	0.015755	-0.0334163	0.150556	0.0713654	0.0343058	-0.0867801	-0.124354	-0.17132	-0.0510865	-0.120233	-0.147475	-0.262577	-0.24476	-0.226943	-0.0826421	-0.117355	-0.149453	-0.246787	-0.272268	-0.325024	0.0527562	0	0.130857	0.0638686	0.230024	0.00653251	0.00418556	-0.0848024	-0.0250424	-0.0465273	0.126462	0	-0.0412979	-0.0214691	-0.0580926	-0.0295676	-0.0526974	-0.153892	-0.155678	-0.185546	0.264827	-0.450373	-0.0511121	-0.0263582	-0.006544	-0.00624643	-0.0934915	-0.109467
45	0	-0.0209959	-0.0603675	-0.0380544	-0.0452546	-0.0614022	-0.0864445	-0.0902598	-0.0844713	-0.229842	0.145371	-0.0765272	-0.0355455	-0.019911	-0.0692355	-0.128304	-0.110468	-0.132097	-0.133561	-0.189878	-0.352599	0.162721	0	-0.0619776	-0.116984	-0.0453461	0.00652202	-0.0274618	-0.0308744	-0.0332265	0.0288797	0.0462298	0	-0.149522	-0.261824	-0.495618	-0.485208	-0.518765	-0.546776	-0.628075	-0.639678	-0.776252	0.136574	-0.318991	-0.395797	-0.549813	-0.566157	-0.545425	-0.505924
3889	0	0.0320244	0.0402085	0.0575438	0.0302232	-0.0188214	-0.0861982	-0.100329	-0.09261	-0.083005	-0.00960501	-0.0295119	-0.0232433	-0.0972194	-0.124721	-0.19817	-0.143286	-0.0440946	-0.0573296	-0.0349527	-0.058877	0.0239242	0	0.0257558	0.107916	0.152753	0.198882	0.0949522	-0.0716156	-0.0725118	-0.0871692	-0.0536399	0	0.0672696	0.127011	0.160747	0.0847549	0.066733	0.0085455	0.0140928	-0.00722693	0.0913563	-0.0985832	0.115654	0.109562	0.105664	0.0967026	0.0841478	0.067435
1434	0	-0.00449006	-0.0404697	-0.0391336	-0.0962346	-0.0505091	-0.0861753	-0.0555412	-0.10826	-0.0424943	-0.0657654	-0.0612111	-0.0691819	-0.0734067	-0.0832527	-0.0625723	-0.0849449	-0.0784609	-0.129832	-0.126201	-0.0724492	-0.053752	0	0.00348072	-0.0282741	-0.017092	-0.0948734	-0.0267753	-0.0689255	0.0130795	-0.0432696	-0.0312562	0	-0.00885902	-0.0298322	-0.0238368	-0.00125634	0.00222075	-0.0162449	-0.0694816	-0.0866919	-0.0115375	-0.0751543	-0.0959854	-0.127844	-0.133022	-0.113629	-0.0573839	-0.0326061
1070	0	0.003915	0.00355001	-0.03063	-0.0329017	-0.0794505	-0.0858374	-0.114627	-0.096125	-0.109311	0.0131857	-0.182108	-0.174746	-0.221162	-0.214177	-0.229596	-0.193204	-0.196838	-0.209385	-0.221168	-0.196568	-0.0245998	0	-0.00344634	0.0426045	0.00143923	0.0145861	-0.0683538	-0.0711068	-0.0873501	-0.0570649	-0.0948504	0	0.0248135	0.0696047	0.0938908	0.0911433	0.0525459	0.00563115	-0.000515915	-0.0189484	0.00111745	-0.0200658	0.1427	0.152181	0.121025	0.118427	0.107723	0.128556
1380	0	-0.0107857	-0.0150574	-0.00507173	-0.0257897	-0.0576828	-0.0857554	-0.0983111	-0.0878244	-0.0229035	-0.0649209	-0.134411	-0.134467	-0.184482	-0.177406	-0.19751	-0.196939	-0.224827	-0.248095	-0.242041	-0.240343	-0.00169785	0	-0.0107303	0.0350136	0.0379224	0.0373092	0.0048448	0.00466017	0.0153729	0.0198056	0.0830287	0	0.0143687	0.00475009	0.0265562	0.00940598	-0.0243725	-0.0625157	-0.111114	-0.129065	-0.0439662	-0.0850992	-0.0338486	-0.0598372	-0.0770561	-0.0803355	-0.0976898	-0.100598
58	0	-0.00223097	-0.0321631	-0.0152125	-0.0948827	0.00444195	-0.0857119	0.0134502	-0.0603835	-0.0526132	-0.00777023	0.0904546	0.0412009	0.0427751	0.0199759	0.155059	0.210142	0.260039	0.156064	0.128343	0.170704	-0.0423616	0	0.0470227	0.0155164	0.0552662	-0.159487	-0.115246	-0.255296	-0.0521596	-0.0982717	-0.132863	0	-0.0407507	-0.0304609	0.0222935	0.0649453	0.0223234	-0.0510456	-0.0618688	-0.0428343	-0.0120425	-0.0307918	-0.0420618	-0.0516868	-0.0834674	-0.133388	-0.168402	-0.132475
2174	0	-0.0309739	-0.0929216	-0.148946	-0.168073	-0.134659	-0.0856038	-0.0424716	-0.0209055	-0.0282488	0.0073433	-0.115993	-0.102178	-0.0745497	-0.017174	0.0561345	0.0784388	0.0338061	-0.0405737	-0.0777636	-0.0783777	0.000614099	0	-0.0447882	-0.134365	-0.247764	-0.3402	-0.329091	-0.235402	-0.11789	-0.0591345	-0.0658637	0	-0.00250468	0.00990588	0.0746802	0.0923969	0.0238466	-0.0246694	-0.0296234	0.0413304	0.0121031	0.0292273	-0.167383	-0.168985	-0.195086	-0.223755	-0.251584	-0.259466
372	0	-0.00617577	0.0374597	-0.0301407	-0.0405875	-0.121005	-0.0855782	-0.0719657	-0.0110004	-0.062895	0.0518947	-0.197518	-0.240183	-0.268687	-0.268428	-0.249407	-0.218803	-0.224922	-0.222379	-0.263628	-0.223166	-0.0404627	0	0.0364894	0.108629	0.0407695	0.0113014	-0.0997197	-0.0581737	-0.0471045	0.0551102	-0.0372472	0	-0.00838645	-0.0124895	0.0193828	0.0313721	0.0505807	0.034397	0.0200451	0.0151062	0.00534964	0.00975657	0.0155869	0.0205983	-0.00925081	-0.0111578	0.0140182	0.0240931
1682	0	-0.00539397	0.00328351	0.00259115	-0.0209567	-0.0798019	-0.085399	0.226695	0.426595	-0.0425901	0.469185	0.049195	0.00518144	-0.0065122	-0.0605653	-0.0526053	-0.0559677	-0.0477533	-0.0448478	-0.0493674	-0.0326891	-0.0166783	0	0.0386196	0.0589907	0.112352	0.0808437	0.0253608	0.0115494	0.320738	0.525158	0.039294	0	0.0285217	0.0113539	0.0200855	-0.001087	-0.00259285	-0.0200588	-0.0530206	-0.0741967	0.021153	-0.0953498	-0.0145626	-0.0437929	-0.0283271	-0.016376	0.00194315	0.000419483
3739	0	0.0278405	0.0245553	0.0263302	-0.0697883	-0.0793287	-0.085391	-0.0122631	0.00351857	0.000419799	0.00309877	0.0516543	0.044635	0.0531137	0.0606367	0.0777248	0.0506527	0.0399691	0.0346914	0.0570521	0.039797	0.0172551	0	0.0348598	0.0230959	0.0173478	-0.0958588	-0.078327	-0.0737058	0.00469984	-0.00187923	0.0122771	0	0.0121576	-0.0234981	-0.0379586	-0.0560521	-0.0487968	-0.067603	-0.104621	-0.11637	-0.120495	0.0041251	-0.0557308	-0.0710104	-0.0947757	-0.0561052	-0.0275003	-0.000605099
1058	0	0.00289451	-0.00123483	0.000607833	-0.0313858	-0.0554888	-0.0853485	-0.100129	-0.117969	0.0286635	-0.146633	-0.444673	-0.448753	-0.41173	-0.384228	-0.389983	-0.380869	-0.431168	-0.434421	-0.502675	-0.336545	-0.16613	0	0.00697404	-0.0341777	-0.0598367	-0.086076	-0.119293	-0.0988535	-0.110382	-0.0599677	-0.079465	0	0.00193334	-0.00484	-0.0325336	-0.0387283	-0.0480319	-0.0640857	-0.0810373	-0.100657	0.021901	-0.122558	-0.177598	-0.174211	-0.148517	-0.167501	-0.187622	-0.203675
3020	0	-0.00228212	-0.00994173	-0.0315958	-0.0556625	-0.0732441	-0.0853236	-0.0801894	-0.0675235	-0.0125752	-0.0549483	-0.0684438	-0.0637016	-0.0435228	-0.0212628	3.49e-06	0.0041237	-0.0284125	-0.0453351	-0.0600505	0.0179806	-0.0780311	0	-0.00702425	-0.0348627	-0.0787768	-0.12411	-0.145812	-0.125355	-0.103298	-0.0759167	-0.0989996	0	0.0251565	0.0300136	0.00185634	-0.0207403	-0.00763465	0.0225775	0.0348548	0.0257264	0.0515791	-0.0258527	0.117347	0.102931	0.113636	0.105177	0.119508	0.112485
2048	0	-0.00405892	-0.00187822	-0.00694176	-0.0412214	-0.0459433	-0.0849519	-0.130574	-0.215331	0.0191128	-0.234443	-0.052196	-0.0552328	-0.0458977	-0.0509886	-0.0875809	-0.048953	-0.0766622	-0.0323146	-0.0921874	0.0254395	-0.117627	0	-0.00102217	-0.00817649	-0.00814917	-0.00583657	-0.0491863	-0.0604857	-0.150455	-0.175339	-0.0585227	0	-0.000464737	0.0161203	-0.00965878	-0.0179526	-0.0157877	0.00555929	-0.00182598	-0.0281906	0.0291367	-0.0573273	-0.0165005	-0.0142619	-0.00102933	0.00495976	0.00285532	-0.022054
3772	0	-0.0466367	-0.0258532	-0.110718	-0.0717794	-0.0967865	-0.0847399	-0.0880019	-0.0713432	-0.0226644	-0.0486789	-0.248797	-0.26234	-0.266972	-0.227697	-0.185352	-0.141151	-0.186211	-0.193805	-0.224564	-0.172257	-0.0523071	0	-0.0330939	-0.007678	-0.131818	-0.135225	-0.204432	-0.147326	-0.142994	-0.0955756	-0.0992038	0	-0.00711171	-0.079792	-0.137254	-0.15774	-0.135457	-0.125253	-0.128184	-0.136967	-0.107722	-0.0292448	-0.0521698	-0.0563124	-0.0458096	-0.0317019	-0.0204545	-0.00769915
3244	0	0.0196019	0.0559268	0.102729	0.0974344	0.0181998	-0.0846892	-0.209359	-0.217518	-0.0774116	-0.140106	0.085523	0.0837154	0.0467505	0.0250997	0.0836665	0.114461	0.156903	0.061442	0.073932	-0.118102	0.192034	0	0.0214095	0.0946993	0.163153	0.0992909	-0.0107382	-0.156069	-0.185278	-0.205927	0.126213	0	0.00141781	-0.0182355	0.00550021	0.0152054	0.0890718	0.104859	0.0945947	0.0522335	0.092741	-0.0405075	-0.0632544	-0.0447763	-0.012249	-0.0111605	0.0245813	0.0289377
3782	0	0.000451804	-0.00042351	-0.008363	-0.036212	-0.0632565	-0.0844298	-0.0617904	-0.050529	0.0343702	-0.0848992	0.0349574	0.0196089	0.0224682	0.0756445	0.0717527	0.102796	0.0608686	0.121053	0.0958926	0.0939672	0.00192545	0	0.0158003	0.0120657	-0.0490501	-0.0730074	-0.131095	-0.110341	-0.147886	-0.111464	-0.0246396	0	0.00573287	0.0155296	0.0101522	-0.0113748	-0.043406	-0.080258	-0.0631987	-0.0537616	0.0353356	-0.0890972	0.155035	0.16525	0.198485	0.164855	0.149878	0.11641
224	0	0.00420952	-0.0368669	-0.0381645	-0.0608007	-0.0881245	-0.0844118	-0.0774597	-0.0527539	0.0278272	-0.0805812	0.0567729	0.0700605	0.140031	0.135025	0.152685	0.136987	0.0990088	0.0803265	0.0783496	0.131677	-0.0533271	0	-0.00907815	-0.120125	-0.116417	-0.156713	-0.168339	-0.126648	-0.101013	-0.0743308	-0.0470766	0	0.00353145	0.0168511	0.0710135	0.0968637	0.0714808	0.0531244	0.0321468	0.0372286	-0.00060755	0.0378361	0.135637	0.108671	0.0802228	0.0203237	-0.0325869	-0.0481763
3399	0	-0.00685515	-0.0162317	-0.00857462	-0.0145414	-0.0265813	-0.0842378	-0.115906	-0.148796	-0.0349927	-0.113804	0.041555	0.00810392	0.0206854	0.00701765	0.0681758	0.0764086	0.0600928	0.0985395	0.124011	0.133317	-0.0093058	0	0.0265959	0.0046379	0.0259627	-0.0411623	-0.0614348	-0.102776	-0.17289	-0.231253	-0.126755	0	0.0512473	-0.0414941	-0.0851867	-0.187605	-0.0878778	-0.0613043	-0.106114	-0.194392	-0.296149	0.101757	-0.188453	-0.20609	-0.226083	-0.135109	-0.0595805	-0.0106858
1136	0	0.0140636	-0.0102673	-0.0118186	-0.04851	-0.0557887	-0.0841959	-0.101427	-0.117118	0.00566795	-0.122786	-0.132713	-0.120333	-0.119547	-0.098555	-0.117401	-0.107927	-0.131235	-0.123718	-0.152568	-0.0711792	-0.081389	0	0.00168446	-0.0234326	-0.0459762	-0.0638216	-0.0805745	-0.0856738	-0.110421	-0.0972625	-0.0558654	0	0.0116367	0.0322971	0.0268122	0.0264161	0.0049839	-0.028567	-0.043286	-0.0545769	0.0651989	-0.119776	0.0722771	0.069753	0.0669034	0.065223	0.0376307	0.0289128
1674	0	0.0387134	0.0548841	0.103813	-0.00849949	-0.0537596	-0.083998	-0.0428927	-0.052069	0.219017	-0.271086	-0.0544694	-0.0758771	-0.0867128	-0.104073	-0.108517	-0.123027	-0.113859	-0.119211	-0.118815	-0.16231	0.0434952	0	0.0601211	0.0871275	0.153417	0.0455481	0.0147985	-0.0246083	0.0218487	0.0122763	0.326858	0	0.00399781	-0.0259851	-0.0544071	-0.0663827	-0.0493794	0.0430869	0.02322	0.0733546	-0.420105	0.493459	-0.08389	-0.073569	-0.154818	-0.12144	-0.00744456	0.0720221
1461	0	0.0394339	0.0438154	-0.0262895	-0.0948835	-0.08748	-0.0838065	-0.15986	-0.237751	NaN	NaN	-0.130533	-0.107507	-0.146554	-0.270699	-0.367606	-0.352179	-0.218387	-0.0785637	-0.00563697	NaN	NaN	0	0.0164084	0.0598367	0.113876	0.14219	0.134166	0.00404751	-0.211829	-0.362646	NaN	0	0.0318692	-0.126919	-0.147864	-0.240352	-0.0854682	-0.0350665	-0.0548979	-0.155234	-0.148985	-0.00624946	-0.141613	-0.177571	-0.169007	-0.0830243	-0.0728422	-0.100985
214	0	-0.090199	-0.270597	-0.339547	-0.20685	-0.0543837	-0.083795	-0.224654	-0.295084	-0.386454	0.0913705	-0.342204	-0.36071	-0.397723	-0.327796	-0.132422	0.0021683	-0.0494696	-0.208047	-0.287336	-0.40701	0.119674	0	-0.0716926	-0.215078	-0.353955	-0.416631	-0.398756	-0.376529	-0.358811	-0.349952	-0.321648	0	-0.0059142	-0.0609391	-0.013896	-0.0302764	-0.012453	-0.0625729	-0.0374199	-0.0462781	0.347538	-0.393816	0.0945565	0.0711425	0.184808	0.0963908	0.060832	-0.0454368
122	0	0.0112217	0.00408442	-0.00114972	-0.0526442	-0.0754517	-0.0837784	-0.0496064	-0.0400689	0.0330682	-0.0731371	0.136514	0.127422	0.140951	0.203086	0.22713	0.245897	0.202146	0.221537	0.202265	0.220277	-0.0180114	0	0.0203137	-0.000352368	-0.067722	-0.14326	-0.184834	-0.14941	-0.134629	-0.10582	-0.0506943	0	-0.00271317	0.0192062	0.000964835	0.0092275	-0.0275634	-0.060153	-0.069374	-0.0667499	0.101521	-0.168271	-0.183697	-0.189492	-0.150382	-0.201109	-0.202535	-0.23616
1897	0	-0.019719	-0.0371701	-0.0723331	-0.0587833	-0.0864519	-0.0837295	-0.136984	-0.132573	-0.201287	0.0687141	-0.202165	-0.0892864	0.0484696	0.00972133	-0.161118	-0.261226	-0.287629	-0.190956	-0.215629	-0.16948	-0.0461494	0	-0.132597	-0.287804	-0.284219	-0.0998296	-0.0273909	0.00173518	-0.148193	-0.119108	-0.233972	0	-0.0140357	-0.0226687	0.0194228	0.0468845	0.0379985	-0.0149757	-0.0452635	-0.0575237	0.0604234	-0.117947	-0.0563221	-0.0534771	-0.0298645	-0.0581292	-0.0849557	-0.0938112
1448	0	-0.0173168	-0.0217053	-0.0537151	-0.0847073	-0.088851	-0.0836684	-0.0625302	-0.072947	0.0242186	-0.0971656	-0.0924029	-0.0825256	-0.0732072	-0.0439777	-0.0312278	-0.0221383	-0.048604	-0.0410814	-0.0421701	-0.0275698	-0.0146002	0	-0.0271942	-0.0409011	-0.10214	-0.145882	-0.159116	-0.127467	-0.113852	-0.12318	-0.0406146	0	0.00299342	-0.00524283	-0.0205445	-0.0362417	-0.042898	-0.0424355	-0.0597405	-0.0710506	0.0326953	-0.103746	0.00883295	0.0353344	0.0627554	0.0635632	0.0179092	0.0088668
1401	0	0.00813331	0.00252099	-0.0298989	-0.0540342	-0.0754215	-0.0836572	-0.095167	-0.107891	-0.0135058	-0.0943856	-0.06856	-0.100229	-0.128014	-0.147391	-0.15478	-0.137629	-0.157843	-0.133826	-0.145141	-0.139919	-0.0052219	0	0.0398018	0.0619748	0.0489317	0.0321854	-0.00635251	0.00562599	-0.0299012	-0.0313104	0.0578533	0	0.00928657	-0.00369166	-0.0171429	-0.0262232	-0.051357	-0.077178	-0.118451	-0.117534	-0.151054	0.0335201	-0.0739851	-0.0632556	-0.0798871	-0.0377677	-0.0253712	-0.0113446
2318	0	-0.00946061	-0.0283818	-0.0565909	-0.0846272	-0.0935382	-0.0834966	-0.0641672	-0.0545025	-0.0842771	0.0297746	0.081763	0.0479919	-0.0195505	-0.0769309	-0.0903783	-0.070831	-0.062222	-0.0637749	-0.0645514	-0.0934601	0.0289087	0	0.0243105	0.0729316	0.102103	0.0875141	0.0590558	0.0604884	0.0813707	0.0918119	0.090946	0	0.00132323	0.00525683	0.0104776	0.00178832	-0.022098	-0.0340924	-0.0189976	0.00209432	NaN	NaN	0.0729456	0.0794387	0.0550246	-0.00678978	-0.0617526	-0.0724636
2184	0	-0.00321023	-0.0096307	-0.0261136	-0.0494488	-0.0708315	-0.0834093	-0.0859246	-0.0871823	0.104268	-0.19145	0.0391035	0.0455366	0.058403	0.0622029	0.0505032	0.047437	0.0685038	0.0986371	0.113704	0.235307	-0.121603	0	-0.00964341	-0.0289302	-0.0492131	-0.0608486	-0.079165	-0.11281	-0.145458	-0.161783	-0.0919352	NaN	NaN	NaN	NaN	NaN	NaN	NaN	NaN	NaN	NaN	NaN	NaN	NaN	NaN	NaN	NaN	NaN
2736	0	0.00179617	-0.00247423	-0.0148369	-0.0568626	-0.0678294	-0.0832012	-0.0144255	-0.000994198	0.0035579	-0.0045521	-0.100125	-0.135377	-0.112689	-0.0678932	-0.0156727	-0.0412218	-0.0715533	-0.097755	-0.0915188	-0.0048668	-0.0866521	0	0.0370481	0.0100903	-0.0470685	-0.141315	-0.126732	-0.111773	-0.0167954	-0.0096002	-0.0917002	0	0.0221545	0.0180855	0.0262839	0.00305688	-0.00415926	-0.0200214	-0.0220718	-0.0316095	-0.00128934	-0.0303201	0.00168231	0.000618011	0.0145455	0.022885	0.020183	0.00380202
1720	0	-0.0185408	-0.0633173	-0.0356424	-0.0494022	-0.0170235	-0.0831177	-0.0913834	-0.132653	0.208225	-0.340878	-0.0425582	-0.0515815	-0.0483627	-0.115495	-0.188908	-0.159423	-0.104794	-0.0890207	-0.124815	0.207488	-0.332303	0	-0.00951751	-0.0575128	0.0372946	0.0969472	0.0998413	-0.0208815	-0.0449208	-0.0503956	-0.0418212	0	-0.00857432	-0.0219159	-0.0248077	-0.014563	0.00329832	-0.0131236	-0.0240397	-0.0339775	-0.0539031	0.0199255	-0.0242853	-0.00323435	-0.0161347	0.0143501	0.000831787	0.0101139
2836	0	-0.000115873	-0.0224918	-0.067012	-0.105365	-0.115405	-0.0831175	-0.0368133	-0.00665285	NaN	NaN	-0.0262239	-0.0504208	-0.0382666	0.0344356	0.108185	0.122433	0.0732102	0.0200171	-0.0085645	NaN	NaN	0	0.024081	-0.0104492	-0.127671	-0.239773	-0.264062	-0.182552	-0.0830543	-0.0243123	NaN	0	0.00038227	-0.0293759	-0.0199539	-0.052189	-0.0375091	-0.0349282	-0.0577053	-0.0961226	0.0346141	-0.130737	-0.00749775	-0.0481045	-0.0329033	-0.00191945	0.0373336	0.0538744
1615	0	0.0297967	0.102652	0.113533	0.0481244	-0.00959152	-0.083115	-0.0328408	-0.0626428	0.100479	-0.163122	0.0254884	0.0481104	0.0968146	0.130368	0.306495	0.202118	0.164359	-0.0523244	-0.01084	0.0564592	-0.0672991	0	0.00717466	0.0313253	0.00865328	-0.232882	-0.186221	-0.221986	0.0449719	-0.0263145	0.0695081	0	-0.00575718	-0.0265896	-0.000990739	0.00139439	-0.00185986	-0.0130347	-0.00357009	0.00716495	0.00175715	0.0054078	-0.0273123	-0.0453531	-0.0581028	-0.0836775	-0.0965104	-0.10712
288	0	0.00335327	0.00719403	0.00337077	-0.0250881	-0.0618962	-0.083076	-0.094789	-0.100456	-0.0021548	-0.0983009	-0.0890031	-0.102305	-0.0989795	-0.0753128	-0.0712244	-0.0685115	-0.102082	-0.0981682	-0.11452	-0.060039	-0.0544806	0	0.0166548	0.0171704	-0.0103195	-0.0428668	-0.0823877	-0.0699966	-0.0856239	-0.0749392	-0.0311189	0	0.0068782	0.00371963	-0.00859168	-0.0275507	-0.0497815	-0.0637032	-0.0820557	-0.0848761	-0.0340777	-0.0507984	-0.0278559	-0.035313	-0.0178913	-0.000458103	0.0310303	0.0136283
1933	0	-0.0242824	0.00777588	-0.00490855	0.020832	-0.0305872	-0.0829316	-0.175561	-0.223766	0.00125144	-0.225017	-0.109328	-0.150353	-0.19392	-0.197381	-0.222422	-0.181069	-0.201061	-0.196364	-0.225396	-0.142036	-0.0833602	0	0.0167425	0.0923684	0.0831444	0.133926	0.0411542	0.00880144	-0.0885249	-0.107698	0.0339594	0	-0.00805045	0.0240334	0.0304125	0.0756768	0.0399874	-0.0102631	-0.0214062	-0.0063055	0.151671	-0.157976	0.00617215	0.0256975	0.0320767	0.0277238	-0.0163444	0.00112089
2380	0	-0.00743485	-0.0498302	-0.00246002	-0.0190141	-0.0468784	-0.0827806	-0.106947	-0.120512	-0.0495497	-0.0709627	-0.0905736	-0.0542103	-0.0487185	-0.0421161	-0.0466999	-0.0624672	-0.0674916	-0.100679	-0.0891888	0.0113997	-0.100589	0	-0.0437982	-0.0916853	-0.0509176	-0.0628878	-0.0749848	-0.105863	-0.0968418	-0.121897	-0.151523	0	-0.0681157	-0.0644456	-0.118029	-0.0513289	-0.0382606	0.0464273	0.0581533	0.0962745	-0.136755	0.233029	0.00047685	-0.00727573	-0.0825698	-0.112493	-0.0491677	0.00322419
124	0	0.025604	0.0368575	0.0431469	-0.00613956	-0.0489025	-0.0825042	-0.0793186	-0.0795497	0.0591809	-0.138731	0.0775705	0.0703316	0.0683946	0.102776	0.0965062	0.103269	0.0474955	0.0451928	0.0074535	0.108928	-0.101475	0	0.0328428	0.0460334	0.0179409	-0.0250753	-0.0746009	-0.0524293	-0.046941	-0.00943279	0.027823	0	0.00869195	0.0272882	-0.00576252	-0.0207375	-0.0449223	-0.05737	-0.0716714	-0.0817764	0.0259088	-0.107685	-0.1755	-0.186595	-0.174147	-0.189004	-0.179916	-0.194189
3725	0	-0.0149314	-0.0194336	-0.0419074	-0.0550212	-0.0651891	-0.082501	-0.0937173	-0.112451	0.0115597	-0.124011	-0.097631	-0.0936633	-0.0811531	-0.0368189	-0.0355383	0.000786632	-0.0439603	-0.0421274	-0.102906	0.0017273	-0.104633	0	-0.0188991	-0.0359114	-0.10272	-0.117114	-0.163607	-0.136172	-0.149221	-0.107176	-0.0877986	0	0.000963038	-0.0300819	-0.0712766	-0.0948091	-0.0882679	-0.0833332	-0.103127	-0.126287	-0.0635505	-0.0627369	-0.0222359	-0.0162235	-0.00610149	-0.00555948	0.00303725	-0.00279445
3799	0	-0.0264522	-0.0232847	-0.0323647	-0.0111442	-0.0250201	-0.0824949	-0.0927615	-0.102882	-0.0114588	-0.091423	0.00871894	-0.0207795	-0.0772332	-0.0277181	-0.0162743	0.0166554	-0.0320662	-0.0252299	-0.0296874	-0.0308585	0.00117112	0	0.00304621	0.0626674	0.00407237	0.0138491	-0.0329566	-0.0417097	-0.0588126	-0.0644755	0.0281186	0	-0.0324371	-0.0652759	-0.0620916	-0.044841	-0.0582408	-0.116548	-0.188103	-0.17846	-0.169941	-0.00851914	-0.201394	-0.194235	-0.248693	-0.212252	-0.186056	-0.164612
795	0	-0.0471765	-0.14153	-0.185102	-0.130718	-0.0637517	-0.0821615	-0.151352	-0.185947	-0.347479	0.161532	-0.34983	-0.356766	-0.370639	-0.339861	-0.257496	-0.219554	-0.277624	-0.380343	-0.431703	-0.470692	0.038989	0	-0.0402401	-0.12072	-0.195071	-0.223051	-0.194027	-0.154368	-0.120838	-0.104074	-0.226617	NaN	NaN	NaN	NaN	NaN	NaN	NaN	NaN	NaN	NaN	NaN	NaN	NaN	NaN	NaN	NaN	NaN
2932	0	-0.0143817	-0.00752002	-0.0998452	-0.141237	-0.154438	-0.0818861	-0.0286769	0.020827	-0.0392742	0.0601012	-0.0644512	-0.131736	-0.189647	-0.289444	-0.306078	-0.250114	-0.220909	-0.183495	-0.232896	-0.14827	-0.0846262	0	0.0529027	0.117676	0.125147	0.10039	0.0312245	0.0745717	0.0903668	0.189272	0.0445442	0	-0.0251468	-0.0369348	-0.0455033	-0.0240316	0.011871	-0.00473691	-0.0160589	-0.0465241	-0.0175886	-0.0289355	-0.0691738	-0.0365807	-0.0524575	-0.0165364	-0.0281674	-0.0221688
3172	0	-4.2e-05	-0.0171625	-0.0245302	-0.0587494	-0.0675637	-0.0815257	-0.0541322	-0.0493512	0.0537121	-0.103063	-0.00977754	-0.0249301	-0.00916857	0.00575312	0.0246329	0.0240971	0.015338	0.0223652	0.0152154	0.076463	-0.0612476	0	0.0151105	-0.0177715	-0.0400608	-0.0931598	-0.101438	-0.106641	-0.0862749	-0.0743441	-0.0325284	0	0.00385253	0.00828395	0.00216137	-0.00417165	-0.0295432	-0.0662589	-0.0617334	-0.0566223	0.087861	-0.144483	0.0239115	0.0374766	0.0416625	0.0117222	-0.0350707	-0.0524619
830	0	0.0151565	0.0129555	0.018681	-0.0179304	-0.0546741	-0.0815042	-0.0964101	-0.104272	0.0650394	-0.169312	-0.113895	-0.131044	-0.156428	-0.134715	-0.121566	-0.107126	-0.131316	-0.141795	-0.143801	-0.0861772	-0.0576238	0	0.0323055	0.0554887	0.0395014	-0.010259	-0.0614433	-0.0640828	-0.0685094	-0.074366	0.0373219	0	0.00486962	0.0161055	0.0427121	0.0416322	0.00353129	-0.0571781	-0.0863875	-0.0935593	0.0139709	-0.10753	0.00541878	0.00748079	0.0160324	0.00999658	-0.0174492	-0.0262011
526	0	-0.028834	-0.0947841	-0.0682606	-0.0756944	-0.0440353	-0.0814289	-0.0494779	-0.034873	-0.0134725	-0.0214005	-0.0355635	-0.0368029	-0.0133711	-0.0639964	-0.0746941	-0.0865305	-0.0954002	-0.0478246	-0.0508877	0.0342064	-0.085094	0	-0.0275946	-0.116976	-0.0398276	-0.0365638	0.00693176	-0.0215922	-0.0372167	-0.0195488	-0.0832424	0	-0.00759155	-0.00678281	0.023202	0.0526858	0.0770382	0.0964251	0.102066	0.108247	-0.0262136	0.13446	0.0027352	0.0191196	0.0254425	0.0250438	0.0218376	0.00965531
3335	0	-0.0493499	-0.067007	-0.118171	-0.0503173	-0.0701159	-0.0812507	-0.236676	-0.297747	-0.039767	-0.25798	-0.273073	-0.310692	-0.303568	-0.287813	-0.20362	-0.143709	-0.149699	-0.243595	-0.29129	-0.188771	-0.102519	0	-0.0117301	-0.0365115	-0.103431	-0.11977	-0.199479	-0.204624	-0.266153	-0.27953	-0.124069	0	-0.0415615	-0.0275867	0.00727871	0.0527285	0.0780763	0.026823	-0.00892745	-0.0739499	0.169646	-0.243596	0.028162	0.0590568	0.0562184	0.0646142	-0.00936145	-0.0359992
1650	0	0.0707526	0.0793427	0.0880386	-0.0245598	-0.0725309	-0.0812494	-0.068055	-0.0374608	0.0352788	-0.0727396	-0.06817	-0.0723382	-0.10623	-0.0812217	-0.0446493	-0.0372717	-0.0642178	-0.0641704	-0.0611397	-0.106506	0.0453662	0	0.0749208	0.117403	0.10109	-0.0480805	-0.103429	-0.0852016	-0.0720546	-0.0444911	0.0736147	0	-0.0289275	-0.0107842	0.0100046	0.0622132	0.00931659	-0.0422779	-0.0911678	-0.0754665	0.10182	-0.177286	0.164791	0.151944	0.17014	0.145796	0.12646	0.0893649
1396	0	-0.0181978	-0.0736814	-0.10142	-0.125158	-0.097032	-0.0811675	-0.0388782	-0.0273061	-0.0052545	-0.0220516	-0.0279088	-0.103294	-0.148068	-0.119882	-0.0518604	-0.0207107	-0.00572461	-0.0190425	-0.00302475	-0.0828416	0.0798168	0	0.0571872	0.0464781	-0.00944667	-0.101206	-0.10423	-0.103352	-0.0477445	-0.0521901	0.0496783	0	-0.0185317	-0.0254442	0.000842549	0.0289006	0.0420597	0.051685	-0.00816212	-0.0271637	-0.10438	0.0772165	-0.000333836	-0.0754526	-0.135595	-0.123143	-0.0539927	-0.0306186
3213	0	-0.00532747	0.0034039	-0.0119374	-0.0244889	-0.0644918	-0.0809648	-0.107452	-0.112197	0.0641443	-0.176342	-0.0753885	-0.104037	-0.102087	-0.0938596	-0.0663386	-0.0581016	-0.0762781	-0.0860207	-0.105151	-0.0045855	-0.100565	0	0.023321	0.0301029	0.00653373	-0.0335387	-0.0817787	-0.0800751	-0.0968201	-0.0824352	-0.00665865	0	0.0131682	0.00825517	-0.00644509	-0.0297558	-0.0403171	-0.0696645	-0.0857056	-0.100846	-0.00917765	-0.0916687	-0.0322275	-0.0289957	-0.0247725	-0.0155762	-0.0171336	-0.0293619
1133	0	-7.4e-06	-0.0056495	0.0016307	-0.0171969	-0.0263209	-0.0809252	-0.0878875	-0.110118	0.0099489	-0.120067	-0.106348	-0.0856674	-0.0394411	-0.0290964	-0.0541442	-0.08044	-0.0992348	-0.0947273	-0.108477	-0.042444	-0.0660331	0	-0.0206876	-0.072556	-0.0756205	-0.0694003	-0.0522285	-0.088038	-0.0995079	-0.107989	-0.0539547	0	-0.00192117	-0.0223931	-0.0336474	-0.0483508	-0.043338	-0.0594655	-0.0768564	-0.090291	-0.094069	0.003778	0.00997162	0.0147153	0.00639199	0.0341887	0.0475373	0.062991
915	0	-0.0392407	-0.0263471	-0.0902752	-0.103761	-0.122044	-0.0805958	-0.0460609	-0.0185235	-0.149775	0.131252	0.0875259	0.0936542	0.107071	0.0927398	0.0452459	0.0785776	0.0394435	0.0725509	0.0281769	-0.0271248	0.0553017	0	-0.045369	-0.0458923	-0.0954891	-0.0614812	-0.113096	-0.0325134	-0.0310859	0.0408255	-0.0351245	0	-0.00567563	0.0154126	0.0261771	0.0321992	0.0053361	-0.01437	0.024833	0.0338325	0.0861416	-0.0523091	0.0979872	0.117533	0.143237	0.123803	0.0756493	0.048474
514	0	0.0167155	0.0271055	0.0364994	-0.00100532	-0.051138	-0.0802607	-0.107967	-0.111106	0.0299704	-0.141077	-0.157091	-0.138184	-0.181614	-0.162612	-0.19411	-0.141394	-0.17036	-0.163509	-0.19281	-0.129873	-0.0629376	0	-0.00219238	0.0516281	0.0420201	0.0360136	-0.0668358	-0.0669926	-0.10155	-0.0753875	0.00275159	0	0.0329887	0.034459	0.0288466	-0.0169803	-0.00276837	-0.0222726	-0.0349606	-0.0789051	0.00783776	-0.0867429	0.0194082	0.00644985	0.00400049	0.0408064	0.0575024	0.0588951
3165	0	-0.0171292	-0.0780319	-0.167152	-0.130535	-0.100544	-0.0801522	-0.144298	-0.154107	-0.370122	0.216015	-0.302035	-0.244552	-0.154888	-0.0891607	-0.116436	-0.149014	-0.126826	-0.123441	-0.131744	-0.0841429	-0.0476015	0	-0.0746117	-0.225178	-0.380026	-0.316133	-0.253565	-0.255361	-0.322892	-0.324397	-0.588014	NaN	NaN	NaN	NaN	NaN	NaN	NaN	NaN	NaN	NaN	NaN	NaN	NaN	NaN	NaN	NaN	NaN
2195	0	-0.0431427	-0.0885426	-0.119041	-0.110055	-0.0997406	-0.0801293	-0.0787592	-0.0964206	-0.134094	0.037673	-0.21338	-0.215693	-0.134862	-0.115613	-0.110595	-0.0916612	-0.117605	-0.05062	-0.0903676	-0.0883915	-0.00197605	0	-0.0408291	-0.16706	-0.216808	-0.21284	-0.221459	-0.175904	-0.241519	-0.219433	-0.259082	0	-0.0136255	-0.0147782	-0.0799835	-0.0218451	0.0445676	0.0769786	0.0326024	-0.0113344	0.00870894	-0.0200434	0.0109272	0.0280603	0.0176163	0.02823	-0.00857861	-0.00581232
393	0	-0.0259674	0.0096752	-0.0650091	-0.0614805	-0.0711253	-0.0798793	-0.120038	-0.174944	-0.0383686	-0.136575	0.0805631	0.0466546	0.0141853	0.0161546	0.0710181	0.108754	0.075083	0.0545874	0.0289246	-0.133126	0.162051	0	0.00794107	0.076053	-0.000600681	-0.0519355	-0.0993167	-0.0743993	-0.0940622	-0.123306	0.17532	0	0.0070783	0.0432909	0.038568	0.0392206	0.0258987	0.0360811	0.050611	0.0661945	0.0279193	0.0382752	-0.0516167	-0.054049	-0.0450022	-0.0403091	-0.0259338	-0.00482037
937	0	-0.0021057	-0.00465297	-0.0170412	-0.0444965	-0.0674823	-0.0797062	-0.0796086	-0.0860229	-0.000737165	-0.0852857	0.026341	0.0119047	0.0143026	0.0255133	0.0396423	0.0319853	-0.00130555	-0.0071929	-0.0240588	0.0400324	-0.0640912	0	0.0123305	0.0073854	-0.0162135	-0.0577979	-0.0731266	-0.0520597	-0.0460747	-0.0356231	-0.0144286	0	0.00175528	-0.0119007	-0.0563897	-0.0923724	-0.0866853	-0.0816773	-0.10072	-0.12321	-0.142161	0.0189504	-0.114073	-0.112749	-0.12958	-0.0960561	-0.085279	-0.0830811
1148	0	0.0161106	-0.0395859	-0.0161761	-0.0294143	0.00356628	-0.0796793	-0.00983743	0.0052016	0.262632	-0.25743	0.00465945	0.0367454	0.0058311	0.0992082	0.0997864	0.160354	0.0928929	0.248267	0.364118	0.575334	-0.211215	0	-0.0159754	-0.0407576	-0.110725	-0.124541	-0.152128	-0.167913	-0.253445	-0.354257	-0.308043	0	-0.0145087	-0.0432661	-0.0929917	-0.0968753	-0.0689724	-0.0777003	-0.0645736	-0.0698407	-0.0277171	-0.0421236	0.0262192	0.0490294	0.0256203	0.0364893	0.0356993	0.0558795
957	0	-0.00530625	-0.0131782	-0.0331881	-0.0487454	-0.0682311	-0.0794287	0.121962	0.224412	0.0261354	0.198276	0.0986905	0.0899858	0.106394	0.10491	0.127078	0.114467	0.116716	0.104356	0.113103	0.132649	-0.0195461	0	0.00339841	-0.0208815	-0.0394075	-0.0771327	-0.0840079	-0.0974543	0.116296	0.209999	-0.0078235	0	0.0002308	-0.0168571	0.000694284	0.000566484	-0.00727525	-0.0380318	-0.0453681	-0.0505017	-0.0188694	-0.0316323	0.0398169	0.0412699	0.0498511	0.0451406	0.0474847	0.0409031
1423	0	0.0146705	0.00768584	-0.002117	-0.0556626	-0.0729953	-0.0793919	-0.05787	-0.0479417	-0.0542302	0.00628854	-0.0222154	-0.0147703	-0.0305524	-0.0416681	-0.0329346	-0.0168621	-0.00255982	-0.0253154	-0.020803	-0.0680222	0.0472192	0	0.00722551	0.0160228	0.0173357	-0.0449434	-0.0783486	-0.0990475	-0.05477	-0.049354	-0.00842336	0	-0.0219073	-0.0133405	-0.0462578	-0.0301855	0.0065281	0.0592677	0.0506665	0.0429934	-0.137615	0.180608	0.0400696	0.0349368	-0.0431912	0.0155256	0.0433021	0.116414
3229	0	-0.0132504	-0.00751345	-0.0208911	-0.0378929	-0.0707136	-0.078911	-0.0695011	-0.0569693	-0.0334026	-0.0235667	-0.108123	-0.116806	-0.141065	-0.139444	-0.144935	-0.129518	-0.151658	-0.151303	-0.162392	-0.106404	-0.0559878	0	-0.00456705	0.0254285	0.0104303	-0.00108092	-0.0493178	-0.035376	-0.0263209	-0.00269961	-0.0351207	0	0.0114425	0.0240368	0.00715417	-0.0048971	-0.0184564	-0.0148407	-0.030233	-0.0332755	0.058486	-0.0917616	-0.0460806	-0.0510187	-0.0579341	-0.050957	-0.0595172	-0.068523
2038	0	0.0160071	0.0377424	0.026171	-0.0109874	-0.0760558	-0.0788645	-0.215642	-0.268747	-0.0498078	-0.218939	-0.301706	-0.220464	-0.0637837	-0.112859	-0.202432	-0.168515	-0.128714	-0.0220515	-0.1177	0.0366952	-0.154395	0	-0.0652351	-0.20018	-0.162675	-0.110262	-0.209246	-0.251857	-0.495296	-0.452753	-0.388209	0	0.000753019	-0.00176692	-0.025813	-0.035289	-0.0412155	-0.0615755	-0.0874134	-0.082299	-0.0250551	-0.0572438	-0.099075	-0.0855047	-0.100491	-0.0737027	-0.071151	-0.0749844
1234	0	-0.00596387	-0.00445057	-0.0118109	-0.0300321	-0.0424467	-0.078622	-0.0943425	-0.139416	-0.0749819	-0.0644343	0.053103	0.0185364	-0.0128321	-0.0731771	-0.0297031	0.0161908	0.0213971	-0.0538221	-0.0548301	-0.1707	0.11587	0	0.0286028	0.0614846	0.114469	0.0527741	-0.00553446	-0.046916	0.0125827	-0.0314831	0.148821	0	-0.00391101	0.050053	0.0696586	0.0943308	0.037708	0.0188253	0.00477572	0.0283595	0.00990205	0.0184574	0.131744	0.137227	0.127975	0.0807232	0.0141745	0.00793932
1548	0	0.0140524	0.0238329	0.0433006	-0.00160692	-0.0237177	-0.078616	-0.098112	-0.144581	0.13327	-0.277852	0.180655	0.171194	0.236253	0.292189	0.302141	0.317111	0.210372	0.230449	0.121663	0.421185	-0.299521	0	0.0235133	-0.0317654	-0.0682338	-0.123093	-0.160174	-0.108332	-0.147906	-0.0855896	-0.107259	0	-0.0210994	-0.0406065	-0.0558411	-0.0354929	-0.0475054	-0.0876854	-0.101707	-0.106377	0.0589456	-0.165323	-0.0354443	-0.0257063	-0.0264979	-0.0642092	-0.0919013	-0.0762827
2844	0	-0.0194701	-0.045503	-0.0578572	-0.0632798	-0.0493161	-0.0784617	-0.031696	-0.0288912	0.005347	-0.0342382	-0.10808	-0.126159	-0.154208	-0.182736	-0.175336	-0.165097	-0.169677	-0.183583	-0.176567	-0.155332	-0.0212345	0	-0.00139099	0.000624917	0.0167992	0.00397646	0.00770093	-0.0168648	0.0438077	0.039596	0.0525997	0	0.00681894	0.00506004	0.00895324	0.0106657	0.000346642	-0.0171549	-0.0508167	-0.0572844	0.0384078	-0.0956922	-0.052968	-0.0615798	-0.0711875	-0.0499755	-0.0532692	-0.0566163
2409	0	0.00347162	-0.0184739	-0.0141863	-0.0451847	-0.0421416	-0.0784496	-0.0907099	-0.111547	-0.0333611	-0.0781861	0.0763526	0.0764795	0.0970666	0.117949	0.127428	0.123487	0.108449	0.0952828	0.0834813	0.109545	-0.0260637	0	0.0033447	-0.0391879	-0.0557824	-0.0962598	-0.0892764	-0.110546	-0.10964	-0.118676	-0.0665536	0	-0.00543213	-0.0208689	-0.0234915	-0.0188204	-0.0199292	-0.0368659	-0.0795485	-0.0837097	-0.0331211	-0.0505886	-0.0448732	-0.0557499	-0.0798384	-0.0507278	-0.0354684	0.0158685
1476	0	-0.00284133	-0.0049054	-0.0262849	-0.0403175	-0.0662623	-0.0783603	-0.14595	-0.178923	0.0230474	-0.201971	-0.117341	-0.114406	-0.094855	-0.0663878	-0.0623512	-0.0468098	-0.0887919	-0.123636	-0.176306	-0.0832453	-0.0930611	0	-0.00577563	-0.027391	-0.0772376	-0.0953069	-0.136793	-0.106909	-0.139655	-0.119957	-0.0110479	0	0.00246818	-0.0305682	-0.0401813	-0.0563848	-0.0830788	-0.103405	-0.134893	-0.141735	-0.0469892	-0.0947456	-0.102207	-0.0907145	-0.0840185	-0.0981252	-0.141294	-0.154668
2888	0	0.0348996	0.0617766	0.0471412	-0.0113311	-0.071778	-0.0781524	-0.0580286	-0.0366588	0.124974	-0.161633	0.00723026	0.0286997	0.0116118	0.0383805	0.0205439	0.0289922	0.0148552	0.0295332	0.0481362	0.060412	-0.0122757	0	0.0134301	0.0573951	0.015991	-0.0246447	-0.0935399	-0.0857773	-0.0803316	-0.0775647	0.0717921	0	0.0255056	0.0113169	0.0219402	-0.00387061	-0.00499404	-0.02429	-0.0347671	-0.054079	0.0295506	-0.0836296	-0.0300312	-0.0598081	-0.0573597	-0.0547263	-0.0333353	-0.0627835
423	0	-0.00388703	-0.0256264	-0.0119745	-0.0329566	-0.0415098	-0.0779902	-0.0927188	-0.123308	-0.0248885	-0.098419	-0.0316825	-0.0374929	-0.0342066	0.009639	0.0466919	0.0826027	0.0417672	-0.00307365	-0.04596	-0.0010314	-0.0449286	0	0.0019234	-0.0231023	-0.053296	-0.111331	-0.155795	-0.15144	-0.121328	-0.10903	-0.0555396	0	-0.00479047	-0.0280331	-0.0544394	-0.0636293	-0.0746388	-0.0883264	-0.11875	-0.135195	-0.0791573	-0.0560376	0.0266571	0.0144998	0.0211333	0.00370551	0.0067614	0.0045994
2296	0	-0.0368905	-0.128194	-0.233798	-0.230987	-0.15401	-0.0776171	-0.133102	-0.205404	-0.480863	0.275459	-0.320198	-0.244629	-0.112658	-0.159618	-0.171085	-0.125805	-0.0602791	-0.132593	-0.153792	-0.295555	0.141763	0	-0.11246	-0.335735	-0.394378	-0.380101	-0.348403	-0.337536	-0.320707	-0.37181	-0.505506	0	-0.0387277	-0.102532	-0.100784	-0.0954929	-0.0854399	-0.0922962	-0.100852	-0.110415	-0.0857667	-0.0246487	-0.113488	-0.0941819	-0.0840475	-0.10817	-0.136638	-0.190054
2539	0	-0.0124772	0.0216709	5.12e-05	-0.0168577	-0.0609571	-0.0775278	-0.0815405	-0.0811751	0.0477666	-0.128942	-0.103194	-0.122963	-0.112833	-0.0969904	-0.0830706	-0.0761866	-0.117811	-0.117867	-0.142994	-0.0072182	-0.135776	0	0.00729232	0.0313101	-0.00615197	-0.0369808	-0.087964	-0.0629107	-0.0668668	-0.0413745	-0.0482088	0	-0.00822607	-0.0060091	-0.0244907	-0.0249408	-0.0525079	-0.0912615	-0.111851	-0.120776	-0.0101137	-0.110663	0.0759697	0.088603	0.0977297	0.135512	0.114247	0.095156
1984	0	-0.0113536	-0.0583954	-0.0653892	-0.0610845	-0.0316017	-0.0774346	-0.0818424	-0.109565	0.0791838	-0.188749	-0.0128246	0.0153929	-0.0105636	0.0617603	0.0448276	0.110349	0.044454	0.129449	0.169918	0.290579	-0.12066	0	-0.039571	-0.0606564	-0.139974	-0.118737	-0.154775	-0.134713	-0.224116	-0.292308	-0.224219	0	-0.00556676	-0.0419808	-0.039087	-0.0430146	-0.0104833	-0.0383753	-0.0148961	-0.0307177	0.0624652	-0.0931829	0.0374299	0.0621225	0.113194	0.0938727	0.067921	0.0545236
1777	0	-0.0602048	-0.146115	-0.175968	-0.167029	-0.075333	-0.0772731	-0.0141726	-0.0055337	-0.251799	0.246266	-0.0418859	-0.0519756	-0.0243569	0.00199062	-0.0179431	-0.0316731	-0.0346511	0.0723358	0.116742	1.08819	-0.971447	0	-0.0501151	-0.163644	-0.219845	-0.190972	-0.0855458	-0.0845079	-0.128394	-0.164161	-1.38187	0	-0.16397	-0.182914	-0.135485	0.0197242	-0.244617	-0.317291	-0.31766	-0.0160142	-0.0491339	0.0331197	-0.516914	-0.322	-0.105523	-0.0432132	-0.0216276	0.0554905
1775	0	-0.000501236	0.0118624	0.00423692	-0.022444	-0.0473593	-0.0768656	-0.0590907	-0.0594542	0.00324799	-0.0627022	0.0517078	0.0473367	0.0769306	0.141976	0.138075	0.160601	0.101446	0.114946	0.0472865	0.129287	-0.0820009	0	0.00386985	-0.0133605	-0.0860311	-0.108811	-0.156252	-0.126604	-0.122329	-0.055033	-0.0743316	0	-0.00803836	-0.0341942	-0.0572632	-0.0647359	-0.0780171	-0.100074	-0.106161	-0.109787	-0.00167803	-0.108109	-0.005497	0.0147691	0.0330901	-0.00723156	-0.039187	-0.0380194
2356	0	0.0635799	0.0860491	0.109982	0.0424114	-0.0490753	-0.076525	-0.0836342	-0.0375782	-0.108235	0.070657	0.183298	0.110202	0.0925175	0.0370834	0.138309	0.161235	0.171007	0.127758	0.132862	0.0901898	0.0426722	0	0.136676	0.176829	0.256196	0.0874004	-0.0270126	-0.064234	-0.0280947	0.0128576	-0.0151272	0	-0.0501024	-0.022574	-0.061504	-0.0150523	-0.0591917	-0.0888127	-0.102703	-0.0905105	-0.066291	-0.0242195	-0.500952	-0.492681	-0.516773	-0.50947	-0.61192	-0.569552
3036	0	0.00625338	0.0150425	0.00416578	-0.0233363	-0.0719126	-0.0764674	-0.0901327	-0.0831485	0.0480033	-0.131152	-0.0555969	-0.0704527	-0.0836861	-0.075542	-0.0644937	-0.0593273	-0.0724514	-0.0770936	-0.0787702	-0.0304208	-0.0483495	0	0.0211092	0.0431316	0.0241109	-0.0144394	-0.0681822	-0.0596128	-0.0686359	-0.0599751	0.0228272	0	0.00681368	0.0177326	0.0497667	0.0525641	0.0186285	-0.0464726	-0.0610524	-0.06806	0.0503254	-0.118385	-0.0432682	-0.0385799	-0.0295226	-0.042305	-0.0798017	-0.0880847
722	0	-0.0509116	-0.106264	-0.163354	-0.135155	-0.144797	-0.0764282	-0.0561959	0.0109425	-0.002753	0.0136955	0.136755	0.146696	0.138424	0.178314	0.20723	0.237141	0.202168	0.220642	0.251025	0.371222	-0.120197	0	-0.0608523	-0.107933	-0.204913	-0.20563	-0.245183	-0.141841	-0.140083	-0.103328	-0.23722	0	0.00311963	-0.0392467	-0.0911224	-0.110163	-0.0581119	-0.0108253	-0.0348086	-0.062973	-0.2171	0.154127	-0.056488	-0.0706909	-0.113805	-0.08468	-0.0373648	-0.023486
1427	0	-0.0162549	-0.028418	-0.0659944	-0.0849255	-0.0855581	-0.0763761	-0.0490037	-0.0557064	-0.0117793	-0.0439271	-0.117381	-0.127203	-0.0683386	-0.0529695	-0.0357566	-0.0597192	-0.0935642	-0.110338	-0.136759	-0.0297618	-0.106997	0	-0.00643302	-0.0774602	-0.130406	-0.16655	-0.14322	-0.100193	-0.0560461	-0.0363279	-0.0993982	0	0.0111594	-0.0136741	-0.022317	-0.0558985	-0.0817914	-0.0956153	-0.0998083	-0.0965613	-0.061138	-0.0354233	-0.108154	-0.112889	-0.10033	-0.102937	-0.107167	-0.111315
3471	0	0.00914083	0.0128068	0.0138628	-0.0108282	-0.0438942	-0.076219	-0.113983	-0.135993	0.0012565	-0.137249	-0.157656	-0.154787	-0.187709	-0.171065	-0.194774	-0.153324	-0.17886	-0.15837	-0.179333	-0.127749	-0.0515835	0	0.00627257	0.0428598	0.0272721	0.0262903	-0.048226	-0.055015	-0.113268	-0.114316	-0.02865	0	0.0235769	0.0360532	0.0346414	0.0037821	0.0121118	-0.000844476	-0.00629917	-0.0314484	0.00405073	-0.0354991	0.0188618	0.017928	0.0303426	0.037299	0.0474553	0.0395821
3892	0	-0.0204373	-0.000257734	-0.0404807	-0.0465945	-0.102609	-0.0760498	-0.0137529	0.0651061	0.0734494	-0.00834331	0.0351311	0.0398518	-0.00363786	0.00199882	-0.0311819	-0.0314176	-0.0316534	0.0114646	0.0301975	-0.0422619	0.0724594	0	-0.0251581	0.0385112	-0.00734842	0.0197185	-0.0360607	-0.00926531	0.00991355	0.0700397	0.150842	0	-0.0180892	-0.0483718	-0.0330841	-0.0123477	-0.0147405	-0.0647108	-0.101492	-0.107594	-0.0382695	-0.069324	-0.0037489	-0.00381518	-0.0175058	-0.0296375	-0.0473742	-0.0490111
3289	0	0.0107243	0.065851	0.0501808	0.0619567	-0.0373983	-0.0760306	-0.217476	-0.261934	-0.0891482	-0.172786	-0.0298943	-0.0336733	-0.148814	-0.161485	-0.258907	-0.168073	-0.138877	-0.0866536	-0.0835155	-0.0978495	0.0143341	0	0.0145033	0.18477	0.181771	0.290969	0.100781	0.0329523	-0.160717	-0.208313	-0.021193	0	0.0712928	0.188379	0.161573	0.073594	8.33e-05	-0.0238473	-0.00696568	0.000854281	0.101161	-0.100307	0.0411814	0.0386854	0.0178384	0.0180174	-0.00732647	-0.0532718
1165	0	0.00568182	-0.00151285	-0.0131275	-0.0472714	-0.0385478	-0.0757471	-0.0463385	-0.0612305	0.0540213	-0.115252	0.193161	0.220027	0.263916	0.361285	0.349622	0.425025	0.326979	0.409471	0.329951	0.46475	-0.134799	0	-0.0211836	-0.0722675	-0.181251	-0.203732	-0.270412	-0.209565	-0.262648	-0.19802	-0.217567	0	0.0119573	0.00351267	-0.0243528	-0.0536761	-0.0687465	-0.0794318	-0.0698781	-0.0785255	0.03333	-0.111856	-0.21304	-0.235175	-0.225966	-0.255278	-0.262084	-0.266217
2130	0	0.000404523	-0.00534358	-0.0176387	-0.0413781	-0.0480202	-0.0757257	-0.055902	-0.0510459	-0.0479331	-0.0031128	0.0213952	0.0127696	-0.00258332	0.0446244	0.0547851	0.100266	0.0661444	0.0769848	0.0441518	0.0504537	-0.0063019	0	0.00903019	0.018635	-0.0408678	-0.074768	-0.126891	-0.120475	-0.111492	-0.0738024	-0.0769916	0	-0.0307702	-0.0587532	-0.0930286	-0.0919411	-0.0941431	-0.100394	-0.100431	-0.102571	-0.0434471	-0.0591235	-0.149649	-0.138838	-0.123632	-0.135684	-0.122033	-0.110064
851	0	0.0189056	0.0246401	0.0165918	-0.0127422	-0.0643603	-0.0755657	-0.108118	-0.0952535	0.0472688	-0.142522	0.158479	0.166961	0.188575	0.190458	0.199209	0.206112	0.217371	0.206095	0.18949	0.194297	-0.004807	0	0.0104235	-0.00545569	-0.0153872	-0.053472	-0.111993	-0.134457	-0.155733	-0.126264	0.0114512	0	-0.00560987	-0.0140976	0.000397697	-0.0011783	-0.00565363	-0.0415333	-0.0329026	-0.0438726	0.040126	-0.0839986	0.214906	0.223529	0.24541	0.233228	0.210174	0.194131
504	0	-0.00193808	0.0192655	0.00253055	-0.0137612	-0.0557504	-0.0754926	-0.0988228	-0.101722	0.0251767	-0.126899	-0.070642	-0.0849259	-0.0913954	-0.0825731	-0.0735191	-0.0336029	-0.0637195	-0.0883045	-0.142048	-0.0387365	-0.103312	0	0.0123458	0.0400189	0.0144617	-0.0108841	-0.0927895	-0.0824151	-0.0811603	-0.0303157	-0.00672866	0	-0.00406767	-0.00497033	-0.028794	-0.0257073	-0.0651534	-0.0816516	-0.107889	-0.103417	0.001514	-0.104931	-0.149348	-0.152317	-0.136388	-0.154081	-0.174542	-0.192476
108	0	0.0462995	0.069617	0.065861	-0.0212217	-0.0561257	-0.0752168	-0.0807062	-0.108132	0.168114	-0.276245	0.0111461	0.00798871	0.00731811	-0.0131088	-0.0529363	-0.0480917	-0.0490386	-0.0488679	-0.0860235	-0.00959418	-0.0764293	0	0.0494569	0.073445	0.0901158	0.0428606	0.00311211	-0.0150322	-0.0206922	-0.0109622	0.188854	0	0.0450319	0.0858117	0.146585	0.123674	0.0778168	0.0327321	0.0243721	0.0324422	0.155035	-0.122593	-0.0592031	-0.042167	1.47e-05	-0.0474311	-0.0994026	-0.169837
854	0	-0.0322496	-0.0284202	-0.0807549	-0.0652183	-0.0741193	-0.0751931	-0.0878287	-0.0878643	-0.102978	0.0151138	-0.106564	-0.107844	-0.126202	-0.118254	-0.104441	-0.0663678	-0.103205	-0.124604	-0.153975	-0.247421	0.0934466	0	-0.0309691	-0.00878214	-0.0690651	-0.0673412	-0.114315	-0.0785516	-0.069789	-0.0404533	0.0378795	0	0.00886839	-0.00153461	0.0126138	-0.0135662	-0.0357572	-0.0580144	-0.0664839	-0.0694627	-0.0284705	-0.0409922	-0.0240793	-0.0434527	-0.0359966	-0.0269389	-0.010723	-0.019773
3255	0	-0.0131044	-0.0293318	-0.0200926	-0.0300315	-0.0472113	-0.0751511	-0.108366	-0.119377	-0.0419807	-0.0773961	-0.033002	-0.0344922	0.0144073	-0.0347293	-0.0169274	-0.0177981	-0.014101	-0.0213235	-0.0332865	-0.083992	0.0507054	0	-0.0116142	-0.0767412	-0.0183653	-0.0461061	-0.0624152	-0.0940521	-0.120045	-0.119092	0.00900928	0	0.00650787	-4.39e-05	-0.00675073	-0.0147298	-0.0171547	-0.0126667	-0.0245508	-0.0270729	-0.0404663	0.0133933	0.0819635	0.0779959	0.0585441	0.0634289	0.0521285	0.0661761
2340	0	-0.00404455	-0.0637945	-0.037984	-0.0512149	-0.0549381	-0.0746251	-0.0900244	-0.0892726	-0.0756226	-0.01365	-0.384798	-0.355689	-0.239307	-0.269088	-0.257813	-0.236639	-0.196018	-0.255601	-0.302083	-0.221968	-0.0801156	0	-0.0331533	-0.209285	-0.153694	-0.1782	-0.203097	-0.263405	-0.219221	-0.171987	-0.238453	0	-0.0213698	-0.0630736	0.00807919	0.00414655	0.0186542	-0.0673811	-0.0902816	-0.108767	-0.155947	0.0471797	-0.0232849	-0.0529345	-0.0373212	-0.0513603	-0.0343973	-0.0531685
3777	0	-0.0183683	-0.055105	-0.0853722	-0.0908015	-0.0789167	-0.0745555	-0.0766638	-0.077718	-0.21421	0.136492	-0.389234	-0.383199	-0.37113	-0.361999	-0.36184	-0.38614	-0.425927	-0.462775	-0.481199	-0.294498	-0.186701	0	-0.0244029	-0.0732085	-0.112607	-0.118195	-0.0820104	-0.037863	-0.00312304	0.014247	-0.308946	0	-1.67e-05	-0.019526	-0.0346421	-0.0131529	0.0480499	0.0470812	0.0043118	-0.0660401	-0.0402522	-0.0257879	0.00954055	0.0047148	0.015547	0.0821398	0.080332	0.105589
3223	0	0.107502	0.0788955	0.216343	0.100421	0.104139	-0.0745419	-0.159069	-0.280467	-0.0920137	-0.188453	0.075702	0.0253677	0.088161	0.00930087	-0.0936413	-0.139827	-0.125265	-0.0521614	-0.034913	0.0012642	-0.0361772	0	0.157836	0.0664364	0.282744	0.269764	0.319668	0.126426	-0.0312056	-0.169852	-0.0175759	0	0.00760921	0.00925111	0.0273439	0.0340641	0.0684708	0.0645102	-0.0157654	-0.0622549	0.117146	-0.179401	-0.0534625	0.0105955	0.0367129	-0.0221718	-0.0760821	-0.0733807
2790	0	-0.011943	-0.00836795	-0.037281	-0.0193679	-0.0547422	-0.074541	-0.107924	-0.0901015	-0.0829137	-0.00718785	-0.0996192	-0.0999107	-0.0940825	-0.0792977	-0.0402476	-0.0134678	-0.0269594	-0.0586929	-0.0699809	-0.0715383	0.00155735	0	-0.0116514	-0.0139046	-0.0576025	-0.0787395	-0.140894	-0.147201	-0.14885	-0.11974	-0.110995	0	0.0041903	-0.00792868	-0.00461401	0.000862297	-0.00974414	-0.0125921	-0.028082	-0.0248642	0.0147023	-0.0395665	0.0957794	0.078425	0.100277	0.0659935	0.0613093	0.0371722
3742	0	0.0138355	0.00862683	0.00469451	-0.0435447	-0.0522037	-0.07451	-0.00235203	0.011593	0.112041	-0.100448	0.16834	0.195955	0.232186	0.311134	0.318406	0.37398	0.312473	0.362232	0.321777	0.366695	-0.0449184	0	-0.0137795	-0.0552191	-0.1381	-0.193611	-0.257844	-0.218643	-0.196244	-0.141844	-0.0863138	0	0.00415736	-0.040062	-0.104853	-0.136827	-0.11287	-0.0929857	-0.0617853	-0.0791282	-0.0592213	-0.0199069	-0.0653639	-0.0667458	-0.0527535	-0.0802962	-0.0867284	-0.0881812
1192	0	-0.00880381	-0.0297204	-0.00216085	-0.0181966	-0.0432566	-0.0741448	-0.0772518	-0.077248	0.0139443	-0.0911923	-0.148123	-0.148572	-0.126048	-0.10891	-0.107615	-0.108871	-0.112644	-0.110189	-0.1124	-0.104748	-0.00765232	0	-0.00835496	-0.0517961	-0.0413744	-0.0587049	-0.0825092	-0.109624	-0.115186	-0.112971	-0.0294308	0	0.00493606	-0.000807298	-8.73e-05	-0.00297531	-0.00396173	-0.0251362	-0.0492289	-0.0686446	0.022965	-0.0916096	0.0104475	0.00223207	0.00471702	0.00103995	-0.00945713	0.00475166
1496	0	-0.0101349	-0.0231271	-0.0280115	-0.0298298	-0.0472166	-0.0740651	0.0125516	0.0681369	-0.00776246	0.0758993	-0.00658276	-0.0126319	0.0111368	0.0579662	0.0792811	0.0629034	0.00913824	-0.0257659	-0.046598	0.0222802	-0.0688782	0	-0.00408572	-0.0408467	-0.0925605	-0.115694	-0.116703	-0.0897861	0.0317347	0.108152	-0.0366254	0	-0.00442045	-0.0344304	-0.027816	-0.0154783	-0.00980744	0.00205087	-0.0366292	-0.0285006	-0.0542531	0.0257525	-0.0852566	-0.0969491	-0.120604	-0.109547	-0.0960072	-0.05698
2947	0	0.000498168	-0.0205246	-0.0270978	-0.0502357	-0.059037	-0.0738703	-0.0834707	-0.0950247	0.0615764	-0.156601	-0.0981986	-0.122539	-0.125149	-0.0985912	-0.0700327	-0.0643082	-0.0914824	-0.0958717	-0.0972573	-0.0620484	-0.0352089	0	0.0248385	0.00642618	-0.0267051	-0.0784016	-0.0929273	-0.0805864	-0.0857976	-0.095966	0.0254262	0	0.000801884	0.0173231	0.0490921	0.0537521	0.0126185	-0.0489262	-0.0639348	-0.0674047	0.0804419	-0.147847	-0.0804739	-0.0710664	-0.0538326	-0.0583921	-0.0969837	-0.109906
1318	0	-0.0719437	-0.03117	-0.0930635	-0.0591472	-0.100789	-0.0737696	-0.0299645	0.0019888	-0.0638372	0.065826	0.00040005	-0.0214215	-0.00924462	0.0554564	0.105398	0.0794365	-0.0109577	-0.0367407	-0.0579	-0.113012	0.0551123	0	-0.0501222	-0.0215254	-0.14812	-0.164145	-0.179826	-0.0624118	0.00717621	0.0602888	0.0495752	0	-0.00269873	-0.0253056	-0.0208001	-0.0301394	-0.0169727	-0.0210433	-0.021078	-0.0280266	-0.125134	0.097107	0.0542126	0.0339256	0.0186251	0.0183126	0.0583019	0.0909688
3496	0	-0.00572734	-0.0531748	-0.0830995	-0.0862455	-0.0574037	-0.0737503	-0.13483	-0.175006	-0.025678	-0.149328	-0.300251	-0.283411	-0.263402	-0.239765	-0.246269	-0.218397	-0.231251	-0.21143	-0.227362	-0.289845	0.0624831	0	-0.022567	-0.0900236	-0.143585	-0.140227	-0.139257	-0.14275	-0.223651	-0.247894	-0.0360832	0	0.0284635	0.0601137	0.0782326	0.0728281	0.0371419	0.0126488	0.0190546	0.0394211	0.104272	-0.0648513	0.0829621	0.0665686	0.055292	0.0228661	-0.0205436	-0.00937068
291	0	-0.010243	0.00942508	-0.0189974	-0.0356052	-0.0630718	-0.0737344	-0.0856345	-0.0991855	0.0170752	-0.116261	-0.103234	-0.124508	-0.0808476	-0.0727463	-0.0650311	-0.0883741	-0.120708	-0.118693	-0.14823	-0.0406602	-0.10757	0	0.0110308	-0.0129611	-0.0494849	-0.0738079	-0.0779316	-0.0562599	-0.0701756	-0.0541891	-0.0454984	0	-0.000971308	-0.00292729	-0.0180974	-0.0234332	-0.0494847	-0.08191	-0.0984159	-0.0946369	-0.0297055	-0.0649314	0.00136285	0.0106903	0.00569586	-0.00176282	-0.0218119	-0.0372217
3167	0	0.00862633	-0.0099177	-0.039192	-0.0620306	-0.0701265	-0.0737169	-0.123853	-0.135974	0.018049	-0.154023	-0.154993	-0.14306	-0.175926	-0.12435	-0.119194	-0.100499	-0.155531	-0.192634	-0.230653	-0.101881	-0.128772	0	-0.00330684	0.0110154	-0.0698354	-0.0978298	-0.12462	-0.0731788	-0.086212	-0.060314	-0.035063	0	0.00652567	0.0234598	0.0526778	0.0550932	0.0384579	-0.017405	-0.0645319	-0.102673	0.0457535	-0.148427	0.0662575	0.0639604	0.0620429	0.0724481	0.0542825	0.0453491
982	0	-0.0135631	-0.00595258	-0.0400462	-0.0381711	-0.0675972	-0.0736389	-0.0884896	-0.0851091	0.0685638	-0.153673	-0.142977	-0.177161	-0.176813	-0.173361	-0.157432	-0.160512	-0.193604	-0.186522	-0.192636	-0.114148	-0.0784879	0	0.020621	0.0278829	-0.00966257	-0.0237157	-0.0500619	-0.0230121	-0.044945	-0.0354501	0.039735	0	-0.00623593	0.00347851	0.0237946	0.0243297	-0.00107401	-0.0277416	-0.0593995	-0.0673056	-0.0486542	-0.0186515	-0.00338939	-0.0124412	-0.0295447	-0.0308725	-0.0268579	-0.0140809
601	0	-0.0152528	-0.00906055	-0.0122267	-0.00813582	-0.0424506	-0.0735649	-0.107123	-0.123458	0.0120335	-0.135492	-0.0396868	-0.0752863	-0.108989	-0.0946074	-0.0767374	-0.0640443	-0.0933584	-0.112725	-0.11674	-0.101645	-0.0150952	0	0.0203468	0.0602415	0.0426939	0.0289149	-0.018093	-0.0198933	-0.0340849	-0.0464054	0.0739912	0	0.0249282	0.0123496	0.0626987	0.0418422	0.028135	-0.037328	-0.0755999	-0.0954037	-0.0070644	-0.0883393	-0.0128288	-0.00634655	-0.0125299	-0.0265117	-0.0775819	-0.0924857
3884	0	-0.0202461	0.0105961	0.0110921	0.00482805	-0.0384615	-0.0734274	-0.0640779	-0.0601428	0.0570989	-0.117242	-0.0496477	-0.08049	-0.0932148	-0.124732	-0.100727	-0.137859	-0.121124	-0.137163	-0.113252	-0.0307368	-0.0825152	0	0.0105962	0.0541633	0.0861769	0.055907	0.04975	-0.00195149	0.0234375	0.0034615	0.0381879	0	-0.0309671	-0.021719	-0.0105273	0.0249793	-0.0282095	-0.0578249	-0.0627624	-0.0321207	-0.00666428	-0.0254564	0.0297699	0.0243009	0.0249907	-0.0311204	-0.0403463	-0.0646999
2617	0	0.0174455	-0.023501	0.0206284	-0.025235	-0.0387218	-0.0733955	-0.0484626	-0.0269077	0.0592265	-0.0861342	-0.0274132	-0.0580261	-0.089271	-0.115206	-0.121085	-0.136908	-0.119638	-0.108865	-0.0826061	-0.0265358	-0.0560703	0	0.0480584	0.0383569	0.108421	0.0684368	0.0707727	0.0188296	0.0329894	0.0282852	0.0583491	0	-0.054672	-0.0325096	-0.124221	-0.0922864	-0.136798	-0.158246	-0.191185	-0.173348	-0.216487	0.0431385	0.010833	0.0010678	0.0344244	0.012241	0.0154215	-0.0162738
2842	0	0.00315213	-0.0430549	-0.0589014	-0.0477346	-0.0531996	-0.0733383	-0.116149	-0.104181	-0.017535	-0.086646	-0.035337	-0.0266365	-0.00490435	0.0449618	0.0858624	0.103643	0.0440608	-0.00266299	-0.0516486	0.234735	-0.286384	0	-0.00554833	-0.0734876	-0.1392	-0.168934	-0.19218	-0.152736	-0.148823	-0.0878693	-0.287607	0	0.0030431	-0.0296425	-0.0365381	-0.0613862	-0.0737369	-0.135155	-0.17133	-0.187098	0.0960743	-0.283173	-0.117896	-0.101208	-0.0898337	-0.13868	-0.197989	-0.23708
4046	0	-0.0065708	-0.0123467	-0.010757	-0.0204875	-0.0489039	-0.0731298	-0.0744791	-0.0637155	NaN	NaN	0.0958551	0.132287	0.0812688	-0.0936301	-0.239318	-0.231914	-0.149096	-0.143956	-0.180225	NaN	NaN	0	-0.0430024	0.00223956	0.178728	0.314686	0.278866	0.171822	0.165332	0.212364	NaN	0	-0.013128	-0.0578333	-0.0940277	-0.0985837	-0.0833281	-0.0441951	-0.0480136	-0.0601446	-0.0472328	-0.0129118	-0.047909	-0.0489851	-0.0429369	-0.0285485	0.00498398	0.0232023
1601	0	0.0247366	-0.0589504	0.0523332	0.103761	0.0839587	-0.073102	-0.161211	-0.158562	0.096972	-0.255534	0.0800481	-0.024545	-0.0856366	-0.128422	0.0815433	0.124953	0.0397569	-0.161432	-0.251094	0.232391	-0.483485	0	0.12933	0.106734	0.260803	0.102266	0.0390536	-0.0328108	0.0802693	0.17258	-0.0553709	0	0.0825565	0.0881336	0.0795524	0.0252145	0.135906	0.152815	0.18867	0.103367	0.0993461	0.0040206	0.143802	0.124568	0.180533	0.122776	0.0632224	0.0322584
3169	0	-0.00203737	-0.0061121	-0.0290017	-0.0686688	-0.0889228	-0.0729861	-0.0382345	-0.0208587	0.131459	-0.152317	-0.0733547	-0.0450862	0.0114509	0.0453979	0.0284864	-0.0163074	-0.038125	-0.0373525	-0.0369663	-0.0707798	0.0338135	0	-0.0303059	-0.0909177	-0.147754	-0.17051	-0.14597	-0.108216	-0.0742367	-0.0572471	0.128884	0	-0.091373	-0.0473252	-0.0674007	0.0775813	-0.0269154	-0.0252655	-0.0618302	0.00236413	0.121711	-0.119347	-0.0494404	-0.0340624	-0.0277033	-0.14483	-0.198616	-0.196326
730	0	0.0123777	0.037133	0.0394699	0.00701065	-0.0420708	-0.0729782	-0.0814672	-0.0857117	-0.0584404	-0.0272713	-0.120694	-0.175545	-0.285245	-0.342423	-0.292227	-0.203259	-0.182895	-0.215053	-0.231132	-0.217408	-0.013724	0	0.067228	0.201684	0.261198	0.178543	0.0404944	-0.0107779	0.0128914	0.024726	0.0382733	0	0.194219	0.633699	0.767875	0.90282	0.599093	0.274985	0.319744	0.579919	1.10173	-0.521812	0.69263	0.91808	1.02403	0.463259	-0.070067	-0.33364
689	0	0.0155924	-0.0171338	0.00313522	-0.0732585	-0.085859	-0.0729176	-0.00184602	0.0385185	0.0375992	0.000919301	0.0291991	0.0269338	0.022648	0.0424568	0.0482179	0.0291877	0.0119367	-0.00451196	0.00778058	0.0771021	-0.0693216	0	0.0178577	-0.0105827	-0.0101224	-0.0922773	-0.0858475	-0.0556551	0.0318651	0.059937	-0.0103039	0	0.0232822	0.0377421	0.0464819	0.0277953	0.00503268	-0.00330592	-0.00575336	-0.00702001	0.054665	-0.0616851	0.0599489	0.0470102	0.0502276	0.0562628	0.0587306	0.0443113
4154	0	0.026926	0.027003	0.0240347	-0.0198197	-0.0478233	-0.0729094	-0.0879972	-0.101213	0.100842	-0.202055	-0.303519	-0.30759	-0.317538	-0.296097	-0.297927	-0.285952	-0.329168	-0.330621	-0.347197	-0.228832	-0.118365	0	0.0309966	0.0410216	0.0166122	-0.0254115	-0.0653908	-0.0472608	-0.0608952	-0.0575358	0.0261548	0	0.00364734	0.00928168	0.007696	0.0132437	-0.022596	-0.066425	-0.0914316	-0.0965003	0.033093	-0.129593	-0.191325	-0.195022	-0.173598	-0.189389	-0.220572	-0.254119
4146	0	0.00680398	-0.0147287	0.0332872	0.00333035	0.0129924	-0.0728651	-0.0472723	-0.0462022	-0.189799	0.143597	0.0547299	0.0168338	0.0407424	0.0245805	0.0883626	0.0355786	0.0245424	-0.113152	-0.138315	-0.0105463	-0.127768	0	0.0447001	-0.000741199	0.0634366	-0.0303023	0.0321436	-0.0426775	0.12061	0.146842	-0.124523	0	0.0061589	-0.0129988	0.0266184	0.020928	-0.028182	-0.037045	-0.0792722	-0.0427196	-0.112522	0.0698028	-0.112945	-0.131005	-0.1437	-0.209685	-0.212755	-0.225569
1700	0	0.0403247	0.0261435	0.0425877	-0.0232261	-0.0459557	-0.072765	-0.0883557	-0.0998408	0.0815183	-0.181359	-0.139321	-0.130573	-0.147419	-0.103601	-0.0899566	-0.0781259	-0.129278	-0.141233	-0.160564	-0.104267	-0.0562975	0	0.0315774	0.0342412	0.00686768	-0.0725904	-0.107151	-0.0828082	-0.0864433	-0.0785973	0.0464643	0	0.011315	0.020455	0.00582377	-0.0129763	-0.0380008	-0.0677585	-0.0771738	-0.0838584	-0.00946617	-0.0743922	0.00636864	0.000223792	0.0132688	0.0141538	0.0119254	-0.00854938
3316	0	0.0113595	0.00894706	0.0181843	-0.0122795	-0.0320851	-0.0727584	-0.0760991	-0.0823044	-0.019475	-0.0628294	0.00487565	-0.00692847	0.00952017	0.0259545	0.0319265	0.0523831	0.0367677	0.027381	-0.00901554	-0.00330448	-0.00571106	0	0.0231636	0.00430253	-0.00289456	-0.0393304	-0.0795926	-0.10465	-0.0986044	-0.0684133	-0.0112949	0	0.0117981	0.00618825	-0.000239182	-0.0292522	-0.0358602	-0.0661753	-0.0876555	-0.119687	-0.0426707	-0.0770164	-0.0562582	-0.0581628	-0.0262838	-0.0255815	-0.0327719	-0.0600085
747	0	0.00119509	-0.00402469	-0.0160884	-0.0459473	-0.0526599	-0.0725331	-0.0669884	-0.093098	-0.0580125	-0.0350854	0.068151	0.0666416	0.0620112	0.102746	0.103489	0.152204	0.111216	0.100549	0.0529942	0.0784087	-0.0254145	0	0.00270446	0.00211509	-0.0506829	-0.0812854	-0.136713	-0.115598	-0.0993867	-0.0779412	-0.0682702	0	0.0253643	0.0417319	0.101566	0.0696294	0.0202781	0.0992892	0.115833	0.170195	-0.0184392	0.188635	0.0593224	0.0434816	0.0864326	0.0564586	0.13492	0.078175
1666	0	0.000800071	-0.0335712	-0.0481123	-0.0779573	-0.0685583	-0.0724407	-0.0761363	-0.0951552	0.0114768	-0.106632	0.0603843	0.0481643	0.0598721	0.0726334	0.0810805	0.0716368	0.0545293	0.0710785	0.0742355	0.0687964	0.00543906	0	0.0130201	-0.0330589	-0.0603613	-0.0986535	-0.0798108	-0.0665856	-0.0868305	-0.109006	0.00306472	0	-0.00608761	-0.0209071	-0.00523628	0.00568647	-0.0115095	-0.0312099	-0.0606149	-0.0544758	-0.0293255	-0.0251503	-0.034647	-0.0341899	-0.0472603	-0.0413628	-0.0177402	0.00919598
4007	0	-0.0370458	-0.111137	-0.158026	-0.140665	-0.0907131	-0.0724204	-0.0813313	-0.0857867	-0.0209969	-0.0647898	-0.134481	-0.158576	-0.206766	-0.272288	-0.331048	-0.347064	-0.327098	-0.289799	-0.27115	0.04501	-0.31616	0	-0.0129509	-0.0388526	-0.0202186	0.0559021	0.121869	0.120196	0.0739866	0.050882	-0.200488	0	-0.0231411	-0.0694235	-0.0962184	-0.080385	-0.0277196	0.019149	0.0465303	0.060221	-0.221059	0.28128	-0.249015	-0.241544	-0.2266	-0.215838	-0.216728	-0.228274
3629	0	0.00384713	0.0187121	0.0230335	-0.0207557	-0.0573447	-0.0723813	-0.0378974	-0.0322089	0.0860109	-0.11822	0.0134683	-0.0257145	-0.00453052	-0.0119647	0.00254252	-0.00222492	-0.0104183	0.0256306	0.0267444	0.0027075	0.0240369	0	0.0430299	0.0367109	0.0484665	-0.00982988	-0.0416514	-0.0484947	-0.0500597	-0.045485	0.0967718	0	0.0236489	0.0472886	0.0571025	0.0314684	0.021999	0.0234779	0.0241651	0.018425	-0.0875746	0.106	0.0762872	0.0598167	0.0492595	0.0336504	0.0695887	0.0764729
3700	0	0.000177849	-0.017743	-0.000917953	-0.0272781	-0.0648292	-0.0722145	0.0338506	0.109931	0.26671	-0.156779	0.139335	0.101894	0.0837613	0.112002	0.0911026	0.0437902	0.00337075	0.130607	0.213397	0.522924	-0.309527	0	0.0376191	0.0378307	0.0264148	0.0209543	0.0307157	0.0637498	0.0425785	0.0358689	-0.116879	0	0.008217	-0.000701431	0.0145698	0.0412997	0.0462585	0.0336671	0.0239069	0.0500231	0.201794	-0.151771	-0.0331716	0.00298517	0.0443756	0.046933	0.0426418	0.0341423
3901	0	0.0585606	0.0642304	0.132704	0.0266502	-0.0280988	-0.0719884	0.00938932	0.0363372	0.0919163	-0.0555791	0.108094	0.115066	0.146268	0.0652039	0.0596759	0.0378904	0.097415	0.110377	0.118391	0.208601	-0.0902092	0	0.0515882	0.0260565	0.175594	0.075068	0.0421045	-0.0613097	0.00710585	0.0260394	-0.00859061	0	-0.063663	-0.156261	-0.123219	-0.169341	-0.132275	-0.152531	-0.123847	-0.0875095	-0.357588	0.270078	0.0909076	0.0351385	-0.0713655	-0.13642	-0.0957578	-0.00628373
1064	0	0.023918	0.021928	0.0277985	-0.00938209	-0.0118852	-0.0719858	-0.0878327	-0.116323	-0.017407	-0.0989162	0.027122	-0.0365149	-0.111513	-0.0946309	-0.0320275	0.0133338	-0.0085292	-0.0547891	-0.0704951	5.22e-06	-0.0705003	0	0.0875549	0.160563	0.149551	0.0497674	0.00190305	-0.0363346	-0.00592163	-0.018706	0.00970985	0	-0.00455426	0.0248262	0.058808	0.110153	0.0918464	0.0777048	0.0179455	0.0190497	0.0722775	-0.0532279	-0.204826	-0.220197	-0.199665	-0.131851	-0.0645043	-0.0510592
3538	0	-0.000515468	-0.00414133	-0.00373857	-0.0466305	-0.0504166	-0.0718832	-0.0444478	-0.0559479	-0.103183	0.0472354	0.055695	0.0631203	0.105215	0.133153	0.119678	0.119652	0.0935892	0.0930637	0.0456852	0.0703797	-0.0246945	0	-0.00794077	-0.0536611	-0.0811963	-0.110613	-0.114373	-0.109777	-0.0818165	-0.0459381	-0.117868	0	0.0214238	-0.0147453	-0.0396464	-0.095351	-0.074409	-0.0694194	-0.0337864	-0.0360702	-0.0692236	0.0331534	-0.149865	-0.153378	-0.153046	-0.150057	-0.133064	-0.119302
1057	0	0.00871101	0.024228	0.0165527	-0.00563547	-0.0517475	-0.0718702	-0.0937969	-0.101016	0.075364	-0.17638	-0.217148	-0.243812	-0.239414	-0.217485	-0.180473	-0.174187	-0.199593	-0.214546	-0.232929	-0.169065	-0.0638644	0	0.0353753	0.0464942	0.0168896	-0.0423102	-0.094709	-0.0894255	-0.0963991	-0.0852351	0.0272809	0	0.0206996	0.023037	0.0176779	-0.0128213	-0.0380479	-0.0494456	-0.0587338	-0.0702141	-0.0307491	-0.039465	-0.19046	-0.200086	-0.190715	-0.199349	-0.217484	-0.229725
2867	0	-0.00715616	-0.0012535	-0.0251702	-0.0194552	-0.0468888	-0.0716052	-0.115676	-0.138592	0.0198655	-0.158458	-0.163116	-0.154095	-0.138771	-0.131615	-0.12567	-0.122354	-0.124795	-0.1348	-0.14186	-0.159081	0.0172201	0	-0.0161774	-0.0255981	-0.0566712	-0.0569008	-0.0876503	-0.109926	-0.143992	-0.159848	0.0158301	0	0.0114291	0.0176159	0.0474232	0.0429111	0.0119237	-0.0429839	-0.0257752	-0.0195784	0.137824	-0.157402	0.149889	0.155755	0.180519	0.153998	0.102682	0.0712314
2614	0	0.0207693	0.062308	0.0922883	0.0899411	0.0245622	-0.0715209	-0.156046	-0.198308	-0.0322256	-0.166083	0.0373583	0.0198634	-0.0151263	-0.0513476	-0.0713058	-0.080541	-0.0953165	-0.10886	-0.115632	-0.0018626	-0.11377	0	0.0382642	0.114792	0.180994	0.198605	0.142461	0.0611539	-0.00982717	-0.0453177	0.0069953	0	0.0743185	0.0364485	-0.187929	-0.36751	-0.31579	-0.256572	-0.42116	-0.615357	NaN	NaN	-0.886299	-0.93796	-0.839995	-0.540744	-0.292769	-0.297358
3859	0	-0.00830587	-0.0750399	-0.102799	-0.13531	-0.112362	-0.0714804	-0.0352125	-0.0113797	0.022826	-0.0342057	-0.134872	-0.174448	-0.1419	-0.121004	-0.114218	-0.113058	-0.167232	-0.119226	-0.125492	-0.0493631	-0.0761285	0	0.0312698	-0.0680115	-0.116667	-0.155963	-0.134176	-0.0391202	-0.0508583	-0.0207601	-0.0626829	0	-0.00046874	0.00115089	-0.0128303	-0.0177471	-0.0125792	-0.0144875	0.00756054	0.0076923	0.0538106	-0.0461183	-0.0144415	0.00930007	0.0228902	0.0063424	0.0099139	0.015162
1308	0	0.000983002	0.00931065	0.0157945	0.0312703	-3.96e-05	-0.0712745	-0.0417697	-0.02689	0.0484665	-0.0753565	0.0265138	-0.0118067	-0.015463	0.0418307	0.0928802	0.0842855	0.0213676	-0.0742265	-0.152532	-0.0627052	-0.0898267	0	0.0393034	0.0512874	0.000477592	-0.0350961	-0.0578114	-0.0661283	0.0589705	0.152156	0.137685	0	-0.136538	-0.205018	-0.191854	-0.0975086	-0.148276	-0.190925	-0.217056	-0.169796	-0.239445	0.069649	-0.348357	-0.337898	-0.318135	-0.287036	-0.250916	-0.0823441
3787	0	0.00986085	0.00685742	-0.00114932	-0.0631838	-0.0452955	-0.0712214	-0.0442993	-0.0853143	-0.0131058	-0.0722085	-0.0584197	-0.0655961	-0.0437252	-0.048167	-0.0554611	-0.0632202	-0.0532959	-0.0385868	-0.0454039	-0.0603051	0.0149012	0	0.0170372	-0.00783714	-0.011402	-0.0661424	-0.040495	-0.0763452	-0.0641323	-0.0983301	-0.0112204	0	-0.00483605	-0.0356689	-0.0290383	-0.0425652	-0.0289493	-0.0575786	-0.0710756	-0.0966462	-0.0263795	-0.0702668	-0.163221	-0.167133	-0.181195	-0.178942	-0.179084	-0.155141
3404	0	-0.0327318	-0.0479861	-0.0852482	-0.0738709	-0.0601705	-0.0711962	-0.123252	-0.160725	-0.09921	-0.0615146	-0.211542	-0.180388	-0.168507	-0.129399	-0.124947	-0.0986385	-0.118752	-0.163539	-0.203586	-0.227159	0.0235728	0	-0.063886	-0.0910213	-0.167391	-0.160466	-0.173074	-0.163986	-0.171255	-0.168681	-0.0835934	0	-0.016827	-0.0260369	-0.0105105	0.0165504	0.0178169	0.0199169	0.00378702	-0.00372795	0.011735	-0.0154629	-0.110656	-0.113533	-0.118478	-0.145471	-0.151394	-0.119495
3584	0	-0.0268227	-0.014217	-0.0509746	-0.0224158	-0.061341	-0.0711313	-0.147858	-0.166785	-0.0332185	-0.133566	-0.296488	-0.312045	-0.284048	-0.25016	-0.195877	-0.149116	-0.16171	-0.176155	-0.219215	-0.178408	-0.040807	0	-0.0112655	-0.0266566	-0.0973028	-0.123026	-0.208713	-0.205909	-0.268191	-0.244058	-0.151299	0	-0.00203585	-0.0479257	-0.109314	-0.133725	-0.0908782	-0.103392	-0.113066	-0.141257	-0.146879	0.00562143	-0.133592	-0.144543	-0.149821	-0.138074	-0.113413	-0.0965284
1696	0	0.0124678	0.0244988	0.0172518	-0.0323145	-0.0503465	-0.0710088	-0.0504565	-0.054029	0.053246	-0.107275	-0.0261359	-0.0181117	-0.023561	-0.0281313	-0.0572937	-0.0663899	-0.0635292	-0.0697824	-0.0776191	0.0119614	-0.0895806	0	0.00444363	0.0219239	0.0192472	-0.00115665	-0.0100926	-0.0336156	-0.00680999	-0.00254577	0.0151487	0	0.00664203	0.00712777	-0.00229644	-0.00815585	-0.0119623	-0.0494969	-0.0687007	-0.0902842	-0.0049534	-0.0853308	-0.0158005	-0.0119915	-0.00802995	0.00117685	-0.0268936	-0.0312977
28	0	0.00290857	-0.0183367	-0.0220761	-0.0429939	-0.0495107	-0.0709665	-0.0869946	-0.101812	0.071375	-0.173187	-0.09662	-0.112673	-0.121986	-0.0995675	-0.0855189	-0.0872349	-0.116245	-0.118423	-0.113614	-0.0490765	-0.064537	0	0.0189618	0.00702947	-0.0191286	-0.054095	-0.0588958	-0.0513411	-0.065192	-0.0848183	0.0238315	0	0.0256928	0.0326019	0.042295	0.00710138	-0.0233323	-0.0865203	-0.0945763	-0.1074	-0.0297079	-0.0776921	-0.0171938	-0.0258443	-0.0372915	-0.0328125	-0.0586144	-0.0718069
1178	0	-0.0174504	-0.0010634	-0.0417383	-0.0401199	-0.0601608	-0.0707221	-0.0804956	-0.0899244	0.0228357	-0.11276	-0.079886	-0.0771609	-0.0803312	-0.0664025	-0.0534662	-0.0300462	-0.051584	-0.0514206	-0.0608659	-0.0760184	0.0151525	0	-0.0201755	-0.000618204	-0.0552219	-0.0665397	-0.110001	-0.0990241	-0.108961	-0.108945	0.018968	0	0.0174404	0.0141658	0.025491	0.00360805	-0.036222	-0.0495588	-0.0710342	-0.0774105	-0.0386989	-0.0387116	-0.0282476	-0.0488441	-0.0315871	-0.0649759	-0.095948	-0.108959
715	0	-0.0046881	-0.0358764	-0.0371693	-0.0658176	-0.0609011	-0.0706724	-0.0374967	-0.0348935	0.0789972	-0.113891	0.0129447	-0.0124418	-0.0163391	0.0211744	0.0575028	0.0641721	0.0422015	0.065605	0.0869098	0.0761571	0.0107527	0	0.0206984	-0.00659257	-0.045399	-0.110376	-0.112129	-0.0999292	-0.090157	-0.108859	0.0157848	0	0.000430422	0.0034116	0.0138492	0.0145944	-0.0276501	-0.0681552	-0.0753707	-0.0513592	0.0234584	-0.0748177	0.0369463	0.045742	0.0528997	0.0316124	0.00474482	-0.0142111
943	0	-0.00787035	-0.0377592	-0.0385472	-0.0375141	-0.0366529	-0.0706066	-0.151907	-0.186912	0.0205517	-0.207464	-0.0603132	-0.0177504	0.0499666	0.140518	0.142834	0.142473	0.0112145	-0.0205123	-0.10739	-0.00789642	-0.0994935	0	-0.0504332	-0.148039	-0.239378	-0.240661	-0.239439	-0.142134	-0.191708	-0.139835	-0.0318651	0	-0.022225	-0.0560719	0.0149989	0.0105703	-0.0290011	-0.122678	-0.0930214	-0.0582249	-0.0317714	-0.0264535	-0.141486	-0.088279	-0.0748141	-0.0926061	-0.155633	-0.17704
1713	0	0.0127962	0.042728	0.0800957	-0.00689413	-0.0256612	-0.0705172	-0.0931905	-0.1376	-0.00155782	-0.136042	-0.171495	-0.108259	-0.044262	0.057667	0.150656	0.206833	0.12473	-0.0112629	-0.0736096	0.030396	-0.104006	0	-0.0504399	-0.0845048	-0.149066	-0.329045	-0.403989	-0.366742	-0.253422	-0.235485	-0.203449	0	0.0068765	0.00662068	-0.00764395	-0.0559165	-0.124188	-0.130275	-0.0541776	0.0249629	NaN	NaN	-0.329698	-0.285754	-0.275948	-0.344224	-0.404323	-0.378161
1757	0	0.0044762	0.0355379	-0.0840683	-0.120791	-0.133045	-0.0704871	-0.0090927	0.0130267	0.0066541	0.0063726	0.136247	0.0988409	0.0840238	0.0890378	0.107573	0.110912	0.0959759	0.102326	0.125663	0.0340456	0.0916175	0	0.0418818	0.0877607	-0.0368596	-0.0921182	-0.107711	-0.0302165	0.0248282	0.0236101	0.108855	0	-0.00921714	0.0206994	-0.00607947	0.000180133	-0.0478213	-0.0733368	-0.0817937	-0.0807133	0.0348877	-0.115601	-0.06287	-0.0663079	-0.071631	-0.0889787	-0.129368	-0.147514
1351	0	0.0107573	0.00362063	-0.0194872	-0.0625113	-0.0847815	-0.0704853	-0.0544985	-0.0405011	0.0208774	-0.0613785	-0.0215946	-0.0239829	0.0185013	0.0364447	0.0303052	0.0153645	-0.0189846	0.0165884	0.00148725	0.0822768	-0.0807896	0	0.0131456	-0.0364752	-0.0775264	-0.114411	-0.12174	-0.0730952	-0.0926815	-0.0635829	-0.082994	0	-0.00783873	-0.0221563	-0.0517618	-0.052478	-0.049384	-0.0657672	-0.0804388	-0.102481	-0.00934937	-0.0931316	-0.00537685	-0.00726337	0.0112096	-0.000199808	-0.0125146	-0.0257456
2120	0	-0.00563969	0.00342163	0.00770427	-0.0139235	-0.0525277	-0.0704775	-0.0672226	-0.0677113	-0.016386	-0.0513253	-0.165511	-0.168706	-0.132977	-0.132852	-0.1236	-0.126855	-0.119237	-0.158453	-0.196362	-0.115549	-0.080813	0	-0.00244403	-0.0291114	-0.024954	-0.0558343	-0.0911837	-0.116751	-0.07428	-0.0368597	-0.0663474	0	0.00176075	0.00714839	-0.0608805	-0.0824177	-0.0631306	-0.0261909	-0.0278878	-0.0527832	-0.0572121	0.00442887	-0.102276	-0.104006	-0.112013	-0.0948224	-0.0713671	-0.0307457
3653	0	0.0309402	0.0558635	0.0405526	-0.0289786	-0.0536693	-0.0704177	-0.0518528	-0.0713596	0.0293684	-0.100728	-0.0204572	-0.061523	-0.0691651	-0.118701	-0.133057	-0.122848	-0.0891175	-0.104686	-0.145156	0.0517741	-0.19693	0	0.0720059	0.104571	0.138797	0.0836207	0.0487213	-0.00175744	0.0323754	0.0533387	-0.0428629	0	-0.0176711	-0.0356952	-0.0548211	-0.0530883	-0.0523047	-0.0743712	-0.0716299	-0.0823974	0.0815628	-0.16396	-0.0575012	-0.059833	-0.0287518	-0.078331	-0.106964	-0.106701
1099	0	0.00803081	0.025744	0.0155894	-0.0509833	-0.00696191	-0.0701033	-0.0977136	-0.184945	-0.154031	-0.0309132	-0.143147	-0.134924	-0.121489	-0.106626	-0.10251	-0.0492345	-0.0155555	-0.148738	-0.268619	-0.297665	0.0290455	0	-0.000191927	0.00408623	-0.0209311	-0.0916199	-0.100874	-0.197695	-0.0921225	-0.0594723	0.000486344	0	-0.0689975	-0.133072	-0.171341	-0.0956163	-0.121625	-0.0363759	-0.113386	-0.0938552	-0.100391	0.00653535	0.116138	0.070293	-0.00513945	-0.0423512	-0.0591791	0.0243241
748	0	0.00850695	0.0122505	0.00868532	-0.0214908	-0.0357851	-0.0700895	-0.0550361	-0.0659604	0.0424963	-0.108457	0.219735	0.200455	0.17307	0.210061	0.222732	0.250697	0.197921	0.187234	0.156384	0.213262	-0.0568775	0	0.0277864	0.0589149	0.0183585	-0.0244884	-0.0667477	-0.0482762	-0.0225357	-0.00260985	0.0489693	0	0.00658972	0.0177906	0.0372364	0.0305126	0.0173777	-0.0357932	-0.051395	-0.0658894	0.0737348	-0.139624	-0.0261707	-0.0164911	-0.0129094	-0.00342321	-0.0253707	-0.0335549
662	0	-0.00875866	-0.017078	-0.0535239	-0.0395115	-0.0591329	-0.0700812	-0.121964	-0.112938	0.0201617	-0.133099	-0.0882603	-0.133173	-0.206996	-0.203789	-0.169923	-0.113039	-0.11806	-0.0908743	-0.0627944	-0.168624	0.10583	0	0.036154	0.101657	0.0620042	0.0421509	-0.0343542	-0.0402813	-0.11935	-0.138404	0.100525	0	0.0232004	0.00767262	0.0337881	-0.00571436	0.0344614	0.0393722	0.0683231	0.0598727	-0.114267	0.17414	0.0293598	0.0305443	0.0529149	0.0852591	0.173867	0.19709
34	0	-0.00193016	0.0017285	-0.0308511	-0.0513658	-0.0626298	-0.0699578	-0.0800318	-0.0989174	0.0127775	-0.111695	-0.154128	-0.165744	-0.173135	-0.175593	-0.17199	-0.177621	-0.202274	-0.214291	-0.224159	-0.179687	-0.0444725	0	0.00968654	0.0207362	-0.00938579	-0.0335032	-0.0391361	-0.0218114	-0.0198682	-0.0288855	0.0383369	0	0.0172892	0.00404895	0.0146926	-0.00842258	-0.00945382	-0.0373698	-0.085506	-0.117064	-0.0471601	-0.0699041	-0.022439	-0.0540152	-0.0426893	-0.0375484	-0.0141942	-0.0236006
552	0	-0.0161785	-0.0460498	-0.0340017	-0.0160087	-0.0456022	-0.0698704	-0.0781708	-0.0605855	-0.0769348	0.0163493	0.0617022	0.0586509	0.0291191	-0.023071	-0.0553427	-0.0630112	-0.0355981	0.0205657	0.0502095	-0.0158558	0.0660653	0	-0.0131272	-0.0134667	0.0507715	0.101036	0.0791112	0.02743	-0.0370343	-0.0490928	0.000623222	0	-0.0332019	-0.0122576	0.0283425	0.0799613	0.0772767	0.05652	0.08252	0.0970936	0.0245729	0.0725207	0.045289	0.0273341	0.0418862	0.0455391	0.0765402	0.0480638
1617	0	0.103305	0.0848703	0.128347	0.00679992	-0.054896	-0.06971	-0.0133249	0.0704065	-0.0680193	0.138426	-0.0844226	-0.120807	-0.105468	-0.114805	-0.0421927	-0.0833773	-0.106572	-0.136701	-0.0762831	-0.0282568	-0.0480262	0	0.139689	0.105915	0.15873	-0.03543	-0.0559412	-0.0475605	0.0389535	0.0622671	-0.124185	0	0.0229891	0.0124221	0.0548615	0.0536959	0.0397153	0.0375521	0.0127225	0.0127945	0.0160317	-0.00323725	0.0563488	0.030712	0.0183686	-0.00284208	-0.0272552	-0.027031
2042	0	0.0564087	0.0470866	0.0478614	-0.0141726	-0.0522889	-0.0696816	-0.124914	-0.149637	0.0138417	-0.163478	-0.0389058	-0.0608008	-0.121339	-0.119262	-0.168155	-0.0858748	-0.12892	-0.0745922	-0.110511	-0.0656528	-0.0448587	0	0.0783038	0.12952	0.128218	0.115076	-0.00531999	0.0203329	-0.0892279	-0.078031	0.0405887	0	0.0350194	0.000121582	-0.0451332	-0.0999487	-0.101852	-0.131491	-0.13468	-0.15173	-0.0352226	-0.116508	-0.0710802	-0.0637164	-0.0787651	-0.0505869	-0.10933	-0.119404
2352	0	-0.00294031	-0.0175385	-0.0564385	-0.0736873	-0.085949	-0.0696151	-0.080639	-0.063517	0.00705016	-0.0705672	-0.155929	-0.167164	-0.199634	-0.182869	-0.175074	-0.184076	-0.169992	-0.178028	-0.160391	-0.160785	0.000393897	0	0.00829469	0.0261672	-0.029498	-0.0545418	-0.0578022	-0.0555524	-0.0585397	-0.0590546	0.0119065	0	0.00604026	0.0128787	0.0134115	-0.00222686	-0.022357	-0.0423053	-0.0539706	-0.0650959	-0.0194196	-0.0456763	0.0226011	0.015741	0.0149501	0.0084613	0.00899409	0.000360808
1004	0	0.0075282	0.00354617	0.0127699	-0.0135605	-0.0382281	-0.0695018	-0.102785	-0.12408	0.0371316	-0.161212	-0.123816	-0.146223	-0.166973	-0.14168	-0.127172	-0.1048	-0.127687	-0.126541	-0.141691	-0.0749804	-0.0667103	0	0.029935	0.0467032	0.0306338	-0.0102041	-0.0572444	-0.0656307	-0.100059	-0.106205	-0.0117039	0	0.0115976	0.0175912	0.0198018	0.000105258	-0.0255721	-0.0577923	-0.0719614	-0.0815916	0.0093031	-0.0908947	-0.0402136	-0.0359138	-0.0258239	-0.015851	-0.0366621	-0.0568037
3500	0	0.00237943	0.0149644	0.000657436	-0.0114921	-0.0385907	-0.0694437	-0.117673	-0.147735	0.084412	-0.232147	-0.103182	-0.101962	-0.0844081	-0.0559041	-0.0441319	-0.0309054	-0.0540288	-0.0648638	-0.0885596	-0.0147934	-0.0737662	0	0.00115953	-0.00380974	-0.0466208	-0.0705425	-0.110868	-0.118597	-0.155991	-0.162358	-0.0039769	0	-0.0262648	0.0418117	0.0589098	0.110831	0.018978	-0.0536432	-0.0251676	0.0042457	0.255352	-0.251106	0.134151	0.159318	0.207419	0.0985584	-0.0247356	-0.0883718
3548	0	0.0286409	0.045114	0.0378423	-0.00821132	-0.0469324	-0.069401	-0.0904708	-0.105992	0.0597766	-0.165769	-0.101368	-0.0858818	-0.0669577	-0.0205643	-0.0237753	0.00401985	-0.0624579	-0.0638335	-0.121542	-0.0223881	-0.0991536	0	0.0131551	0.0107042	-0.042961	-0.0858035	-0.15232	-0.108311	-0.128005	-0.0858177	-0.0192028	0	0.0147909	-0.0132772	-0.0387492	-0.086	-0.0995791	-0.130823	-0.129934	-0.152589	-0.0800707	-0.0725181	-0.098758	-0.102724	-0.097446	-0.103113	-0.125687	-0.138451
81	0	-0.0155913	-0.0467739	-0.096965	-0.150573	-0.142522	-0.0693928	0.0227447	0.0688134	0.269026	-0.200213	-0.0205459	-0.0164636	-0.00829886	-0.05016	-0.146129	-0.197768	-0.150966	-0.0541394	-0.00572586	0.563012	-0.568738	0	-0.0196737	-0.059021	-0.067351	-0.02499	0.0346999	0.0610277	0.0563381	0.0539933	-0.314532	0	-0.0301813	-0.076957	-0.196799	-0.270123	-0.27803	-0.262155	-0.253915	-0.237386	-0.199884	-0.0375018	-0.233948	-0.239317	-0.271144	-0.298725	-0.330118	-0.329269
1695	0	0.0212353	0.0231116	-0.0182961	-0.0486763	-0.0722195	-0.0692852	-0.106968	-0.121887	-0.0716717	-0.050215	-0.109909	-0.0871871	-0.0778473	-0.0600471	-0.0636839	-0.0454886	-0.0473077	-0.106864	-0.150891	-0.0991643	-0.0517266	0	-0.00148627	-0.0089497	-0.0681577	-0.094901	-0.13664	-0.131886	-0.110012	-0.0809044	-0.082416	0	-0.00965564	-0.0197868	-0.0592289	-0.0586166	-0.0684249	-0.0392081	-0.0741622	-0.0762567	-0.0783863	0.00212956	-0.0250588	-0.0224247	-0.0324783	-0.0434723	-0.0553157	-0.0489731
1184	0	-0.0004813	0.0143645	0.00278566	-0.0140642	-0.0689122	-0.0692628	-0.0649341	-0.033814	0.0200129	-0.0538268	0.00641585	-0.0411609	-0.0849094	-0.106532	-0.0820281	-0.0685644	-0.0667881	-0.0583747	-0.0477653	-0.0479479	0.000182625	0	0.0470954	0.10569	0.115734	0.0743797	0.00606808	0.00394108	-0.000143517	0.0203672	0.0743766	0	-0.0212237	-0.0512129	-0.0590909	-0.0564054	-0.0657813	-0.0645739	-0.103671	-0.106597	-0.12707	0.0204726	0.00537567	-0.0197851	-0.0766411	-0.0609328	-0.046058	-0.0271276
3334	0	0.0107886	-0.00234433	-0.019527	-0.0509814	-0.0736963	-0.0691311	-0.101318	-0.11418	-0.0652074	-0.0489726	-0.0840514	-0.103523	-0.125762	-0.123314	-0.134085	-0.119961	-0.132754	-0.135287	-0.158242	-0.131408	-0.026834	0	0.03026	0.0393658	0.019736	-0.00094825	-0.0377868	-0.0204283	-0.0500829	-0.0399898	-0.0178512	0	0.0134515	-0.0744703	-0.0551463	-0.123556	-0.055829	-0.109179	-0.10189	-0.147819	-0.219031	0.0712128	-0.309267	-0.306736	-0.327775	-0.320914	-0.284645	-0.266936
1759	0	0.0138925	-0.00985242	-0.0654783	-0.0992584	-0.108218	-0.0690085	-0.0949893	-0.0961087	-0.0545396	-0.0415691	0.131509	0.100941	0.20079	0.090055	0.0759018	0.0108169	0.0438866	0.0481031	0.0788456	0.0977258	-0.0188801	0	0.0444608	-0.0791332	-0.024024	-0.043651	0.0124741	0.0186142	-0.0115832	-0.0434451	-0.0207561	0	0.041229	-0.0643753	-0.120321	-0.234228	-0.145798	-0.0874004	-0.107926	-0.127954	-0.480291	0.352337	-0.169833	-0.206943	-0.281348	-0.228455	-0.141689	-0.0469069
4110	0	-0.0139401	-0.0390693	-0.0495062	-0.0560866	-0.0680439	-0.0689802	-0.0491539	-0.0411782	0.0433677	-0.0845459	0.256518	0.251959	0.285943	0.27633	0.27594	0.262264	0.268813	0.289776	0.281547	0.266039	0.015508	0	-0.00938141	-0.0684946	-0.0693181	-0.0755084	-0.0737901	-0.0812759	-0.0824122	-0.0662072	0.0338466	0	-0.0107101	-0.0211789	-0.0236851	-0.00938895	-0.00367071	-0.0125596	-0.0114043	-0.0122947	0.00680637	-0.0191011	0.0200405	0.0173406	0.0185327	0.0141211	0.0106185	-0.00662835
331	0	-0.00261424	0.00301059	0.0194888	0.0187215	-0.0101445	-0.0689795	-0.129685	-0.160972	NaN	NaN	-0.218257	-0.196775	-0.187963	-0.213305	-0.232725	-0.21207	-0.187992	-0.200567	-0.22518	NaN	NaN	0	-0.0240967	-0.0272834	0.0145368	0.0331897	-0.0163315	-0.0992445	-0.147375	-0.15405	NaN	0	-0.0261707	-0.0785122	-0.115152	-0.109862	-0.095074	-0.112659	-0.145966	-0.162619	-0.119423	-0.0431957	-0.169619	-0.174307	-0.183685	-0.193638	-0.199477	-0.193274
142	0	-0.0435621	-0.0601759	-0.00627913	0.0402411	0.00887427	-0.068877	-0.115126	-0.122499	NaN	NaN	-0.0648381	-0.0367933	-0.0300615	-0.0726872	-0.155143	-0.228071	-0.242327	-0.207438	-0.165421	NaN	NaN	0	-0.0716069	-0.0949524	0.00157005	0.130546	0.172107	0.108612	0.0274742	-0.0219158	NaN	0	0.017355	-0.0398179	0.0135281	-0.00674336	-0.0126631	-0.0870884	-0.111456	-0.155808	0.0462891	-0.202097	-0.0807307	-0.0913336	-0.0365751	-0.0501211	-0.128097	-0.203433
4084	0	-0.00124908	-0.0208059	-0.00964045	-0.0269612	-0.0337843	-0.0687636	-0.18769	-0.261114	-0.0125253	-0.248589	-0.0973885	0.00654581	0.17405	0.183595	0.0578917	-0.0714312	0.0178655	0.00241815	0.0311094	0.0644134	-0.033304	0	-0.105183	-0.292244	-0.290624	-0.182241	-0.0597415	-0.184018	-0.287497	-0.389612	-0.174327	0	0.0020566	-0.0201376	-0.0686392	-0.0936557	-0.0688796	-0.0280837	-0.0210605	-0.0344353	NaN	NaN	-0.13373	-0.113004	-0.0848056	-0.06986	-0.0495938	-0.0107541
2674	0	-0.0155664	-0.0180268	-0.0106051	-0.0159627	-0.040719	-0.0686736	-0.169405	-0.220224	-0.159393	-0.0608309	0.0288863	0.0040586	-0.00203966	0.0381084	0.0463492	0.0727887	0.0240525	0.00479351	-0.0474963	-0.090072	0.0425756	0	0.00926131	0.0128992	-0.0198271	-0.0334256	-0.0846213	-0.0638397	-0.145312	-0.143841	-0.0404346	0	0.0348518	0.100024	0.169266	0.123045	0.0722464	0.0565754	0.0828385	0.071549	-8.07e-05	0.0716297	-0.119671	-0.142976	-0.104332	-0.143212	-0.127379	-0.159728
695	0	-0.00214872	0.00485895	0.00970171	-0.0130329	-0.0311097	-0.0686492	-0.0832064	-0.115654	0.0906276	-0.206281	-0.308181	-0.33631	-0.28562	-0.232772	-0.187666	-0.168878	-0.199047	-0.205747	-0.269792	-0.0829909	-0.186801	0	0.0259804	-0.017702	-0.0657075	-0.133548	-0.170413	-0.177783	-0.185641	-0.154042	-0.134562	0	-0.0389672	-0.0325555	-0.0502045	-0.0353382	-0.100293	-0.161622	-0.199966	-0.210706	-0.0849225	-0.125783	-0.39736	-0.394033	-0.374341	-0.415748	-0.459667	-0.49828
3912	0	0.00135755	-0.0369744	-0.0348356	-0.0545179	-0.0397312	-0.0686154	-0.088627	-0.113979	0.0393253	-0.153304	-0.0612554	-0.0800894	-0.0430671	-0.0656311	-0.00630278	-0.00848542	-0.0114704	-0.0528913	-0.0542531	-0.0899529	0.0356998	0	0.0201915	-0.0551627	-0.03046	-0.109471	-0.0925012	-0.1184	-0.0969912	-0.120981	0.0680228	0	0.0619592	0.0391072	0.075149	-0.0100427	0.0146109	0.154028	0.155834	0.177336	-0.232827	0.410164	-0.0653567	-0.161015	-0.147704	-0.112035	0.20404	0.236991
29	0	-0.00278577	0.0151101	0.00543522	-0.00257834	-0.0370618	-0.0685256	-0.0774836	-0.0804582	0.0656702	-0.146128	-0.0409475	-0.0696121	-0.0732121	-0.0495516	-0.014278	-0.00670508	-0.034968	-0.0536996	-0.0706354	-0.0131853	-0.0574501	0	0.0258789	0.0473747	0.0140393	-0.0292478	-0.0713042	-0.074505	-0.0647315	-0.0507703	0.037908	0	0.00493064	-0.0114882	-0.00472566	-0.03323	-0.026217	-0.0359098	-0.0468532	-0.0612469	-0.0747876	0.0135407	-0.105547	-0.121353	-0.137324	-0.115462	-0.0862899	-0.0785705
3750	0	0.0414755	0.0557339	0.0588804	0.0452566	0.0397771	-0.0680615	-0.0875447	-0.137084	0.0463076	-0.183392	0.0085996	0.0195032	0.0050885	-0.0359055	-0.0469519	-0.0930275	-0.13226	-0.0826497	0.0289191	0.114149	-0.08523	0	0.030572	0.059245	0.103385	0.100808	0.141404	0.0727983	0.0037046	-0.157404	-0.0592419	0	-0.213034	-0.241772	-0.230217	0.0339242	0.15771	0.191091	0.216971	0.190623	0.294773	-0.10415	-0.000947013	0.0534126	0.138947	0.186973	0.235699	0.238736
1374	0	0.00910743	0.0102906	0.0162177	-0.00814296	-0.0442523	-0.0680235	-0.0713283	-0.0626235	0.0451121	-0.107736	-0.0524945	-0.0626334	-0.0887475	-0.075671	-0.0732713	-0.0554045	-0.0641481	-0.0886095	-0.0967746	-0.138373	0.0415983	0	0.0192463	0.0465436	0.0393942	0.0126338	-0.0413423	-0.0563699	-0.0352133	-0.0183434	0.13099	0	0.0145528	0.0593532	0.110946	0.117176	0.0502151	0.00867176	0.00629713	0.0245858	0.11523	-0.0906439	0.0843382	0.0846224	0.0982809	0.0547152	0.012346	-0.0102873
1997	0	0.0241187	0.0378717	0.0371615	0.00362427	-0.0319826	-0.0679917	-0.110893	-0.143792	0.016329	-0.160121	-0.147168	-0.154335	-0.168736	-0.154494	-0.129974	-0.106371	-0.123152	-0.177716	-0.197658	-0.17248	-0.0251786	0	0.031286	0.0594398	0.0444881	-0.01357	-0.0727793	-0.0920077	-0.080345	-0.0933013	0.041641	0	0.0183935	0.0261145	0.0742261	0.0748046	0.0535154	0.0475302	0.0213359	0.0233803	0.0018568	0.0215235	-0.00652502	-0.00282953	0.0102282	0.0138871	0.00133866	0.00197953
3973	0	0.00167755	0.00423222	0.00100259	-0.0194981	-0.0560361	-0.0679785	-0.0783737	-0.0824734	0.0226319	-0.105105	-0.11012	-0.115988	-0.121028	-0.106513	-0.102449	-0.0958215	-0.097282	-0.0859967	-0.081598	-0.0828022	0.00120425	0	0.00754496	0.01514	-0.00260475	-0.0271698	-0.070335	-0.0808169	-0.102497	-0.110996	-0.00468636	0	0.0181867	0.0190192	0.0192154	-0.00712795	-0.0309504	-0.0548155	-0.0674902	-0.0715848	0.00971365	-0.0812984	0.106594	0.0885939	0.0962917	0.0818603	0.100102	0.0817306
2053	0	0.0014987	-0.0273052	-0.0328968	-0.0698763	-0.0737014	-0.0679372	-0.0640654	-0.0638298	0.0071701	-0.0709999	-0.121317	-0.115965	-0.126514	-0.134301	-0.13043	-0.152902	-0.150614	-0.193484	-0.176363	-0.125589	-0.0507741	0	-0.00385357	-0.0221087	-0.0199128	-0.0607641	-0.0421165	-0.0386403	0.00810102	-0.00878445	0.0114413	0	-0.00203117	-0.0124755	0.00642156	0.00717909	-0.00320674	-0.0536215	-0.0966269	-0.117018	-0.0373292	-0.0796888	0.000212655	-0.0083388	-0.0095363	0.000719182	0.0156133	0.0142118
871	0	-0.00541162	0.0210172	-0.0105955	-0.0139333	-0.0653713	-0.0678236	0.0837236	0.185177	0.0519204	0.133257	-0.0677581	-0.0868322	-0.0732729	-0.0628978	-0.0583103	-0.0433516	-0.0603134	-0.0657242	-0.0977511	-0.0539184	-0.0438328	0	0.0136625	0.026532	-0.0154557	-0.0233811	-0.0897778	-0.0752683	0.0816897	0.21517	0.0380807	0	-0.0093201	-0.0205623	-0.0389317	-0.0385029	-0.0414335	-0.0621699	-0.0789854	-0.0890665	-0.0765758	-0.0124907	-0.138116	-0.121995	-0.126957	-0.12148	-0.111873	-0.0915192
1008	0	0.040835	0.0434489	-0.0142355	-0.107354	-0.123939	-0.0677745	0.00164786	0.0374582	-0.062032	0.0994901	-0.0682446	-0.0720479	-0.0491085	-0.0762042	-0.0940133	-0.103675	-0.129361	-0.0774545	-0.0534739	-0.0604679	0.00699399	0	0.0446383	0.0243128	-0.00627593	-0.0815852	-0.0885089	-0.0066579	0.0108577	0.0226875	-0.0698086	0	0.0186968	0.056709	0.086676	0.0918241	0.113884	0.129066	0.136519	0.116754	0.115045	0.0017095	0.0909939	0.111232	0.118833	0.121809	0.089722	0.0798896
2420	0	0.0483834	0.00792804	0.0251108	-0.0513662	-0.0185853	-0.0676575	-0.0665595	-0.0951792	0.161336	-0.256516	0.032659	0.0277711	0.02873	-0.033307	-0.0165397	0.0448341	0.0849849	0.0938065	0.0700821	0.140676	-0.0705942	0	0.0532714	0.0118571	0.0910769	-0.00216747	-0.0307604	-0.119983	-0.127707	-0.132602	0.053319	0	0.0130081	0.0540441	0.0851332	0.12045	0.0707977	0.0392832	0.0340342	0.0686294	0.0524883	0.0161411	0.0146618	0.00282797	-0.0229435	-0.0842082	-0.109875	-0.0918794
65	0	-0.00346653	-0.116456	-0.167134	-0.196624	-0.303562	-0.0675198	-0.051283	0.253792	0.0599554	0.193837	0.198129	0.103861	-0.112372	-0.0689795	0.122254	0.175911	0.172572	0.0260587	-0.0102935	0.146992	-0.157286	0	0.0908016	0.194045	0.0999741	-0.120749	-0.281344	-0.0419626	0.120787	0.462214	0.111092	0	-0.0119116	0.0325013	0.0602669	0.0752584	0.0335851	0.038816	0.0431148	0.0369482	-0.0612731	0.0982213	0.0869391	0.0661881	0.120376	0.0700289	0.0789715	0.0593298
1056	0	0.0106167	0.0167939	0.00180818	-0.0235995	-0.0503793	-0.067424	-0.0853626	-0.0978312	0.0736	-0.171431	-0.150886	-0.15412	-0.144261	-0.133455	-0.11747	-0.108702	-0.142068	-0.167018	-0.20127	-0.0992303	-0.102039	0	0.0138506	0.0101694	-0.0156231	-0.0570159	-0.0925632	-0.0762416	-0.0692305	-0.0474476	0.0219443	0	0.00504065	-0.00269968	-0.0151264	-0.0314625	-0.0418274	-0.0744745	-0.0905786	-0.111043	-0.0150666	-0.0959764	-0.039299	-0.0360913	-0.0401708	-0.0374831	-0.0695459	-0.0813413
1964	0	0.0463608	0.0842945	0.143515	0.1088	0.0560922	-0.0673618	-0.186559	-0.27036	-0.0872425	-0.183118	-0.226933	-0.234694	-0.424936	-0.435679	-0.49048	-0.363547	-0.380388	-0.39147	-0.386812	-0.425089	0.0382768	0	0.0541213	0.282297	0.352261	0.372347	0.192706	0.0860928	-0.0220222	-0.110482	0.110913	0	0.0446136	0.107573	0.163605	0.151733	0.085665	0.0466504	-0.00144115	0.0129519	-0.00888684	0.0218387	0.0621605	0.0339675	0.00832602	0.00769882	-0.0320194	-0.0570912
3530	0	0.00103252	-0.00474641	-0.0219697	-0.0385297	-0.0576734	-0.0673434	-0.0843166	-0.0796103	-0.0205278	-0.0590825	0.00173428	0.064224	0.119484	0.184718	0.171239	0.183287	0.114728	0.0999072	0.0499216	0.0972949	-0.0473733	0	-0.0614572	-0.122496	-0.204954	-0.208035	-0.239226	-0.180337	-0.182489	-0.127798	-0.116088	0	0.0633309	-0.0280541	-0.0303728	-0.114356	-0.0560094	0.0131108	-0.0274317	-0.0320447	-0.220106	0.188062	-0.176058	-0.206979	-0.192864	-0.154506	0.00329009	0.054634
2600	0	0.0106492	0.027592	0.0147325	-0.00844695	-0.0501255	-0.0672702	-0.109384	-0.124712	0.00707965	-0.131792	-0.178351	-0.166615	-0.209403	-0.180241	-0.214955	-0.141843	-0.161401	-0.126451	-0.158716	-0.109557	-0.0491588	0	-0.00108612	0.0586444	0.016623	0.0281578	-0.0866334	-0.0842203	-0.161284	-0.144347	-0.0617142	0	0.0147122	0.0252156	-0.00945903	-0.037945	-0.0407586	-0.0442983	-0.0433685	-0.0579758	0.0243297	-0.0823054	0.00412181	0.0165363	0.0330599	0.0477659	0.0325837	0.0234351
1018	0	-0.0163205	-0.0449692	-0.107277	-0.140351	-0.114713	-0.0670877	-0.0811747	-0.139408	0.0273237	-0.166732	0.0715518	0.0447429	0.040994	0.0411879	0.0551815	0.0418406	0.011817	-0.00684957	-0.0199103	0.211863	-0.231774	0	0.0104884	-0.0144114	-0.0769132	-0.12398	-0.0850019	-0.0073529	-0.0027733	-0.0479458	-0.112988	0	0.0205878	0.0477947	0.00444258	-0.00631475	-0.00800975	0.0330504	0.0620804	0.0656063	-0.055975	0.121581	-0.0579252	-0.0534909	-0.106354	-0.11871	-0.143514	-0.163509
2090	0	-0.00572522	-0.00182945	-0.0161206	-0.0316677	-0.0499334	-0.0670636	-0.0446901	-0.0331206	0.0570671	-0.0901877	-0.0826821	-0.107556	-0.106127	-0.117619	-0.0988006	-0.101765	-0.113421	-0.105217	-0.110101	-0.0803919	-0.0297093	0	0.019149	0.0216158	0.0188158	-0.0155492	-0.0308505	-0.0363249	-0.0221556	-0.00570152	0.0547769	0	-0.00345134	-0.00563399	0.000869447	-0.00110148	-0.0109904	-0.0368147	-0.0780477	-0.0960407	-0.0520315	-0.0440091	0.0057545	0.00810975	0.0148249	0.0204242	0.0168257	0.00688459
541	0	0.012404	-0.00693153	0.00769196	-0.0515428	-0.0622461	-0.0667438	-0.0378613	-0.025476	0.0678608	-0.0933368	-0.0077462	-0.0148993	-0.0247846	-0.0211157	-0.0363972	-0.075302	-0.0745993	-0.0658664	-0.031343	-0.00370857	-0.0276344	0	0.0195572	0.0101069	0.0210614	-0.0228918	0.00530975	0.000109347	0.0202589	-0.00187918	0.0638232	0	0.00466252	0.0164506	0.0270542	0.0265481	0.00731883	-0.0161409	-0.0327616	-0.0416851	0.00943851	-0.0511236	0.0598803	0.0522712	0.0496963	0.034845	0.0306203	0.0106058
2008	0	0.00653125	0.0299444	-0.00135291	-0.0285072	-0.0588574	-0.0667316	-0.0874785	-0.109507	0.0484885	-0.157996	-0.0958076	-0.100511	-0.0986479	-0.0894186	-0.0767713	-0.0576641	-0.0849624	-0.11822	-0.147507	-0.00318195	-0.144325	0	0.0112351	0.0327848	-0.00774188	-0.0475435	-0.0970009	-0.0775768	-0.0650662	-0.0578075	-0.0441372	0	0.00487932	0.0405168	0.0575494	0.0557851	-0.0116618	-0.0364326	-0.0481462	-0.0294857	0.0622702	-0.0917559	0.0685845	0.0615607	0.0804135	0.0117039	-0.024254	-0.0546337
2305	0	0.00519016	-0.0039815	-0.0184735	-0.0457808	-0.0596055	-0.0666912	-0.0542045	-0.055164	-0.0777575	0.0225935	-0.541765	-0.567556	-0.55519	-0.568035	-0.548423	-0.554273	-0.539616	-0.535624	-0.533485	-0.588987	0.0555025	0	0.0309812	0.00944334	0.00779665	-0.0391234	-0.0470977	-0.0688407	-0.0603457	-0.063444	-0.030535	0	-0.00879393	0.0441995	-0.004075	0.041198	0.0327563	0.144239	0.282659	0.399105	0.451721	-0.052616	-0.538054	-0.562463	-0.548361	-0.561522	-0.507091	-0.491467
619	0	-0.0510486	-0.0323517	-0.0148516	0.0494117	-0.0034647	-0.0666186	0.0701221	0.154323	0.0430009	0.111322	0.173038	0.140153	0.0749784	0.0296631	0.0091542	0.0680372	0.0562732	-0.0252662	-0.147023	-0.158767	0.0117436	0	-0.0181636	0.065708	0.128523	0.213296	0.101536	0.0501463	0.268426	0.474385	0.374806	0	-0.0615546	-0.0520194	-0.104558	-0.0442039	-0.0925707	-0.0349163	0.0288313	0.111022	-0.0349002	0.145922	0.0447531	0.0339265	-0.00756885	-0.0365647	-0.0714396	-0.033902
785	0	0.0424756	0.0105045	-0.0215858	-0.0765379	-0.0662926	-0.0665082	-0.0946579	-0.100318	0.127398	-0.227715	0.137618	0.0949204	0.0591193	0.051428	0.0839746	0.11765	0.106943	0.11417	0.0999198	0.241125	-0.141206	0	0.0851738	0.0890037	0.0646047	-0.022894	-0.0463237	-0.0358323	-0.0712094	-0.0626189	0.0238908	0	0.0834269	0.144225	0.241467	0.190313	0.139664	0.0757102	0.161788	0.155004	0.290536	-0.135533	0.394821	0.377282	0.413946	0.344332	0.256382	0.223257
1172	0	0.015047	0.00266816	0.000678658	-0.0259112	-0.0537132	-0.0664902	-0.0658708	-0.0528599	0.0391133	-0.0919732	0.0760026	0.0570255	0.0459335	0.0581239	0.0641328	0.0672216	0.046787	0.0812328	0.0885642	0.113845	-0.0252809	0	0.0340241	0.0327372	0.0185574	-0.0140414	-0.0449322	-0.0372746	-0.071101	-0.0654215	0.00127076	0	0.0103412	0.0328361	0.0412148	0.0353367	-0.0120079	-0.0506652	-0.046292	-0.0420869	0.109113	-0.1512	0.0226421	0.0153588	0.0450387	0.016081	-0.0125092	-0.0534825
1736	0	0.00644447	0.00520152	-0.00260493	-0.038912	-0.0567444	-0.0664751	-0.0333858	-0.0182414	0.079186	-0.0974274	-0.00624419	-0.0234415	-0.00387717	0.0219671	0.0409614	0.0355172	0.0226728	0.0387584	0.039	0.12651	-0.0875096	0	0.0236418	0.0028345	-0.0308162	-0.0861176	-0.0985058	-0.0953921	-0.0783884	-0.0634856	-0.0535678	0	0.0154812	0.0165127	0.0338617	0.0163176	-0.00399982	-0.0501033	-0.0436581	-0.0451632	0.015286	-0.0604491	-0.0589485	-0.0539101	-0.0411025	-0.0445037	-0.0715826	-0.0901936
1089	0	-0.00879829	-0.00841202	-0.0179304	-0.0399211	-0.0573178	-0.0664562	0.422402	0.656946	0.0240268	0.632919	-0.116301	-0.135947	-0.115417	-0.125708	-0.119507	-0.12405	-0.133233	-0.127334	-0.144201	-0.0520878	-0.092113	0	0.0108476	-0.0092965	-0.0085234	-0.0367156	-0.0495686	-0.0495238	0.433435	0.684845	-0.0401864	0	0.00947588	-0.0138806	-0.00696862	-0.0284692	-0.0237755	-0.0364203	-0.0416697	-0.0519476	-0.060925	0.00897738	-0.0657358	-0.0603394	-0.0496217	-0.0472334	-0.0464047	-0.0481973
2974	0	0.0181761	0.0078487	0.011034	-0.0589259	-0.0478343	-0.0663919	0.0210011	0.044434	0.0378284	0.0066056	0.0114255	0.00553257	0.0271514	-0.0264236	-0.0621463	-0.0848988	-0.0365874	-0.0184008	-0.0255895	-0.120996	0.0954069	0	0.024069	-0.00787724	0.0488831	0.0146459	0.0484899	-0.018379	0.0508274	0.0814489	0.17025	0	0.00121927	-0.0102448	0.0106136	0.0165039	0.0125909	-0.0304297	-0.0424947	-0.0504581	0.0410199	-0.091478	0.0619975	0.0629614	0.0673213	0.0557103	-0.0021851	-0.0154828
3796	0	0.0115072	-0.0566697	-0.00928555	-0.0446036	-0.0191002	-0.0663721	-0.104158	-0.126161	-0.0790944	-0.0470662	-0.118297	-0.176963	-0.245557	-0.284775	-0.239927	-0.239545	-0.171446	-0.181273	-0.165137	-0.108279	-0.056858	0	0.0701729	0.0705898	0.157193	0.0770262	0.102148	-0.0132231	-0.0411823	-0.0793211	-0.0891129	0	0.00218788	-0.038071	-0.0127074	-0.0226411	0.0410444	0.063718	0.0532692	0.0316	-0.151295	0.182895	0.0941238	0.0724222	0.0299088	0.0433056	0.122376	0.18405
3694	0	-0.0103255	-0.005865	-0.0126045	-0.0262066	-0.0486273	-0.0663283	-0.0891788	-0.119804	0.0509813	-0.170785	-0.119536	-0.141286	-0.100847	-0.100027	-0.0659964	-0.0668164	-0.081918	-0.0889022	-0.106411	-0.0142934	-0.0921171	0	0.0114249	-0.0245533	-0.0321128	-0.0797459	-0.101347	-0.103946	-0.119812	-0.132929	-0.054261	0	-0.008272	0.00382346	0.00791123	0.0207518	-0.000430897	-0.0351024	-0.019739	-0.0209417	0.1895	-0.210442	-0.0458984	-0.0476625	-0.00438448	-0.0387413	-0.0697826	-0.109051
1809	0	0.0132912	0.00952386	0.0463238	-0.0106808	-0.00893016	-0.0660109	-0.00720516	-0.00645064	0.125631	-0.132081	-0.0913838	-0.14057	-0.130902	-0.0790094	0.0063793	-0.0408604	-0.0598798	-0.0741461	-0.0416536	0.00578066	-0.0474343	0	0.0624773	0.0490426	0.0339494	-0.108444	-0.0594536	-0.0975149	-0.0244428	-0.0561808	0.0284664	0	0.019928	-0.00478838	-0.0940772	-0.186882	-0.218631	-0.216383	-0.241194	-0.267129	NaN	NaN	-0.153927	-0.200099	-0.245728	-0.244641	-0.208377	-0.183648
1714	0	0.00335328	0.0156932	-0.00262848	-0.0174734	-0.0766655	-0.0659665	-0.089734	-0.0664744	-0.0117812	-0.0546931	0.0293822	0.0390839	0.0792159	0.119148	0.14399	0.159421	0.140785	0.122529	0.0779414	0.175748	-0.0978065	0	-0.00634843	-0.0341405	-0.0923946	-0.132081	-0.206704	-0.177369	-0.18288	-0.115034	-0.158147	0	-0.0140735	-0.0650533	-0.132402	-0.139162	-0.12644	-0.129158	-0.173837	-0.189123	-0.230877	0.0417542	-0.390364	-0.395731	-0.38797	-0.368928	-0.345277	-0.333743
1350	0	-0.00311605	-0.00802827	-0.0175105	-0.0352039	-0.0561235	-0.0659452	-0.0655267	-0.0628848	0.0461857	-0.109071	-0.00145197	-0.0115392	-0.004177	0.0312754	0.0475122	0.0659888	0.0333097	0.0603264	0.0497115	0.0581086	-0.00839705	0	0.0069712	-0.00530324	-0.0502379	-0.084168	-0.123564	-0.100707	-0.127305	-0.114048	-0.0133749	0	-0.00427595	0.0197007	0.021032	0.016654	-0.0248652	-0.0509844	-0.0360689	-0.0176106	0.0784005	-0.0960111	0.039052	0.0466159	0.0573797	0.0217135	-0.00101003	-0.0262805
1776	0	-0.0202331	-0.0168825	-0.0350339	-0.0416216	-0.0522622	-0.0658734	-0.0258556	-0.0105547	-0.0354764	0.0249217	0.146265	0.135416	0.151439	0.216239	0.235554	0.275571	0.238116	0.253973	0.209994	0.178134	0.03186	0	-0.00938408	-0.0220565	-0.105007	-0.13091	-0.181568	-0.157724	-0.133563	-0.0742829	-0.0673446	0	0.0030012	0.0276975	0.0319299	0.0150989	-0.0360009	-0.0607214	-0.0506093	-0.0327454	0.0774545	-0.1102	-0.0787392	-0.07048	-0.0210568	-0.0756032	-0.0757659	-0.11595
3760	0	0.0188425	-0.0184321	-0.00324308	-0.0497575	-0.0501983	-0.0657659	-0.0641639	-0.0668551	0.0461875	-0.113043	-0.044582	-0.0729605	-0.0729152	-0.0835441	-0.061983	-0.0469272	-0.0453989	-0.0649084	-0.0944725	-0.0178722	-0.0766004	0	0.0472211	0.00990118	0.035719	-0.0323565	-0.0478531	-0.064949	-0.0438375	-0.0169646	0.0194777	0	0.00857177	-0.000278667	-0.029677	-0.0536304	-0.0590552	-0.0754549	-0.0963229	-0.115692	-0.0458551	-0.0698371	-0.0691061	-0.0691126	-0.0622605	-0.0513145	-0.0571501	-0.0719578
492	0	0.0264174	0.0634114	0.0469738	0.0228888	-0.0579393	-0.0656872	-0.0656799	-0.0230975	0.0592031	-0.0823006	-0.169858	-0.165561	-0.101969	-0.0520355	-0.0142702	0.0063772	-0.0698239	-0.0482315	-0.093658	0.0549097	-0.148568	0	0.0221204	-0.00447771	-0.0708484	-0.132699	-0.234174	-0.165721	-0.187306	-0.0992973	-0.165564	0	0.0420906	0.0329058	0.0365828	-0.0669478	-0.132608	-0.123895	-0.083343	-0.0420695	-0.113246	0.0711764	0.213725	0.153605	0.175825	0.117721	0.213948	0.228878
3865	0	0.020797	0.0227865	0.0177067	-0.0209654	-0.0346889	-0.0656571	-0.0756473	-0.0976014	0.0908159	-0.188417	-0.136917	-0.134336	-0.136296	-0.116848	-0.120828	-0.111623	-0.144671	-0.138997	-0.152438	-0.0514853	-0.100952	0	0.0182167	0.0221656	-0.00236233	-0.0370536	-0.0599825	-0.0579025	-0.0735672	-0.0820803	0.00538455	0	0.00870609	-0.00128267	0.00825851	0.00172839	-0.00208121	-0.0400915	-0.0639251	-0.0717315	0.00362684	-0.0753584	0.0209284	0.0161365	0.00432047	0.0257165	0.0266752	0.0236737
1973	0	-0.00259231	0.00350675	-0.013829	-0.00373755	-0.0501789	-0.0656506	-0.117306	-0.112699	0.00382205	-0.116521	-0.0998454	-0.112234	-0.125864	-0.100037	-0.0820488	-0.0761145	-0.106232	-0.15646	-0.184923	-0.150902	-0.0340214	0	0.00979631	0.0295257	-0.0136376	-0.0215342	-0.0739098	-0.0592642	-0.0606921	-0.027621	0.0548787	0	0.0212154	0.036333	0.0662911	0.0441811	0.00827851	-0.0546493	-0.0778286	-0.0973442	0.060463	-0.157807	0.0118694	0.00860595	0.0196787	0.0203863	0.0171394	0.00503919
1860	0	0.0314403	0.018273	0.0707047	0.00585713	-0.0236798	-0.0655362	-0.00895897	0.0369809	0.045919	-0.0089381	-0.125797	-0.109922	-0.0836763	-0.0900094	-0.0963424	-0.0865669	-0.115166	-0.113131	-0.115149	-0.125975	0.0108257	0	0.015566	-0.0238473	0.0349174	-0.0235971	-0.0629095	-0.0761665	-0.021625	0.0263333	0.0460971	0	-0.0213285	-0.0451821	-0.0382797	-0.0343344	-0.0424587	-0.0517243	-0.058928	-0.0585308	-0.0583863	-0.000144467	-0.0945396	-0.0818442	-0.0700107	-0.0778839	-0.0814745	-0.0810291
1392	0	-0.0313355	-0.0360562	-0.0151828	-0.0109002	-0.0491785	-0.0655285	-0.0550902	-0.0390855	-0.0233705	-0.015715	0.266065	0.267762	0.347823	0.375874	0.374229	0.328201	0.297942	0.297304	0.268876	0.374649	-0.105774	0	-0.0330323	-0.117814	-0.124991	-0.119065	-0.111314	-0.0974057	-0.086329	-0.0418965	-0.131955	0	-0.00344498	-0.033019	-0.0643955	-0.0751708	-0.0476566	-0.0291287	0.00691909	0.0191023	-0.0514001	0.0705025	-0.179074	-0.144343	-0.1492	-0.130354	-0.124345	-0.0953226
1394	0	0.0093	-0.0030162	0.00385487	-0.0262283	-0.0406601	-0.0655267	0.0650084	0.139579	0.0065573	0.133021	0.0135418	-0.0182933	0.013065	-0.00394777	0.0432132	0.00518877	-0.0119998	-0.0737438	-0.084086	-0.0718004	-0.0122856	0	0.041135	-0.00253942	0.0213444	-0.0558997	-0.0323071	-0.0399851	0.152294	0.237206	0.0918994	0	0.00453281	0.0120923	0.0327839	0.0367893	0.0192716	-0.00791772	-0.0113503	-0.0109119	0.0240393	-0.0349512	0.0402556	0.0374162	0.0285349	0.0261151	0.0048844	0.00701363
1104	0	0.0606964	0.133447	0.157557	0.110641	0.041341	-0.0655051	-0.187514	-0.2561	NaN	NaN	-0.181633	-0.0785197	0.029347	0.0388546	-0.0171882	-0.0404222	-0.0458049	-0.0661452	-0.0837941	NaN	NaN	0	-0.0424166	-0.0775323	-0.0629305	-0.0538038	-0.0998695	-0.201333	-0.303002	-0.353939	NaN	0	-0.0162812	0.048972	-0.0236098	-0.00415272	-0.0115892	0.0260137	0.0702754	0.0656013	0.130555	-0.0649533	0.0986184	0.0998844	0.0865797	0.0895918	-0.0535979	-0.05057
3140	0	0.0231205	0.0368855	0.0438392	0.0097525	-0.0410406	-0.0654195	-0.0646518	-0.0582418	0.0745085	-0.13275	-0.316746	-0.282791	-0.268394	-0.24765	-0.275231	-0.275906	-0.309155	-0.323927	-0.34714	-0.206467	-0.140673	0	-0.0108337	-0.0114657	-0.0252563	-0.0317615	-0.0818803	-0.0730095	-0.0574702	-0.0278473	-0.0357701	0	0.0177848	0.0572671	0.099285	0.083644	0.0448274	-0.0111657	0.0138763	0.0017713	0.196857	-0.195086	-0.297776	-0.296732	-0.257187	-0.276708	-0.30597	-0.350813
2034	0	0.0106003	0.00155234	-0.0122099	-0.0507602	-0.0503498	-0.0651734	-0.105122	-0.147924	-0.019933	-0.127991	-0.235445	-0.200412	-0.187123	-0.145072	-0.174944	-0.162213	-0.243066	-0.269701	-0.341432	-0.166211	-0.175221	0	-0.0244334	-0.0467702	-0.102584	-0.111262	-0.123582	-0.0575534	-0.0708668	-0.0419374	-0.0891675	0	-0.00750353	-0.0597815	-0.0953262	-0.13245	-0.111343	-0.00670635	-0.011078	0.0175722	-0.107466	0.125038	-0.0680009	-0.0714297	-0.082402	-0.105028	-0.0433535	-0.0320931
281	0	-0.0170054	0.00822244	-0.0581905	-0.0408749	-0.050205	-0.0651618	-0.0640873	-0.0563302	-0.0465817	-0.00974845	-0.0177607	-0.0903025	-0.181121	-0.130885	-0.0624278	-0.0145356	-0.0617232	-0.0633486	-0.0531192	-0.147051	0.0939321	0	0.0555363	0.171583	0.0549342	0.00379224	-0.0534301	-0.0211993	-0.0184995	-0.0209717	0.0827089	0	-0.0191285	-0.0579818	-0.0431598	-0.0219234	-0.021959	-0.0317691	-0.0338754	-0.0207214	0.0429545	-0.0636759	-0.0470857	-0.0472886	-0.0446329	-0.0813157	0.0494686	0.0537703
2486	0	-0.00602531	-0.00649166	-0.00711725	-0.0250034	-0.0181099	-0.0651224	-0.0441502	-0.0696318	0.035739	-0.105371	-0.103999	-0.0850006	-0.0660648	-0.0130259	0.0182991	0.0189658	-0.0372151	-0.0769229	-0.112675	-0.00710199	-0.105573	0	-0.0250233	-0.0444254	-0.0980899	-0.147301	-0.141074	-0.131906	-0.0712258	-0.0609553	-0.0611575	0	0.0520914	0.0378501	0.102858	0.0620937	0.0643625	0.0771471	0.0851125	0.0694797	0.172675	-0.103195	0.0998619	0.0763895	0.117245	0.106858	0.0713151	0.023055
2497	0	-0.0109942	-0.0121156	-0.0170383	-0.0518472	-0.0840829	-0.0649933	-0.047957	-0.0347161	0.00256325	-0.0372794	-0.0508237	-0.0286127	-0.018709	-0.0206645	-0.0449909	-0.0404262	-0.0505041	-0.039751	-0.0584865	-0.0477507	-0.0107358	0	-0.0332052	-0.0442303	-0.0471975	-0.05768	-0.0944804	-0.0653129	-0.0590297	-0.0270533	-0.000509702	0	0.0178205	-0.0053544	-0.0245252	-0.0466124	-0.0419292	-0.0444202	-0.0607033	-0.0756607	0.0055771	-0.0812378	-0.0813102	-0.0722834	-0.0558223	-0.0474999	-0.0742829	-0.0981807
1631	0	0.121596	0.118084	0.094286	-0.0227185	-0.0500363	-0.0649433	-0.152735	-0.169928	-0.0364783	-0.13345	0.108473	0.128742	0.122684	0.0200786	0.0547806	0.0919469	0.152419	0.119688	0.097304	0.0570991	0.0402049	0	0.101327	0.103873	0.182681	0.030974	-0.0335101	-0.108889	-0.16395	-0.158759	0.0148957	NaN	NaN	NaN	NaN	NaN	NaN	NaN	NaN	NaN	NaN	NaN	NaN	NaN	NaN	NaN	NaN	NaN
603	0	0.00373454	-0.0114201	-0.0224715	-0.0478801	-0.0499933	-0.0643399	-0.0845932	-0.107275	0.0468899	-0.154164	-0.0826621	-0.0988475	-0.102749	-0.0943019	-0.0842157	-0.0799946	-0.105493	-0.112286	-0.123248	-0.0584342	-0.0648134	0	0.0199199	0.00866654	-0.0108317	-0.0463265	-0.0526608	-0.0415095	-0.0549693	-0.066689	0.022662	0	0.0133917	0.0279571	0.0388808	0.0238652	0.000780884	-0.0324022	-0.0382606	-0.0506964	0.0633883	-0.114085	-0.0453444	-0.0478444	-0.0404093	-0.0413226	-0.0553642	-0.0652732
120	0	0.0106878	0.00474234	-0.00896576	-0.0395657	-0.049804	-0.064302	-0.0772379	-0.0930741	0.0527116	-0.145786	0.0364013	0.0535152	0.0574504	0.101981	0.112479	0.149221	0.0970473	0.0904434	0.0598416	0.092125	-0.0322833	0	-0.006426	-0.0163067	-0.0745457	-0.115644	-0.162624	-0.124948	-0.13128	-0.116514	-0.00301208	0	0.0108323	0.0025115	-0.00219362	-0.0249804	-0.0478174	-0.0721262	-0.0776502	-0.0780296	0.004147	-0.0821766	-0.040143	-0.0396158	-0.0204962	-0.0403095	-0.0799496	-0.107134
2267	0	0.0102886	0.000169851	-0.0203591	-0.0604848	-0.0616015	-0.0641259	-0.0476843	-0.0306156	-0.022649	-0.0079666	-0.231296	-0.223022	-0.222194	-0.182353	-0.150619	-0.120899	-0.144296	-0.188862	-0.217062	-0.22574	0.00867854	0	0.00201431	-0.00893185	-0.0693026	-0.141162	-0.171999	-0.151126	-0.0901187	-0.0448501	-0.028205	0	0.0136344	-0.0232626	-0.0493475	-0.0663922	-0.0168025	0.00159006	-0.0284698	-0.0503065	-0.191323	0.141016	0.0153751	-0.00135486	-0.0237173	0.00805788	0.0638909	0.102618
168	0	-0.0181251	0.0169943	0.0434725	0.0394575	-0.00826435	-0.0641166	-0.0424192	-0.0399241	-0.178608	0.138684	0.0541597	-0.00212971	0.0186814	0.082623	0.130408	0.164885	0.078704	0.0823473	0.0127483	0.109359	-0.0966111	0	0.0381643	0.0524726	0.0150091	-0.036791	-0.118989	-0.0886609	-0.0706069	0.00148727	-0.233808	0	-0.108921	-0.208975	-0.19124	-0.163703	-0.244151	-0.343974	-0.355184	-0.316484	NaN	NaN	-0.11929	-0.138603	-0.165888	-0.181832	-0.142991	-0.0607043
754	0	-0.0380486	-0.0929213	-0.0578448	-0.0491945	-0.0176163	-0.0640374	-0.0548024	-0.075852	-0.00136285	-0.0744891	0.142793	0.131765	0.13473	0.109749	0.137255	0.134565	0.158879	0.229249	0.278388	0.198775	0.0796132	0	-0.0270204	-0.0848588	-0.024801	-0.0436566	-0.00938796	-0.0801235	-0.141258	-0.211447	-0.057345	0	-0.0060676	0.0198151	0.0174386	0.00461216	-0.0207174	0.000573669	-0.000340998	0.0069076	0.155446	-0.148538	0.0802269	0.114384	0.174473	0.20637	0.169261	0.115204
2425	0	-0.0570827	-0.0117213	-0.0752276	-0.0210193	-0.0504761	-0.0639138	-0.0736594	-0.0702654	-0.10887	0.0386046	0.101438	0.0983231	0.0319611	0.0866169	0.0502672	0.115564	0.0834756	0.101514	0.0624375	0.121914	-0.0594765	0	-0.0539679	0.0577555	-0.0604066	0.0301514	-0.0646024	-0.0459514	-0.0737355	-0.031265	-0.129346	0	-0.000156401	0.0498359	0.0346928	0.0583986	0.0149638	0.0180359	0.0120417	0.0144396	0.102857	-0.0884178	-0.0909261	-0.0899664	-0.0727965	-0.0669403	-0.0569782	-0.0490608
2592	0	-0.0026892	-0.00806761	-0.0235771	-0.0465284	-0.0624317	-0.0638452	-0.0551276	-0.0507688	0.13069	-0.181459	0.0799627	0.0583089	0.0150013	0.00360294	0.0457676	0.0825708	0.0604494	0.00641881	-0.0205965	0.230633	-0.25123	0	0.0189646	0.0568938	0.0527827	-0.0123333	-0.0650398	-0.0443319	0.0184163	0.0497904	-0.0199803	0	0.0194338	0.0300701	0.047667	0.0535617	0.0183594	-0.00297083	-0.0045142	0.0208998	0.225369	-0.20447	-0.00536821	0.0255272	0.0772804	0.0377979	-0.0080958	-0.061984
3516	0	0.0221404	0.00380936	-0.00157968	-0.0576166	-0.0647963	-0.0636349	0.0204941	0.0727048	0.0603249	0.0123799	0.0102811	0.00893044	0.0138435	0.0374303	0.0315591	0.0236011	0.00228349	0.0079081	0.00871324	0.00934529	-0.000632048	0	0.0234911	0.000246957	-0.0287289	-0.0788946	-0.0781164	-0.0556374	0.022867	0.0742726	0.0612607	0	-0.00179942	-0.0112252	0.00165861	0.00195964	-0.00178544	-0.0159434	-0.029669	-0.0327816	-0.0757881	0.0430064	-0.0038834	-0.0206759	-0.0415031	-0.0390449	-0.00628456	-0.00125776
712	0	-0.0112833	-0.0407743	-0.0328354	-0.0513273	-0.0572279	-0.0635203	-0.0356952	-0.0202051	-0.000815151	-0.0193899	-0.026505	-0.0465486	-0.0318082	0.0169026	0.0410676	0.042937	0.00738818	-0.0236058	-0.0474562	0.0430271	-0.0904834	0	0.00876029	-0.0354711	-0.0762431	-0.1189	-0.12667	-0.0974135	-0.0385945	0.000746179	-0.0703473	0	-0.00522623	-0.0439729	-0.0323966	-0.0427662	-0.046729	-0.0799684	-0.0827938	-0.0839226	0.030216	-0.114139	-0.0803006	-0.0829394	-0.0612999	-0.0539331	-0.0784966	-0.0982275
583	0	0.0118418	0.0122382	-0.001351	-0.0268093	-0.0497818	-0.0634864	-0.0926132	-0.100255	-0.0281715	-0.0720839	-0.0567345	-0.0273978	-0.0229107	-0.0161282	-0.0187215	-0.0168882	-0.0175514	-0.0370095	-0.0428338	-0.0351848	-0.00764894	0	-0.017495	-0.0215856	-0.0419573	-0.0648223	-0.089628	-0.10267	-0.112338	-0.114156	-0.0497212	0	0.0184361	0.00709118	-0.0233552	-0.0606928	-0.0609802	-0.0570848	-0.0720479	-0.0931015	-0.0385065	-0.054595	-0.0422869	-0.062555	-0.0632614	-0.0557312	-0.0301956	-0.0275482
[truncated: 3,068 more rows]
[truncated: 24 more columns]
