# Supplementary material for: The TOR‐dependent phosphoproteome and regulation of cellular protein synthesis
Source: EMBO J. 2021 Jul 23;40(16):e107911. doi: 10.15252/embj.2021107911 (PMC8365262; doi:10.15252/embj.2021107911)
Supplement: Supplementary file 4 — Table EV2 [file EMBJ-40-e107911-s003.xlsx]

## Sheet: Details for Table EV2
Table EV2 - All phosphosites identified in both the 85-min. and 40-min. time course experiments
Colours
	Columns used in Methods for analysis
	Data used for phosphorylation kinetics plots and visualisation app (Methods + Fig. EV1)
Symbols
+	present
-	not present

## Sheet: Table EV2
Phosphosite-ID	wt.0.min	wt.5.min	wt.10.min	wt.20.min	wt.25.min	wt.30.min	wt.40.min	wt.60.min	wt.85.min	wt.85.DMSO	wt 85min - DMSO control	tr.0.min	tr.5.min	tr.10.min	tr.20.min	tr.25.min	tr.30.min	tr.40.min	tr.60.min	tr.85.min	tr.85.min relative control	tr.85.DMSO	tr 85min - DMSO control	sub.0.min	sub.5.min	sub.10.min	sub.20.min	sub.25.min	sub.30.min	sub.40.min	sub.60.min	sub.85.min	sub.85.DMSO	WT 00 min	WT 01 min	WT 03 min	WT 05 min	WT 08 min	WT 12 min	WT 18 min	WT 24 min	WT 40 min	WT 40 min DMSO	WT 40min - DMSO control	Tor1D 00 min	Tor1D 01 min	Tor1D 03 min	Tor1D 05 min	Tor1D 08 min
2625	0	0.372922	1.16004	1.66644	2.07845	2.23407	2.3803	2.36865	2.39568	-0.457338	2.85302	0.097279	0.340214	0.811427	1.03918	1.18411	1.07831	0.978728	0.642963	0.483385	0.386106	-0.192038	0.675423	0	0.129987	0.445894	0.724539	0.991611	1.25303	1.49885	1.82297	2.00958	-0.168021	0	0.125575	0.409035	0.985382	1.59374	2.19228	2.60128	2.96052	3.08411	-0.827025	3.91114	2.5823	2.61666	2.76375	2.82011	2.95432
4704	0	0.320883	1.0011	1.56998	1.89386	2.04643	2.23588	2.37094	2.37252	-0.534995	2.90752	-0.0717155	0.19011	0.690193	0.980802	1.19853	1.16454	1.09399	0.891018	0.80037	0.872086	-0.168085	0.968455	0	0.059058	0.239189	0.51746	0.623615	0.810181	1.07017	1.4082	1.50044	-0.438625	0	-0.0314773	0.231862	0.764679	1.42987	1.56654	1.89323	2.10895	2.3303	-1.38157	3.71187	0.919803	1.10334	1.15542	1.33173	1.53753
4707	0	0.207457	0.622371	1.13023	1.52357	1.75456	1.93772	2.02793	2.07304	0.158992	1.91405	0.417275	0.492658	0.643424	0.830568	0.978707	0.992194	0.910034	0.791497	0.732228	0.314953	0.012353	0.719875	0	0.132074	0.396222	0.716933	0.962135	1.17964	1.44496	1.65371	1.75809	0.563914	0	-0.116447	-0.199106	0.0448035	0.467381	1.12103	1.69963	2.08774	2.19964	-0.785823	2.98547	0.807705	0.828239	0.924377	0.988739	1.2884
2485	0	0.543367	1.75778	2.64148	3.30002	3.38476	3.47959	3.33795	3.29246	0.340475	2.95198	-0.222625	0.221326	0.970164	1.56245	2.02171	1.9266	1.75236	1.39844	1.54266	1.76528	-0.0319849	1.57464	0	0.0994158	0.564991	0.856407	1.05568	1.23553	1.50461	1.71689	1.52718	0.149835	0	0.0088625	0.104159	0.326344	1.01044	1.72471	2.49268	2.94265	3.20405	0.265218	2.93883	2.39361	2.27339	2.281	2.1579	2.30517
5532	0	0.442502	1.57899	2.23124	2.82863	2.80627	3.04344	2.8613	2.88438	-0.47714	3.36152	-0.287384	0.122367	1.0194	1.27247	1.47464	1.14078	0.910763	0.379589	0.199286	0.486669	-0.5043	0.703585	0	0.032752	0.272206	0.671389	1.06661	1.37811	1.8453	2.19432	2.39771	-0.260224	0	0.0958301	0.0917548	0.553153	0.989978	1.57267	2.06351	2.362	2.48312	-0.450794	2.93391	0.870476	0.858542	1.05987	1.24248	1.573
3454	0	0.669759	1.61841	2.16266	2.11832	2.27422	2.28889	2.59843	2.61862	-0.343792	2.96241	-0.434532	0.0396172	0.714983	0.631447	0.372791	0.122421	-0.34755	-0.604346	-0.899617	-0.465086	-0.747122	-0.152495	0	0.19561	0.468898	1.09668	1.311	1.71727	2.20191	2.76824	3.0837	-0.0312015	0	0.326575	0.801373	1.31508	1.78734	2.06077	2.23779	2.28889	2.212	-0.589895	2.80189	0.515529	0.715049	1.1771	1.45796	1.59144
2488	0	0.559443	1.71978	2.38084	2.87086	2.78616	2.8553	2.53612	2.48299	0.11764	2.36535	0.337246	0.676304	1.33039	1.61321	1.98551	1.86248	1.76456	1.44515	1.62088	1.28364	0.885049	0.735834	0	0.220385	0.726634	1.10488	1.22259	1.26093	1.42799	1.42821	1.19935	-0.430163	0	0.223957	0.368867	0.841913	1.24774	1.7824	2.19661	2.38522	2.48944	-0.30624	2.79568	2.0285	1.91241	1.95304	2.02696	2.2035
4702	0	0.359242	1.1504	1.72582	2.07739	2.29585	2.45198	2.60723	2.59513	-0.411528	3.00666	-0.056725	0.225175	0.83771	1.13283	1.32616	1.28384	1.161	0.924898	0.805709	0.862434	-0.220628	1.02634	0	0.0773422	0.255965	0.536263	0.694499	0.955281	1.23426	1.6256	1.73269	-0.247625	0	-0.0484699	0.545246	1.04072	1.90545	1.96976	2.13421	2.48098	2.71019	0.0436101	2.66658	1.66184	1.95646	2.14913	2.1187	2.09091
2486	0	0.705222	2.20885	2.85233	3.39064	3.24333	3.36696	2.97732	2.94363	0.310377	2.63326	0.0244535	0.565331	1.68758	1.96454	2.41896	2.22751	2.1331	1.74553	1.98335	1.9589	1.21951	0.763847	0	0.164345	0.545724	0.912249	0.996132	1.04028	1.25831	1.25624	0.984734	-0.884675	0	0.269073	0.569393	0.991151	1.38001	1.88111	2.28783	2.51994	2.64568	0.08113	2.56455	2.15579	2.04557	2.08176	2.15785	2.34346
244	0	0.395793	1.36743	1.66568	1.99974	1.91627	2.16784	2.14394	2.28791	-1.13855	3.42646	-0.700278	-0.611225	-0.490382	-0.610287	-0.796098	-0.750284	-0.842422	-0.751282	-0.754984	-0.054707	-1.27959	0.524603	0	0.306741	1.15753	1.57568	2.09556	1.96627	2.30998	2.19495	2.34262	-0.559241	0	-0.027431	0.44829	0.665659	1.23335	1.25744	1.56898	1.54566	1.72618	-0.832163	2.55834	-0.195113	-0.183446	0.115606	0.54715	1.06103
365	0	0.482015	1.32675	1.83954	2.13702	2.14387	2.35193	2.13984	2.2002	0.18568	2.01452	-0.136505	0.264499	0.867818	1.42883	1.67369	1.7644	1.73516	1.56462	1.50383	1.64033	0.37603	1.1278	0	0.0810109	0.322431	0.274211	0.326825	0.242959	0.480267	0.438718	0.55987	-0.326855	0	-0.0774016	0.0703716	0.408988	0.940784	1.28706	1.76343	2.22954	2.53495	0.103835	2.43112	2.25655	2.26817	2.34483	2.41134	2.47235
3463	0	0.630897	1.93285	2.25262	2.4632	2.47203	2.54321	2.53778	2.54881	-0.74938	3.29819	-0.444998	0.0587205	0.903559	0.822599	0.599487	0.28557	-0.0208877	-0.378642	-0.508725	-0.0637267	-1.3778	0.869075	0	0.127178	0.584296	0.985026	1.41872	1.74147	2.1191	2.47142	2.61254	0.183422	0	0.313453	1.05959	1.70635	2.35665	2.38867	2.75409	2.55425	2.70368	0.32266	2.38102	0.061425	0.267283	0.831456	1.38875	1.896
3464	0	0.630885	1.92947	2.24958	2.45862	2.46859	2.53866	2.53375	2.54413	-0.741666	3.28579	-0.443437	0.0587645	0.901145	0.820044	0.597368	0.285599	-0.0183932	-0.374881	-0.504602	-0.0611645	-1.36092	0.856315	0	0.128683	0.584886	0.986099	1.41781	1.73955	2.11362	2.4652	2.60529	0.175813	0	0.313453	1.05959	1.70635	2.35665	2.38867	2.75409	2.55425	2.70368	0.32266	2.38102	0.061425	0.267283	0.831456	1.38875	1.896
366	0	0.380066	0.893918	1.62349	2.00575	2.16719	2.40371	2.3318	2.34092	-0.51771	2.85863	-0.13471	0.167278	0.539386	1.15153	1.45547	1.57908	1.60976	1.49675	1.4337	1.56841	-0.32802	1.76172	0	0.078078	0.219821	0.33725	0.415569	0.453398	0.659242	0.700338	0.772518	-0.3244	0	-0.175337	0.202327	0.345073	1.07037	1.18676	1.68327	1.95588	2.27136	-0.08348	2.35484	2.02517	2.01598	2.07332	2.09821	2.11141
367	0	0.479247	1.086	1.76579	2.05122	2.09137	2.29328	2.09226	2.1317	-0.494115	2.62581	-0.00435996	0.369276	0.840252	1.42978	1.67389	1.74369	1.71821	1.55151	1.49795	1.50231	-0.168425	1.66637	0	0.105611	0.241391	0.331644	0.372971	0.34332	0.570706	0.536386	0.629386	-0.33005	0	-0.175337	0.202327	0.345073	1.07037	1.18676	1.68327	1.95588	2.27136	-0.08348	2.35484	2.02517	2.01598	2.07332	2.09821	2.11141
368	0	0.337867	1.22001	1.83382	2.21424	2.55868	2.52653	2.77462	2.63741	0.18304	2.45437	0.095885	0.301914	0.947866	1.39102	1.75141	1.91119	1.85667	1.73965	1.56599	1.47011	0.809677	0.756316	0	0.131839	0.368033	0.538687	0.55871	0.743376	0.765739	1.13085	1.1673	-0.530752	0	-0.175337	0.202327	0.345073	1.07037	1.18676	1.68327	1.95588	2.27136	-0.08348	2.35484	2.02517	2.01598	2.07332	2.09821	2.11141
4703	0	0.310914	0.969583	1.5374	1.89155	2.02033	2.23983	2.33297	2.36929	-0.701999	3.07129	0.0198095	0.246836	0.637244	0.97953	1.17084	1.12454	1.01652	0.822246	0.74292	0.72311	-0.609609	1.35253	0	0.0838871	0.352148	0.577681	0.740514	0.915596	1.24311	1.53054	1.64618	-0.0725805	0	0.00848496	0.446188	0.863417	1.4962	1.58173	1.63043	1.75652	1.85417	-0.481385	2.33556	1.33116	1.48906	1.5522	1.44329	1.48744
807	0	0.468211	1.61497	1.84546	2.17364	2.13252	2.18235	2.07271	2.13091	-1.09254	3.22345	-0.392258	0.0974475	0.833577	0.687191	0.540804	0.304941	0.0694502	-0.449963	-0.560929	-0.168671	-1.45487	0.893943	0	-0.0214949	0.389135	0.76601	1.24058	1.43532	1.72064	2.13041	2.29958	-0.0299281	0	0.273477	1.00981	1.61638	2.26515	2.29183	2.5875	2.36962	2.55669	0.28131	2.27538	-0.129925	0.0835032	0.771531	1.30335	1.98941
452	0	0.279074	0.792775	1.0263	1.13832	1.11256	1.17478	1.15184	1.17178	-0.712815	1.8846	-0.530405	-0.454375	-0.30839	-0.331475	-0.435695	-0.530596	-0.471432	-0.337206	-0.31337	0.217034	-0.773676	0.460306	0	0.203045	0.570761	0.82737	1.04361	1.11275	1.1158	0.958637	0.954748	-0.469544	0	0.221579	0.664737	1.13589	1.41345	1.45479	1.4535	1.42421	1.40956	-0.84945	2.25901	-0.36741	-0.142894	0.306138	0.892496	1.39167
4424	0	0.457885	1.20258	1.72941	1.95349	2.1537	2.19735	2.32533	2.28501	0.486251	1.79875	0.397975	0.44343	0.713711	0.693748	0.775111	0.721141	0.833141	0.879827	0.978954	0.58098	0.401587	0.577368	0	0.41243	0.886849	1.43364	1.57635	1.83054	1.76219	1.84348	1.70403	0.482639	0	-0.126027	0.700992	1.04269	2.37422	2.51234	3.26484	3.00478	3.3881	1.1434	2.24471	0.275007	0.197378	1.00885	1.33438	2.44819
4425	0	0.457885	1.20258	1.72941	1.95349	2.1537	2.19735	2.32533	2.28501	0.486251	1.79875	0.397975	0.44343	0.713711	0.693748	0.775111	0.721141	0.833141	0.879827	0.978954	0.58098	0.401587	0.577368	0	0.41243	0.886849	1.43364	1.57635	1.83054	1.76219	1.84348	1.70403	0.482639	0	-0.126027	0.700992	1.04269	2.37422	2.51234	3.26484	3.00478	3.3881	1.1434	2.24471	0.275007	0.197378	1.00885	1.33438	2.44819
1716	0	0.559742	1.80193	2.31704	2.74955	2.752	2.94584	2.77852	2.78237	0.254044	2.52833	0.0175035	0.43852	1.48401	1.60521	1.7616	1.53488	1.31569	0.917192	0.682707	0.665204	0.242224	0.440483	0	0.138726	0.335417	0.729339	1.00545	1.23462	1.64766	1.87883	2.11717	0.0293235	0	-0.0166674	-0.0682147	0.286074	0.607453	0.806832	0.971179	1.14533	1.32935	-0.91363	2.24298	0.57087	0.658582	0.847124	0.860681	0.855335
6323	0	0.224646	0.701476	0.776383	0.706574	0.644444	0.589999	0.762948	0.715783	-1.18385	1.89963	-0.369413	-0.394563	-0.324799	-0.448747	-0.665128	-0.596313	-0.502806	-0.241331	-0.290676	0.0787371	-1.19864	0.907963	0	0.249796	0.656863	0.855717	1.00229	0.871343	0.723393	0.634867	0.637046	-0.354621	0	0.176803	0.661719	1.06481	1.45652	1.60635	1.60788	1.59236	1.57497	-0.662175	2.23715	0.185836	0.373853	0.936135	1.38072	1.72903
1108	0	0.253727	0.932592	1.17619	1.43095	1.31852	1.37562	1.21934	1.23305	-0.436182	1.66924	0.054143	0.275114	0.683457	0.706548	0.73888	0.521553	0.471264	0.114395	0.10442	0.050277	-0.292241	0.396661	0	0.0327565	0.303278	0.523783	0.746214	0.851105	0.958501	1.15909	1.18278	-0.0897979	0	0.155413	0.388623	0.901449	1.31653	1.60536	1.83915	1.78667	1.78855	-0.44445	2.233	1.16145	1.16895	1.34873	1.39593	1.47076
364	0	0.411888	0.927528	1.68391	2.05715	2.20696	2.45392	2.37278	2.40017	-0.5823	2.98247	-0.12282	0.201817	0.580837	1.22675	1.51807	1.6433	1.65505	1.52055	1.44982	1.57264	-0.38039	1.83021	0	0.0872504	0.223871	0.334333	0.416259	0.440836	0.67605	0.729414	0.827529	-0.32473	0	0.119408	0.358225	0.727591	1.1081	1.52673	1.97235	2.28742	2.44496	0.2404	2.20456	2.38462	2.42578	2.50811	2.587	2.62129
4193	0	0.521462	1.48373	2.19853	2.58655	2.67462	2.75999	2.72081	2.69409	-0.292355	2.98644	-0.18019	0.256976	1.03314	1.62725	1.93571	1.99489	1.90151	1.70598	1.606	1.78619	-0.433945	2.03995	0	0.0842956	0.270403	0.391088	0.470654	0.499547	0.678294	0.834639	0.907894	-0.0385998	0	0.0539932	0.202307	0.578561	1.00039	1.44486	1.80025	1.97955	2.05079	-0.13304	2.18383	1.88174	1.91843	1.97846	2.05257	2.13715
369	0	0.619101	1.45906	2.27614	2.59516	2.69183	2.84662	2.71241	2.73696	-0.35384	3.0908	0.10666	0.568023	1.21544	1.90953	2.20237	2.28879	2.22826	2.01148	1.91775	1.81109	-0.29495	2.2127	0	0.157738	0.350283	0.47327	0.499457	0.509699	0.725018	0.807598	0.925872	0.0477701	0	0.136418	0.409255	0.794448	1.15558	1.45114	1.70521	1.84692	1.91777	-0.24072	2.15849	1.92186	1.93256	1.95394	1.95765	1.93299
3439	0	0.362652	1.16966	1.78774	2.15986	2.16035	1.9965	1.78151	1.64203	-0.303418	1.94544	-0.0762545	0.0792153	0.64188	1.08877	1.46286	1.38297	1.16634	0.738631	0.538793	0.615048	-0.103988	0.642781	0	0.207183	0.451529	0.622718	0.620742	0.701128	0.753899	0.966622	1.02698	-0.275684	0	-0.123777	0.0131187	0.0965453	0.639445	1.08305	1.77471	1.96144	2.07709	-0.0756799	2.15277	1.06306	1.12833	1.34536	1.26487	1.27669
3459	0	0.763131	2.11344	2.57874	2.75031	2.84954	2.74904	2.72626	2.61423	-1.2151	3.82932	-0.023121	0.489275	1.14813	0.918216	0.581499	0.31483	0.0445943	-0.342637	-0.526112	-0.502991	-0.720137	0.194025	0	0.250735	0.942186	1.6374	2.14569	2.51159	2.68133	3.04577	3.11722	-0.518081	0	0.162898	0.797201	1.31335	1.97297	2.14301	2.33236	2.23868	2.26493	0.155415	2.10952	0.0611401	0.223865	0.947416	1.31079	1.92046
3814	0	0.441205	1.2149	1.51719	1.63878	1.79059	2.04661	2.44404	2.63161	-0.0482398	2.67985	0.138171	0.278814	0.568532	0.268866	0.20229	0.184595	0.383418	0.49804	0.630486	0.492315	-0.160093	0.790579	0	0.300562	0.784542	1.3865	1.57466	1.74416	1.80136	2.08417	2.13929	0.250024	0	0.09926	0.549779	0.83256	1.50326	1.72609	2.20066	2.18767	2.40817	0.30451	2.10366	-0.216955	-0.110547	0.532137	1.0688	1.82469
1505	0	0.0728333	0.334314	0.805356	0.974703	1.33033	1.37474	1.88717	1.90336	-0.0356615	1.93902	-0.141462	-0.17724	-0.0990808	-0.0676802	0.0891723	0.136558	0.221674	0.195992	0.212251	0.353713	0.086429	0.125822	0	0.108611	0.291932	0.731575	0.744069	1.05231	1.0116	1.54971	1.54965	-0.263552	0	-0.0840331	-0.0512431	-0.0642235	0.387074	0.802549	1.62054	2.00729	2.3876	0.287789	2.09981	-0.335665	-0.444948	-0.364304	-0.150718	0.49212
4675	0	0.30909	0.915962	1.46754	1.72226	1.90648	2.18163	2.43278	2.4616	0.471148	1.99045	0.0273011	0.20045	0.879682	1.09631	1.34935	1.24497	1.20211	1.15924	1.05872	1.03141	0.337407	0.721309	0	0.135941	0.0635808	0.39853	0.400207	0.688807	1.00682	1.30083	1.43018	0.161042	0	0.0172458	0.0305892	0.146092	0.442866	0.821196	1.28498	1.70098	1.88791	-0.208392	2.09631	1.12966	1.03208	1.01208	0.904023	0.908916
3706	0	0.257327	1.05303	1.66393	2.30778	2.55956	3.05509	3.42053	3.68084	-0.072518	3.75335	-0.641897	-0.491799	-0.0684744	0.143462	0.365928	0.319035	0.504476	0.55137	0.681193	1.32309	-0.384547	1.06574	0	0.107229	0.479607	0.878567	1.29996	1.59862	1.90872	2.22726	2.35774	-0.329868	0	-0.0458403	0.11271	0.256165	0.713157	1.22315	1.74257	2.32537	2.54683	0.48185	2.06498	0.0846695	-0.06412	0.118124	0.199285	0.7037
89	0	0.728783	2.03961	2.43891	2.48492	2.52468	2.43828	2.558	2.51071	-1.19735	3.70806	-0.174329	0.254152	0.932352	0.665398	0.340896	0.402728	0.320058	0.420083	0.342711	0.51704	-1.5332	1.87591	0	0.300302	0.932926	1.59919	1.9697	1.94763	1.94389	1.96359	1.99367	0.161521	0	0.190003	0.47788	1.09316	1.48807	1.68269	1.8579	1.78041	1.74917	-0.294205	2.04338	0.0262595	0.223431	0.66676	1.21195	1.60685
2037	0	0.363974	1.08818	1.57925	1.82492	1.72213	1.40589	1.01593	0.798693	0.145503	0.653189	0.326405	0.459188	0.735831	0.74319	0.728652	0.421257	0.223678	-0.0676415	-0.131641	-0.458046	-0.361053	0.229411	0	0.231191	0.678754	1.16246	1.42268	1.62728	1.50862	1.40998	1.25674	0.832961	0	0.202474	0.616465	0.966239	1.1951	1.39059	1.67109	1.68283	1.74442	-0.28008	2.0245	0.54719	0.585749	0.468391	0.4849	0.650787
6230	0	0.0512013	0.0358173	0.0530578	0.0158828	0.0365241	0.111248	0.26822	0.375835	0.14786	0.227974	0.0969037	0.0832325	-0.113378	-0.157472	-0.179959	-0.0545427	-0.0509061	0.0887075	0.233013	0.13611	0.464475	-0.231462	0	0.0648725	0.246099	0.307433	0.292745	0.187971	0.259058	0.276416	0.239725	-0.219711	0	0.341108	0.749256	0.99814	1.47845	1.263	1.55577	1.17387	1.47176	-0.54877	2.02053	1.64662	1.70113	1.69111	1.75131	1.09212
114	0	0.5754	1.49919	1.85149	1.88422	1.9466	1.79371	1.75371	1.62718	-1.16542	2.7926	-0.116765	0.120228	0.49922	0.385049	0.177215	0.0933731	-0.0151495	0.0579011	0.0867615	0.203527	-0.674879	0.76164	0	0.338406	0.883209	1.34968	1.59024	1.73646	1.6921	1.57904	1.42365	-0.607306	0	0.317475	1.05312	1.51678	1.98136	2.11474	2.29833	2.22594	2.25793	0.24459	2.01334	-0.0133101	0.365963	1.11143	1.56788	1.94659
5419	0	0.804361	1.96747	2.53085	2.52	2.79422	2.60974	2.83309	2.70056	-0.861707	3.56227	-0.403983	0.0177087	0.665826	0.41093	0.232967	0.19458	0.186456	0.216379	0.289386	0.693369	-0.158295	0.447681	0	0.382669	0.897659	1.71593	1.88305	2.19565	2.0193	2.21272	2.00719	-1.10739	0	0.196795	0.757434	1.33526	2.00058	2.24886	2.66178	2.59617	2.6976	0.687985	2.00962	0.12851	0.296265	0.851332	1.33008	1.84843
3448	0	0.237082	0.893074	1.60274	2.14963	2.47723	2.76021	3.08626	3.17985	0.117788	3.06206	0.134043	0.301537	0.620452	0.955859	1.16754	1.25263	1.23438	1.14964	1.0608	0.926752	0.06057	1.00023	0	0.0695877	0.406665	0.780922	1.11613	1.35865	1.65987	2.07066	2.2531	0.191261	0	0.0476143	-0.0318297	0.0987197	0.100006	0.326104	0.650749	1.20184	1.45799	-0.532319	1.99031	0.905962	0.909764	1.03999	1.20581	1.27834
1494	0	0.0111273	0.178109	0.50791	0.757102	0.866211	0.541865	0.131476	-0.262787	-0.0829884	-0.179799	-0.220823	-0.218563	-0.0974053	0.158237	0.314194	0.18613	-0.239234	-0.700321	-0.964007	-0.743185	-0.0434778	-0.920529	0	0.00886741	0.0546914	0.12885	0.222085	0.459259	0.560276	0.610974	0.480397	-0.260333	0	0.057528	0.224859	0.253083	0.378671	0.575677	0.949678	1.0826	1.18625	-0.793679	1.97993	0.196992	0.207452	0.252599	0.303556	0.29194
3447	0	0.151653	0.579273	1.15296	1.51902	1.90455	2.11852	2.56355	2.63349	-0.081752	2.71524	-0.0138605	0.0973433	0.313441	0.603198	0.798815	0.902805	0.907319	0.83051	0.758463	0.772324	-0.334328	1.09279	0	0.0404491	0.251972	0.535901	0.706344	0.987888	1.19734	1.71918	1.86116	0.238715	0	-0.000994802	-0.0287658	0.0520908	0.127823	0.342741	0.717078	1.24487	1.50056	-0.45481	1.95537	0.99816	0.987273	1.10771	1.2357	1.31802
1588	0	0.216705	0.821884	1.82649	2.45762	2.6589	2.07543	1.43381	0.866521	-0.145477	1.012	0.430689	0.653118	0.845715	1.27289	1.18573	0.891772	0.0687555	-0.741507	-1.17476	-1.60545	0.0268165	-1.20158	0	-0.00572437	0.406858	0.984288	1.70258	2.19782	2.43736	2.60601	2.47197	0.258396	0	0.101061	0.303184	0.603369	0.900555	1.30069	1.80677	2.2148	2.41881	0.479764	1.93904	-0.264763	-0.142756	0.101258	0.393647	0.612404
3461	0	0.706758	1.98114	2.42857	2.61855	2.69823	2.61561	2.57569	2.47465	-1.32898	3.80362	0.014784	0.466378	1.02404	0.804336	0.477826	0.230742	-0.0497	-0.389308	-0.568557	-0.583341	-0.834017	0.26546	0	0.255163	0.971884	1.63902	2.15551	2.48228	2.6801	2.97979	3.05799	-0.480176	0	0.155392	0.782863	1.284	1.91941	2.09627	2.31318	2.24371	2.28375	0.356595	1.92716	-0.000869989	0.175018	0.9054	1.2951	1.92268
916	0	0.0285755	0.378364	0.712501	1.12462	1.36678	1.66539	2.0474	2.25487	-0.186902	2.44177	-0.187711	-0.167981	-0.123809	-0.0203365	0.0776218	0.172297	0.264277	0.269187	0.292346	0.480057	-0.191184	0.48353	0	0.00884603	0.314462	0.545127	0.859285	1.00677	1.2134	1.5905	1.77481	-0.183429	0	-0.087649	0.046481	0.0528226	0.403757	0.571542	1.02604	1.25748	1.56173	-0.35952	1.92125	-0.128891	-0.142771	-0.115582	-0.0554154	0.355436
1706	0	0.00941877	-0.0131842	0.137051	0.0995536	0.0484796	0.0451848	0.0903388	0.0933219	0.0743717	0.0189502	0.0969696	0.0919459	0.101624	0.0799249	0.0938655	0.023299	0.0767583	0.0665058	0.0924312	-0.00453835	-0.18366	0.276091	0	0.0144424	-0.0178389	0.154095	0.102658	0.12215	0.0653961	0.120803	0.0978603	0.355001	0	0.165521	0.57775	0.744597	0.819351	0.6642	0.717451	0.699713	0.882074	-1.02152	1.9036	0.72669	0.801493	0.863416	0.908285	0.735741
1707	0	0.00941877	-0.0131842	0.137051	0.0995536	0.0484796	0.0451848	0.0903388	0.0933219	0.0743717	0.0189502	0.0969696	0.0919459	0.101624	0.0799249	0.0938655	0.023299	0.0767583	0.0665058	0.0924312	-0.00453835	-0.18366	0.276091	0	0.0144424	-0.0178389	0.154095	0.102658	0.12215	0.0653961	0.120803	0.0978603	0.355001	0	0.165521	0.57775	0.744597	0.819351	0.6642	0.717451	0.699713	0.882074	-1.02152	1.9036	0.72669	0.801493	0.863416	0.908285	0.735741
3460	0	0.420195	1.39836	1.70727	2.0389	1.98679	2.04817	1.89661	1.87434	-1.95385	3.82819	0.160926	0.345902	0.491194	0.318356	0.0419335	-0.0241272	-0.378346	-0.506243	-0.780301	-0.941227	-1.47363	0.693325	0	0.235218	1.06809	1.54984	2.15789	2.17185	2.58744	2.56378	2.81557	-0.319295	0	0.10281	0.86174	1.31716	2.05066	2.25162	2.52549	2.49684	2.56601	0.67456	1.89145	-0.27287	-0.137213	0.727643	1.26414	2.07588
4741	0	0.0280067	0.221265	0.738184	1.13591	1.48407	1.35086	1.05756	0.702448	-0.209562	0.91201	0.311762	0.314569	0.376223	0.787583	0.962217	1.05399	0.507315	-0.041336	-0.642594	-0.954356	0.374892	-1.01749	0	0.0252002	0.156804	0.262363	0.485451	0.741846	1.15531	1.41066	1.6568	-0.272692	0	0.00775227	0.0687876	0.109846	0.271386	0.64084	1.15804	1.6467	1.84915	-0.0283871	1.87754	-0.248702	-0.267148	-0.240459	-0.143019	-0.00585771
3229	0	0.327847	0.963979	1.28199	1.43865	1.42546	1.25372	1.13367	1.00343	-0.0891505	1.09258	-0.183601	-0.00471157	0.355636	0.396183	0.312829	0.0670236	-0.0465605	-0.268994	-0.32111	-0.137509	-0.300432	-0.0206775	0	0.148957	0.424742	0.702209	0.942216	1.17484	1.11668	1.21906	1.14094	0.027681	0	0.104973	0.380106	0.747474	1.10659	1.43065	1.64165	1.6612	1.56777	-0.308349	1.87612	0.566592	0.616772	0.873061	1.00524	1.15867
5642	0	0.372169	1.08946	1.54703	1.7444	1.69514	1.62048	1.48939	1.40173	-0.276447	1.67817	-0.156111	0.130227	0.583558	0.978835	1.13105	1.12224	1.10308	1.0315	1.01744	1.17355	-0.168817	1.18625	0	0.0858303	0.349791	0.412081	0.457233	0.416789	0.361285	0.301778	0.228178	-0.263741	0	0.0226483	0.0753816	0.349515	0.742945	1.21959	1.50477	1.58586	1.51481	-0.356035	1.87084	1.71649	1.67913	1.73014	1.73807	1.83522
3737	0	0.140857	0.42257	0.662927	0.721071	0.563544	0.372561	0.222934	0.148121	0.279553	-0.131432	0.139498	0.234954	0.425867	0.597655	0.654862	0.47813	0.182038	-0.0949293	-0.233413	-0.372911	0.015816	-0.249229	0	0.0454007	0.136202	0.204771	0.205707	0.224912	0.330021	0.457362	0.521032	0.403235	0	0.177942	0.471793	0.659286	0.940837	1.19389	1.38685	1.24346	1.07717	-0.776403	1.85357	0.163688	0.164258	0.267259	0.161425	0.236865
5564	0	0.185186	0.498987	0.844839	0.948623	1.20289	1.06026	1.10265	0.916102	0.678127	0.237975	-0.054178	0.1139	0.311476	0.574548	0.587982	0.514597	0.281535	0.0796	-0.02815	0.026028	0.077276	-0.105426	0	0.0171077	0.133333	0.216112	0.306463	0.634119	0.724548	0.968868	0.890074	0.546673	0	-0.257989	-0.0900424	-0.104153	0.472698	0.571957	0.82442	0.780504	0.993375	-0.858798	1.85217	-0.0817017	0.17414	0.268554	0.466288	0.560507
3450	0	0.165388	0.640708	1.23741	1.65152	2.02113	2.26861	2.66858	2.75206	-0.0500965	2.80216	0.0456175	0.156344	0.37606	0.665272	0.857584	0.962453	0.977332	0.914727	0.853647	0.80803	-0.297261	1.15091	0	0.0546619	0.310266	0.61776	0.839556	1.10429	1.33689	1.79947	1.94403	0.292782	0	0.0418343	-0.0233524	0.095637	0.17642	0.388261	0.644854	1.11644	1.33858	-0.504959	1.84354	0.884256	0.889513	0.946883	1.11561	1.11155
3451	0	0.167035	0.625551	1.21432	1.61838	1.98189	2.23731	2.63651	2.72571	-0.0753025	2.80102	0.026471	0.132481	0.348157	0.640268	0.835277	0.945713	0.957693	0.89219	0.824094	0.797623	-0.322468	1.14656	0	0.061025	0.303865	0.600524	0.809575	1.06265	1.30608	1.77079	1.92809	0.273636	0	0.0418343	-0.0233524	0.095637	0.17642	0.388261	0.644854	1.11644	1.33858	-0.504959	1.84354	0.884256	0.889513	0.946883	1.11561	1.11155
3247	0	0.0677715	0.303165	0.399278	0.539479	0.586884	0.627419	1.27101	1.56864	0.0574095	1.51123	0.091679	0.267159	0.30831	0.375761	0.347035	0.397331	0.452473	0.382533	0.397559	0.30588	-0.0562995	0.453859	0	-0.107708	0.0865337	0.115195	0.284123	0.281232	0.266625	0.980152	1.26276	0.205388	0	0.0460317	0.138095	0.350247	0.636455	0.984398	1.32002	1.53555	1.64332	-0.192278	1.8356	0.750911	0.791495	0.872663	1.03191	1.22867
2661	0	0.152714	0.674329	1.02959	1.44545	1.53391	1.9202	2.07913	2.27063	0.0318947	2.23873	-0.184318	-0.200399	-0.0853589	-0.0303232	0.104337	0.0952654	0.233554	0.242626	0.292291	0.476609	-0.0385043	0.330795	0	0.168795	0.575369	0.875597	1.15679	1.25433	1.50233	1.65218	1.79402	-0.113919	0	-0.0738016	0.138414	0.178288	0.588421	0.702686	1.23266	1.44587	1.90065	0.0940961	1.80656	-0.3564	-0.362014	-0.0774491	0.0500346	0.634854
896	0	0.119054	0.510599	0.843537	1.12237	1.2224	1.27878	1.33938	1.35201	-0.154219	1.50622	0.216818	0.204272	0.254655	0.353987	0.449829	0.416937	0.331733	0.164623	0.111931	-0.104887	0.020817	0.0911138	0	0.1316	0.472761	0.706367	0.889355	1.02228	1.16386	1.39157	1.45689	0.0417815	0	0.0192237	0.265037	0.292174	0.537423	0.682274	1.11804	1.27353	1.47837	-0.310676	1.78905	0.000195026	0.114257	0.246042	0.673009	0.97243
1110	0	0.412244	1.19248	1.517	1.68388	1.71267	1.66583	1.60042	1.5662	-0.293891	1.86009	-0.239801	0.0848492	0.579236	0.542386	0.505536	0.391394	0.305661	-0.0680203	-0.14438	0.0954207	-0.462064	0.317684	0	0.0875941	0.373442	0.734813	0.938541	1.08147	1.12037	1.42864	1.47078	-0.0716277	0	0.0504929	0.389145	0.692503	1.27889	1.37111	1.72037	1.5156	1.70985	-0.0653715	1.77522	0.693769	0.631984	0.905119	0.978825	1.17104
4736	0	0.125434	0.443251	1.20371	1.64505	1.99701	1.57371	1.09412	0.524684	0.0519065	0.472777	0.154311	0.337834	0.63227	1.27306	1.38592	1.37636	0.492503	-0.250275	-1.00263	-1.15694	0.316883	-1.31951	0	-0.0580893	-0.0347087	0.0849648	0.413437	0.774966	1.23552	1.49871	1.68162	-0.110666	0	0.0604932	0.180764	0.339437	0.514156	0.834314	1.26911	1.54954	1.649	-0.119402	1.7684	-0.171514	-0.19538	-0.104855	-0.0209605	0.169999
4737	0	0.124134	0.443036	1.2009	1.64185	1.99273	1.56988	1.09068	0.521473	0.047731	0.473742	0.151218	0.334473	0.629818	1.27007	1.382	1.37153	0.488403	-0.253441	-1.00543	-1.15664	0.311607	-1.31703	0	-0.0591203	-0.0355647	0.0820467	0.411065	0.772419	1.2327	1.49534	1.67812	-0.112658	0	0.0604932	0.180764	0.339437	0.514156	0.834314	1.26911	1.54954	1.649	-0.119402	1.7684	-0.171514	-0.19538	-0.104855	-0.0209605	0.169999
6295	0	0.243216	1.07189	1.38799	1.82632	1.59427	1.6031	1.13568	1.04072	-0.146737	1.18746	-0.247362	0.0347996	0.675567	0.837	0.896369	0.412815	-0.0413017	-0.646027	-0.876957	-0.629595	-0.271577	-0.60538	0	-0.0389448	0.148958	0.303631	0.68259	0.934093	1.39704	1.53435	1.67032	-0.122522	0	0.126252	0.257932	0.541585	0.855208	1.41992	1.65028	1.78654	1.70444	-0.0638175	1.76825	-0.771899	-0.609335	0.0303053	0.258831	0.622467
1934	0	0.0195205	0.220758	0.688103	1.12733	1.41594	1.21325	0.805167	0.43123	-0.100153	0.531383	0.160249	0.129998	0.206018	0.619449	0.892051	0.938422	0.485348	-0.0270818	-0.422496	-0.582745	-0.170021	-0.252476	0	0.0497722	0.17499	0.228903	0.395525	0.637768	0.888148	0.992498	1.01398	0.230117	0	-0.0336718	-0.101015	-0.146111	-0.135285	0.085376	0.459952	0.812279	0.988443	-0.773533	1.76198	-0.717285	-0.673888	-0.587094	-0.627838	-0.839517
2786	0	0.309881	1.23789	1.9284	2.59992	2.81667	3.20252	3.42488	3.60837	-0.090017	3.69838	-0.011317	0.0964124	0.424878	0.648004	0.928326	1.00272	1.12604	0.969402	1.00919	1.02051	-0.053777	1.06297	0	0.202152	0.801696	1.26908	1.66027	1.80263	2.06516	2.44416	2.58786	-0.0475569	0	-0.086683	0.118799	0.261953	0.697261	0.952574	1.37254	1.7567	1.98049	0.227301	1.75319	0.324698	0.208718	0.401293	0.485564	0.918491
3622	0	0.335209	0.914797	1.45078	1.78422	2.02035	2.26741	2.4161	2.46195	-0.179595	2.64154	-0.0201495	0.163157	0.631769	0.782778	0.947368	0.94371	0.940051	0.873743	0.838581	0.85873	0.408487	0.430094	0	0.151903	0.262878	0.647849	0.816705	1.05649	1.30721	1.52221	1.60322	-0.608231	0	0.0466182	0.278789	0.431636	0.698509	0.908569	1.29489	1.6599	1.87228	0.121962	1.75031	0.278305	0.28884	0.397927	0.526946	0.787324
4677	0	-0.0760497	0.307686	0.567335	1.19498	1.33014	1.81887	2.2055	2.61693	0.029802	2.58712	0.290765	0.301531	0.512165	0.652145	0.986682	1.08469	1.41848	1.37757	1.51705	1.22628	0.312141	1.20491	0	-0.086816	0.0862863	0.205955	0.499059	0.536216	0.691158	1.11869	1.39064	0.00842601	0	0.0393795	0.118138	0.270788	0.457948	0.816047	1.31057	1.73121	1.94153	0.192169	1.74936	0.317903	0.336035	0.372299	0.498142	0.695432
5528	0	0.220844	0.827179	1.26671	1.73285	1.9944	2.23259	2.31684	2.30061	-0.210144	2.51076	-0.238613	-0.139012	0.0955029	0.174735	0.155626	0.0831239	-0.00234991	-0.107142	-0.259232	-0.0206185	-0.16375	-0.0954815	0	0.121242	0.493063	0.853365	1.33861	1.67267	1.99633	2.18537	2.32123	-0.285007	0	-0.0348406	-0.0435493	0.0610235	0.478657	0.618283	1.27052	1.18037	1.47463	-0.270451	1.74508	-0.289831	-0.277666	-0.161905	-0.0303963	0.345878
1107	0	0.016925	-0.133581	-0.173715	-0.199721	-0.112823	0.0350197	-0.0351113	-0.088624	0.069503	-0.158127	-0.597676	-0.396981	-0.291503	-0.174772	-0.305966	-0.314334	-0.405434	-0.40011	-0.47963	0.118046	-0.503969	0.0243395	0	-0.18377	-0.439753	-0.596619	-0.49143	-0.396165	-0.157221	-0.232677	-0.20667	-0.0242035	0	-0.28115	-0.620469	-0.253304	0.0183701	0.548025	0.380425	0.59333	0.572921	-1.16149	1.73442	-0.319511	-0.480152	-0.250776	-0.641527	-0.45651
2632	0	0.148316	0.510472	0.876557	1.18153	1.38865	1.5662	1.68701	1.71152	-0.0351505	1.74667	-0.12949	-0.0105342	0.197374	0.485249	0.719201	0.780867	0.780269	0.655332	0.612392	0.741882	-0.0325395	0.644931	0	0.0293604	0.183609	0.261818	0.332841	0.478296	0.656437	0.902183	0.969642	-0.132101	0	0.0378966	0.166007	0.339943	0.602567	0.828422	1.12068	1.48582	1.69496	-0.03864	1.7336	1.48088	1.48994	1.64804	1.66017	1.74828
3559	0	0.0499882	0.117349	0.231934	0.300418	0.400033	0.418087	0.326981	0.287691	0.167677	0.120014	0.242206	0.216036	0.19157	0.360409	0.375822	0.331504	0.109349	0.0313437	-0.0190199	-0.261225	-0.363128	0.344108	0	0.0761576	0.167985	0.113731	0.166802	0.310735	0.550944	0.537843	0.548916	0.773011	0	-0.230757	-0.440621	-0.610136	-0.508546	-0.396904	-0.309587	-0.191768	-0.140319	-1.86194	1.72162	-0.380654	-0.624919	-0.700129	-0.830801	-0.792149
3560	0	0.0499882	0.117349	0.231934	0.300418	0.400033	0.418087	0.326981	0.287691	0.167677	0.120014	0.242206	0.216036	0.19157	0.360409	0.375822	0.331504	0.109349	0.0313437	-0.0190199	-0.261225	-0.363128	0.344108	0	0.0761576	0.167985	0.113731	0.166802	0.310735	0.550944	0.537843	0.548916	0.773011	0	-0.230757	-0.440621	-0.610136	-0.508546	-0.396904	-0.309587	-0.191768	-0.140319	-1.86194	1.72162	-0.380654	-0.624919	-0.700129	-0.830801	-0.792149
3219	0	0.383659	1.08931	1.48243	1.61673	1.57494	1.50856	1.47159	1.4473	-0.657222	2.10452	-0.524785	-0.248535	0.215157	0.347017	0.326938	0.232636	0.0710957	-0.0980687	-0.20498	0.319805	-0.626808	0.421828	0	0.107408	0.349363	0.61063	0.765005	0.817518	0.912681	1.04488	1.1275	-0.555199	0	0.0920217	0.620191	1.00849	1.56966	1.79667	2.05666	2.14949	2.26824	0.558035	1.7102	1.58014	1.66787	1.89021	2.04433	2.19644
5124	0	0.164993	0.571298	1.00982	1.28109	1.43255	1.5428	1.58825	1.56761	-0.162405	1.73002	0.140649	0.295814	0.608492	0.894837	1.07847	1.11104	0.975254	0.72862	0.537315	0.396666	0.0389305	0.498384	0	0.00982755	0.103455	0.255632	0.343268	0.46216	0.708198	1.00028	1.17095	-0.0606875	0	0.0579222	0.145412	0.247973	0.471119	0.828263	1.20078	1.53858	1.66987	-0.02441	1.69428	1.03621	1.0436	1.13091	1.23162	1.36759
1408	0	0.31709	0.512209	1.02112	0.940914	1.36949	1.02604	1.38102	1.16968	-0.248379	1.41806	-0.213841	-0.191925	-0.121191	-0.159069	-0.190492	-0.212521	-0.28472	-0.324092	-0.374022	-0.160181	-0.183106	-0.190916	0	0.295174	0.419559	0.966349	0.917564	1.36817	1.09692	1.49127	1.32986	-0.279114	0	-0.0192189	0.115118	0.340452	0.822411	0.97142	1.3869	1.27553	1.47865	-0.204939	1.68359	-0.135298	-0.117404	0.0620265	0.371271	0.871678
3015	0	0.407214	1.35226	1.76924	2.13873	2.02022	2.20678	2.03253	2.08824	-0.541862	2.63011	-0.131956	0.166318	0.817937	0.982814	1.07572	0.762919	0.650683	0.294404	0.236634	0.36859	-0.366772	0.603407	0	0.10894	0.402367	0.654466	0.931055	1.12535	1.42414	1.60617	1.71965	-0.307046	0	-0.0334802	0.233767	0.431509	0.963899	1.29207	1.69785	1.71776	1.76308	0.0899655	1.67312	0.581205	0.579527	0.831308	0.978806	1.35717
2563	0	0.0535153	0.422587	0.688941	1.06732	1.18839	1.53032	1.77823	2.00671	0.368352	1.63835	0.0758195	0.150356	0.435004	0.600971	0.843978	0.951648	1.12545	1.11614	1.13931	1.06349	0.145297	0.994015	0	-0.0210215	0.0634025	0.16379	0.299163	0.312558	0.480686	0.737907	0.943213	0.298874	0	0.102793	0.32752	0.39445	0.522904	0.330278	0.523263	0.60728	0.907055	-0.7537	1.66076	2.09781	2.04289	2.00076	1.92453	1.92546
4119	0	0.01324	0.194308	0.469121	0.895202	1.30503	1.65381	1.68227	1.65441	0.114595	1.53982	0.21917	0.268244	0.525427	0.729432	1.00839	1.07808	0.888895	0.393959	0.013775	-0.205395	0.717033	-0.703258	0	-0.0358339	-0.111948	-0.0411402	0.105987	0.44612	0.984084	1.50749	1.85981	-0.383267	0	0.0334077	0.113487	0.176494	0.297296	0.473024	0.840464	1.41385	1.74105	0.103791	1.63726	0.0448147	-0.0153512	-0.0166092	0.0341415	0.0347589
5531	0	0.700849	1.83683	2.03183	1.91119	1.43881	1.14937	0.58467	0.411995	0.118141	0.293855	-0.21091	0.20548	1.19325	1.36288	1.56422	1.30206	1.15624	0.619722	0.440287	0.651197	0.0298435	0.410444	0	0.284459	0.432665	0.458043	0.136061	-0.07416	-0.217783	-0.245963	-0.239202	-0.122613	0	0.089895	0.258889	0.665736	1.08464	1.58048	1.80376	1.72086	1.58532	-0.034685	1.62001	1.33457	1.36481	1.3938	1.57015	1.615
2566	0	0.410574	1.11678	1.42103	1.51865	1.45423	1.50608	1.5105	1.55683	-0.303936	1.86077	-0.0909865	0.276823	0.950678	1.3001	1.4435	1.40278	1.33247	1.20906	1.09003	1.18102	-0.211287	1.30132	0	0.0427639	0.07512	0.0299487	-0.015834	-0.0395384	0.0826195	0.210449	0.375815	-0.183636	0	0.07164	0.24314	0.61325	0.999482	1.36623	1.51799	1.5986	1.59453	-0.0253299	1.61986	1.71062	1.72882	1.76147	1.80155	1.81768
3757	0	0.327687	0.7755	1.35482	1.5924	1.82489	1.76081	1.78817	1.67887	-0.171345	1.85022	0.0762401	0.375722	0.826519	1.26172	1.42372	1.49568	1.43005	1.30763	1.21107	1.13483	-0.117725	1.3288	0	0.0282057	0.025221	0.169332	0.244929	0.405452	0.407007	0.55678	0.544037	0.0226201	0	-0.0141467	-0.00579333	0.141147	0.401323	0.754657	1.03286	1.19405	1.22195	-0.3979	1.61985	1.42686	1.44336	1.47785	1.47805	1.46136
1560	0	0.234911	0.978264	1.49165	1.98828	1.95754	1.91538	1.4723	1.26512	-0.139472	1.4046	-0.0766039	0.120512	0.681367	0.93813	1.08931	0.765241	0.339421	-0.244568	-0.532268	-0.455664	-0.00392544	-0.528342	0	0.037795	0.220293	0.476916	0.822367	1.11569	1.49935	1.64026	1.72079	-0.212151	0	0.0335699	0.32751	0.47267	0.878321	1.1767	1.59568	1.71854	1.81419	0.194569	1.61962	0.100381	0.0778385	0.30336	0.354565	0.724876
3267	0	0.18491	0.554729	0.93126	1.12959	1.19876	1.31695	1.42842	1.48416	0.00729498	1.47687	-0.166522	-0.0284362	0.247736	0.532976	0.689201	0.531957	0.190262	-0.160502	-0.335884	-0.169362	-0.063848	-0.272036	0	0.046824	0.140472	0.231762	0.27387	0.500276	0.960161	1.4224	1.65353	-0.095379	0	0.00643882	0.270384	0.233005	0.677402	0.812708	1.42494	1.45769	1.63482	0.0175985	1.61722	-0.106935	-0.0672832	-0.116803	0.191571	0.525743
3449	0	0.591304	1.7852	2.11357	2.31541	2.28933	2.31313	2.26346	2.2508	-1.47135	3.72215	-0.229773	0.259822	1.04415	0.937985	0.663698	0.338848	-0.0920814	-0.459161	-0.661723	-0.43195	-1.97608	1.31435	0	0.101708	0.511275	0.945816	1.42194	1.7207	2.17544	2.49285	2.68275	0.274957	0	0.10646	0.895753	1.21573	1.92647	2.09289	2.37899	2.21603	2.25308	0.640556	1.61252	-0.316541	-0.114064	0.715036	1.08896	1.64819
3357	0	0.384658	1.09027	1.40818	1.55219	1.47086	1.43792	1.33302	1.31108	-0.165228	1.47631	0.0414553	0.300358	0.62679	0.463704	0.223663	0.0450955	-0.0156355	-0.166307	-0.205394	-0.246849	-0.212031	0.00663751	0	0.125756	0.504939	0.985935	1.36998	1.46722	1.49501	1.54078	1.55793	0.0882583	0	0.103877	0.623755	0.977572	1.60144	1.77685	2.20337	2.05518	2.16107	0.550478	1.61059	0.323626	0.326067	0.595943	0.686737	1.01766
418	0	0.307815	1.00737	1.12577	1.24132	1.26013	1.3038	1.38122	1.43146	-0.988247	2.4197	0.167031	0.530492	1.18389	1.19042	1.15262	1.13891	1.04826	0.931602	0.835189	0.668158	-0.415767	1.25096	0	-0.0556468	-0.00949383	0.102384	0.255734	0.288245	0.422572	0.616647	0.763298	-0.405449	0	0.202704	0.8449	1.21522	1.61502	1.64376	1.71657	1.67985	1.76316	0.15905	1.60411	1.01051	1.15756	1.40377	1.67415	1.91403
419	0	0.307815	1.00737	1.12577	1.24132	1.26013	1.3038	1.38122	1.43146	-0.988247	2.4197	0.167031	0.530492	1.18389	1.19042	1.15262	1.13891	1.04826	0.931602	0.835189	0.668158	-0.415767	1.25096	0	-0.0556468	-0.00949383	0.102384	0.255734	0.288245	0.422572	0.616647	0.763298	-0.405449	0	0.202704	0.8449	1.21522	1.61502	1.64376	1.71657	1.67985	1.76316	0.15905	1.60411	1.01051	1.15756	1.40377	1.67415	1.91403
420	0	0.307815	1.00737	1.12577	1.24132	1.26013	1.3038	1.38122	1.43146	-0.988247	2.4197	0.167031	0.530492	1.18389	1.19042	1.15262	1.13891	1.04826	0.931602	0.835189	0.668158	-0.415767	1.25096	0	-0.0556468	-0.00949383	0.102384	0.255734	0.288245	0.422572	0.616647	0.763298	-0.405449	0	0.202704	0.8449	1.21522	1.61502	1.64376	1.71657	1.67985	1.76316	0.15905	1.60411	1.01051	1.15756	1.40377	1.67415	1.91403
3453	0	0.699132	1.97958	2.31262	2.44325	2.41893	2.47506	2.41184	2.41147	-0.852655	3.26412	-0.706061	0.0230421	1.22912	1.0915	0.816442	0.500976	0.186933	-0.261274	-0.45291	0.253151	-1.06218	0.609265	0	-0.0299709	0.044402	0.515056	0.920752	1.21189	1.58207	1.96706	2.15832	-0.496541	0	0.277442	1.12638	1.68184	2.27278	2.31209	2.46603	2.37474	2.46655	0.864105	1.60244	0.02333	0.268198	1.06671	1.61875	2.12839
4679	0	0.0606225	0.481991	0.871679	1.36732	1.60413	1.99814	2.34019	2.58627	-0.242054	2.82833	0.248497	0.376504	0.531724	0.786134	0.988486	1.12042	1.32438	1.19814	1.23702	0.988522	0.169085	1.06793	0	-0.0673848	0.198764	0.334041	0.627328	0.732207	0.922258	1.39055	1.59775	-0.162642	0	0.115934	0.339344	0.412928	0.44342	0.419885	0.816178	1.32584	1.89975	0.305472	1.59427	0.377126	0.368134	0.510332	0.676834	0.955798
1075	0	0.179428	0.610234	0.94239	1.26747	1.40137	1.60998	1.66712	1.76284	-0.121765	1.8846	0.165804	0.351943	0.614228	0.832244	0.917876	0.913174	0.854981	0.624799	0.500344	0.33454	0.155822	0.344522	0	-0.00671059	0.16181	0.275951	0.515395	0.654001	0.920802	1.20813	1.4283	-0.111783	0	0.0370088	0.111026	0.271237	0.480631	0.775532	1.10676	1.35179	1.4743	-0.115679	1.58998	0.426511	0.480088	0.587242	0.744618	0.898638
3507	0	0.267625	0.977587	1.28824	1.58624	1.53807	1.76113	1.80239	1.93456	-0.310051	2.24461	-0.469203	-0.379458	-0.19368	-0.180392	-0.204817	-0.223789	-0.257212	-0.295024	-0.351983	0.11722	-0.586597	0.234614	0	0.17788	0.702064	0.999429	1.32185	1.29266	1.54914	1.62821	1.81734	-0.192657	0	0.155869	0.544273	0.879828	1.16596	1.41184	1.62586	1.86952	1.92453	0.33783	1.5867	0.304518	0.443901	0.679785	1.06192	1.26864
2634	0	-0.00320584	0.0964405	0.211375	0.482875	0.622167	0.813136	0.785264	0.773875	-0.0278095	0.801684	0.22732	0.170918	0.141766	0.208047	0.335831	0.405807	0.434959	0.47355	0.459511	0.232191	0.123912	0.335598	0	0.0531967	0.181994	0.230648	0.374364	0.443679	0.605497	0.539034	0.541684	0.075598	0	0.103281	-0.101121	0.18656	0.171052	0.486489	0.761152	1.00795	1.0674	-0.513479	1.58088	1.0758	0.970212	1.00907	0.823481	0.997527
4939	0	0.138917	0.445084	0.635457	0.758924	0.701017	0.676302	0.462199	0.410736	-0.311456	0.722192	-0.180649	-0.0245663	0.0573919	0.228255	0.19841	0.159053	0.175106	0.129595	0.171283	0.351931	-0.332521	0.503804	0	-0.0171656	0.207043	0.226553	0.379866	0.361316	0.320547	0.151955	0.0588052	-0.159584	0	0.109475	0.404404	0.693063	1.05666	1.17934	1.4478	1.29489	1.43391	-0.140558	1.57447	0.52048	0.582276	0.764117	0.915477	1.06236
4117	0	0.432199	0.793223	1.02268	0.722966	1.00712	0.764674	1.04137	0.860925	-0.172075	1.033	-0.101812	0.0721837	0.313151	0.161387	0.0694257	0.114646	0.180374	0.189186	0.190254	0.292067	-0.181872	0.372126	0	0.258203	0.37826	0.759483	0.551728	0.790664	0.482488	0.750372	0.568858	-0.0920155	0	0.20899	0.559129	1.04978	1.32608	1.35982	1.35674	1.33996	1.37007	-0.19088	1.56095	-0.202755	0.0965587	0.48218	1.07916	1.31485
3457	0	0.729063	1.93227	2.41539	2.40814	2.56487	2.33832	2.4931	2.32184	-0.078952	2.40079	0.00141948	0.477494	1.08329	0.876204	0.65789	0.37291	0.473041	0.0214537	0.055462	0.0540425	0.356779	-0.301317	0	0.252988	0.850393	1.5406	1.75167	2.19338	1.8667	2.47307	2.2678	-0.434312	0	0.220122	0.815518	1.38115	1.91062	2.10597	2.26371	2.10317	2.04544	0.487265	1.55817	0.26797	0.475775	1.14896	1.43126	1.96449
3728	0	0.413206	0.963417	1.29594	1.25934	1.27434	0.951673	0.730979	0.483057	-0.715569	1.19863	-0.05896	0.337965	0.67505	0.675404	0.276148	-0.000270993	-0.47758	-0.853504	-1.10299	-1.04403	-0.4586	-0.644389	0	0.0162817	0.229407	0.561571	0.924231	1.21565	1.37029	1.52552	1.52709	-0.315929	0	0.096669	0.38533	0.714899	1.1182	1.24478	1.43449	1.21137	1.1873	-0.37023	1.55753	-0.212694	-0.105888	0.0977986	0.38596	0.717174
2465	0	-0.0633917	-0.234065	-0.335378	-0.549158	-0.622779	-0.79198	-0.931476	-1.0787	0.01454	-1.09324	-0.002179	-0.080777	-0.30041	-0.464706	-0.610838	-0.616294	-0.738789	-0.744203	-0.847766	-0.845587	-0.2449	-0.602866	0	0.0152063	0.0641662	0.127148	0.0595008	-0.00866446	-0.0553704	-0.189452	-0.233113	0.257261	0	0.0544856	0.00961332	-0.029276	-0.0440939	-0.316887	-0.133728	-0.00244668	0.474579	-1.07608	1.55066	-0.0618428	0.160672	0.355107	0.357441	0.298159
4676	0	0.067466	0.552817	1.05686	1.67031	1.95298	2.3435	2.66988	2.90922	-0.0413049	2.95053	0.280547	0.330608	0.581172	0.847963	1.23257	1.38507	1.63394	1.47906	1.51736	1.23681	0.263547	1.25381	0	0.0174055	0.252193	0.489448	0.718278	0.848457	0.990107	1.47137	1.67241	-0.0243044	0	0.0432567	0.193319	0.291186	0.510121	0.599627	1.14894	1.43402	1.84516	0.299124	1.54603	0.510601	0.576884	0.555986	0.650525	0.771082
3458	0	0.680934	1.93137	2.24055	2.32819	2.31338	2.28478	2.26118	2.22087	-1.13685	3.35772	-0.595945	0.079047	1.17687	1.01404	0.706422	0.421456	0.0713517	-0.334408	-0.544432	0.0515131	-1.35824	0.813805	0	0.00594205	0.158553	0.630566	1.02582	1.29598	1.61749	1.99965	2.16935	-0.374555	0	0.22916	0.971065	1.49039	2.07082	2.18998	2.36118	2.21633	2.21753	0.67688	1.54065	-0.22464	0.0254067	0.857925	1.31985	1.83991
1061	0	0.282262	0.856458	1.30951	1.62239	1.75826	1.93017	2.01827	2.08495	-0.0696555	2.1546	0.305279	0.508698	0.875531	1.11087	1.2174	1.15582	0.99246	0.746107	0.613424	0.308145	0.206342	0.407082	0	0.0788431	0.286207	0.503914	0.710272	0.907722	1.24299	1.57744	1.7768	0.0292825	0	0.113308	0.206263	0.46112	0.640267	0.965099	1.20322	1.39273	1.45811	-0.075706	1.53382	0.692616	0.715164	0.907583	0.992754	1.19765
3437	0	0.113526	0.340577	0.621095	0.841556	0.759884	0.436139	0.0589259	-0.129681	-0.0773611	-0.0523195	-0.101776	-0.0610782	0.0203175	0.144226	0.269951	0.22668	0.0125991	-0.243995	-0.372292	-0.270516	-0.0766038	-0.295688	0	0.0728276	0.218483	0.375093	0.469829	0.431428	0.321764	0.201145	0.140835	-0.102533	0	-0.0103427	-0.031028	0.0182752	0.147909	0.464441	0.887539	1.24065	1.4172	-0.102026	1.51923	-0.392221	-0.351097	-0.268848	-0.148871	-0.0322915
3768	0	0.161588	0.547724	0.916667	1.22859	1.25138	1.19469	1.00817	0.960164	-0.364545	1.32471	-0.259724	-0.0933017	-0.0660777	0.0357367	0.00289589	0.0276286	0.0715943	-0.050954	-0.0353226	0.224402	-0.491067	0.455744	0	-0.00483474	0.354077	0.621206	0.96597	0.964029	0.86337	0.799399	0.735763	-0.133202	0	0.0788125	0.236437	0.510895	0.823373	1.14508	1.43801	1.6141	1.70214	0.183364	1.51878	0.421715	0.521124	0.719941	0.972877	1.18052
5417	0	0.305565	0.939293	1.19511	1.43649	1.35158	1.49746	1.4158	1.52857	-1.13427	2.66283	0.282318	0.356065	0.352687	0.10209	0.0761943	0.203662	0.31354	0.244195	0.17705	-0.105268	-0.088244	0.265294	0	0.231819	0.868924	1.37534	1.64261	1.43023	1.46624	1.45392	1.63383	-0.763707	0	0.029915	0.557851	1.0135	1.83654	2.00192	2.4231	2.10588	2.19028	0.676605	1.51368	-0.079699	-0.0218743	0.651303	0.983526	1.8179
5839	0	-0.00439651	0.0732763	0.351459	0.563791	0.776805	0.545277	0.277066	0.00053899	0.0487965	-0.0482575	-0.0879	0.0819702	0.199733	0.49632	0.518381	0.555207	0.307917	0.0880428	-0.041242	0.046658	0.151518	-0.19276	0	-0.174267	-0.214357	-0.232761	-0.0424907	0.133698	0.14946	0.101124	-0.046119	-0.190622	0	0.0854958	0.202754	0.463665	0.79717	0.756398	1.05402	1.01763	1.33737	-0.170883	1.50826	-0.102614	0.158482	0.425746	0.706184	0.893408
595	0	0.12207	0.480154	0.882371	1.14468	1.24013	0.96045	0.802655	0.599251	-0.337397	0.936648	0.0755395	0.10741	0.203235	0.463999	0.566634	0.463195	0.130244	-0.340814	-0.549162	-0.624701	-0.190474	-0.358688	0	0.0901994	0.352459	0.493911	0.653582	0.852478	0.905745	1.21901	1.22395	-0.0713835	0	0.0530667	0.131758	0.212293	0.395788	0.55045	1.02288	1.13547	1.34147	-0.160261	1.50173	-0.119352	-0.160165	-0.0537486	0.071264	0.20466
2487	0	0.191982	0.881062	1.41435	1.93573	1.89497	2.00518	1.88321	1.92249	0.28407	1.63842	0.267673	0.358163	0.587026	1.10389	1.59416	1.65871	1.68138	1.58914	1.86805	1.60038	0.555161	1.31289	0	0.101492	0.56171	0.578135	0.609239	0.50394	0.591476	0.561738	0.322117	-0.00341749	0	0.0476733	0.14302	0.363991	0.662912	1.04624	1.43603	1.70019	1.83228	0.33937	1.49291	1.97889	2.00365	2.05315	2.06322	2.00908
3623	0	0.288025	0.85482	1.38195	1.76667	1.93676	2.21456	2.31856	2.42425	-0.052571	2.47683	0.0481385	0.219327	0.576541	0.749556	0.886284	0.914088	0.927207	0.890659	0.862392	0.814253	0.337952	0.52444	0	0.116837	0.326418	0.680534	0.928521	1.07081	1.33549	1.47604	1.61	-0.342385	0	0.101476	0.333499	0.586762	0.789592	1.05118	1.39956	1.85323	2.03723	0.556404	1.48083	0.417415	0.473101	0.625457	0.771582	1.01493
3269	0	0.0896451	0.430592	0.497899	0.701667	0.770072	0.802923	0.776284	0.789295	-0.0589007	0.848196	0.285846	0.322243	0.357591	0.431885	0.454701	0.51921	0.629598	0.617465	0.636222	0.350375	0.116932	0.519289	0	0.0532479	0.358848	0.35186	0.532812	0.536708	0.459171	0.444666	0.43892	0.110013	0	0.184457	0.562808	0.732515	0.813059	0.878912	1.03614	1.30358	1.5993	0.119285	1.48002	0.471628	0.44416	0.646907	0.67453	0.931253
205	0	0.113978	0.237688	0.417136	0.43878	0.531079	0.626641	0.75068	0.7766	-0.102363	0.878963	0.310549	0.324211	0.34565	0.391302	0.436614	0.418922	0.375956	0.322364	0.315959	0.00541025	0.153743	0.162216	0	0.100316	0.202586	0.336383	0.312716	0.422706	0.561234	0.738865	0.77119	0.0544428	0	0.0715844	0.214753	0.303619	0.266598	0.267254	0.431476	0.65	0.759262	-0.713315	1.47258	-0.113585	-0.108273	-0.0976476	-0.141388	-0.244805
4487	0	0.322692	1.06019	1.22952	1.41595	1.402	1.55327	1.59251	1.66651	-1.14372	2.81023	0.458587	0.656816	0.846919	0.5441	0.205838	0.100158	0.0248663	-0.0340153	-0.0977435	-0.55633	-0.45072	0.352977	0	0.124462	0.671859	1.144	1.66869	1.76043	1.98699	2.08511	2.22284	-0.234414	0	0.205755	0.9435	1.34535	1.88485	1.94697	2.04823	1.82243	1.8218	0.351168	1.47063	0.0786225	0.166824	0.682523	1.0692	1.61537
4714	0	0.215744	0.782078	1.22336	1.55172	1.43942	1.2092	0.854673	0.689428	-0.195653	0.885081	-0.243299	-0.060911	0.290272	0.580802	0.745574	0.554773	0.325466	-0.144703	-0.278672	-0.0353735	-0.495641	0.216969	0	0.0333562	0.248507	0.399259	0.562844	0.641347	0.640437	0.756078	0.724801	0.0566895	0	-0.0620635	0.10207	0.460419	1.09707	1.47958	1.86311	1.56831	1.54258	0.0744965	1.46808	0.589493	0.535166	0.751224	0.826111	1.24132
4706	0	0.186014	0.756169	0.984425	1.34024	1.43671	1.76098	1.90633	2.07991	-0.514848	2.59476	-0.176713	0.0231429	0.448222	0.652811	0.909829	0.985533	1.02478	0.884127	0.885517	1.06223	-0.555547	1.44106	0	-0.013842	0.131234	0.154902	0.253702	0.274468	0.559494	0.845489	1.01768	-0.136013	0	0.070662	0.437177	0.663534	1.02539	1.13292	1.38695	1.48901	1.64119	0.17476	1.46643	0.859208	0.914919	1.11382	1.2304	1.45081
4318	0	0.183248	0.370286	0.413249	0.356462	0.263847	0.149476	-0.00225993	-0.0510276	-0.0513006	0.000273004	0.190628	0.293886	0.300499	0.285267	0.120547	0.188989	0.0580304	-0.0135403	-0.203167	-0.393794	0.175172	-0.378339	0	0.0799902	0.260415	0.31861	0.426543	0.265485	0.282073	0.201908	0.342767	-0.0358453	0	0.0201813	0.060544	0.129461	0.206753	0.285471	0.357245	0.400464	0.422073	-0.974875	1.39695	-0.348675	-0.315583	-0.249399	-0.269646	-0.409415
1495	0	0.0156666	0.156135	0.465282	0.706338	0.7785	0.493764	0.0617817	-0.290561	0.0571677	-0.347728	-0.119798	-0.110881	-0.0245648	0.211085	0.34366	0.269202	-0.112796	-0.48274	-0.722148	-0.602349	-0.0140927	-0.708055	0	0.00674905	0.0609017	0.134399	0.24288	0.3895	0.486762	0.424724	0.311789	-0.0485376	0	0.0117388	-0.03463	-0.0692533	0.0198	0.269345	0.636741	0.82805	0.874227	-0.519455	1.39368	-0.0911134	-0.133168	-0.104456	-0.0261047	0.0714071
2777	0	0.197647	0.949934	1.25796	1.69506	1.58429	1.68544	1.37004	1.30879	0.107267	1.20153	0.0449945	0.251975	0.816243	0.903098	0.927078	0.604188	0.373255	0.089179	-0.012792	-0.0577865	0.490493	-0.503285	0	-0.00933391	0.178685	0.399855	0.812977	1.02509	1.35718	1.32586	1.36658	-0.338232	0	0.05361	0.17333	0.395061	0.798016	1.08354	1.50221	1.506	1.59724	0.204919	1.39232	-0.051896	-0.106593	0.050675	-0.0244527	0.32932
4202	0	0.253498	0.556188	0.791077	0.767735	0.707937	0.668511	0.596712	0.55735	-0.0250285	0.582378	0.000834525	0.238122	0.620227	0.56417	0.648709	0.618794	0.685183	0.501925	0.439438	0.438604	-0.191406	0.630845	0	0.0162105	-0.0632045	0.227741	0.119861	0.0899772	-0.0158377	0.0956219	0.118746	0.167212	0	0.0809833	0.413223	0.779625	1.26366	1.45398	1.62352	1.58639	1.62084	0.240592	1.38025	-0.17938	-0.126212	0.269385	0.572739	0.980773
4863	0	0.199975	0.776265	1.07882	1.33679	1.22711	1.03018	0.552653	0.284264	-0.047182	0.331446	0.109389	0.264495	0.691958	0.878092	1.05529	0.795923	0.379644	-0.296889	-0.639237	-0.748626	0.117398	-0.756635	0	0.0448687	0.193695	0.310114	0.390886	0.540577	0.759927	0.958931	1.03289	-0.0551915	0	0.00589281	0.245325	0.431593	0.86148	0.97819	1.35851	1.15349	1.23562	-0.13664	1.37226	-0.296332	-0.259758	-0.0808035	0.116679	0.514099
1777	0	0.177664	0.613079	1.01845	1.36237	1.56258	1.83048	2.10594	2.28911	0.136638	2.15247	0.138563	0.126594	0.283261	0.261198	0.399112	0.398107	0.49247	0.493475	0.527899	0.389336	0.235543	0.292356	0	0.189633	0.468381	0.895819	1.10182	1.30303	1.47657	1.75103	1.89977	0.0396575	0	0.023	0.13454	0.0704445	0.135529	0.226792	0.56071	0.949222	1.17223	-0.194293	1.36652	-0.0846788	-0.151235	-0.215838	-0.0705247	0.19301
773	0	-0.0072646	-0.048634	-0.0344297	-0.0741397	-0.068685	-0.0672967	-0.0503507	-0.101658	0.229067	-0.330725	0.22237	0.174033	0.104909	0.104385	0.145146	0.217815	0.250606	0.307558	0.319562	0.0971922	0.23086	0.088702	0	0.0410722	0.0688266	0.0835557	0.00308412	-0.0641304	-0.0955324	-0.135538	-0.198851	0.220577	0	0.136124	-0.0136548	0.271192	0.442255	0.483902	0.522422	0.294906	0.223931	-1.14203	1.36596	0.217923	0.187901	0.352116	0.415795	0.472504
3707	0	0.0567837	0.388308	0.747582	1.17051	1.48183	1.82338	2.22454	2.41594	0.00450405	2.41144	-0.33472	-0.354047	-0.165268	-0.066407	0.0907131	0.021043	0.106236	0.167939	0.28715	0.62187	-0.225131	0.512281	0	0.0761104	0.218856	0.479269	0.74508	1.12606	1.38242	1.72188	1.79407	-0.105085	0	0.0202008	0.133758	0.290495	0.448867	0.668932	1.01248	1.41023	1.5993	0.233796	1.36551	0.225393	0.157769	0.24327	0.220894	0.416336
4194	0	0.424004	1.14039	1.23877	1.21515	1.06945	1.18068	1.13511	1.20714	-0.70317	1.91031	0.105301	0.475435	1.01307	0.952603	0.865698	0.666422	0.71063	0.629195	0.704326	0.599025	-0.40614	1.11047	0	0.0538701	0.232625	0.391465	0.454758	0.508335	0.57535	0.611213	0.608117	-0.191728	0	0.217228	0.750023	1.05032	1.48823	1.59708	1.87844	1.79941	1.85795	0.496515	1.36143	0.00668752	0.181959	0.538277	1.01566	1.33907
927	0	-0.0984119	-0.171581	-0.252828	-0.211209	-0.116278	0.0161204	0.0596032	0.0462171	0.0912853	-0.0450682	0.004553	0.0174047	-0.0302758	0.0037355	0.0734215	0.0593925	0.12	0.0632556	0.0844282	0.0798752	-0.162159	0.246587	0	-0.111264	-0.136752	-0.252011	-0.280077	-0.171117	-0.0993266	0.000900583	-0.0336581	0.257997	0	0.0173776	0.0521327	0.138021	0.257665	0.341301	0.355174	0.317913	0.299283	-1.05933	1.35861	0.446821	0.461317	0.490308	0.526497	0.555387
928	0	-0.0571822	-0.228653	-0.231508	-0.32851	-0.29157	-0.335894	-0.20504	-0.176513	-0.0785255	-0.0979875	0.419476	0.409797	0.268576	0.162701	0.185015	0.225697	0.400909	0.368106	0.370184	-0.0492925	0.150028	0.220156	0	-0.0475022	-0.0777518	0.0252681	-0.0940485	-0.0977902	-0.317327	-0.153669	-0.127221	0.190922	0	0.0173776	0.0521327	0.138021	0.257665	0.341301	0.355174	0.317913	0.299283	-1.05933	1.35861	0.446821	0.461317	0.490308	0.526497	0.555387
869	0	0.370729	1.12316	1.35207	1.49341	1.36461	1.29589	1.14325	1.15101	-0.721659	1.87267	-0.227793	0.0989038	0.574267	0.514857	0.395474	0.251544	0.136153	-0.016398	-0.095736	0.132057	-0.317635	0.221899	0	0.0440316	0.321099	0.60942	0.870141	0.885274	0.931945	0.931853	1.01896	-0.631817	0	0.209489	0.663191	1.15404	1.58745	1.65224	1.80405	1.79226	1.87518	0.520147	1.35503	0.616485	0.766736	0.993884	1.18285	1.49744
3108	0	0.241648	0.979358	1.29343	1.62551	1.44582	1.29726	0.949739	0.845968	-0.457453	1.30342	0.252935	0.498562	0.728421	0.517783	0.285965	0.0448557	-0.076502	-0.424763	-0.456825	-0.70976	-0.497056	0.040231	0	-0.0039798	0.503871	1.02858	1.59248	1.6539	1.6267	1.62744	1.55573	0.292538	0	0.128787	0.555906	0.841237	1.37339	1.43193	1.78084	1.49179	1.56936	0.214843	1.35451	0.278408	0.118965	0.31495	0.275076	0.588182
3440	0	0.213383	0.777316	1.48123	2.07262	2.28135	2.68226	2.86572	3.02568	-0.145317	3.171	0.128134	0.30176	0.513295	0.873835	1.00544	1.10356	1.10549	1.0623	0.985538	0.857403	-0.244668	1.23021	0	0.0397571	0.392155	0.735528	1.19532	1.30592	1.7049	1.93156	2.16827	0.227485	0	-0.208021	0.265607	0.117203	0.707619	0.707431	1.44378	1.80407	2.20381	0.854384	1.34943	1.27177	1.31013	1.52309	1.71266	1.91622
5224	0	0.193653	0.660796	0.793572	0.930277	0.900028	0.945572	0.977905	1.03692	-0.376255	1.41317	0.218176	0.334572	0.549519	0.494305	0.448019	0.293575	0.162227	-0.0428676	-0.0906619	-0.308838	0.123409	-0.214071	0	0.0772572	0.329453	0.517443	0.700434	0.824629	1.00152	1.23895	1.34576	-0.281488	0	0.0454933	0.13648	0.321051	0.553712	0.775044	0.936959	1.00529	1.03945	-0.304561	1.34402	-1.14098	-0.989226	-0.685719	-0.294562	0.0324895
2751	0	-0.0905731	-0.0878157	-0.0689749	0.13041	0.131013	0.0640582	-0.0970384	-0.155028	-0.513721	0.358694	0.377685	0.235204	0.0325859	-0.0388487	0.0195339	0.0891144	0.0707931	0.0235068	-0.00290107	-0.380586	0.117211	-0.120112	0	0.0519083	0.257284	0.347559	0.488561	0.419584	0.37095	0.25714	0.225559	-0.253247	0	0.0181642	0.0544925	0.160826	0.319	0.483955	0.603851	0.653742	0.678688	-0.665064	1.34375	-0.345996	-0.293185	-0.187564	-0.0896024	-0.0521116
6336	0	0.0828275	0.413488	0.585589	0.8688	1.02933	1.28641	1.51497	1.70768	0.143847	1.56383	0.293276	0.301054	0.63091	0.692262	0.938863	0.988615	1.07338	0.976649	0.926481	0.633205	0.670946	0.255536	0	0.0750498	0.0758548	0.186604	0.223213	0.333996	0.50631	0.831599	1.07448	-0.233822	0	0.000522502	-0.00145717	-0.10071	-0.0107679	0.295608	0.710678	1.04303	1.17421	-0.1628	1.33701	-0.56535	-0.487841	-0.326449	-0.0771063	0.153792
4873	0	0.221922	0.79372	1.127	1.36227	1.29154	1.05944	0.609356	0.315718	-0.0724675	0.388186	0.0936585	0.265364	0.692903	0.903474	1.06464	0.789438	0.342977	-0.398361	-0.758958	-0.852617	0.0871685	-0.846127	0	0.0502161	0.194476	0.317179	0.391281	0.595758	0.810124	1.10138	1.16833	-0.0659775	0	-0.0238467	0.112373	0.313643	0.721663	0.880506	1.24582	1.00726	1.03049	-0.291459	1.32194	-0.440917	-0.39038	-0.218248	-0.00532132	0.374723
486	0	0.145804	0.437412	0.689606	0.756582	0.718972	0.761995	0.844433	0.885652	-0.154235	1.03989	0.0570631	0.11188	0.221514	0.287221	0.254184	0.00293077	-0.367794	-0.694591	-0.857989	-0.915053	-0.695201	-0.162788	0	0.090987	0.272961	0.459448	0.559461	0.773104	1.18685	1.59609	1.8007	0.598029	0	0.0838959	0.251688	0.488985	0.71189	0.890576	1.03943	1.11879	1.15846	-0.157659	1.31612	0.474554	0.474402	0.474096	0.507875	0.575891
2803	0	-0.0297153	-0.020146	0.223396	0.536814	0.74813	0.574261	0.103359	-0.261588	0.0687745	-0.330362	-0.204018	-0.229696	-0.169527	0.0146301	0.249332	0.308836	-0.027474	-0.49063	-0.846715	-0.642697	-0.081303	-0.765412	0	-0.00403732	-0.0546371	0.00474828	0.0834646	0.235276	0.397717	0.389971	0.381109	-0.0539405	0	-0.00419733	0.131047	0.0042523	-0.0033115	0.147607	0.585795	0.985276	1.17869	-0.136381	1.31507	-0.36018	-0.495152	-0.498868	-0.540458	-0.347328
2804	0	-0.0935461	-0.10106	0.0462289	0.344634	0.513354	0.39776	-0.0593028	-0.397344	-0.228243	-0.169101	-0.425074	-0.464082	-0.412567	-0.22672	-0.0251903	0.0430033	-0.243818	-0.571367	-0.887957	-0.462883	-0.468345	-0.419612	0	-0.0545383	-0.113567	-0.152125	-0.0552493	0.0452764	0.216504	0.08699	0.0655385	-0.184972	0	-0.00419733	0.131047	0.0042523	-0.0033115	0.147607	0.585795	0.985276	1.17869	-0.136381	1.31507	-0.36018	-0.495152	-0.498868	-0.540458	-0.347328
5954	0	0.0826603	0.528249	0.682493	0.991319	0.921061	0.837851	0.57391	0.524915	-0.648843	1.17376	-0.238038	-0.0326436	0.122165	0.251971	0.287134	0.276323	0.205724	-0.197496	-0.276997	-0.0389595	-0.780768	0.50377	0	-0.122734	0.168046	0.192484	0.466147	0.406701	0.394089	0.533368	0.563874	-0.106113	0	0.0629312	0.29539	0.609488	0.934363	1.08221	1.20301	1.02758	1.08451	-0.230476	1.31498	-0.281898	-0.230238	-0.162444	0.0149472	0.14562
5955	0	0.113649	0.571309	0.702183	0.969579	0.868206	0.837757	0.573148	0.526851	-0.55408	1.08093	-0.309332	-0.12763	0.116481	0.212339	0.297024	0.233589	0.177807	-0.186174	-0.238732	0.0706005	-0.738086	0.499353	0	-0.0680537	0.145495	0.180511	0.363222	0.325284	0.350617	0.449989	0.456251	-0.125326	0	0.0629312	0.29539	0.609488	0.934363	1.08221	1.20301	1.02758	1.08451	-0.230476	1.31498	-0.281898	-0.230238	-0.162444	0.0149472	0.14562
186	0	0.104667	0.446665	0.933561	1.20776	1.17214	0.739007	0.238389	-0.112714	-0.0825241	-0.0301901	0.0186187	0.0633547	0.269408	0.499311	0.58549	0.355006	-0.0345024	-0.415104	-0.587415	-0.606033	-0.0567571	-0.530658	0	0.0599313	0.195876	0.452869	0.640884	0.835754	0.792128	0.672112	0.493319	-0.0071483	0	0.0282995	0.177976	0.241625	0.419241	0.53289	0.847439	0.750142	0.761119	-0.551818	1.31294	-0.0535885	-0.0439988	0.0533635	0.0981992	0.295294
6184	0	0.293079	1.00468	1.48512	1.99098	2.13736	2.2256	2.17833	2.20536	-0.385745	2.59111	0.23571	0.580257	1.09098	1.52829	1.73648	1.7918	1.67788	1.39726	1.24368	1.00797	0.101895	1.14179	0	-0.0514681	0.149408	0.19254	0.490212	0.581273	0.783431	1.01678	1.19739	-0.25193	0	0.0439858	0.226056	0.431635	0.762423	0.952108	1.29376	1.47513	1.71736	0.410092	1.30726	0.918781	0.924567	0.952601	1.00887	1.29258
4792	0	-0.0250091	-0.0581207	-0.0328458	-0.00365005	-0.0645708	-0.113128	-0.112163	-0.0604523	0.0774575	-0.13791	-0.0300149	-0.029869	-0.00573352	-0.110232	-0.0890714	-0.0274919	0.0739958	0.108525	0.114695	0.144709	-0.362122	0.476817	0	-0.025155	-0.0824021	0.0473715	0.0554065	-0.0670938	-0.217138	-0.250703	-0.205162	0.409564	0	0.0179991	-0.0720259	-0.0340273	-0.11957	-0.0785104	0.119362	0.0890223	0.102334	-1.20428	1.30662	0.0897065	0.0517188	0.103043	0.0114508	-0.159068
184	0	0.00010097	0.267726	0.643064	1.06677	1.24678	1.19601	1.00596	0.84649	-0.019459	0.865949	0.175731	0.245144	0.383952	0.622292	0.786084	0.881666	0.749106	0.392993	0.166987	-0.00874409	0.019245	0.147742	0	-0.0693112	0.0595054	0.196504	0.456417	0.540848	0.622639	0.788699	0.855234	0.137028	0	-0.0987903	-0.0252926	0.0315907	0.432045	0.683064	0.997647	1.04081	1.1898	-0.105859	1.29566	0.00926009	0.0396218	0.114652	0.0982838	0.221027
185	0	0.00120783	0.267691	0.644948	1.06827	1.24787	1.1953	1.00365	0.843747	-0.0292595	0.873006	0.173227	0.243047	0.382544	0.623702	0.788084	0.882396	0.746709	0.389658	0.163128	-0.0100985	0.0195675	0.143561	0	-0.068612	0.0583746	0.194474	0.453417	0.538704	0.621814	0.787221	0.853845	0.1244	0	-0.0987903	-0.0252926	0.0315907	0.432045	0.683064	0.997647	1.04081	1.1898	-0.105859	1.29566	0.00926009	0.0396218	0.114652	0.0982838	0.221027
6188	0	0.139119	0.609091	0.91039	1.19411	1.00899	0.69547	0.0128416	-0.2945	-0.0585378	-0.235962	-0.0186432	0.152307	0.502295	0.740422	0.818076	0.596203	0.23463	-0.234496	-0.42016	-0.401517	0.327132	-0.747292	0	-0.0318311	0.0881529	0.151324	0.357387	0.394149	0.442197	0.228695	0.107017	-0.404313	0	0.0683034	0.20491	0.470077	0.795501	1.1077	1.34642	1.45658	1.51166	0.218787	1.29287	0.177131	0.214225	0.288412	0.458535	0.687498
4680	0	0.0678238	0.59282	1.11064	1.72958	2.0298	2.39211	2.71434	2.92033	-0.0150555	2.93539	0.126907	0.163173	0.444486	0.773079	1.22323	1.41623	1.63202	1.46468	1.46603	1.33912	0.119004	1.34703	0	0.0315575	0.27524	0.464472	0.633259	0.740477	0.886992	1.37657	1.58121	-0.00715351	0	-0.0731348	0.0814233	-0.0101586	0.174977	0.267713	0.829172	1.1357	1.49177	0.202195	1.28957	0.331599	0.39009	0.493787	0.518737	0.710968
2852	0	0.0716622	0.346523	0.636298	0.857656	0.933769	0.86133	0.799586	0.713888	0.0665545	0.647334	0.384297	0.382289	0.446747	0.50564	0.4703	0.404449	0.337477	0.317531	0.289268	-0.095029	0.119998	0.16927	0	0.0736705	0.284073	0.514955	0.771653	0.913617	0.90815	0.866352	0.808917	0.330853	0	0.0303665	0.211363	0.228859	0.290806	0.174865	0.341421	0.357176	0.487833	-0.796826	1.28466	0.425548	0.385553	0.303654	0.26942	0.225479
1483	0	0.308916	0.816149	1.25543	1.41288	1.52709	1.55806	1.70009	1.69733	0.117209	1.58012	0.043115	0.143454	0.369559	0.416083	0.484678	0.47354	0.508924	0.499867	0.547273	0.504158	-0.0310195	0.578292	0	0.208577	0.489705	0.882464	0.971315	1.09667	1.09225	1.24334	1.19317	0.191344	0	-0.014841	0.259217	0.363515	0.769957	0.897796	1.18685	1.17009	1.28481	0.00377101	1.28104	-0.0265885	-0.0528426	0.170645	0.340019	0.718193
1448	0	0.092088	0.276264	0.380918	0.313964	0.223683	0.281686	0.41921	0.487972	0.011838	0.476134	-0.168232	-0.108727	0.0102827	0.156641	0.270842	0.280033	0.216371	0.125361	0.079856	0.248088	-0.267415	0.347271	0	0.032583	0.0977488	0.0560454	-0.12511	-0.224582	-0.102918	0.125616	0.239883	0.111021	0	0.143221	-0.362433	-0.205757	-0.428069	-0.117091	-0.0612818	0.162565	0.256537	-1.02127	1.27781	0.448683	0.323419	0.325469	0.292707	0.471557
2489	0	0.411824	1.16067	1.74899	2.12604	2.2281	2.28933	2.12718	2.11747	-0.157967	2.27544	0.470807	0.645172	0.857235	1.1435	1.4824	1.57584	1.56267	1.31678	1.46838	0.997571	0.557442	0.910936	0	0.23746	0.774242	1.0763	1.11446	1.12307	1.19747	1.2812	1.1199	-0.244602	0	-0.225327	-0.03614	0.172046	0.703968	1.0086	1.31165	1.59377	1.72231	0.44741	1.2749	1.27715	1.35607	1.46597	1.44818	1.58816
4662	0	0.207058	0.721126	1.07396	1.36413	1.41098	1.53738	1.53769	1.58566	-0.0430518	1.62871	-0.376511	-0.225788	0.0523573	0.189736	0.282313	0.308866	0.290879	0.165175	0.0418262	0.418337	-0.353211	0.395037	0	0.0563346	0.292258	0.507713	0.705302	0.725599	0.869993	0.996006	1.16732	-0.0663523	0	0.0239237	-0.0137869	-0.00764407	0.145372	0.501547	0.722845	0.848566	0.805219	-0.465969	1.27119	0.192522	0.0497875	0.0230811	-0.0440742	0.0494729
4649	0	0.376959	0.995636	1.26087	1.35224	1.17111	1.1899	1.04606	1.10572	-0.357516	1.46323	-0.148948	0.197511	0.757965	0.943145	1.0152	0.814314	0.742256	0.417305	0.335218	0.484166	-0.286265	0.621483	0	0.0305007	0.0887236	0.168775	0.188088	0.207853	0.2987	0.479803	0.621552	-0.220198	0	0.022968	0.068904	0.222398	0.460481	0.685015	0.81141	0.830248	0.839667	-0.417571	1.25724	0.518066	0.574606	0.687687	0.763499	0.745502
3900	0	-0.125003	-0.114306	-0.141836	-0.0418179	-0.0393617	-0.0682826	0.0487427	0.0773036	-0.531078	0.608381	-0.113178	-0.130393	0.00271705	0.011245	0.0462542	-0.0176764	-0.0135354	0.0594894	0.0849508	0.198128	0.184891	-0.0999406	0	-0.107788	-0.230201	-0.266259	-0.20125	-0.134863	-0.167925	-0.123924	-0.120825	-0.829147	0	-0.032394	-0.293707	-0.111597	0.0787159	0.449977	0.89453	0.662433	0.651433	-0.592582	1.24401	-0.0762452	0.0410863	0.210108	0.239895	0.436869
2575	0	0.148068	0.483774	0.575729	0.675667	0.589289	0.674244	0.639024	0.716519	-0.000744671	0.717264	0.148939	0.269379	0.526434	0.488459	0.428465	0.220327	0.136268	0.0432307	0.0177643	-0.131175	0.0139113	0.00385299	0	0.0276284	0.106279	0.23621	0.396141	0.517901	0.686914	0.744733	0.847694	0.134283	0	0.083475	0.250425	0.527904	0.832438	1.05907	1.18074	1.19188	1.19745	-0.04538	1.24283	0.167244	0.237875	0.379136	0.539616	0.648685
2576	0	0.179268	0.550965	0.667176	0.779016	0.6603	0.757118	0.668649	0.74099	-0.180059	0.921049	0.168731	0.326148	0.649054	0.646009	0.603958	0.322403	0.17243	0.0287423	-0.031223	-0.199954	-0.00745699	-0.023766	0	0.021851	0.0706417	0.189898	0.343788	0.506628	0.753419	0.808638	0.940944	-0.00387102	0	0.083475	0.250425	0.527904	0.832438	1.05907	1.18074	1.19188	1.19745	-0.04538	1.24283	0.167244	0.237875	0.379136	0.539616	0.648685
2748	0	-0.047372	0.116595	0.225995	0.490497	0.327109	0.467809	0.24449	0.290384	-0.244266	0.53465	0.473027	0.343559	0.149028	0.107717	0.130983	0.191011	0.174363	0.164238	0.136647	-0.33638	0.0664762	0.0701704	0	0.0820964	0.440594	0.591304	0.832541	0.609125	0.766473	0.553278	0.626764	0.162285	0	0.113093	0.319323	0.281471	0.429667	0.591033	0.855115	0.8367	0.831082	-0.410211	1.24129	-0.146173	-0.171344	-0.0290356	0.0343447	0.16816
1590	0	-0.0229506	0.185597	0.423755	0.746983	0.844954	0.912967	0.891181	0.893486	-0.0500388	0.943524	-0.0726384	-0.0167791	-0.0209324	0.077098	0.172292	0.20959	0.125403	-0.195699	-0.276905	-0.204267	-0.48183	0.204925	0	-0.07881	0.133891	0.274019	0.502053	0.562726	0.714925	1.01424	1.09775	0.359153	0	-0.0228016	0.0759511	0.150821	0.302766	0.368072	0.691662	0.743407	0.879944	-0.355862	1.23581	-0.0426727	-0.0701086	-0.0449973	-0.086694	0.0225556
4759	0	0.349449	0.891727	1.54979	1.76702	1.787	1.27153	0.714611	0.263535	0.111568	0.151967	0.423117	0.648991	1.01814	1.31539	1.28753	0.920736	0.207518	-0.475184	-0.788466	-1.21158	0.28002	-1.06849	0	0.123575	0.2967	0.657516	0.902604	1.28938	1.48713	1.61291	1.47512	0.254665	0	0.0143356	0.259281	0.392523	0.815823	1.28317	1.80089	1.8727	1.86563	0.633194	1.23243	-0.193052	-0.149695	0.132999	0.207304	0.570371
6183	0	0.353855	1.08893	1.44058	1.64663	1.56782	1.55321	1.37774	1.30157	-0.284414	1.58598	0.205921	0.526755	1.22737	1.47083	1.60056	1.45593	1.28095	0.98049	0.764068	0.558147	0.267762	0.496306	0	0.0330204	0.0674818	0.17567	0.251991	0.317805	0.478183	0.603173	0.743421	-0.346255	0	0.0598409	0.18815	0.50401	0.82135	1.12908	1.37016	1.38186	1.37981	0.149938	1.22987	0.961606	0.98244	1.15401	1.29112	1.55745
4120	0	0.149474	0.515469	0.778108	0.908152	0.78362	0.532977	0.196234	-0.00778504	-0.231411	0.223626	-0.0372204	0.102362	0.298571	0.345457	0.209365	0.0415678	-0.111014	-0.179531	-0.259029	-0.221809	-0.0496752	-0.209354	0	0.00989088	0.179678	0.395432	0.661566	0.704832	0.606771	0.338545	0.214024	-0.218956	0	0.0688479	0.206544	0.428868	0.666974	0.876525	1.04174	1.12233	1.16262	-0.066392	1.22902	-0.003921	0.0921236	0.284213	0.512298	0.680335
4121	0	0.160618	0.550985	0.790272	0.942938	0.782667	0.542139	0.219794	0.050774	-0.288429	0.339203	-0.154036	-0.0145255	0.23871	0.290681	0.175084	-0.068203	-0.245319	-0.328225	-0.372463	-0.218428	-0.083721	-0.288742	0	0.0211074	0.158239	0.345555	0.613818	0.696834	0.633422	0.393983	0.269202	-0.358744	0	0.0688479	0.206544	0.428868	0.666974	0.876525	1.04174	1.12233	1.16262	-0.066392	1.22902	-0.003921	0.0921236	0.284213	0.512298	0.680335
5004	0	0.194694	0.634993	1.02564	1.31849	1.4709	1.70423	1.90736	2.03532	-0.228496	2.26381	-0.157729	-0.0774041	0.0703205	0.150864	0.183409	0.162813	0.125242	0.0881171	0.0600014	0.21773	-0.384446	0.444447	0	0.11437	0.406944	0.717042	0.977351	1.15036	1.42126	1.66151	1.81759	-0.0017786	0	-0.051266	0.057297	0.156018	0.485145	0.604315	0.92814	1.09349	1.3613	0.134933	1.22637	0.235173	0.176701	0.281396	0.372955	0.490172
1206	0	0.281576	1.04758	1.42127	1.7604	1.62288	1.53358	1.15893	1.04518	0.142036	0.903142	-0.173309	0.075271	0.437135	0.448309	0.387267	0.0734572	-0.187728	-0.620731	-0.699287	-0.525978	-0.340596	-0.358692	0	0.0329952	0.437132	0.79965	1.19983	1.37611	1.54799	1.60635	1.57116	0.309323	0	0.0172558	0.152656	0.38857	0.826014	1.05793	1.3946	1.33457	1.44134	0.217065	1.22428	-0.172424	-0.0601522	0.102804	0.134631	0.25142
1045	0	0.230179	0.677526	0.756815	0.768518	0.719016	0.668785	0.755726	0.792744	-0.293539	1.08628	-0.0853505	0.104959	0.42609	0.247307	0.0940385	0.0724422	-0.0199835	0.0251228	0.00266451	0.088015	0.0768775	-0.074213	0	0.0398698	0.166085	0.424158	0.589129	0.561224	0.603418	0.645253	0.704729	-0.455768	0	0.316887	0.77966	1.17892	1.36816	1.39603	1.51588	1.4779	1.50789	0.293128	1.21476	0.292909	0.378434	0.628759	0.778155	1.02159
3626	0	0.312765	0.97927	1.50518	1.93725	2.11674	2.45202	2.5205	2.60839	0.063199	2.54519	0.016875	0.191074	0.60609	0.836549	1.01542	1.04288	1.03368	1.00127	0.957485	0.94061	0.396384	0.561101	0	0.138566	0.390055	0.685502	0.938705	1.09073	1.43521	1.53611	1.66778	-0.31631	0	0.0888287	0.0751242	0.408303	0.494667	0.846819	1.1693	1.62004	1.69463	0.483946	1.21069	0.261383	0.329425	0.445114	0.464925	0.682744
5976	0	0.0636613	0.326429	0.756688	1.12168	1.14622	0.920987	0.568528	0.35181	0.040736	0.311074	0.290204	0.376671	0.681657	0.987841	1.16717	0.923058	0.302019	-0.268347	-0.668824	-0.959028	0.407542	-1.07637	0	-0.0228054	-0.0650236	0.0590511	0.244709	0.513368	0.909172	1.12708	1.31084	-0.076602	0	0.00989816	0.0659238	0.0471021	0.241455	0.505032	0.957875	1.00081	1.07229	-0.138382	1.21067	-0.99402	-1.05068	-1.04091	-0.96592	-0.658619
3466	0	0.554508	1.65373	1.94843	2.14574	2.40136	2.68432	2.60831	2.46524	-0.0318658	2.49711	-0.159271	0.422902	1.39805	1.259	1.10653	0.673775	0.579913	0.00860751	-0.0433958	0.115876	-0.150816	0.10742	0	-0.0276648	0.0964139	0.530156	0.879935	1.56831	1.94513	2.44043	2.34937	-0.0403216	0	0.567534	1.17693	2.31674	2.58918	2.33649	2.23202	2.5108	2.78641	1.58344	1.20297	0.869285	1.27501	1.75056	1.82037	1.73472
3363	0	0.0983163	0.434105	0.707055	0.88769	0.749153	0.29832	-0.229425	-0.576326	-0.180155	-0.396171	-0.0834699	-0.0236333	0.124437	0.32457	0.347257	0.105009	-0.241006	-0.559753	-0.664464	-0.580994	-0.186043	-0.47842	0	0.0384798	0.226198	0.299015	0.456963	0.560674	0.455856	0.246858	0.00466813	-0.0775819	0	0.0707601	0.21228	0.422247	0.6299	0.814289	0.977728	1.07272	1.12022	-0.082284	1.2025	0.000904977	0.0989711	0.295103	0.514371	0.658709
2773	0	-0.0183333	0.112919	0.346861	0.635897	0.772349	0.564815	0.145552	-0.186329	0.030938	-0.217267	0.170102	0.171264	0.311715	0.48993	0.727998	0.738717	0.482225	0.0346533	-0.259511	-0.429613	0.172328	-0.431839	0	-0.0194954	-0.0286944	0.0270332	0.0780012	0.203734	0.252692	0.281001	0.243283	0.0287116	0	0.0021263	0.00637889	0.0226162	0.048712	0.165662	0.363608	0.549569	0.64255	-0.558107	1.20066	-0.437317	-0.321344	-0.0893979	0.0554646	-0.0027294
20	0	0.209491	0.698651	1.21112	1.56926	1.7904	1.86245	1.96465	1.9481	-0.201638	2.14974	0.00293648	0.109959	0.234302	0.288797	0.273399	0.248402	0.277185	0.251303	0.267304	0.264367	-0.147036	0.41434	0	0.102469	0.467285	0.925258	1.2988	1.54493	1.5882	1.71628	1.68373	-0.0516655	0	-0.0929547	0.0731875	0.113787	0.52714	0.730847	1.11613	1.1484	1.27181	0.071541	1.20027	0.00198001	-0.128148	0.0582899	0.118473	0.652204
5533	0	0.0903882	0.327399	0.736669	1.08463	1.12304	1.28138	1.20928	1.24388	-0.390668	1.63454	0.101542	0.134578	0.174029	0.548909	0.817128	0.94972	0.996196	0.93982	0.862466	0.760924	-0.329569	1.19203	0	0.0573515	0.254912	0.289302	0.369048	0.274859	0.386729	0.371006	0.482952	0.0404416	0	0.0294145	0.22996	0.166367	0.336847	0.446789	0.879979	1.08178	1.25718	0.0573855	1.19979	1.05309	1.04644	1.11959	1.19627	1.24824
5534	0	0.0906909	0.306351	0.688225	1.01345	1.06603	1.21709	1.13699	1.15496	-0.41778	1.57274	0.080826	0.142947	0.180462	0.527397	0.755103	0.884288	0.947248	0.899436	0.84638	0.765554	-0.287889	1.13427	0	0.0285697	0.206715	0.241653	0.339176	0.262565	0.350667	0.318377	0.389408	-0.0490641	0	0.0294145	0.22996	0.166367	0.336847	0.446789	0.879979	1.08178	1.25718	0.0573855	1.19979	1.05309	1.04644	1.11959	1.19627	1.24824
3723	0	0.221903	0.933431	1.25726	1.66472	1.67615	1.66929	1.3601	1.24068	-0.172366	1.41305	-0.041803	0.291494	0.845401	0.943186	0.928932	0.674189	0.372462	-0.34932	-0.667822	-0.626019	0.285184	-0.953005	0	-0.111394	0.0462279	0.272271	0.693985	0.960153	1.25502	1.66761	1.8667	-0.499353	0	0.0457318	0.332923	0.571986	1.03305	1.22409	1.65566	1.60556	1.76281	0.565633	1.19718	0.0968855	0.120434	0.339381	0.425042	0.761264
5337	0	-0.0866762	0.0125253	-0.00403571	0.162884	0.264693	0.323746	0.537086	0.596286	0.401767	0.194519	0.174363	0.0585027	0.0419417	0.0397614	0.134314	0.194462	0.22035	0.301318	0.27095	0.0965868	0.0668713	0.204078	0	0.029184	0.144947	0.130566	0.202933	0.244594	0.277759	0.410131	0.4997	0.509259	0	0.155074	0.192476	0.281019	0.305975	0.000973195	-0.0700494	-0.332159	-0.166438	-1.36206	1.19562	0.183708	0.335962	0.329458	0.205965	0.238055
84	0	0.00354479	-0.0342428	-0.00791448	0.0411125	0.0505661	0.121725	0.173278	0.232253	-0.124771	0.357025	0.0762892	0.0747331	0.0674181	0.184777	0.180842	0.120836	0.178935	0.212078	0.300345	0.224056	0.160257	0.140088	0	0.00510085	-0.0253717	-0.116402	-0.0634401	0.00601958	0.0190798	0.0374894	0.00819755	-0.208739	0	0.0832068	0.24962	0.420962	0.514025	0.577551	0.689819	0.797157	0.850827	-0.343178	1.19401	0.758059	0.77137	0.797991	0.813715	0.805231
3975	0	0.0762018	0.319497	0.52631	0.725026	0.827838	1.00754	1.16528	1.28403	-0.0943085	1.37834	0.0752725	0.103994	0.252973	0.346676	0.430189	0.423221	0.431427	0.445393	0.455687	0.380414	0.0232275	0.432459	0	0.0474805	0.141797	0.254907	0.370109	0.47989	0.651384	0.795162	0.903616	-0.0422635	0	0.0379747	-0.00135067	0.0726983	0.121902	0.304201	0.510772	0.71912	0.804847	-0.385733	1.19058	0.475151	0.445798	0.496426	0.51692	0.613923
4678	0	0.306989	0.966446	1.59432	2.01424	2.24126	2.40341	2.58532	2.66642	-0.28138	2.9478	-0.0958	0.190987	0.622208	1.15405	1.41917	1.55196	1.49218	1.30822	1.20721	1.30301	-0.34821	1.55542	0	0.0202023	0.248438	0.344471	0.49927	0.593495	0.815426	1.1813	1.36341	-0.0289701	0	-0.0805058	0.171601	0.279571	0.645169	1.0004	1.40355	1.74874	1.86347	0.678207	1.18526	0.805317	0.740774	0.780489	0.814299	1.14375
3718	0	0.167514	0.342376	0.558675	0.633792	0.845431	0.980042	1.14836	1.16366	-0.011977	1.17563	0.23572	0.231151	0.266369	0.248062	0.241425	0.191819	0.149439	0.120858	0.120174	-0.115546	0.053918	0.0662565	0	0.172083	0.311727	0.546332	0.628088	0.889331	1.06632	1.26322	1.2792	0.169825	0	0.0843323	0.274721	0.446425	0.716282	0.791366	1.06864	1.15715	1.33806	0.157209	1.18086	-0.178046	-0.152933	-0.00919798	0.15139	0.421749
4710	0	0.490051	1.38351	1.88346	2.14436	2.24837	2.32451	2.35135	2.3708	-0.36335	2.73415	-0.121109	0.182618	0.725854	0.915203	1.0113	0.859201	0.660787	0.301112	0.163419	0.284528	-0.55773	0.721149	0	0.186324	0.536551	0.847145	1.01194	1.26806	1.54261	1.92913	2.08627	0.0732709	0	0.145559	0.390489	0.478371	0.606319	0.717145	0.961817	1.11725	1.24912	0.0688835	1.18024	0.601656	0.651715	0.87762	0.92656	0.992063
6185	0	0.145805	0.127587	0.643446	1.036	1.60906	2.24366	2.59668	2.7487	-0.571093	3.31979	-0.043626	0.095567	0.326909	0.78759	1.14293	1.48153	1.59684	1.58651	1.23084	1.27447	-0.058011	1.28885	0	0.00661236	-0.242948	-0.18777	-0.150557	0.0838956	0.603191	0.966548	1.47423	-0.556708	0	-0.0169938	-0.128814	0.0495062	0.0701329	0.208579	0.44946	0.992213	1.30824	0.129667	1.17857	0.564813	0.651187	0.706695	0.885006	0.904678
1882	0	0.113611	0.641982	0.97888	1.3315	1.28107	1.25899	1.06605	1.01293	0.216809	0.796122	0.140637	0.191552	0.481972	0.790531	1.00355	1.06407	1.09473	1.13501	1.14139	1.00075	0.320382	0.821005	0	0.0626955	0.300646	0.328986	0.468581	0.35764	0.304903	0.0716736	0.01218	0.0370635	0	0.116725	0.45539	0.5715	0.910975	1.06782	1.45839	1.60913	1.79041	0.61231	1.1781	1.60781	1.62916	1.74083	1.67865	1.60877
2512	0	0.232115	0.815944	1.06585	1.3626	1.31357	1.44811	1.32074	1.3559	0.0231075	1.33279	-0.0592415	0.109297	0.451743	0.593907	0.701008	0.657473	0.621321	0.450465	0.346088	0.405329	-0.0851875	0.431275	0	0.0635759	0.30496	0.412699	0.602352	0.596858	0.767543	0.811037	0.950568	0.0490535	0	0.0466816	0.320104	0.47252	0.888468	1.18425	1.5292	1.69992	1.80632	0.6299	1.17642	1.38589	1.37997	1.44875	1.50721	1.64589
1181	0	0.435548	0.980158	1.48146	1.56963	1.80763	1.76651	1.79975	1.6559	-0.815394	2.4713	0.279567	0.586037	1.1361	1.21264	1.29284	1.15405	1.14134	0.869431	0.764409	0.484842	-0.809134	1.57354	0	0.129078	0.123621	0.548388	0.556363	0.933145	0.904738	1.20988	1.17106	0.273307	0	0.13424	0.402719	0.786466	1.15124	1.42663	1.6316	1.72131	1.76616	0.591196	1.17497	1.25314	1.36016	1.5742	1.64683	1.47103
2945	0	0.256814	0.720251	0.976849	1.12619	1.08015	1.04686	0.951324	0.967896	-0.496215	1.46411	-0.147411	0.0758843	0.425104	0.755489	0.92712	0.967972	0.933038	0.767585	0.717002	0.864413	-0.444845	1.16185	0	0.0335187	0.147737	0.0739499	0.0516563	-0.0352315	-0.0335867	0.0363286	0.103483	-0.198781	0	0.0339723	0.129645	0.464906	0.757248	0.949405	1.11028	0.967218	0.9957	-0.178796	1.1745	1.07462	1.04759	1.00825	0.990067	1.12632
6337	0	0.186345	0.62242	0.839788	1.10583	1.20305	1.48882	1.69437	1.90545	-0.114227	2.01968	0.358276	0.567586	0.932027	1.03273	1.06856	1.03105	1.04994	0.982952	0.892341	0.534065	0.569206	0.323135	0	-0.0229644	0.0486702	0.165335	0.395545	0.530275	0.797159	1.06969	1.37139	-0.325157	0	-0.0386852	-0.0171682	-0.0323519	0.152701	0.435541	0.786766	0.938905	1.03684	-0.136427	1.17327	-0.583633	-0.498836	-0.270291	-0.0610003	0.222938
5125	0	0.185775	0.594821	1.01501	1.28799	1.48423	1.57574	1.63524	1.60024	0.090989	1.50925	0.181276	0.308614	0.603417	0.921108	1.11329	1.16671	1.00712	0.740483	0.50956	0.328283	0.175479	0.334081	0	0.0584367	0.17268	0.275175	0.355976	0.498793	0.749894	1.07604	1.27196	0.096786	0	0.0152545	0.0541035	0.148165	0.32946	0.629181	0.911197	1.13634	1.20358	0.0322205	1.17136	0.780453	0.773723	0.840005	0.906287	1.04677
19	0	0.418125	1.23655	1.90886	2.37544	2.4742	2.63958	2.46799	2.43689	-0.40099	2.83788	-0.308983	-0.178339	-0.0658654	0.114796	0.118476	0.0505616	-0.104437	-0.0641866	-0.0962577	0.212726	-0.69537	0.599113	0	0.287481	0.99343	1.48508	1.94798	2.11466	2.43503	2.22319	2.22417	-0.0146033	0	-0.00913352	0.336223	0.488008	0.90796	1.18147	1.65596	1.83896	1.9352	0.768226	1.16698	0.08273	0.0544388	0.278064	0.476905	0.969477
2585	0	0.256968	0.756915	0.811804	0.769798	0.641189	0.450509	0.307024	0.216104	-0.726768	0.942872	0.191372	0.368313	0.5315	0.380109	0.0409288	-0.0859946	-0.459473	-0.517472	-0.689518	-0.88089	-0.519456	-0.170062	0	0.0800268	0.416787	0.623068	0.920241	0.918556	1.10135	1.01587	1.09699	-0.0159395	0	0.193042	0.693705	1.04956	1.38196	1.3845	1.40552	1.24389	1.2389	0.0775105	1.16139	0.0127596	0.111337	0.417765	0.751045	1.10197
5006	0	0.206676	0.642393	0.79313	0.904387	1.12436	1.22658	1.45486	1.46783	-0.415437	1.88326	-0.0449592	0.103486	0.409271	0.394132	0.334895	0.30161	0.200571	0.157921	0.109331	0.15429	-0.468287	0.577618	0	0.058231	0.188163	0.354038	0.524533	0.777795	0.981046	1.25198	1.31354	0.0078918	0	0.187752	0.551664	0.761124	0.848096	0.856183	0.958325	1.14876	1.29336	0.136419	1.15694	0.255666	0.297119	0.493493	0.634526	0.797842
3722	0	0.236641	0.858393	1.2165	1.54494	1.61019	1.77297	1.77189	1.82173	-0.242254	2.06398	0.229818	0.499405	1.01227	1.0419	0.96198	0.770177	0.552413	0.271512	0.087283	-0.142535	-0.00155705	0.08884	0	-0.032946	0.075938	0.40442	0.812776	1.06983	1.45037	1.73019	1.96426	-0.0108793	0	0.157319	0.629855	0.876049	1.28581	1.4455	1.80688	1.85677	1.98321	0.827784	1.15543	0.626842	0.724113	0.980767	1.09572	1.3658
2386	0	-0.0286198	-0.108365	-0.158711	-0.228959	-0.257384	-0.272573	-0.312426	-0.340089	-0.140371	-0.199718	-0.113927	-0.0994221	-0.276517	-0.363249	-0.468171	-0.393139	-0.286772	-0.271305	-0.245703	-0.131776	-0.313833	0.0681302	0	-0.0431246	0.0542256	0.0906114	0.125285	0.0218291	-0.099728	-0.155048	-0.208313	0.059535	0	-0.0924568	-0.0605534	-0.292135	-0.334626	-0.558957	-0.510189	-0.414559	-0.28282	-1.43672	1.1539	-0.272188	-0.221465	-0.233987	-0.10213	-0.0547259
2584	0	0.254528	0.763774	0.810926	0.77684	0.639902	0.44645	0.290618	0.196188	-0.7638	0.959988	0.199421	0.370961	0.533151	0.370754	0.027825	-0.0975721	-0.481815	-0.533392	-0.71037	-0.909791	-0.544143	-0.166227	0	0.0829885	0.430044	0.639593	0.948437	0.936895	1.12769	1.02343	1.10598	-0.0202346	0	0.159835	0.686438	1.02449	1.404	1.38554	1.42401	1.25308	1.26441	0.112737	1.15167	0.0367446	0.115151	0.427808	0.771214	1.14764
1912	0	0.0908708	0.26519	0.298287	0.282296	0.226074	0.0654197	-0.2566	-0.46284	-0.0847393	-0.3781	0.0784929	0.0352875	-0.00151513	-0.124909	-0.153782	-0.243619	-0.309222	-0.526166	-0.562629	-0.641121	-0.128456	-0.434173	0	0.134076	0.345197	0.501688	0.51457	0.548186	0.453134	0.348059	0.178282	0.122209	0	0.11477	0.474082	0.615227	0.488835	0.384325	0.447929	0.57889	0.615409	-0.53504	1.15045	-0.0432685	0.0676083	0.220553	0.442747	0.60334
4829	0	0.338869	0.920767	1.27473	1.42707	1.38348	1.16713	0.789265	0.536557	-0.347629	0.884185	0.0719865	0.296058	0.669072	0.822423	0.811993	0.602771	0.136481	-0.362241	-0.675372	-0.747359	-0.228307	-0.447066	0	0.114797	0.323682	0.524295	0.687063	0.852699	1.10263	1.22349	1.28392	-0.0473355	0	0.0534655	0.303775	0.572475	1.00101	1.29756	1.50103	1.46499	1.39165	0.241856	1.1498	-0.126993	-0.131949	0.250627	0.249235	0.61899
4664	0	0.175885	0.673545	1.13063	1.50823	1.66007	1.69399	1.66646	1.59959	-0.077862	1.67745	-0.278771	-0.133031	0.275564	0.562743	0.803371	0.712088	0.553216	0.201624	0.039681	0.318452	-0.30989	0.349571	0	0.030145	0.11921	0.289116	0.426088	0.669211	0.862002	1.18606	1.28114	-0.046743	0	-0.0451034	0.0778626	0.11911	0.407401	0.607912	0.9232	1.16408	1.32536	0.176849	1.14851	1.26459	1.22016	1.19775	1.15566	1.21029
891	0	0.064227	0.191337	0.376525	0.45125	0.577144	0.69005	0.829259	0.858902	0.028766	0.830135	0.125664	0.189142	0.247395	0.384878	0.423853	0.382402	0.492346	0.627838	0.726869	0.601205	-0.346592	1.07346	0	0.000748858	0.0696056	0.117311	0.15306	0.320406	0.323368	0.327085	0.257696	0.501022	0	0.0199336	0.059801	0.211633	0.455495	0.767327	1.0551	1.2309	1.3188	0.171021	1.14778	0.336609	0.466148	0.725227	0.902256	0.867697
892	0	0.0710498	0.208644	0.407478	0.471718	0.587128	0.677899	0.827593	0.846168	-0.41719	1.26336	0.142562	0.207231	0.272667	0.41253	0.486616	0.437981	0.535424	0.635806	0.728587	0.586025	-0.350936	1.07952	0	0.00638169	0.0785395	0.13751	0.127665	0.291709	0.285037	0.334349	0.260143	0.0763074	0	0.0199336	0.059801	0.211633	0.455495	0.767327	1.0551	1.2309	1.3188	0.171021	1.14778	0.336609	0.466148	0.725227	0.902256	0.867697
1883	0	0.0267532	0.386514	0.643643	0.923179	1.02394	0.969665	0.896335	0.806538	0.323165	0.483374	0.105922	0.13127	0.425085	0.528837	0.708413	0.765876	0.848826	0.816013	0.837605	0.731683	0.374902	0.462703	0	0.00140482	0.0673503	0.220727	0.320688	0.363981	0.226761	0.186243	0.074855	0.0541845	0	0.0893575	0.268072	0.545543	0.83241	1.09515	1.32437	1.45483	1.52007	0.372385	1.14768	1.5352	1.53526	1.53539	1.4833	1.37893
545	0	0.175253	0.608197	0.880949	1.00667	0.9123	0.759749	0.5033	0.361983	0.119711	0.242272	0.0510236	0.184702	0.466495	0.558607	0.526541	0.223329	-0.0384664	-0.471244	-0.62	-0.671024	-0.0439636	-0.576036	0	0.0415745	0.192725	0.373366	0.531154	0.739995	0.849239	1.02557	1.03301	0.214699	0	-0.00906	0.257716	0.361626	0.766556	0.86439	1.1801	1.06114	1.18889	0.043891	1.145	-0.008351	-0.0574553	0.197228	0.240731	0.585875
1911	0	0.082213	0.286702	0.28865	0.30653	0.240541	0.094271	-0.345748	-0.596101	0.0053204	-0.601422	0.0988804	0.0663735	0.0220819	-0.065799	-0.0899864	-0.185984	-0.308261	-0.564853	-0.628325	-0.727205	-0.161327	-0.466998	0	0.11472	0.3635	0.453329	0.495397	0.525406	0.501412	0.317986	0.131103	0.265528	0	0.197384	0.667645	0.763037	0.609505	0.450672	0.560029	0.684395	0.771939	-0.368618	1.14056	-0.0125901	0.181079	0.42452	0.63825	0.761298
1556	0	0.0960532	0.374335	0.472104	0.59363	0.593608	0.614028	0.495724	0.419249	0.0681768	0.351073	-0.0893348	0.063997	0.320591	0.143231	0.108898	0.102066	0.0954932	-0.149939	-0.337949	-0.248614	-0.0216972	-0.316252	0	-0.0572787	-0.0355901	0.239539	0.395397	0.402208	0.4292	0.556328	0.667863	0.000539154	0	-0.00632492	0.22019	0.222819	0.508598	0.678572	0.922183	0.996246	1.10621	-0.0338348	1.14005	-0.0597717	-0.131243	0.0241213	0.0674871	0.335373
631	0	0.0706115	0.351858	0.590921	0.863668	0.920669	1.2158	1.33149	1.4724	-0.104532	1.57694	0.045697	0.0437711	0.230179	0.349292	0.560017	0.662829	0.800507	0.877621	0.907683	0.861986	0.0779285	0.829755	0	0.0725373	0.167376	0.287326	0.349348	0.303537	0.460986	0.499569	0.610418	-0.136763	0	-0.121499	-0.266263	-0.30357	-0.165237	0.0225291	0.310922	0.609009	0.857812	-0.281747	1.13956	1.1234	1.12657	1.24169	1.19196	1.17278
1060	0	0.252007	0.775545	1.04101	1.21885	1.3208	1.44701	1.49367	1.4968	-0.162627	1.65943	0.249289	0.363351	0.657937	0.724322	0.765005	0.695059	0.674291	0.66644	0.71122	0.461931	0.055019	0.656201	0	0.137945	0.366897	0.565978	0.703135	0.875033	1.02201	1.07652	1.03487	0.031643	0	0.046748	0.304107	0.538265	0.747005	0.706846	0.798781	0.730343	0.941498	-0.1974	1.1389	-0.179807	-0.0649576	0.0463	0.299085	0.700021
5014	0	0.603702	1.32049	1.79694	1.80507	2.02006	2.06089	2.28772	2.30682	-0.910788	3.21761	-0.49996	-0.450478	-0.370641	-0.344744	-0.397104	-0.462664	-0.545918	-0.562378	-0.608314	-0.108354	-1.13487	0.526552	0	0.55422	1.19117	1.64172	1.70221	1.98276	2.10684	2.35013	2.41517	-0.275881	0	-0.101881	-0.305645	-0.410625	-0.314942	-0.0445818	0.199792	0.345383	0.418178	-0.713053	1.13123	-1.17318	-0.942129	-0.480033	-0.156116	-0.201427
3132	0	-0.0154571	-0.00554598	0.0261502	0.0543842	-0.0399691	0.10128	0.157887	0.294732	-0.142459	0.437191	0.184665	0.0632965	-0.0885452	-0.126679	-0.0519938	0.0425206	0.098762	0.129242	0.169519	-0.0151455	-0.121393	0.290912	0	0.105911	0.267664	0.337494	0.291043	0.102175	0.187182	0.21331	0.309877	0.163599	0	0.0416067	0.12482	0.213748	0.266783	0.263997	0.241283	0.212855	0.198641	-0.92178	1.12042	0.289121	0.291786	0.297115	0.177276	-0.0703961
4709	0	0.165328	0.676209	0.863544	1.13981	1.28173	1.55493	1.77937	1.93192	-0.68472	2.61664	-0.148939	0.0214447	0.407911	0.564191	0.795581	0.894462	0.963335	0.853837	0.87621	1.02515	-0.54972	1.42593	0	-0.00505584	0.119359	0.150413	0.195287	0.238333	0.442653	0.776588	0.90677	-0.283939	0	0.0863509	0.41076	0.661618	0.973103	1.04463	1.18	1.19139	1.26069	0.151095	1.10959	0.755876	0.830224	1.00699	1.16361	1.33288
3245	0	-0.00851933	0.321215	0.656653	1.18493	1.34099	1.66455	1.5336	1.5768	0.0473001	1.5295	-0.145773	-0.178919	-0.198489	-0.204488	-0.165444	-0.20831	-0.181763	-0.232917	-0.20955	-0.0637769	-0.164702	-0.0448478	0	0.0246264	0.373931	0.715369	1.2046	1.40352	1.70054	1.62075	1.64058	0.0662292	0	0.038435	0.115695	0.144541	0.210494	0.348067	0.658566	0.833508	1.05455	-0.0514621	1.10601	0.0747245	0.123588	0.143815	0.26016	0.428015
6335	0	0.0766667	0.34044	0.615775	0.916461	1.17085	1.51756	1.91466	2.12277	-0.160729	2.28349	0.45136	0.537555	0.767717	0.883808	1.00876	1.14577	1.19804	1.26841	1.17505	0.72369	0.504009	0.671041	0	-0.00952783	0.0240842	0.183327	0.35906	0.476447	0.770878	1.0976	1.39908	-0.213378	0	0.00798541	0.0343714	-0.0499561	0.0745138	0.352524	0.740325	1.03815	1.15569	0.0524504	1.10324	-0.480972	-0.424127	-0.272785	-0.064769	0.150654
3446	0	0.357596	0.967073	1.07112	1.04658	1.09265	0.989884	0.940781	0.82136	-1.0488	1.87016	-0.156949	0.120742	0.527586	0.389066	0.17858	0.0682368	-0.142049	-0.314281	-0.436188	-0.279239	-1.17829	0.742105	0	0.0799042	0.282537	0.525101	0.711054	0.867468	0.974984	1.09811	1.1006	-0.0274595	0	0.39595	1.09544	1.96836	2.38308	2.34518	2.21088	2.12551	2.09535	0.993715	1.10164	0.416955	0.806399	1.39356	1.83843	2.05296
2220	0	0.109133	0.278079	0.458749	0.497365	0.436643	0.412926	0.392616	0.374809	-0.037931	0.41274	-0.283851	-0.150746	0.156774	0.529852	0.727034	0.74364	0.841133	0.886503	0.979313	1.26316	0.11433	0.864983	0	-0.0239718	-0.162545	-0.354953	-0.513519	-0.590847	-0.712057	-0.777737	-0.888355	-0.436112	0	0.166301	0.249639	0.482042	0.603665	0.776575	0.811666	0.815906	0.834231	-0.266638	1.10087	1.36257	1.65187	1.6433	1.78992	1.51014
1377	0	0.177582	0.475976	0.754849	0.875937	0.959926	1.06262	1.10266	1.07684	-0.133962	1.2108	0.2035	0.308263	0.593797	0.716243	0.784741	0.680532	0.573636	0.488787	0.43614	0.23264	0.347674	0.0884661	0	0.0728199	0.0856793	0.242106	0.294696	0.482894	0.692481	0.817376	0.844202	-0.278136	0	0.0292383	0.236974	0.385105	0.673396	0.847251	1.06641	1.21399	1.27666	0.177875	1.09879	0.496444	0.528755	0.638659	0.794114	0.979489
3827	0	0.202725	0.567849	0.846002	1.03785	1.28778	1.66301	2.03444	2.22253	-0.117319	2.33985	0.603001	0.725921	0.962669	1.06943	1.13758	1.14532	1.28555	1.43711	1.55669	0.953686	0.317953	1.23873	0	0.079805	0.208181	0.379572	0.503267	0.745456	0.980469	1.20033	1.26885	0.16773	0	-0.0629617	0.166318	0.292772	0.681028	0.722613	0.879663	1.00582	1.16026	0.065505	1.09475	1.44001	1.38697	1.49411	1.39244	1.54106
326	0	0.108303	0.243594	0.330098	0.309754	0.3483	0.294954	0.230662	0.135941	-0.261361	0.397301	-0.125152	-0.0393253	0.077721	0.0733527	-0.0205965	-0.175385	-0.449313	-0.613458	-0.716952	-0.5918	-0.169063	-0.547889	0	0.0224765	0.0407212	0.131593	0.205198	0.398533	0.619115	0.718968	0.72774	-0.21745	0	0.027785	0.270505	0.52822	0.807607	0.911896	1.02728	0.978957	0.92974	-0.163688	1.09343	0.190332	0.185127	0.444445	0.511353	0.742548
327	0	0.113389	0.246129	0.339264	0.312559	0.357077	0.2971	0.233664	0.1334	-0.265187	0.398587	-0.135598	-0.0497012	0.0717587	0.0665334	-0.0252796	-0.182355	-0.455426	-0.629489	-0.735655	-0.600056	-0.172889	-0.562766	0	0.0274916	0.038772	0.137133	0.202241	0.403834	0.616927	0.727555	0.733456	-0.227896	0	0.027785	0.270505	0.52822	0.807607	0.911896	1.02728	0.978957	0.92974	-0.163688	1.09343	0.190332	0.185127	0.444445	0.511353	0.742548
4745	0	0.113577	0.329597	0.912578	1.24628	1.57105	1.24808	0.869194	0.421713	-0.059402	0.481115	0.093256	0.245297	0.486913	0.925094	1.0264	0.978812	0.435237	-0.118838	-0.54631	-0.639566	0.251878	-0.798189	0	-0.0384647	-0.06406	0.0807397	0.313133	0.685498	0.906095	1.08129	1.06128	-0.218024	0	0.115272	0.190996	0.277398	0.378255	0.641894	1.06747	1.30973	1.45049	0.357591	1.0929	-0.239237	-0.171131	-0.210939	-0.100314	0.0498635
5969	0	0.221583	0.686835	0.840211	0.959834	0.851042	0.848412	0.742925	0.809763	-0.294403	1.10417	0.121916	0.283501	0.503971	0.46273	0.414005	0.146583	0.086582	-0.215152	-0.155521	-0.277437	0.0712296	-0.22675	0	0.0599976	0.30478	0.499397	0.667745	0.826375	0.883746	1.07999	1.0872	-0.243717	0	0.00843632	0.456905	0.639877	1.16064	1.20331	1.51657	1.30767	1.46096	0.371469	1.08949	0.092048	-0.0634153	0.203087	0.224469	0.785687
2112	0	0.146681	0.447515	0.79021	1.04661	1.17734	1.2931	1.30994	1.30771	-0.0369555	1.34466	-0.094489	0.0108255	0.195804	0.406875	0.471458	0.460281	0.448043	0.45922	0.467012	0.561501	-0.138834	0.605847	0	0.0413664	0.157223	0.288845	0.480666	0.622567	0.750564	0.756229	0.746205	0.00738999	0	0.0077119	0.00222453	0.121544	0.302933	0.555014	0.761177	0.848146	0.84427	-0.237738	1.08201	-0.148269	-0.110822	-0.0402062	-0.00246157	0.005786
1534	0	0.0310076	0.315842	0.604321	1.01785	0.944528	0.78319	0.35399	0.181535	0.0273897	0.154146	0.0931949	0.0676115	0.0883467	0.280516	0.442034	0.420156	-0.0762523	-0.254164	-0.486018	-0.579213	-0.351918	-0.134099	0	0.056591	0.320691	0.417	0.669009	0.617567	0.952637	0.701349	0.760748	0.472503	0	-0.00605652	-0.0156695	-0.108412	-0.0245709	0.309242	0.687858	0.882357	0.892691	-0.189015	1.08171	-0.403235	-0.439662	-0.670792	-0.639595	-0.498811
6259	0	0.056674	0.402925	0.810866	1.20897	1.43238	1.5123	1.57917	1.51501	-0.067438	1.58245	0.0797665	0.116585	0.309986	0.474536	0.617258	0.606741	0.384235	0.06299	-0.180272	-0.260039	0.011095	-0.191367	0	0.0198555	0.172706	0.416097	0.671476	0.905404	1.20784	1.59595	1.77505	0.00123352	0	-0.0712992	-0.136631	-0.147768	-0.00516704	0.311921	0.581573	0.889174	0.985532	-0.0908085	1.07634	0.25042	0.19959	0.212392	0.225194	0.294383
6260	0	0.0422565	0.381588	0.783585	1.17235	1.42374	1.47533	1.58227	1.51662	-0.0176275	1.53425	0.0558855	0.0979028	0.307675	0.480654	0.626037	0.615486	0.397801	0.0477402	-0.207965	-0.263851	0.0677985	-0.275764	0	0.000239164	0.129798	0.358817	0.602198	0.86414	1.13342	1.59042	1.78047	-0.0295405	0	-0.0712992	-0.136631	-0.147768	-0.00516704	0.311921	0.581573	0.889174	0.985532	-0.0908085	1.07634	0.25042	0.19959	0.212392	0.225194	0.294383
6261	0	0.0320005	0.269558	0.614133	0.90957	1.22759	1.24968	1.40552	1.31725	-0.00781649	1.32506	-0.022198	0.0291538	0.218249	0.403872	0.528811	0.515872	0.318625	0.0145038	-0.211291	-0.189093	0.0930405	-0.304331	0	-0.0193513	0.0291107	0.188063	0.358562	0.689519	0.908854	1.36882	1.50634	-0.123055	0	-0.0712992	-0.136631	-0.147768	-0.00516704	0.311921	0.581573	0.889174	0.985532	-0.0908085	1.07634	0.25042	0.19959	0.212392	0.225194	0.294383
252	0	0.0862766	0.164586	0.437251	0.559415	0.718903	0.633951	0.438581	0.215157	0.0812819	0.133875	0.0767278	0.168081	0.242393	0.406703	0.4804	0.395955	0.137132	-0.229164	-0.39187	-0.468597	-0.108466	-0.283404	0	-0.00507644	-0.00107886	0.107276	0.155743	0.399676	0.573547	0.744472	0.683754	0.266476	0	0.0312445	0.227806	0.25689	0.412469	0.466188	0.688377	0.805939	0.871988	-0.203451	1.07544	-0.420407	-0.457327	-0.373295	-0.125191	0.0837862
1229	0	0.187848	0.586203	0.913431	1.21486	1.12605	1.22569	0.9732	0.945307	-0.220105	1.16541	0.159902	0.293565	0.591647	0.735557	0.841579	0.686551	0.347797	0.111709	-0.08418	-0.244082	-0.06717	-0.01701	0	0.0541851	0.154458	0.337776	0.533186	0.5994	1.03779	1.02139	1.18939	0.00696698	0	-0.0273354	-0.11597	-0.123702	-0.0684875	0.178953	0.317286	0.555553	0.631555	-0.443645	1.0752	0.101886	0.0406759	0.114527	0.0987726	0.11801
3133	0	-0.0394706	0.0170618	0.000730965	0.0204989	-0.120476	0.0354724	0.100546	0.24474	-0.0728161	0.317556	0.154169	0.0189526	-0.0751931	-0.141023	-0.0578722	-0.0210539	0.0505378	0.0725513	0.120504	-0.033665	-0.0831158	0.20362	0	0.0957459	0.246424	0.295924	0.23254	0.0547472	0.139104	0.182164	0.278405	0.164469	0	-0.0019504	-0.0142057	-0.112308	-0.0634505	-0.0269745	0.137342	0.077223	0.00790195	-1.06498	1.07288	-0.151453	-0.251189	-0.0476118	0.124054	0.0779052
4743	0	0.011565	0.034695	0.178339	0.430932	0.683303	0.826504	0.849191	0.860534	0.078527	0.782007	0.576052	0.522723	0.416064	0.364598	0.421654	0.445737	0.328327	0.155724	0.069423	-0.506629	0.190252	-0.120829	0	0.0648943	0.194683	0.389793	0.58533	0.813617	1.07423	1.26952	1.36716	0.464327	0	-0.0454615	-0.136385	-0.133037	0.0100439	0.288872	0.563714	0.744285	0.834571	-0.237589	1.07216	-0.221152	-0.165905	-0.0554098	0.010177	-0.0243918
4744	0	-0.062635	0.098622	0.274858	0.720429	0.911473	0.991254	0.684285	0.479835	0.014555	0.46528	0.0244055	0.0931834	0.220024	0.38964	0.555886	0.659507	0.402974	0.106721	-0.217393	-0.241799	0.002884	-0.220277	0	-0.131413	-0.0969969	-0.0903772	0.188948	0.276372	0.612685	0.601969	0.721634	0.0360765	0	-0.0454615	-0.136385	-0.133037	0.0100439	0.288872	0.563714	0.744285	0.834571	-0.237589	1.07216	-0.221152	-0.165905	-0.0554098	0.010177	-0.0243918
3222	0	0.388552	1.10138	1.52651	1.69652	1.79646	1.69051	1.68415	1.57082	0.181405	1.38941	-0.278136	-0.101572	0.131539	0.141113	0.109505	0.0492596	0.0377043	-0.186328	-0.231724	0.0464115	-0.119385	-0.112339	0	0.211988	0.691701	1.10726	1.30888	1.46907	1.37467	1.59234	1.52441	0.0226547	0	-0.00514281	0.153179	0.325866	0.714869	0.973465	1.28938	1.36378	1.46887	0.396829	1.07205	0.556201	0.576968	0.772074	0.896191	1.22234
329	0	0.309497	0.647886	0.950357	0.904769	0.901874	0.593124	0.277002	-0.0180729	-0.484288	0.466215	0.0983723	0.342521	0.554238	0.542014	0.162568	-0.072157	-0.573685	-0.826941	-1.08636	-1.18473	-0.416876	-0.669482	0	0.0653488	0.192021	0.506715	0.840573	1.0724	1.26518	1.20232	1.16666	0.0309603	0	0.126047	0.37814	0.704905	0.980295	1.1402	1.23599	1.25712	1.26768	0.195774	1.0719	-0.145151	-0.0918058	0.0148845	0.254026	0.572272
4740	0	-0.022042	0.195243	0.409906	0.789851	0.985192	1.06491	0.949496	0.859726	-0.085195	0.944921	-0.124141	-0.0609893	0.226969	0.380342	0.628203	0.644588	0.461111	0.0293347	-0.231137	-0.106995	0.0737	-0.304837	0	-0.0851942	-0.155867	-0.0945781	0.0375065	0.216463	0.479662	0.79602	0.966722	-0.283036	0	0.0412208	0.123663	0.214057	0.271183	0.418501	0.689278	0.952102	1.08351	0.0145798	1.06893	-0.276192	-0.234968	-0.152521	-0.0555907	0.0146001
3896	0	0.155747	0.467239	0.781709	0.943407	0.93212	0.900616	0.866136	0.848896	-0.267177	1.11607	0.312049	0.353318	0.435857	0.489252	0.472234	0.35208	0.199199	0.0754625	0.013594	-0.298455	0.239965	-0.226371	0	0.114477	0.343432	0.604506	0.783222	0.892089	1.01347	1.10272	1.14735	-0.195093	0	-0.0466546	-0.262571	-0.469863	-0.462978	-0.304671	0.154221	0.127217	0.235922	-0.832063	1.06798	-0.267667	-0.28015	-0.224912	-0.102488	0.0136876
3717	0	0.392072	1.1419	1.57974	1.85485	1.97078	2.17024	2.35134	2.4803	-0.636769	3.11707	-0.364612	-0.243966	-0.0840067	-0.241625	-0.398154	-0.377601	-0.367777	-0.292581	-0.303077	0.061536	-1.00867	0.705591	0	0.271426	0.86129	1.45676	1.88839	1.98377	2.17341	2.27931	2.41876	0.00728646	0	-0.108622	0.249416	0.433974	0.992865	1.04923	1.29124	1.22617	1.36201	0.294711	1.0673	0.387052	0.507434	0.681302	0.857292	0.980995
2698	0	0.13719	0.457492	0.686765	0.945974	0.994951	1.10728	1.01718	1.04735	-0.19309	1.24044	0.066704	0.27971	0.535344	0.674144	0.75938	0.794113	0.800364	0.641698	0.668175	0.601471	0.200513	0.467661	0	-0.0758153	-0.011148	0.0793251	0.253298	0.267543	0.373623	0.442191	0.445881	-0.3269	0	0.0147579	0.182446	0.475362	0.79462	0.916424	1.18912	1.21196	1.3533	0.288177	1.06512	0.686418	0.723867	0.869702	0.984462	1.15984
3356	0	0.201007	0.664806	0.981817	1.16016	1.04958	0.650806	0.226061	-0.096254	-0.24699	0.150736	-0.193751	-0.07647	0.0989017	0.267663	0.241033	-0.006159	-0.290016	-0.660014	-0.741215	-0.547465	-0.324539	-0.416676	0	0.0837262	0.372154	0.520404	0.725373	0.861993	0.747072	0.692325	0.451211	-0.116201	0	0.106232	0.318696	0.619985	0.903869	1.07048	1.13723	1.11516	1.10412	0.042437	1.06168	0.457708	0.487455	0.546948	0.666233	0.815566
4187	0	0.251495	0.827958	1.29197	1.5823	1.63362	1.70985	1.70194	1.68919	-0.0747375	1.76393	-0.419535	-0.290785	0.118739	0.483099	0.813987	0.890491	0.9029	0.814272	0.748022	1.16756	-0.301984	1.05001	0	0.122746	0.289684	0.389337	0.348778	0.32359	0.387413	0.468138	0.521637	-0.192288	0	-0.06501	0.0557333	0.132362	0.380835	0.66825	0.897768	1.16765	1.24164	0.18196	1.05968	1.6684	1.63909	1.66162	1.66783	1.71224
3140	0	-0.0388806	-0.0494487	-0.00933915	0.0818378	0.201236	0.21941	0.274251	0.284453	-0.196545	0.480998	0.41089	0.514882	0.584229	0.498354	0.487879	0.596152	0.661227	0.600869	0.442672	0.0317819	0.327763	0.114909	0	-0.142872	-0.222787	-0.0968032	0.00484917	0.0159746	-0.0309263	0.0842718	0.252671	-0.113418	0	0.0667558	0.227904	0.367929	0.567515	0.55181	0.575795	0.542549	0.704157	-0.353653	1.05781	0.0517969	0.0780645	0.1834	0.0500467	-0.053087
3456	0	0.521159	1.32514	1.70218	1.72933	1.78942	1.76711	1.85915	1.81618	-1.11885	2.93503	-0.25164	0.168334	0.779869	0.659492	0.411185	0.179156	-0.194567	-0.42754	-0.626195	-0.374555	-1.46424	0.838045	0	0.101185	0.293626	0.791046	1.0665	1.35863	1.71003	2.03505	2.19074	0.0937499	0	0.303811	0.85823	1.4744	1.87314	1.97243	1.93481	1.73009	1.59943	0.543168	1.05626	0.0239825	0.278655	0.831503	1.13892	1.5139
5007	0	0.176468	0.538154	0.691388	0.783201	0.977608	1.09969	1.31964	1.35094	-0.666945	2.01788	-0.0555545	0.065123	0.307295	0.256064	0.178984	0.213904	0.127359	0.131363	0.0530815	0.108636	-0.628929	0.68201	0	0.0557903	0.175304	0.379769	0.548663	0.70815	0.916773	1.13272	1.2423	-0.0935705	0	0.0964763	0.289429	0.480527	0.573296	0.630766	0.751268	0.873625	0.934803	-0.120021	1.05482	0.064543	0.140957	0.293786	0.461699	0.568282
5221	0	0.309309	1.05832	1.33756	1.56671	1.47741	1.54706	1.57916	1.67604	0.013331	1.66271	0.359177	0.600649	1.05372	1.11399	1.12236	0.884732	0.714987	0.362384	0.282332	-0.076845	0.388661	-0.106329	0	0.0678371	0.36378	0.582754	0.803526	0.951851	1.19125	1.57596	1.75288	-0.0161526	0	0.149918	0.449755	0.824129	1.12312	1.2811	1.37344	1.39124	1.40014	0.345795	1.05434	0.00623497	-7.9006e-05	-0.012707	0.0724547	0.26172
682	0	-0.183612	-0.115562	-0.299908	-0.0538183	-0.190428	-0.0103816	-0.425438	-0.434065	0.0320251	-0.46609	3.16575	3.85343	4.35001	4.75506	4.35061	4.45417	4.05941	4.11856	3.923	0.75725	2.30422	1.61878	0	-0.871294	-1.29982	-1.88922	-1.23868	-1.47885	-0.90404	-1.37825	-1.19132	0.89355	0	0.13963	0.581406	1.08234	1.511	1.69147	1.61059	1.39416	1.23716	0.18935	1.04781	1.45886	1.51223	1.58574	1.65202	1.64044
436	0	0.226436	0.729048	0.876578	1.02051	1.23294	1.60762	1.96034	2.13918	-0.449627	2.5888	0.320727	0.470714	0.771804	0.754633	0.727938	0.809721	0.94659	0.974403	0.939519	0.618792	-0.251737	1.19126	0	0.0764494	0.277971	0.442672	0.613302	0.743949	0.981758	1.30666	1.52039	0.122837	0	0.0241255	0.0685338	0.224118	0.330436	0.381266	0.505869	0.622247	0.747159	-0.300087	1.04725	0.29879	0.289525	0.467559	0.503068	0.688722
437	0	0.226436	0.729048	0.876578	1.02051	1.23294	1.60762	1.96034	2.13918	-0.449627	2.5888	0.320727	0.470714	0.771804	0.754633	0.727938	0.809721	0.94659	0.974403	0.939519	0.618792	-0.251737	1.19126	0	0.0764494	0.277971	0.442672	0.613302	0.743949	0.981758	1.30666	1.52039	0.122837	0	0.0241255	0.0685338	0.224118	0.330436	0.381266	0.505869	0.622247	0.747159	-0.300087	1.04725	0.29879	0.289525	0.467559	0.503068	0.688722
5709	0	0.092568	0.337908	0.459736	0.627122	0.710294	0.980442	1.19408	1.39289	-0.185016	1.5779	0.361956	0.48768	0.664288	0.721922	0.788709	0.85274	0.941122	0.870098	0.795977	0.43402	0.317852	0.478125	0	-0.0331551	0.0355766	0.0997703	0.200369	0.21951	0.401276	0.685938	0.958868	-0.140912	0	0.0243727	0.0822388	0.210497	0.381492	0.400863	0.590207	0.536422	0.647686	-0.398624	1.04631	-0.0868975	-0.0015948	0.00906654	0.135801	0.258405
3220	0	0.0578954	0.316113	0.500173	0.747444	0.790203	1.02336	1.09973	1.22789	-0.0116242	1.23951	-0.250384	-0.184521	-0.129142	-0.241171	-0.258403	-0.344247	-0.244862	-0.271035	-0.160808	0.0895757	-0.204967	0.0441589	0	-0.00796697	0.194871	0.49096	0.755463	0.884066	1.01784	1.12039	1.13831	-0.057041	0	0.0707363	0.38186	0.394388	0.616639	0.743701	0.971101	1.31739	1.51676	0.472981	1.04378	0.528554	0.478205	0.568455	0.658705	0.615559
1325	0	0.134439	0.47242	0.858827	1.10689	1.29175	1.1912	1.01104	0.77457	0.0911925	0.683377	0.147596	0.243037	0.448502	0.693682	0.861722	0.846491	0.644435	0.423491	0.273806	0.126209	0.150713	0.123093	0	0.0389984	0.171514	0.312742	0.392767	0.592853	0.694358	0.735144	0.64836	0.0880755	0	0.090405	0.271215	0.568871	0.892968	1.15957	1.34224	1.40806	1.44097	0.398434	1.04254	0.895396	0.938841	1.02573	1.06671	1.01832
1326	0	0.134439	0.47242	0.858827	1.10689	1.29175	1.1912	1.01104	0.77457	0.0911925	0.683377	0.147596	0.243037	0.448502	0.693682	0.861722	0.846491	0.644435	0.423491	0.273806	0.126209	0.150713	0.123093	0	0.0389984	0.171514	0.312742	0.392767	0.592853	0.694358	0.735144	0.64836	0.0880755	0	0.090405	0.271215	0.568871	0.892968	1.15957	1.34224	1.40806	1.44097	0.398434	1.04254	0.895396	0.938841	1.02573	1.06671	1.01832
1327	0	0.137791	0.516257	0.909368	1.16627	1.31064	1.21616	1.02717	0.793736	0.0942845	0.699452	0.150474	0.248307	0.428465	0.67843	0.812367	0.822443	0.645693	0.458853	0.321821	0.171347	0.313368	0.00845248	0	0.0399574	0.238265	0.381411	0.504376	0.638669	0.720942	0.718788	0.622389	-0.0686105	0	0.090405	0.271215	0.568871	0.892968	1.15957	1.34224	1.40806	1.44097	0.398434	1.04254	0.895396	0.938841	1.02573	1.06671	1.01832
1165	0	-0.0485082	-0.106868	-0.128817	-0.125221	-0.160796	-0.116458	-0.102598	-0.0581207	-0.12551	0.0673888	-0.0742835	-0.130764	-0.135414	-0.124446	-0.0900463	-0.103149	-0.105241	-0.0187535	0.0190704	0.0933539	-0.0973074	0.116378	0	0.00797252	-0.0457371	-0.0786541	-0.109458	-0.13193	-0.0855007	-0.158128	-0.151475	-0.102486	0	0.0178744	0.00910717	-0.079038	-0.159139	-0.1358	-0.0870016	-0.0528083	-0.0708366	-1.11304	1.04221	0.266643	0.178796	0.185881	0.102856	0.204851
245	0	-0.0272725	-0.0495689	-0.117954	-0.127408	-0.137101	-0.0506728	0.0744762	0.14619	0.0003307	0.145859	0.195981	0.176979	0.115184	0.0289552	-0.0395142	-0.0774871	0.00427303	0.0855221	0.128069	-0.067912	0.0919883	0.0360812	0	-0.00827006	0.0312288	0.0490723	0.108087	0.136367	0.141036	0.184935	0.214102	0.104324	0	-0.00944448	0.276806	0.379936	0.790929	0.960894	1.27583	1.28199	1.34038	0.299601	1.04078	0.00720602	0.0154345	0.35051	0.569858	0.958014
2221	0	0.107087	0.300529	0.440185	0.473663	0.377583	0.289748	0.186495	0.142747	-0.140805	0.283552	-0.225242	-0.106051	0.211669	0.462804	0.644467	0.631628	0.705776	0.768217	0.848585	1.07383	-0.100934	0.94952	0	-0.0121036	-0.136381	-0.24786	-0.396046	-0.479286	-0.64127	-0.806963	-0.93108	-0.265113	0	0.156304	0.246046	0.458457	0.579496	0.746002	0.781677	0.7865	0.805117	-0.235537	1.04065	1.34092	1.62744	1.61496	1.75601	1.4732
1885	0	0.073876	0.399655	0.748996	1.0638	1.06427	1.03968	0.853272	0.775329	-0.091916	0.867245	-0.062966	0.0325243	0.275066	0.536383	0.682841	0.732953	0.748401	0.74282	0.744021	0.806987	-0.069776	0.813797	0	-0.0216143	0.0616227	0.149646	0.317996	0.268356	0.228313	0.0474858	-0.0316583	-0.085106	0	0.054051	0.162153	0.366621	0.613405	0.877151	1.11555	1.25757	1.32859	0.290262	1.03832	1.3366	1.34793	1.3706	1.34603	1.26289
2976	0	-0.0153561	0.0034766	-0.0927975	-0.0805339	-0.0402979	0.104985	0.16543	0.195228	0.144268	0.0509598	0.175331	0.255831	0.258789	0.208921	0.12239	0.210523	0.235828	0.297797	0.222234	0.0469025	0.133621	0.0886122	0	-0.0958563	-0.0799814	-0.126388	-0.027593	-0.0754898	0.0444882	0.042964	0.148326	0.185978	0	0.0222945	0.110258	0.208947	0.133242	0.0995319	0.0287231	0.249818	0.341296	-0.69678	1.03808	0.074584	0.113714	0.207045	0.213608	0.070019
2224	0	0.10957	0.438733	0.666075	0.794039	0.6282	0.378646	0.0645188	-0.0676985	-0.0384785	-0.02922	0.0172201	0.162103	0.529907	0.697241	0.781254	0.554289	0.393943	0.231693	0.250287	0.233067	0.000963509	0.249323	0	-0.0353124	-0.0739545	-0.0139458	0.0300054	0.0911304	0.00192314	-0.149954	-0.300765	-0.022222	0	0.0829576	0.248873	0.48547	0.709793	0.881494	1.01285	1.07352	1.10386	0.065874	1.03799	0.171267	0.278459	0.492843	0.661289	0.676607
4991	0	0.653534	1.57084	1.59045	1.31192	1.106	0.741832	0.549262	0.418692	-1.57301	1.9917	-0.329725	0.334664	1.15013	1.20972	0.843729	0.658076	0.329785	0.225834	0.119874	0.449599	-2.14889	2.26876	0	-0.0108557	0.0909866	0.0510104	0.138468	0.118201	0.082322	-0.00629735	-0.0309065	0.246155	0	0.352557	0.826047	1.46677	1.6732	1.81856	1.5424	1.31482	1.10131	0.0637918	1.03752	-0.426867	-0.361766	-0.373145	-0.249866	-0.269018
425	0	0.265002	0.712015	0.752579	0.721695	0.717239	0.718416	0.676063	0.65212	-0.54914	1.20126	0.020478	0.215057	0.565965	0.544257	0.499604	0.486928	0.410103	0.34059	0.274813	0.254335	-0.366813	0.641626	0	0.0704235	0.166528	0.2288	0.24257	0.25079	0.328791	0.355951	0.397785	-0.161849	0	0.22646	0.548799	0.736976	0.792522	0.824935	0.902531	0.886964	0.810661	-0.225964	1.03662	0.710822	0.763501	0.965474	1.11191	1.18731
1071	0	0.318862	0.938647	1.1166	1.24785	1.1985	1.16704	1.00253	0.953692	-0.614099	1.56779	-0.010312	0.239215	0.639899	0.574851	0.387089	0.186645	-0.126332	-0.351609	-0.505104	-0.494792	-0.456439	-0.048665	0	0.0693343	0.288435	0.531441	0.850448	1.00155	1.28305	1.34382	1.44848	-0.167972	0	0.135999	0.623158	0.973955	1.3172	1.34279	1.56954	1.44767	1.54085	0.5165	1.02435	0.133204	0.213581	0.487038	0.65636	1.08482
1072	0	0.305708	0.919501	1.09226	1.24685	1.18344	1.17368	0.982123	0.950319	-0.785675	1.73599	-0.0526528	0.187853	0.568778	0.513577	0.37217	0.180738	-0.151738	-0.379088	-0.533115	-0.480462	-0.526785	-0.00633001	0	0.0652021	0.29807	0.526028	0.82203	0.950048	1.27276	1.30856	1.43078	-0.311543	0	0.135999	0.623158	0.973955	1.3172	1.34279	1.56954	1.44767	1.54085	0.5165	1.02435	0.133204	0.213581	0.487038	0.65636	1.08482
2766	0	0.104057	0.562879	0.915956	1.34479	1.2265	1.20123	0.856843	0.793321	-0.199766	0.993088	0.0450205	0.219906	0.55656	0.649236	0.656076	0.474118	0.320121	0.0955653	-0.009114	-0.0541345	-0.024479	0.015365	0	-0.0708292	0.0513401	0.31174	0.73373	0.797403	0.926128	0.806298	0.847456	-0.130267	0	0.0109957	0.0993853	0.190092	0.314796	0.47583	0.710644	0.89088	0.96186	-0.06187	1.02373	-0.101516	-0.091316	-0.0584517	-0.0144283	-0.0432593
5196	0	-0.074545	-0.100848	-0.0401213	0.239188	0.479451	0.867557	1.21985	1.47701	0.537739	0.939272	1.11769	1.06371	1.02949	1.10761	1.26083	1.35078	1.52473	1.59003	1.71294	0.595244	1.17003	0.542907	0	-0.0205591	-0.0126445	-0.0300428	0.0960546	0.246362	0.460514	0.747514	0.881767	0.485403	0	0.0181788	0.0545365	0.0741602	0.058871	0.144698	0.366555	0.605146	0.724441	-0.29927	1.02371	-0.272861	-0.352163	-0.510769	-0.701058	-0.843729
5521	0	0.340306	1.20756	1.94212	2.5348	2.75505	3.01721	3.17014	3.25392	0.064759	3.18916	-0.052815	0.0129413	0.287777	0.458616	0.603896	0.473516	0.256946	-0.0992717	-0.255233	-0.202418	-0.240325	-0.014908	0	0.274549	0.866971	1.43069	1.87808	2.22872	2.70745	3.21659	3.45633	0.252269	0	-0.0150202	-0.0450605	-0.0312101	0.0779438	0.414488	0.525633	0.969951	0.99517	-0.027959	1.02313	-0.0127535	-0.0362421	-0.0832191	-0.0210264	0.26259
2983	0	0.195663	0.525462	0.552559	0.550768	0.509393	0.55717	0.510482	0.515561	-0.665178	1.18074	-0.155584	0.088573	0.433149	0.583177	0.585263	0.609061	0.50132	0.407376	0.257291	0.412875	-0.344957	0.602248	0	-0.048494	-0.0632713	-0.186202	-0.190079	-0.255252	-0.0997346	-0.0524781	0.102686	-0.475805	0	0.104488	0.334585	0.577249	0.754825	0.853334	0.890135	0.85481	0.817102	-0.203215	1.02032	0.837403	0.858131	0.869399	0.905263	0.902897
2332	0	0.257931	0.873533	1.11079	1.4065	1.41851	1.72459	1.77559	1.92638	-0.093193	2.01957	0.102113	0.255517	0.667597	0.604012	0.504539	0.39589	0.344278	0.378405	0.327356	0.225242	0.171419	0.155937	0	0.104527	0.30805	0.608894	1.00407	1.12473	1.48242	1.4993	1.70114	-0.162499	0	0.0943877	0.283163	0.512769	0.688818	0.832507	0.997396	1.12145	1.18348	0.16774	1.01574	0.412744	0.33459	0.178283	0.101849	0.183443
5128	0	0.286558	0.859569	1.13931	1.22328	1.15273	1.04166	1.02371	0.988898	-0.0403315	1.02923	0.147875	0.122182	0.190076	0.174439	0.171132	0.173201	0.15102	0.200358	0.155264	0.0073882	0.0272385	0.128025	0	0.312252	0.817369	1.11274	1.20002	1.12741	1.03851	0.971227	0.981509	0.0803055	0	0.0480312	0.144093	0.333535	0.568324	0.779944	0.923048	0.972773	0.997635	-0.011286	1.00892	0.083618	0.152474	0.290186	0.476944	0.643892
3941	0	-0.0289049	-0.0513595	-0.125466	-0.135941	-0.140928	-0.0966119	-0.0767237	-0.0786166	0.0614634	-0.14008	-0.120039	-0.162796	-0.143676	-0.203287	-0.165765	-0.170727	-0.111246	-0.0241746	0.0015604	0.121599	-0.0636015	0.0651619	0	0.013852	-0.0277225	-0.0422183	-0.0902156	-0.0902398	-0.105405	-0.172588	-0.200216	0.00502597	0	-0.037262	-0.111786	-0.129169	-0.0521487	0.0965015	0.222378	0.291114	0.325482	-0.683257	1.00874	0.0169916	0.055889	0.133684	0.165546	0.112578
174	0	0.104742	0.323412	0.444317	0.470053	0.349752	0.255646	0.169808	0.180228	-0.33238	0.512608	0.00127238	0.0693435	0.164992	0.180056	0.155057	-0.0427476	-0.0875387	-0.305748	-0.238284	-0.239556	-0.0472651	-0.191019	0	0.0366712	0.159692	0.265533	0.316268	0.393772	0.344457	0.476829	0.419784	-0.283843	0	0.0701919	0.0703515	0.300938	0.484335	0.717088	0.772279	0.698923	0.710882	-0.292524	1.00341	0.180691	0.207721	0.460252	0.523763	0.606198
441	0	-0.0269628	0.147881	0.375895	0.694959	0.838068	0.819082	0.656328	0.52349	0.0574935	0.465997	0.0192595	0.0668822	0.221868	0.467717	0.617236	0.58308	0.23899	-0.230747	-0.547966	-0.567226	-0.0301015	-0.517865	0	-0.0745855	-0.0547268	-0.0725628	0.0969822	0.274248	0.599352	0.906335	1.09072	0.106854	0	-0.10894	-0.221422	-0.265916	-0.178007	-0.140216	0.189487	0.34055	0.590376	-0.412303	1.00268	-0.0304342	-0.0180557	-0.00447992	-0.0161694	0.0705504
816	0	0.0845626	0.26114	0.5032	0.606672	0.788318	0.815363	0.932732	0.871677	0.246604	0.625073	-0.0275585	-0.0109245	0.149259	0.268716	0.55918	0.528087	0.463959	0.307664	0.293788	0.321346	0.261832	0.0319557	0	0.0679286	0.0843226	0.206925	0.0199329	0.232672	0.323845	0.597509	0.550331	-0.0427868	0	0.0375239	0.112572	0.219214	0.319928	0.467557	0.668029	0.836905	0.921344	-0.080376	1.00172	1.31723	1.2878	1.22894	1.07752	0.862979
2066	0	0.206833	0.563895	0.895605	1.01904	1.00829	1.14853	1.33773	1.53304	-0.306482	1.83952	0.357307	0.534923	0.69527	0.805601	0.773754	0.745963	0.718779	0.652655	0.669643	0.312336	0.17707	0.492573	0	0.0292175	0.225933	0.447312	0.602598	0.619636	0.787057	1.04238	1.22071	-0.126244	0	0.066864	0.185543	0.340402	0.529546	0.785513	1.10743	1.2258	1.26637	0.266221	1.00015	-0.173324	-0.073024	0.0995118	0.249577	0.488505
4550	0	0.112576	0.297083	0.38576	0.492166	0.549887	0.750755	0.780474	0.8501	-0.0735585	0.923658	-0.00461799	0.0910241	0.310298	0.372216	0.460211	0.315041	0.205349	0.0179245	-0.013692	-0.009074	0.0187335	-0.0324255	0	0.016934	-0.0178327	0.00892606	0.0273375	0.230228	0.540788	0.757932	0.859174	-0.09691	0	0.148734	0.210936	0.462182	0.539387	0.627322	0.782192	0.918412	1.0155	0.0161355	0.999364	0.18191	0.169319	0.277033	0.346422	0.511086
844	0	0.178943	0.53722	0.779017	0.932395	1.0386	1.10973	1.05925	1.00884	-0.314922	1.32377	-0.0786316	0.0390557	0.274074	0.260395	0.186018	0.0310265	-0.0595234	-0.165277	-0.159513	-0.0808814	-0.117019	-0.042494	0	0.0612553	0.184514	0.439991	0.667745	0.928944	1.09062	1.14589	1.08972	-0.276535	0	0.0942003	0.195526	0.381261	0.550691	0.687298	1.03472	1.09739	1.16478	0.16568	0.999095	0.164607	0.292642	0.327652	0.376379	0.319213
1613	0	0.191564	0.521973	0.961592	1.18891	1.43383	1.54962	1.73549	1.76972	-0.159757	1.92948	0.00372398	0.164105	0.38723	0.568274	0.695124	0.688522	0.667619	0.522902	0.475555	0.471831	-0.162229	0.637783	0	0.0311835	0.138467	0.397042	0.497509	0.749028	0.885725	1.21631	1.29789	0.00619596	0	0.106231	0.256162	0.396082	0.548264	0.753485	0.919335	1.18607	1.3427	0.343831	0.998872	0.965872	0.9178	0.962881	0.910091	0.933794
6297	0	0.252843	0.705424	0.847979	0.87181	0.840143	0.801261	0.754381	0.732583	-0.506931	1.23951	-0.130498	0.0934043	0.453016	0.427534	0.273261	0.0592321	-0.0735765	-0.183061	-0.205376	-0.0748787	-0.49394	0.288563	0	0.0289415	0.12191	0.289948	0.468051	0.650413	0.74434	0.806944	0.807461	-0.143489	0	0.134031	0.515399	0.760413	1.1141	1.20351	1.40436	1.27624	1.28701	0.288144	0.998865	-0.0964635	-0.0976635	0.245701	0.439202	0.899692
273	0	0.228741	0.547209	0.665284	0.589367	0.645576	0.609171	0.785093	0.787087	-0.585666	1.37275	0.0959432	0.24072	0.492748	0.367653	0.199599	0.0964287	-0.0208716	0.0541334	0.0167187	-0.0792245	0.00770071	0.009018	0	0.0839641	0.150404	0.393575	0.485711	0.645091	0.725986	0.826903	0.866311	-0.497424	0	0.108508	0.325524	0.646495	0.962914	1.10646	1.08168	0.952944	0.888577	-0.110264	0.998841	-0.061841	-0.000334561	0.122678	0.245277	0.305954
5698	0	-0.0905993	0.134984	0.393327	0.753435	0.769943	0.66238	0.337658	0.174574	-0.425381	0.599955	-0.0214518	-0.0728338	-0.216391	0.0034972	0.117039	0.305634	0.159664	-0.127157	-0.334229	-0.312777	-0.358652	0.0244232	0	-0.0392173	0.329923	0.368378	0.614945	0.442858	0.481264	0.443363	0.487351	-0.0881808	0	0.0299157	0.089747	0.181012	0.273796	0.41843	0.613394	0.776924	0.858689	-0.140152	0.998841	-0.198734	-0.19754	-0.195152	-0.213302	-0.253183
4735	0	-0.0140568	0.306215	0.717312	1.19218	1.4224	1.35368	1.17626	0.99985	0.187043	0.812807	0.0858825	0.178794	0.519393	0.917656	1.16126	1.16266	0.70188	0.0247252	-0.515591	-0.601474	0.376369	-0.89196	0	-0.106968	-0.127295	-0.114462	0.116794	0.345623	0.737687	1.23741	1.60132	-0.103443	0	-0.00292652	-0.22019	-0.218895	-0.127383	0.232869	0.592633	0.749003	0.868527	-0.128874	0.997401	-0.199608	-0.740723	-0.668811	-0.894962	-0.518785
370	0	0.35671	1.10552	1.20971	1.15977	1.03353	0.934712	0.823755	0.77689	-0.122967	0.899857	0.0952601	0.396527	1.15122	1.2485	1.42414	1.30678	1.33025	1.07515	1.03071	0.935454	-0.230717	1.26143	0	0.0554428	0.0495565	0.0564619	-0.169111	-0.177996	-0.300274	-0.156133	-0.158564	0.20301	0	0.104414	0.313243	0.572363	0.77736	0.885915	0.952151	0.968096	0.976068	-0.020849	0.996917	0.68266	0.72043	0.79597	0.874828	0.919235
2146	0	0.378965	1.05679	1.29163	1.39097	1.31643	1.37658	1.31732	1.36372	-0.683577	2.04729	-0.0884658	0.144469	0.589411	0.643345	0.642822	0.504375	0.285	0.00773787	-0.148697	-0.060231	-0.704697	0.556	0	0.14603	0.378911	0.559818	0.659687	0.72359	1.00312	1.22111	1.42395	-0.0673457	0	0.106529	0.0803716	0.500437	0.757408	1.05919	1.12595	1.08211	1.00936	0.0138696	0.995491	0.927297	0.96786	1.03875	1.08873	1.19137
5123	0	0.291913	0.733075	1.14451	1.355	1.44482	1.54736	1.46225	1.45271	-0.267145	1.71985	0.0313755	0.362096	0.996233	1.34467	1.51929	1.46453	1.34767	1.15048	1.00967	0.978299	-0.255705	1.26538	0	-0.0388075	-0.231783	-0.168783	-0.132906	0.0116719	0.231066	0.343143	0.474408	0.0199355	0	-0.0465317	-0.0184917	0.0231259	0.268542	0.520527	0.749068	0.900675	0.982248	-0.011785	0.994033	1.59762	1.48227	1.32912	1.17285	1.1428
4752	0	0.188117	0.495262	0.958334	1.25024	1.39268	1.21115	0.824497	0.540703	0.0926065	0.448096	0.158224	0.30165	0.545465	0.910667	1.00055	0.970645	0.500862	0.205119	-0.0503275	-0.208552	0.351547	-0.401874	0	0.0446912	0.108022	0.205892	0.407918	0.580257	0.868518	0.777603	0.749255	-0.100716	0	0.000545651	0.0596272	0.0942323	0.136755	0.406201	0.744056	0.986694	0.966568	-0.0253897	0.991957	-0.354279	-0.329746	-0.284975	-0.244834	-0.107248
2491	0	0.30489	0.993996	1.19923	1.29763	1.27561	0.948224	0.605858	0.312345	0.119422	0.192923	0.144853	0.442794	0.786062	0.787217	0.627238	0.441699	0.265263	0.130529	0.237349	0.092496	0.344814	-0.107465	0	0.00694904	0.352787	0.556865	0.815248	0.978768	0.827814	0.620182	0.219849	-0.080539	0	0.0195783	0.278476	0.535565	0.998957	1.20735	1.54673	1.40695	1.45895	0.469805	0.989147	0.39658	0.385293	0.612759	0.730967	1.01129
2597	0	0.29113	0.78177	0.913498	0.859163	0.826112	0.602781	0.449629	0.285724	-0.358801	0.644525	0.203058	0.414129	0.551426	0.510809	0.135	0.0681052	-0.248378	-0.211881	-0.374123	-0.577182	-0.313255	-0.0608685	0	0.0800595	0.433402	0.605747	0.927222	0.961065	1.05422	0.864569	0.862905	0.157512	0	0.183044	0.311831	0.68177	0.896048	0.857999	0.839373	0.361763	0.236519	-0.750519	0.987038	-0.485701	-0.26252	-0.291948	0.254036	0.48462
267	0	0.2386	0.62337	0.719468	0.725603	0.749007	0.783532	0.851582	0.882316	-0.633413	1.51573	-0.221727	-0.114702	0.0905463	0.0694021	0.0197983	0.00484657	-0.0287646	0.0120356	-0.00036975	0.221358	-0.617559	0.61719	0	0.131574	0.311096	0.428338	0.484077	0.522433	0.590569	0.617819	0.660958	-0.237581	0	0.1587	0.496611	0.721662	0.902982	0.90061	1.051	1.06252	1.15132	0.164804	0.986513	0.216269	0.277129	0.524392	0.71019	0.850261
2068	0	0.167391	0.540355	0.877224	1.05746	1.0255	1.13625	1.37355	1.60395	-0.28444	1.88839	0.295028	0.432889	0.617593	0.780654	0.782464	0.747658	0.68835	0.655526	0.644179	0.34915	0.388398	0.255781	0	0.0295306	0.21779	0.391598	0.570021	0.572869	0.742931	1.01305	1.2548	-0.37781	0	0.0710834	0.118535	0.259044	0.408355	0.700012	1.03628	1.14501	1.14507	0.15938	0.98569	-0.165792	-0.0625153	0.0337721	0.178056	0.375883
4136	0	0.102057	0.541806	0.535001	0.667326	0.620241	0.775077	0.933136	1.06439	-0.0273421	1.09174	0.192447	0.324398	0.475066	0.498963	0.546628	0.674088	0.649119	0.619591	0.621547	0.4291	0.456583	0.164964	0	-0.029894	0.259186	0.228484	0.313144	0.1386	0.318405	0.505992	0.635293	-0.291478	0	0.210456	0.49954	0.806675	0.941133	0.990157	1.07919	1.25149	1.37591	0.390883	0.985031	0.741838	0.840865	0.963154	1.28842	1.40631
4137	0	0.102057	0.541806	0.535001	0.667326	0.620241	0.775077	0.933136	1.06439	-0.0273421	1.09174	0.192447	0.324398	0.475066	0.498963	0.546628	0.674088	0.649119	0.619591	0.621547	0.4291	0.456583	0.164964	0	-0.029894	0.259186	0.228484	0.313144	0.1386	0.318405	0.505992	0.635293	-0.291478	0	0.210456	0.49954	0.806675	0.941133	0.990157	1.07919	1.25149	1.37591	0.390883	0.985031	0.741838	0.840865	0.963154	1.28842	1.40631
4138	0	0.101627	0.542148	0.534483	0.666761	0.618904	0.772756	0.930861	1.06163	-0.0250549	1.08668	0.191468	0.323316	0.473959	0.497648	0.545628	0.673113	0.647935	0.618092	0.619944	0.428475	0.457962	0.161982	0	-0.0302202	0.259657	0.228303	0.312602	0.13726	0.316289	0.504237	0.63315	-0.291549	0	0.210456	0.49954	0.806675	0.941133	0.990157	1.07919	1.25149	1.37591	0.390883	0.985031	0.741838	0.840865	0.963154	1.28842	1.40631
3495	0	0.000683375	0.252274	0.492053	0.919873	1.16964	1.56847	1.76075	1.9304	-0.129295	2.0597	-0.312076	-0.324727	-0.32671	-0.232042	-0.0901265	0.0477715	0.326511	0.41138	0.538925	0.851001	-0.345521	0.884447	0	0.0133352	0.266909	0.412019	0.697923	0.809789	0.92988	1.03729	1.0794	-0.0958496	0	0.0924463	0.285247	0.272308	0.394348	0.570323	0.879299	1.16195	1.55869	0.580115	0.978579	0.454151	0.382566	0.357846	0.48412	0.833262
172	0	0.099516	0.339296	0.661634	0.893306	0.968232	0.648734	0.382435	0.106637	0.379849	-0.273213	0.415534	0.443417	0.610252	0.751706	0.793551	0.692113	0.297128	0.0843503	-0.149505	-0.565039	0.182833	-0.332338	0	0.0716336	0.144578	0.325463	0.515289	0.691654	0.767141	0.713619	0.671676	0.612551	0	0.0016493	0.0049479	0.0587259	0.161334	0.365069	0.621101	0.826654	0.929431	-0.0433645	0.972795	-0.332629	-0.29967	-0.233751	-0.16921	-0.139005
2821	0	0.111281	0.320566	0.394967	0.401839	0.0760019	-0.141118	-0.262877	-0.202894	-0.015533	-0.187361	0.107218	0.105806	0.0908357	0.100749	0.100229	0.0928247	0.0670765	0.0150245	0.0088127	-0.098405	-0.0718911	0.0807038	0	0.112693	0.336948	0.401435	0.408828	0.0903949	-0.100977	-0.170684	-0.104489	0.163576	0	-0.00104278	-0.0683298	-0.132845	0.0172935	0.112975	0.355462	0.119397	0.115491	-0.85558	0.971071	-0.0983824	-0.261417	-0.20456	-0.321403	-0.193213
416	0	0.109534	0.120834	0.05624	-0.0303053	-0.0232397	-0.094415	-0.165196	-0.201497	-0.092369	-0.109128	0.0668906	0.166206	0.307541	0.335165	0.410745	0.443091	0.431675	0.374956	0.311817	0.244927	-0.006536	0.318353	0	0.0102189	-0.119817	-0.212035	-0.374159	-0.39944	-0.459199	-0.473261	-0.446424	-0.0189424	0	0.00191897	0.124986	0.279696	0.492436	0.553614	0.552359	0.472436	0.425175	-0.544267	0.969442	1.04202	1.06506	1.20785	1.16867	0.98853
2699	0	0.258648	0.716104	1.30102	1.63122	1.92938	1.99872	2.13523	2.10033	-0.089529	2.18986	-0.038586	0.192033	0.532707	0.885496	1.03086	1.08159	1.02238	0.904414	0.831802	0.870388	-0.173469	1.00527	0	0.0280291	0.144811	0.376941	0.561772	0.809209	0.937761	1.19223	1.22994	0.0453539	0	-0.00742948	-0.0666345	0.0419782	0.22339	0.460711	0.74063	0.852426	0.931908	-0.0370215	0.968929	0.550035	0.551513	0.60008	0.625198	0.724367
4755	0	-0.0667393	-0.0399293	0.0643576	0.22723	0.457421	0.483804	0.414267	0.235579	-0.12583	0.361409	-0.0452735	-0.0627134	0.0284253	0.156345	0.314343	0.438161	0.226644	-0.00973867	-0.302125	-0.256851	-0.0222483	-0.279876	0	-0.0492995	-0.113628	-0.137261	-0.132386	-0.0260139	0.211886	0.378732	0.492429	-0.148855	0	0.0468292	0.140487	0.229279	0.266375	0.39447	0.665262	0.940921	1.07875	0.110437	0.968313	-0.182182	-0.114555	0.0206975	0.119722	0.114891
2633	0	0.12242	0.398268	0.732507	0.995486	1.23465	1.36062	1.49433	1.48298	0.00186998	1.48111	0.0555965	0.104821	0.255269	0.459213	0.627222	0.676428	0.671641	0.615508	0.572825	0.517228	0.016127	0.556698	0	0.0731955	0.198596	0.32889	0.42386	0.613823	0.744578	0.934418	0.965748	0.0413395	0	-0.0172631	0.064256	0.120019	0.299901	0.424184	0.633359	0.878414	1.01464	0.046649	0.967991	0.977648	0.977022	1.02656	0.977114	1.04543
4586	0	-0.123654	-0.202169	-0.392928	-0.439347	-0.617987	-0.63821	-0.558304	-0.441084	-0.0835715	-0.357513	-0.128289	-0.183447	-0.229669	-0.108459	-0.127248	-0.0988532	-0.197003	-0.148934	-0.206775	-0.0784853	-0.219597	0.0128227	0	-0.0684958	-0.100789	-0.412758	-0.440388	-0.647423	-0.569496	-0.53766	-0.362599	0.00773646	0	0.12841	0.38523	0.663879	0.835944	0.935758	1.0699	1.18222	1.23837	0.270984	0.967389	-0.144502	0.00375664	0.300274	0.552879	0.613313
2177	0	0.285186	0.894525	1.2342	1.43212	1.2984	1.06548	0.680179	0.496737	-0.30062	0.797357	-0.368981	-0.125232	0.288261	0.32483	0.230758	-0.093394	-0.33233	-0.736116	-0.840856	-0.471875	-0.542955	-0.297901	0	0.0414377	0.237283	0.540393	0.832382	1.02281	1.02882	1.04731	0.968611	-0.126647	0	-0.0108347	0.206442	0.33931	0.734232	0.962691	1.34576	1.26604	1.28281	0.316133	0.966677	0.0747055	0.0393836	0.124852	0.179878	0.490111
2860	0	-0.0233974	0.089782	0.12066	0.254047	0.502981	0.685711	0.783911	0.730339	0.108126	0.622213	0.193826	0.134507	0.207415	0.197069	0.241698	0.246636	0.144059	0.0697875	-0.0406487	-0.234474	0.143639	-0.184288	0	0.0359213	0.076193	0.117416	0.206175	0.450171	0.735478	0.90795	0.964814	0.158313	0	-0.0376675	-0.0609022	-0.423674	-0.59041	-0.401014	-0.0730062	0.442352	0.665253	-0.300802	0.966055	-0.397425	-0.363463	-0.338668	-0.366309	-0.326576
3585	0	0.0544678	0.135283	0.184289	0.12351	0.144419	0.105636	0.165243	0.146539	0.215011	-0.0684717	0.122084	0.0523467	0.0750087	0.0590682	0.0380965	-0.0697633	-0.0435568	0.0723107	0.180734	0.05865	0.137758	0.0429762	0	0.124205	0.182358	0.247305	0.207498	0.336266	0.271277	0.215017	0.0878893	0.199337	0	0.0997463	0.572198	0.285225	0.236996	0.302504	0.512734	0.666792	0.645881	-0.319983	0.965864	0.583531	0.52643	0.495848	0.624821	0.581332
4738	0	-0.0903897	0.103872	0.262976	0.700462	0.891453	0.948762	0.699205	0.505637	0.063248	0.442389	0.068119	0.133641	0.259746	0.447434	0.602477	0.683117	0.416314	0.105134	-0.202199	-0.270318	0.079425	-0.281624	0	-0.155912	-0.0877558	-0.116339	0.166105	0.276455	0.600567	0.662189	0.775955	0.051942	0	0.174468	0.509969	0.658632	0.723171	0.698826	0.88211	1.10171	1.41101	0.445371	0.965641	0.0987266	0.117098	0.347511	0.379991	0.461851
3335	0	0.103527	0.30813	0.526711	0.600195	0.652751	0.463994	0.329645	0.168092	-0.0518782	0.21997	-0.198287	-0.157999	-0.0758986	0.0939464	0.116571	0.0406029	-0.293338	-0.619838	-0.84586	-0.647573	-0.266781	-0.579078	0	0.0632387	0.185742	0.234478	0.285337	0.413862	0.559045	0.751196	0.815665	0.0166163	0	-0.0634077	-0.104392	-0.0986726	0.138299	0.368627	0.442109	0.406314	0.336279	-0.622113	0.958393	-0.116344	-0.312227	-0.253826	-0.283209	-0.117442
3294	0	-0.0377325	0.0955921	0.287503	0.739348	1.24608	1.89909	2.2737	2.5291	0.141981	2.38712	0.978635	0.940501	0.872819	0.865542	1.02222	1.20381	1.35709	1.05966	0.944031	-0.0346037	0.805346	0.138685	0	0.000401497	0.201408	0.400597	0.695762	1.02091	1.52064	2.19268	2.5637	0.31527	0	-0.0482655	-0.0199778	-0.215503	-0.236718	-0.323375	-0.111721	0.147615	0.460927	-0.493909	0.954836	-0.155971	-0.0972334	-0.138426	-0.125899	-0.189278
1086	0	0.176313	0.528938	0.874217	1.03584	0.970099	0.860654	0.758555	0.707505	-0.88925	1.59676	0.307564	0.289901	0.254574	0.159718	0.022996	-0.313469	-0.80781	-1.24262	-1.46003	-1.76759	-0.881427	-0.578601	0	0.193976	0.581928	1.02206	1.32041	1.59113	1.97603	2.30874	2.4751	0.299741	0	0.121356	0.364067	0.601584	0.712552	0.754781	0.85482	0.960054	1.01267	0.059925	0.952745	-0.472699	-0.447969	-0.398508	-0.158707	0.246704
2655	0	0.176363	0.56446	0.983697	1.27564	1.52196	1.68802	1.98597	2.09169	-0.0438244	2.13551	-0.100272	-0.0982197	-0.0658407	-0.00625267	0.0271164	0.0388606	0.103123	0.132288	0.170294	0.270566	-0.188874	0.359168	0	0.174311	0.530028	0.889678	1.14825	1.38283	1.48463	1.75341	1.82112	0.0447781	0	-0.0672655	-0.0251625	0.036866	0.299666	0.519876	0.830273	1.00285	1.08972	0.137314	0.952406	-0.114679	-0.217014	-0.0783221	-0.047769	0.218829
4717	0	0.109822	0.520727	0.982287	1.44374	1.68822	2.05994	2.36665	2.572	-0.00539305	2.57739	-0.499476	-0.473176	-0.338197	-0.213757	-0.0520058	0.00271972	0.1088	0.108562	0.157385	0.656861	-0.545139	0.702524	0	0.0835219	0.359448	0.696567	0.996271	1.18603	1.45166	1.75861	1.91513	0.0402694	0	-0.0358298	-0.0167285	0.0406681	0.169856	0.373839	0.539551	0.796813	0.866105	-0.0847205	0.950826	0.210229	0.137688	0.138118	0.136483	0.285644
4742	0	-0.0572172	-0.0483481	0.0347456	0.132458	0.327848	0.333147	0.291885	0.116985	-0.202959	0.319945	-0.176864	-0.201807	-0.10295	0.0607452	0.24384	0.363429	0.144462	-0.0810208	-0.382736	-0.205872	-0.101467	-0.281269	0	-0.032274	-0.122262	-0.202864	-0.288246	-0.212444	0.0118211	0.196042	0.322858	-0.278356	0	0.193488	0.549351	0.736055	0.757594	0.712888	0.885767	1.14837	1.45247	0.503744	0.948722	0.105647	0.140732	0.346303	0.41221	0.47508
4465	0	0.0482355	0.253977	0.275882	0.364032	0.303985	0.38235	0.15914	0.1083	0.0145433	0.093757	-0.306228	-0.289512	-0.0642174	0.103049	0.246878	0.259271	0.246082	0.26046	0.202763	0.508991	0.0353793	0.167384	0	0.0315199	0.0119669	-0.133394	-0.189074	-0.261514	-0.169959	-0.407548	-0.400691	-0.327064	0	-0.14927	-0.447809	-0.621819	-0.52203	-0.205841	0.0529495	0.187211	0.254342	-0.694375	0.948717	0.137236	0.192873	0.304148	0.375631	0.351684
4493	0	0.231445	0.666533	0.680332	0.688798	0.636531	0.702104	0.702073	0.754773	-0.932592	1.68736	0.0662795	0.217189	0.441028	0.308279	0.123411	0.0252763	-0.162519	-0.199692	-0.245597	-0.311876	-0.625353	0.379756	0	0.0805348	0.291785	0.438332	0.631667	0.677534	0.930903	0.968044	1.06665	-0.240959	0	0.168036	0.559397	0.820238	1.09993	1.14994	1.22213	1.1038	1.07725	0.128766	0.948482	-0.0079295	-0.0255808	0.172358	0.41649	0.736378
6103	0	-0.0952602	-0.11324	-0.0548448	0.124412	0.0390473	0.121553	-0.175261	-0.112221	-0.28192	0.169699	-0.124969	-0.229224	-0.285141	-0.231515	-0.112198	-0.0682723	-0.0674941	-0.0120705	-0.0030048	0.121964	0.177752	-0.180757	0	0.00899498	0.0469321	0.0517011	0.11164	-0.0176494	0.064078	-0.28816	-0.234185	-0.584641	0	-0.00988077	-0.0296423	-0.101707	-0.216194	-0.223183	-0.0802503	0.114986	0.212604	-0.734498	0.947102	0.200539	0.126309	-0.0221513	-0.180045	-0.273141
6104	0	-0.0755753	-0.0797949	-0.0120569	0.154394	0.134361	0.207524	-0.0558624	-0.0414383	-0.26128	0.219841	-0.137826	-0.203923	-0.237508	-0.173543	-0.0812183	-0.0319302	-0.0414917	0.0189152	0.0251101	0.162936	0.198392	-0.173282	0	-0.00947818	0.019888	0.0236603	0.0977872	0.0284656	0.11119	-0.212603	-0.204374	-0.597498	0	-0.00988077	-0.0296423	-0.101707	-0.216194	-0.223183	-0.0802503	0.114986	0.212604	-0.734498	0.947102	0.200539	0.126309	-0.0221513	-0.180045	-0.273141
3452	0	0.50415	1.35456	1.48237	1.44944	1.51295	1.4263	1.3667	1.23066	-1.17736	2.40802	-0.053298	0.328181	0.901795	0.734223	0.475614	0.334871	0.0892292	-0.152837	-0.312352	-0.259054	-1.26694	0.954585	0	0.122671	0.399467	0.694853	0.920525	1.12479	1.28377	1.46624	1.48972	0.0362821	0	0.572459	1.23118	2.21039	2.43205	2.43254	2.18876	2.02781	1.92831	0.981241	0.947074	0.55113	1.00995	1.42811	1.96959	2.03716
354	0	0.252539	0.602011	0.761216	0.743163	0.7583	0.693962	0.678644	0.621795	-0.2081	0.829895	0.159749	0.254891	0.429225	0.381329	0.296121	0.22524	0.115809	0.0546023	-0.0250149	-0.184764	-0.0964974	0.0714825	0	0.157397	0.332535	0.539636	0.606791	0.692809	0.737902	0.783791	0.806559	0.0481462	0	0.095329	0.557414	0.722856	1.09853	0.977344	1.15381	1.03707	1.19046	0.252282	0.938182	-0.226234	-0.165436	0.0794207	0.315248	0.605618
2872	0	0.0319598	-0.0179136	0.0194802	0.00800255	0.0791242	0.255731	0.505431	0.698738	0.0918669	0.606871	0.18756	0.173461	0.177082	0.157236	0.152031	0.134588	0.142197	0.219151	0.270611	0.0830515	0.134434	0.136177	0	0.0460585	-0.00743553	0.0498034	0.0435314	0.132096	0.301094	0.47384	0.615686	0.144992	0	-0.0100497	0.205565	0.232598	0.403432	0.448093	0.670094	0.979366	1.11055	0.176313	0.934236	0.745758	0.676461	0.692365	0.669156	0.682764
2801	0	-0.0606144	-0.0717374	0.120298	0.337255	0.555382	0.314313	-0.139778	-0.557528	0.0204029	-0.577931	-0.292801	-0.312169	-0.241071	-0.0241201	0.181266	0.234144	-0.117165	-0.646878	-1.03343	-0.740624	-0.179979	-0.853446	0	-0.0412467	-0.123467	-0.148383	-0.136811	0.028437	0.138677	0.2143	0.183096	-0.0924191	0	0.0355208	0.0542102	-0.0598978	-0.140952	-0.0980445	0.266113	0.510797	0.688353	-0.243308	0.931661	-0.204607	-0.269186	-0.287231	-0.403706	-0.420023
1095	0	0.129517	0.404564	0.623775	0.700529	0.605574	0.598734	0.530938	0.541985	0.0511515	0.490834	0.075119	0.102059	0.240681	0.378671	0.489747	0.297997	0.111415	-0.182034	-0.240815	-0.315934	-0.103893	-0.136922	0	0.102577	0.239002	0.320223	0.285901	0.382696	0.562438	0.788091	0.857919	0.230164	0	-0.0510616	0.0278652	0.0895103	0.341431	0.589781	0.813517	0.84567	0.833261	-0.0975858	0.930847	-0.256836	-0.286589	-0.184535	-0.171467	0.0566522
5584	0	-0.0461166	-0.0550379	0.179533	0.288186	0.357703	0.295599	0.621885	0.744919	0.0713021	0.673617	0.10278	0.105535	0.113614	0.0775679	0.0792349	0.0865693	0.154598	0.215045	0.266308	0.163528	0.204927	0.0613807	0	-0.0488717	-0.0658719	0.204746	0.311731	0.373914	0.243781	0.50962	0.581391	-0.030845	0	-0.0293808	-0.0881425	-0.148827	-0.182052	-0.127994	-0.014109	0.101698	0.159602	-0.769636	0.929238	-0.493949	-0.529987	-0.602064	-0.622882	-0.556404
5222	0	0.300834	1.07739	1.33025	1.58349	1.48298	1.57458	1.59953	1.72282	-0.297947	2.02077	0.306029	0.57657	1.065	1.13409	1.13147	0.858669	0.661336	0.279413	0.179779	-0.126249	0.216796	-0.037016	0	0.0302935	0.318425	0.502187	0.758046	0.930336	1.21927	1.62615	1.84907	-0.208713	0	0.165744	0.497234	0.914634	1.2522	1.4289	1.52457	1.53433	1.53921	0.610387	0.928821	0.258847	0.254961	0.24719	0.349881	0.566918
1743	0	0.204625	0.541425	0.810941	0.945848	1.05447	1.16012	1.35077	1.42458	-0.167031	1.59161	0.121294	0.14572	0.214509	0.265395	0.204156	0.16145	0.194875	0.32153	0.36288	0.241586	0.294702	0.0681776	0	0.180199	0.44821	0.66684	0.862987	1.01431	1.08654	1.15053	1.18299	-0.340439	0	0.0190682	0.0572047	0.120708	0.190509	0.354262	0.605668	0.831708	0.944728	0.018092	0.926636	-0.113681	0.00126967	0.231171	0.446393	0.531985
4209	0	0.178195	0.602656	0.897166	1.17063	1.13124	1.11834	0.890485	0.847071	-0.0873905	0.934462	0.0147765	0.14517	0.418878	0.436145	0.456829	0.349086	0.277768	0.142199	0.0659235	0.051147	-0.248861	0.314785	0	0.0478015	0.198555	0.475798	0.728576	0.796929	0.855344	0.763063	0.795924	0.176247	0	0.0673497	0.124675	0.123126	0.22737	0.422891	0.686719	0.652672	0.606067	-0.319428	0.925495	0.320421	0.245298	0.258923	0.254517	0.325226
4670	0	0.123851	0.333193	0.682856	0.831721	0.844082	0.721883	0.62685	0.547495	0.260591	0.286904	-0.443044	-0.337923	-0.212747	-0.0251399	0.0198534	-0.0810873	-0.267922	-0.412102	-0.508095	-0.0650505	-0.395299	-0.112796	0	0.0187297	0.102897	0.264952	0.368824	0.482125	0.546762	0.595908	0.612545	0.212846	0	-0.0290283	-0.134201	-0.0604413	0.008935	0.18805	0.372917	0.474195	0.519654	-0.403692	0.923346	0.449113	0.466454	0.532025	0.538362	0.57634
719	0	-0.0559276	-0.00723585	0.105211	0.31038	0.487482	0.594233	0.583606	0.517289	-0.110678	0.627966	-0.14123	-0.153245	-0.0614949	0.0609406	0.178644	0.252285	0.206627	0.087249	-0.0684747	0.072755	-0.153267	0.0847921	0	-0.0439122	-0.0869707	-0.0969595	-0.00949317	0.0939678	0.246376	0.355128	0.444534	-0.0986407	0	0.00505974	-0.0204903	-0.0396357	-0.0292572	0.0800114	0.310592	0.536822	0.706199	-0.21669	0.922889	-0.104496	-0.0854484	-0.0289614	0.0333967	0.0899584
3326	0	0.104415	0.403865	0.680509	0.860055	0.805783	0.512169	0.0433409	-0.285896	0.0334394	-0.319336	-0.0148141	0.05996	0.325846	0.398678	0.410719	0.1278	-0.0906441	-0.436682	-0.555018	-0.540204	0.0565069	-0.611525	0	0.0296406	0.063205	0.267017	0.434521	0.663169	0.587999	0.465209	0.254308	-0.0378816	0	0.0852668	0.0437388	0.220965	0.317577	0.471067	0.72822	0.645199	0.66296	-0.259013	0.921973	-0.01651	-0.0132483	0.0669507	0.187623	0.37965
1109	0	0.253692	0.761075	1.26453	1.51035	1.48054	1.43273	1.38885	1.36691	-1.45357	2.82048	-0.229422	-0.111505	0.12433	0.377572	0.530303	0.467277	0.289001	0.0933183	-0.00452299	0.224899	-1.84649	1.84197	0	0.135774	0.407324	0.657532	0.750625	0.783846	0.914308	1.06611	1.14201	0.163498	0	0.194093	0.582278	1.1153	1.59906	1.91844	2.12268	2.18208	2.21178	1.29022	0.921565	1.15792	1.07734	0.916185	0.948862	1.25595
2248	0	0.0626029	0.157227	0.139974	0.116817	0.00672263	0.0822066	0.0114168	0.0090506	-0.198639	0.20769	-0.18887	0.000683766	0.110682	0.0557921	-0.0759117	-0.18778	-0.112208	-0.0281805	0.0282538	0.217124	-0.230346	0.2586	0	-0.126951	-0.142325	-0.104688	0.00385891	0.00563239	0.00554401	-0.149273	-0.208073	-0.157163	0	-0.0715294	-0.20001	-0.116742	0.192429	0.452712	0.471718	0.231362	0.142558	-0.778736	0.921293	-1.13146	-0.957003	-0.687272	-0.52511	-0.276152
1163	0	-0.020769	0.0690839	0.1314	0.25441	0.302214	0.498397	0.56965	0.647654	-0.312071	0.959725	-0.232237	-0.19081	-0.111257	0.00936711	0.0325144	0.00336918	0.0115412	0.0382362	0.0454312	0.277668	-0.25799	0.303422	0	-0.0621955	-0.051896	-0.110204	-0.0103418	0.0666077	0.254618	0.299177	0.369986	-0.286318	0	0.112319	0.0476106	0.319147	0.352057	0.590186	0.585417	0.75083	0.725397	-0.195437	0.920834	0.316512	0.307044	0.482343	0.446788	0.553173
2481	0	0.215945	0.66582	0.977414	1.06266	0.745079	0.312579	-0.213975	-0.460351	0.20852	-0.668871	-0.0865624	0.0533661	0.31844	0.419476	0.322585	-0.0707524	-0.458956	-0.865025	-1.02867	-0.942108	-0.11254	-0.91613	0	0.0760166	0.260818	0.471375	0.653511	0.72927	0.684973	0.564488	0.481757	0.234498	0	-0.0205992	-0.0307884	0.0269206	0.0789572	0.312446	0.419774	0.334797	0.151632	-0.767268	0.918899	-0.444196	-0.445833	-0.362256	-0.316021	-0.164058
3246	0	-0.144574	-0.213364	-0.325942	-0.255698	-0.179079	-0.0448419	0.0919755	0.205193	0.0154932	0.1897	-0.0535667	-0.0134614	-0.00772703	0.00143513	-0.0220214	-0.0192394	-0.0143097	-0.012091	-0.0623836	-0.00881695	-0.138775	0.0763915	0	-0.184679	-0.259203	-0.380944	-0.287243	-0.213406	-0.0840989	0.0504998	0.21401	0.100702	0	0.0439643	0.082807	0.001404	-0.010522	-0.182078	-0.012183	0.00212499	0.190531	-0.72715	0.917681	-0.758616	-0.357575	-0.263126	-0.226767	-0.451472
3324	0	0.247846	0.689721	1.05026	1.2084	1.14924	0.833109	0.366939	0.0890262	-0.011998	0.101024	0.00985286	0.207489	0.513899	0.65607	0.610721	0.382072	0.0356323	-0.428182	-0.644484	-0.654336	0.023778	-0.668262	0	0.0502103	0.185675	0.404044	0.60753	0.77702	0.80733	0.804974	0.743363	-0.0259232	0	0.0589035	0.245089	0.464496	0.685848	0.935301	1.04275	0.988621	0.919635	0.00245249	0.917183	0.00821501	0.0829732	0.264105	0.50212	0.650609
1814	0	-0.043491	0.0818398	0.179375	0.388958	0.509274	0.600581	0.497202	0.345668	-0.566417	0.912084	-0.0272998	0.0131304	0.139338	0.142554	0.145771	0.186864	0.132219	-0.0476236	-0.262034	-0.234734	-0.101979	-0.160055	0	-0.0839211	-0.0847977	0.00952052	0.215887	0.29511	0.441063	0.517525	0.580402	-0.491738	0	0.0616123	0.196322	0.192102	0.243344	0.392862	0.578222	0.775217	0.825866	-0.0909483	0.916814	-0.0544673	-0.0366496	0.0560551	0.0848421	0.0846837
4520	0	-0.102513	-0.135365	-0.127349	-0.00544033	-0.00509493	-0.003725	-0.0351468	-0.0286923	-0.0325868	0.0038945	-0.00943709	0.00368874	0.0909369	0.119814	0.141683	0.146931	0.118517	0.0935517	0.0110855	0.0205226	0.224041	-0.212956	0	-0.115639	-0.235739	-0.2566	-0.156561	-0.161463	-0.13168	-0.138136	-0.0492149	-0.266065	0	0.0129958	0.0389874	0.111708	0.218163	0.303272	0.333301	0.316601	0.308251	-0.606112	0.914363	0.389057	0.328359	0.206963	0.142664	0.196159
4975	0	-0.0259297	-0.046147	-0.00715378	0.0376555	0.0820635	0.0180051	0.0107494	-0.0105052	0.0735855	-0.0840906	-0.120447	-0.186888	-0.20442	-0.209572	-0.0924657	-0.114724	-0.0876699	-0.100352	-0.0238609	0.0965862	-0.183638	0.159777	0	0.0405114	0.0378258	0.0819708	0.00967403	0.07634	-0.0147721	-0.00934531	-0.107091	0.136776	0	-0.0445769	-0.280347	-0.514684	-0.483732	-0.369318	-0.228467	-0.274134	-0.178853	-1.09208	0.913232	-0.103455	-0.273167	-0.296419	-0.327386	-0.409493
4491	0	0.150984	0.510364	0.863594	1.11555	1.09793	0.951974	0.754037	0.628366	-0.0615485	0.689914	0.385493	0.489539	0.618225	0.70131	0.685246	0.520532	0.292279	0.103255	0.036541	-0.348952	0.312361	-0.27582	0	0.0469373	0.277632	0.547777	0.815793	0.962892	1.04519	1.03627	0.977317	0.0115835	0	0.0731973	0.301906	0.381882	0.641572	0.668038	0.955792	0.825812	0.973416	0.06216	0.911256	0.160886	0.219732	0.238778	0.347075	0.497036
908	0	0.340945	0.845125	1.01521	0.988343	0.860497	0.776033	0.637969	0.61544	-0.424703	1.04014	-0.111558	0.206784	0.519324	0.493184	0.339154	0.212487	0.110053	-0.0996689	-0.155194	-0.0436359	-0.521962	0.366767	0	0.0226029	0.214243	0.410463	0.537631	0.536451	0.554422	0.62608	0.659076	-0.0142992	0	0.00494824	0.14323	0.485572	0.883568	1.03006	0.99378	0.674197	0.564159	-0.346755	0.910913	-0.168124	-0.171821	-0.197549	-0.0100936	0.139278
1334	0	0.118007	0.504247	0.761006	0.983018	0.815283	0.404187	-0.112522	-0.46486	0.107238	-0.572098	-0.0125922	0.0765276	0.346789	0.493413	0.591712	0.322847	-0.0240396	-0.393126	-0.545252	-0.53266	0.0841665	-0.629418	0	0.0288869	0.144867	0.255001	0.378714	0.479844	0.415635	0.268012	0.0677998	0.010479	0	0.0466353	0.152713	0.228404	0.460137	0.660319	1.00256	0.88662	0.858547	-0.0516825	0.91023	-0.0952545	-0.0592978	-0.0277495	-0.0158435	0.38609
5823	0	0.195227	0.522287	0.728636	0.763579	0.745016	0.447003	0.0882212	-0.161689	-0.359232	0.197543	-0.0326785	0.139878	0.249823	0.236565	-0.0080652	-0.0617987	-0.255947	-0.458967	-0.608375	-0.575697	-0.497675	-0.1107	0	0.0226712	0.239786	0.459392	0.738966	0.774136	0.670271	0.514509	0.414007	0.105764	0	0.112061	0.343567	0.501015	0.646721	0.721534	0.919212	0.727222	0.712586	-0.197219	0.909804	0.0687705	0.101295	0.196725	0.351587	0.559287
5824	0	0.195227	0.522287	0.728636	0.763579	0.745016	0.447003	0.0882212	-0.161689	-0.359232	0.197543	-0.0326785	0.139878	0.249823	0.236565	-0.0080652	-0.0617987	-0.255947	-0.458967	-0.608375	-0.575697	-0.497675	-0.1107	0	0.0226712	0.239786	0.459392	0.738966	0.774136	0.670271	0.514509	0.414007	0.105764	0	0.112061	0.343567	0.501015	0.646721	0.721534	0.919212	0.727222	0.712586	-0.197219	0.909804	0.0687705	0.101295	0.196725	0.351587	0.559287
3493	0	0.641491	1.73469	2.50463	2.79614	2.89916	2.86475	2.91442	2.87768	-0.255228	3.13291	-0.361547	-0.0717906	0.318653	0.465222	0.426895	0.414053	0.444334	0.438212	0.468144	0.82969	-0.521796	0.989939	0	0.351736	1.05449	1.67787	2.0077	2.12356	2.05887	2.11467	2.04799	-0.0949785	0	-0.241712	0.0166771	0.322897	1.03145	1.46724	1.86921	1.86595	1.83209	0.924942	0.907145	-0.00559855	-0.102358	0.215779	0.331066	0.996971
5219	0	0.250749	0.282002	0.386431	0.224309	0.222953	0.398108	0.522674	0.769322	0.470959	0.298362	0.062356	0.365473	0.455593	0.431584	0.346243	0.415084	0.429492	0.263867	0.119729	0.0573727	0.326518	-0.20679	0	-0.0523674	-0.111235	0.017203	-0.0595774	-0.129775	0.0309712	0.321164	0.711949	0.206797	0	0.13266	0.136414	0.302038	0.31445	0.535587	0.503702	0.602102	0.443583	-0.463541	0.907125	0.376616	0.184711	0.255669	0.0891842	0.100185
3751	0	0.296127	1.08743	1.66814	2.17156	2.27197	2.45502	2.44072	2.47899	0.090156	2.38884	-0.275716	-0.110988	0.373569	0.66271	0.979251	1.00442	1.01435	0.782552	0.706775	0.982491	-0.104052	0.810827	0	0.1314	0.438146	0.729717	0.916598	0.991833	1.16496	1.38245	1.4965	-0.0815075	0	-0.0495908	0.00784719	0.0978142	0.389592	0.643917	1.0274	1.12412	1.20332	0.297263	0.906053	0.588159	0.631984	0.863581	0.902813	1.10185
4954	0	0.00197918	0.090271	0.0862389	0.154101	0.128831	0.299648	0.426634	0.5648	0.0661869	0.498613	-0.142967	-0.203566	-0.216716	-0.285831	-0.242192	-0.280133	-0.192956	-0.12904	-0.0408611	0.102105	-0.199297	0.158435	0	0.0625785	0.16402	0.229103	0.253327	0.265997	0.349638	0.412707	0.462695	0.122517	0	-0.0135561	-0.0221551	0.0131875	0.0302337	0.0287654	0.0920786	0.239248	0.267485	-0.638281	0.905766	-0.266101	-0.351976	-0.336351	-0.272941	-0.174265
4749	0	0.0552258	0.320547	0.59625	0.912177	1.08626	1.03181	0.736761	0.510752	-0.0615045	0.572257	-0.0479845	0.115539	0.345669	0.572242	0.662634	0.672919	0.344	-0.158745	-0.524279	-0.476294	0.0159295	-0.540208	0	-0.108298	-0.0731062	-0.0239772	0.201559	0.365359	0.639822	0.847521	0.987047	-0.125419	0	-0.00837515	0.0483715	0.0819679	0.211428	0.444232	0.713285	0.882776	0.97958	0.0756636	0.903916	-0.183204	-0.23306	-0.226399	-0.197869	0.0243039
894	0	-0.160846	-0.353132	-0.669938	-0.769985	-0.720834	-0.760462	-0.717207	-0.701665	0.514669	-1.21633	-0.123976	-0.247879	-0.264779	-0.531283	-0.55282	-0.590556	-0.61113	-0.610093	-0.584772	-0.460796	0.262551	-0.847324	0	-0.0369437	-0.212329	-0.262631	-0.341141	-0.254255	-0.273308	-0.23109	-0.240869	0.128141	0	0.0956147	0.286844	0.586313	0.898406	1.18817	1.44297	1.58953	1.66281	0.759702	0.903105	0.757796	0.914872	1.22902	1.45391	1.43247
1886	0	0.0758029	0.344525	0.641947	0.904337	0.926932	0.930184	0.759898	0.708271	-0.0587605	0.767032	0.0240105	0.0568008	0.233481	0.428689	0.598502	0.675864	0.767472	0.758946	0.783306	0.759296	-0.0254195	0.808726	0	0.0430126	0.135054	0.237269	0.329845	0.275078	0.186722	0.0249626	-0.0510244	-0.00933045	0	0.0490749	0.274575	0.255385	0.460849	0.730855	1.03664	1.32139	1.46027	0.557757	0.90251	1.26302	1.33165	1.43609	1.46848	1.42656
1852	0	0.0950364	0.503351	0.882839	1.16475	0.983534	0.565267	-0.0264824	-0.34621	0.0617098	-0.40792	0.015356	0.0484143	0.253452	0.394925	0.448858	0.0829666	-0.225182	-0.706993	-0.826959	-0.842315	-0.113032	-0.713928	0	0.0619781	0.265254	0.50327	0.731249	0.915923	0.805805	0.695867	0.496105	0.190097	0	-0.0885344	-0.114583	-0.117825	0.0832639	0.252976	0.554746	0.437543	0.464721	-0.437412	0.902133	-0.678181	-0.71642	-0.584714	-0.442015	-0.103298
3828	0	0.202725	0.567849	0.846002	1.03785	1.28778	1.66301	2.03444	2.22253	-0.117319	2.33985	0.603001	0.725921	0.962669	1.06943	1.13758	1.14532	1.28555	1.43711	1.55669	0.953686	0.317953	1.23873	0	0.079805	0.208181	0.379572	0.503267	0.745456	0.980469	1.20033	1.26885	0.16773	0	0.0760882	0.228265	0.447724	0.658379	0.791325	0.855369	0.85213	0.85051	-0.0501499	0.90066	1.39283	1.42358	1.48507	1.55219	1.5942
260	0	0.2291	0.545324	0.665355	0.587956	0.636523	0.598162	0.772178	0.780861	-0.589034	1.36989	0.105231	0.246041	0.489632	0.363033	0.194728	0.0911839	-0.0246131	0.0501405	0.0129742	-0.092257	0.0043332	0.008641	0	0.0882911	0.160923	0.407553	0.498459	0.65057	0.728006	0.827269	0.873118	-0.488136	0	0.0716447	0.537913	0.734998	1.21291	1.20989	1.309	1.11185	1.15983	0.263614	0.896218	0.0469435	0.10528	0.405022	0.537682	0.689894
261	0	0.237156	0.548591	0.669745	0.581896	0.633217	0.593733	0.767998	0.77405	-0.596217	1.37027	0.0949067	0.233114	0.4788	0.350644	0.185988	0.0887832	-0.0254571	0.0529455	0.0112647	-0.083642	-0.00284982	0.0141145	0	0.0989486	0.164697	0.414008	0.490814	0.63934	0.714096	0.809959	0.857692	-0.49846	0	0.0716447	0.537913	0.734998	1.21291	1.20989	1.309	1.11185	1.15983	0.263614	0.896218	0.0469435	0.10528	0.405022	0.537682	0.689894
2572	0	0.161978	0.70087	0.952327	1.13782	1.03252	0.746913	0.457307	0.233401	-0.354099	0.587501	0.00937927	0.189647	0.525266	0.565134	0.408584	0.100248	-0.219908	-0.476438	-0.591408	-0.600787	-0.336114	-0.255294	0	-0.0182906	0.184983	0.396573	0.738618	0.941653	0.9762	0.943125	0.834189	-0.00860572	0	0.111304	0.519197	0.664121	0.991964	1.07002	1.29749	1.18367	1.24224	0.346582	0.895659	0.106513	0.0987659	0.384877	0.481452	0.824657
1179	0	0.133415	0.400244	0.703097	0.908559	0.800441	0.476134	0.115804	-0.0643616	-0.307486	0.243124	-0.314036	-0.266447	-0.171268	-0.0824865	-0.0476894	-0.21612	-0.533792	-0.845069	-1.00071	-0.686672	-0.394435	-0.606273	0	0.0858256	0.257477	0.471548	0.642213	0.702525	0.695891	0.646837	0.62231	-0.227087	0	-0.10866	-0.325981	-0.417512	-0.274594	0.0616316	0.356716	0.526011	0.610659	-0.282147	0.892806	-0.402692	-0.553266	-0.854414	-0.980271	-0.780262
5577	0	-0.0207493	-0.0564583	0.0584432	0.131564	0.173323	0.217388	0.358008	0.445062	0.0845198	0.360542	0.180977	0.141601	0.15519	0.0939479	0.115459	0.112581	0.20105	0.277194	0.331023	0.150046	0.226591	0.104432	0	0.0186266	-0.0306713	0.145472	0.197082	0.241719	0.197315	0.26179	0.295016	0.038906	0	-0.0712398	0.0853028	-0.044662	0.0716233	-0.00342067	0.179745	0.270415	0.444853	-0.44668	0.891533	-0.0448	-0.152186	-0.308391	-0.234454	-0.138692
2700	0	0.257267	0.719638	1.29955	1.63218	1.93365	2.00837	2.14638	2.11352	-0.0446265	2.15815	-0.0325215	0.195889	0.556247	0.892249	1.03446	1.07616	1.00676	0.890537	0.813788	0.846309	-0.184813	0.9986	0	0.0288565	0.130869	0.374784	0.565201	0.824964	0.969085	1.22332	1.26721	0.107665	0	-0.0394223	-0.169095	-0.0519786	0.126192	0.385245	0.656661	0.7164	0.748121	-0.142723	0.890844	0.460365	0.464796	0.502676	0.519496	0.610368
4217	0	0.236579	0.511908	0.460593	0.299306	0.202237	0.152546	0.14133	0.138438	-0.529645	0.668083	0.110809	0.257164	0.433479	0.336197	0.210818	0.182269	0.14334	0.205685	0.225684	0.114875	-0.339353	0.565037	0	0.0902237	0.189238	0.235205	0.199297	0.130777	0.120014	0.0464546	0.0235633	-0.079483	0	0.184058	0.409618	0.794073	0.951847	1.00864	0.974722	0.823111	0.794603	-0.0951065	0.889709	-0.052881	0.106556	0.22693	0.587555	0.768384
5545	0	0.157145	0.53395	0.898273	1.21003	1.39768	1.57943	1.78168	1.8862	0.0350216	1.85118	0.0303859	0.0561856	0.175517	0.181907	0.185558	0.112094	0.143498	0.175563	0.210399	0.180014	0.0755337	0.134866	0	0.131345	0.388819	0.746752	1.05486	1.31597	1.46632	1.6365	1.70619	-0.0101262	0	-0.128737	-0.186241	-0.219701	0.0993948	0.235667	0.603031	0.633633	0.733817	-0.155425	0.889242	-0.182884	-0.198581	-0.0704805	-0.0875055	0.0116686
438	0	0.143336	0.73657	1.00129	1.45002	1.51852	1.61602	1.40151	1.37259	-0.566427	1.93902	0.196161	0.363262	0.59587	0.628021	0.676222	0.604425	0.422427	-0.100071	-0.305643	-0.501804	-0.125067	-0.180576	0	-0.023765	0.336861	0.569429	0.969957	1.11026	1.38975	1.69774	1.8744	-0.245199	0	0.127128	0.292352	0.636274	0.713684	0.508814	0.651182	0.638367	1.01405	0.125152	0.888902	0.037075	0.201554	0.413992	0.661482	0.79183
439	0	0.0940163	0.27488	0.522379	0.774551	0.983999	1.3271	1.42937	1.55992	-0.343968	1.90389	0.151905	0.242036	0.311495	0.460569	0.551672	0.626586	0.660596	0.519629	0.456629	0.304724	0.104823	0.351806	0	0.00388522	0.11529	0.213715	0.374783	0.509318	0.81841	1.06165	1.25519	-0.296887	0	0.127128	0.292352	0.636274	0.713684	0.508814	0.651182	0.638367	1.01405	0.125152	0.888902	0.037075	0.201554	0.413992	0.661482	0.79183
4215	0	0.246103	0.546682	0.456835	0.291131	0.188528	0.119962	0.0685458	0.0606095	-0.694897	0.755507	0.13379	0.321606	0.454084	0.302634	0.106185	0.0980146	0.0910339	0.135297	0.183983	0.050193	-0.354453	0.538435	0	0.058287	0.226387	0.287992	0.318736	0.224303	0.162718	0.0670389	0.0104166	-0.206655	0	0.191254	0.476628	0.935736	1.13116	1.17391	1.07762	0.903477	0.885637	-0.00299799	0.888635	-0.00435847	0.134072	0.285165	0.662049	0.888157
1601	0	-0.000680447	0.156533	0.470248	0.748779	0.785647	0.633644	0.365928	0.195683	-0.0644853	0.260168	0.102935	0.0966572	0.131564	0.336986	0.453174	0.485507	0.195863	-0.0565013	-0.278821	-0.381756	-0.138568	-0.140253	0	0.00559717	0.127903	0.236197	0.39854	0.403074	0.540717	0.525365	0.577439	0.177018	0	-0.000165552	0.161225	0.223734	0.366425	0.478731	0.549047	0.713722	0.776813	-0.111308	0.888121	-0.0109342	0.008193	0.0156703	-0.00373533	0.0587739
513	0	0.0369501	0.0858818	0.136773	0.167379	0.210295	0.284629	0.338183	0.34675	0.119525	0.227226	0.0314131	-0.0230411	-0.0824722	-0.053855	0.0186809	0.0494324	0.126952	0.189193	0.277802	0.246388	0.0850859	0.192716	0	0.0914043	0.199767	0.222041	0.180111	0.192276	0.18909	0.180403	0.100362	0.0658521	0	-0.050776	-0.152328	-0.212565	-0.180712	0.0113984	0.271676	0.490639	0.60012	-0.28691	0.88703	-0.491418	-0.420112	-0.2775	-0.109728	0.0118978
893	0	0.244714	0.662146	1.01946	1.18501	1.1926	1.19976	1.14803	1.1248	-0.218419	1.34322	-0.253821	-0.0335639	0.317889	0.619403	0.719569	0.702665	0.707284	0.696959	0.719212	0.973033	-0.383104	1.10232	0	0.0244564	0.0904364	0.146233	0.211617	0.236111	0.238656	0.197248	0.151766	-0.089136	0	-0.0975652	0.0906275	0.164276	0.542909	0.741883	0.982766	1.006	1.07097	0.184643	0.886327	1.09668	1.06151	1.1138	1.12276	1.138
5696	0	-0.0760432	0.103576	0.571436	0.999485	1.2203	1.06343	0.698913	0.368286	0.717536	-0.34925	0.595831	0.565885	0.531513	0.746052	0.797273	0.858281	0.641814	0.446891	0.204684	-0.391146	0.114172	0.090513	0	-0.0460977	0.167894	0.421214	0.798043	0.957846	1.01744	0.847854	0.759432	1.1992	0	0.0122362	0.0843689	0.0499432	0.073212	0.17816	0.502789	0.756833	0.941701	0.0577805	0.883921	0.107448	0.0749368	0.0296352	0.0415565	-0.0861992
6282	0	-0.0184548	0.10113	0.26121	0.460991	0.649737	0.81317	1.12999	1.27329	-0.208669	1.48196	0.86682	0.83712	0.837593	0.917895	1.05578	1.19817	1.38205	1.50819	1.61581	0.748986	0.841967	0.773839	0	0.0112457	0.130358	0.210135	0.272036	0.318391	0.297941	0.488613	0.5243	-0.183816	0	0.0224245	0.0573515	0.0757332	0.170727	0.305131	0.532609	0.664689	0.760544	-0.121579	0.882124	1.02881	0.983442	0.972651	0.991029	1.07918
27	0	-0.0305715	-0.0917145	-0.0672075	0.073521	0.247437	0.338319	0.343552	0.346168	-0.716675	1.06284	-0.633451	-0.636684	-0.64315	-0.519503	-0.262511	-0.0458477	-0.0028605	-0.0899862	-0.133549	0.499902	-0.542529	0.40898	0	-0.0273385	-0.0820155	-0.181155	-0.297419	-0.340166	-0.292271	-0.199913	-0.153734	-0.807597	0	-0.087259	-0.261777	-0.42057	-0.476378	-0.319965	-0.0543145	0.19561	0.320573	-0.555425	0.875998	-0.316706	-0.310911	-0.299322	-0.184353	0.028201
1667	0	0.0584054	0.214674	0.364926	0.507787	0.588565	0.66227	0.639178	0.592996	-0.11298	0.705975	-0.0486955	0.000394128	0.0103241	0.0281201	0.0372331	0.0564881	0.209316	0.154663	0.189401	0.238097	0.0578467	0.131555	0	0.00931584	0.155654	0.288111	0.421859	0.483382	0.404258	0.43582	0.354899	-0.219522	0	0.00854393	-0.0106222	-0.00221531	0.0733357	0.246206	0.428963	0.600837	0.692786	-0.182669	0.875455	0.00337646	-0.0471144	-0.0265289	-0.0532629	-0.00357533
4865	0	0.00898352	0.11146	0.0944102	0.201559	0.232256	0.342744	0.442296	0.541004	0.0145715	0.526433	0.334404	0.399456	0.452491	0.518986	0.589558	0.627658	0.831001	0.846756	1.00362	0.669217	0.379989	0.623633	0	-0.0560685	-0.00662708	-0.0901712	-0.0535949	-0.060998	-0.153853	-0.0700548	-0.128213	-0.0310128	0	0.00616082	0.0184825	0.152538	0.402168	0.676227	0.859141	0.920321	0.95091	0.0779019	0.873009	-0.396379	-0.405652	-0.424198	-0.350982	-0.176731
5366	0	0.0634106	0.302997	0.673065	0.991618	0.992546	0.683047	0.156058	-0.177983	0.0358944	-0.213877	-0.209199	-0.135331	0.007078	0.240052	0.327382	0.193789	-0.191656	-0.574283	-0.789978	-0.580778	-0.22039	-0.569588	0	-0.0104576	0.0867199	0.223814	0.455037	0.589557	0.665504	0.521142	0.402796	0.0470854	0	-0.044848	-0.134544	-0.236168	-0.304871	-0.186872	0.0849075	0.368615	0.510469	-0.362056	0.872525	-0.318942	-0.281933	-0.207916	-0.0924809	0.0273642
6094	0	0.0417292	0.214787	0.397393	0.631649	0.712282	0.890948	1.02135	1.15107	5.14984e-05	1.15102	0.316382	0.337833	0.401098	0.425624	0.50652	0.572504	0.707995	0.793908	0.861109	0.544728	0.271291	0.589818	0	0.0202782	0.13007	0.288151	0.44151	0.456159	0.499335	0.543826	0.606346	0.0451415	0	-0.0496296	-0.128658	-0.148177	-0.0867273	0.121909	0.301316	0.402462	0.375447	-0.497058	0.872505	0.507015	0.496247	0.593204	0.677197	0.708747
4494	0	0.0802842	0.226322	0.307211	0.363739	0.428221	0.530726	0.734825	0.824682	-0.376897	1.20158	0.50038	0.554968	0.519964	0.424615	0.292446	0.246023	0.260182	0.367822	0.473938	-0.0264415	0.381979	0.0919591	0	0.0256959	0.206738	0.382976	0.571673	0.682577	0.770923	0.867383	0.851124	-0.258497	0	-0.05381	0.0680401	0.0770054	0.410273	0.438123	0.796887	0.640783	0.773941	-0.098128	0.872069	-0.146495	-0.0857513	0.0313556	0.203742	0.400837
4490	0	0.147072	0.439957	0.757503	0.908378	0.831831	0.527647	0.165018	-0.0325992	-0.0743065	0.0417074	-0.0836289	0.0741552	0.359548	0.432084	0.380274	0.126989	-0.114798	-0.426232	-0.53318	-0.449551	-0.0522386	-0.480942	0	-0.010712	-0.00321932	0.24179	0.444475	0.621213	0.558817	0.50762	0.416952	-0.105697	0	0.0856139	0.256842	0.493073	0.708692	0.889854	1.05717	1.15948	1.21063	0.338696	0.871938	-0.016259	0.0894583	0.300893	0.513277	0.620895
451	0	0.133618	0.449317	0.563031	0.693585	0.751561	0.941175	1.02798	1.1071	-0.260497	1.3676	0.093262	0.247164	0.583859	0.697116	0.749613	0.719667	0.622241	0.518112	0.425832	0.33257	-0.145013	0.570845	0	-0.0202846	-0.0412803	-0.0408229	0.037234	0.125157	0.412196	0.603132	0.774534	-0.022222	0	0.10814	0.234229	0.317511	0.392647	0.498093	0.672616	0.857865	0.929892	0.058073	0.871819	0.938306	0.921891	1.02162	0.989364	1.07869
6196	0	0.304936	0.892625	1.13297	1.24557	1.26768	1.30318	1.27166	1.26149	-0.372929	1.63442	-0.077345	0.174989	0.472168	0.395342	0.150989	0.00748602	-0.140511	-0.165534	-0.276895	-0.199551	-0.360318	0.0834225	0	0.0526017	0.343112	0.660288	1.01723	1.18285	1.36634	1.35985	1.46104	-0.089956	0	0.312285	0.633507	1.11657	1.32305	1.48804	1.5942	1.66482	1.7201	0.848375	0.871728	0.319044	0.5363	0.558311	0.649583	0.809024
1393	0	0.0399295	0.237684	0.385838	0.694091	0.514746	0.538412	0.194011	0.18793	0.186438	0.0014917	0.158485	0.182826	0.272933	0.358541	0.364519	0.264826	-0.0579865	-0.0855486	-0.243177	-0.401661	0.0863078	-0.329484	0	0.0155884	0.123235	0.185782	0.488056	0.408405	0.754883	0.438044	0.589591	0.258615	0	0.0874823	0.055867	0.053998	0.109222	0.250889	0.511834	0.534402	0.59881	-0.268608	0.867418	0.00782502	-0.0418497	-0.050781	-0.204629	-0.17145
1648	0	0.0485309	0.216122	0.290951	0.305133	0.179546	0.0498266	0.0341419	0.0249768	-0.0100594	0.0350362	-0.0720289	-0.0463551	0.0160726	-0.0242818	-0.087652	-0.145289	-0.15214	-0.118696	-0.0758929	-0.00386395	-0.119945	0.0440526	0	0.0228571	0.128021	0.243204	0.320757	0.252805	0.129937	0.0808093	0.0288408	0.0378571	0	0.0359826	0.138687	-0.242831	-0.229308	-0.090895	0.438784	0.4674	0.450208	-0.416999	0.867208	0.0072575	-0.215873	-0.306293	-0.384989	-0.344311
130	0	-0.0299502	0.0192872	-0.102458	-0.203077	-0.301442	-0.261147	-0.224062	-0.213552	-0.193582	-0.0199698	-0.272436	-0.299109	-0.364513	-0.426742	-0.384799	-0.375356	-0.309849	-0.356932	-0.34462	-0.0721841	-0.568855	0.224235	0	-0.00327685	0.111365	0.0518479	-0.0907134	-0.198521	-0.223734	-0.139565	-0.141368	0.102837	0	0.0195164	0.0774781	0.0539973	0.0559777	0.0560237	-0.0235398	-0.0317675	-0.116363	-0.979587	0.863224	0.121675	0.0788853	0.0248826	-0.132288	-0.234141
6299	0	-0.00723155	-0.0721267	-0.16329	-0.308131	-0.348657	-0.436873	-0.411781	-0.452744	-0.0182853	-0.434458	0.132644	0.0893674	0.0565137	0.00508362	-0.0220894	-0.054832	-0.0894736	-0.114143	-0.165966	-0.29861	0.0505834	-0.21655	0	0.0360447	0.00400323	-0.0357301	-0.153398	-0.161181	-0.214756	-0.164994	-0.154134	0.063775	0	-0.0921536	-0.453528	-0.448978	-0.455934	-0.193884	-0.3043	-0.342355	-0.464147	-1.32645	0.862302	-0.764594	-0.723424	-0.610786	-0.570292	-0.799721
6300	0	-0.00723155	-0.0721267	-0.16329	-0.308131	-0.348657	-0.436873	-0.411781	-0.452744	-0.0182853	-0.434458	0.132644	0.0893674	0.0565137	0.00508362	-0.0220894	-0.054832	-0.0894736	-0.114143	-0.165966	-0.29861	0.0505834	-0.21655	0	0.0360447	0.00400323	-0.0357301	-0.153398	-0.161181	-0.214756	-0.164994	-0.154134	0.063775	0	-0.0921536	-0.453528	-0.448978	-0.455934	-0.193884	-0.3043	-0.342355	-0.464147	-1.32645	0.862302	-0.764594	-0.723424	-0.610786	-0.570292	-0.799721
4006	0	0.101419	0.346027	0.452432	0.570147	0.696746	0.757762	0.82239	0.813659	-0.399444	1.2131	-0.344184	-0.233049	0.0716168	0.24846	0.374508	0.395543	0.420851	0.396829	0.391956	0.736139	-0.679354	1.07131	0	-0.00971612	-0.0697733	-0.140212	-0.148544	-0.0429813	-0.00727272	0.0813774	0.0775203	-0.0642735	0	0.0406969	0.428452	0.543951	0.821113	0.857108	0.963472	0.99197	1.04933	0.187392	0.86194	1.06431	1.06038	1.12111	1.1838	1.27754
3830	0	0.128348	0.343908	0.496891	0.574365	0.667462	0.79314	0.953705	1.01892	-0.10405	1.12297	0.30084	0.351207	0.519284	0.572642	0.623412	0.605705	0.620376	0.680015	0.706896	0.406056	0.111585	0.595311	0	0.0779805	0.125463	0.225088	0.251793	0.362596	0.473603	0.57453	0.61286	0.0852045	0	0.0214437	0.0473147	0.141628	0.289949	0.472795	0.68811	0.754368	0.799803	-0.0616609	0.861464	0.633705	0.681218	0.771126	0.92974	1.11941
5913	0	0.0178206	0.357351	0.838287	1.28882	1.27959	0.866691	0.327387	-0.0294829	-0.0603814	0.0308985	-0.0110547	0.000100289	0.257734	0.583687	0.725854	0.493567	0.0452692	-0.279608	-0.482328	-0.471273	-0.152258	-0.33007	0	0.00666564	0.0885629	0.243545	0.551908	0.774967	0.810367	0.59594	0.44179	0.0808223	0	0.0613454	0.16728	0.159031	0.184311	0.343038	0.792306	0.94478	1.01441	0.15326	0.861151	-0.157982	-0.159257	-0.178388	-0.165436	-0.18673
1025	0	-0.0204498	-0.111992	-0.150441	-0.251541	-0.314943	-0.398337	-0.328767	-0.273353	0.0709465	-0.344299	-0.0884467	-0.154533	-0.127737	-0.266764	-0.228445	-0.377139	-0.311248	-0.304181	-0.170397	-0.08195	-0.289665	0.119268	0	0.0456365	-0.0727017	0.0278771	-0.111543	-0.0262514	-0.175536	-0.113033	-0.191403	0.272164	0	0.00449912	0.106662	0.284778	0.252305	0.063071	0.095715	0.153045	0.283441	-0.576859	0.8603	-0.335167	-0.138379	-0.117162	0.236369	0.214412
1026	0	0.00436896	-0.0577074	-0.0446963	-0.128105	-0.215427	-0.221666	-0.163689	-0.0663003	0.125127	-0.191427	0.00295719	-0.0716146	-0.0243038	-0.163201	-0.149336	-0.324394	-0.262482	-0.224914	-0.0919003	-0.0948574	-0.0844313	-0.00746892	0	0.0789407	-0.0304464	0.121462	0.0241882	0.111924	0.043773	0.0641828	0.0285571	0.212515	0	0.00449912	0.106662	0.284778	0.252305	0.063071	0.095715	0.153045	0.283441	-0.576859	0.8603	-0.335167	-0.138379	-0.117162	0.236369	0.214412
5911	0	0.0170496	0.370666	0.858706	1.30859	1.29475	0.865854	0.310306	-0.0662255	-0.0488448	-0.0173807	-0.00476741	-0.0043254	0.257009	0.572099	0.716151	0.485599	0.0307795	-0.30713	-0.521214	-0.516446	-0.117713	-0.4035	0	0.0166076	0.10889	0.281839	0.587667	0.804383	0.830307	0.612668	0.450221	0.064101	0	0.0661865	0.27407	0.327893	0.399306	0.536993	0.92419	1.07577	1.16599	0.306184	0.859804	-0.166359	-0.173142	-0.0847389	-0.0636812	-0.0257015
359	0	0.252467	0.599774	0.758835	0.734206	0.751509	0.683154	0.674411	0.615554	-0.209123	0.824677	0.159317	0.254531	0.430678	0.382926	0.301339	0.228645	0.120591	0.0557636	-0.0231649	-0.182482	-0.0841424	0.0609775	0	0.157253	0.328413	0.535226	0.592185	0.682181	0.72188	0.777965	0.798036	0.0343362	0	0.0635958	0.305331	0.518021	0.815254	0.73347	0.862686	0.693426	0.781163	-0.0782425	0.859406	-0.403264	-0.310945	-0.168418	0.0619825	0.269667
4007	0	0.0242333	0.105382	0.194011	0.245743	0.309265	0.226856	0.271852	0.229655	-0.0883592	0.318014	-0.17201	-0.18113	-0.186113	-0.189643	-0.245449	-0.24889	-0.251894	-0.180768	-0.130497	0.0415135	-0.324916	0.194419	0	0.0333526	0.119484	0.211645	0.319182	0.386145	0.306739	0.280609	0.188142	0.0645468	0	0.0530591	0.159177	0.265366	0.318565	0.339358	0.380734	0.42204	0.442692	-0.415258	0.85795	0.632246	0.591771	0.510821	0.444874	0.434406
3893	0	0.18308	0.653476	0.939326	1.18186	1.32369	1.26499	1.1024	0.90212	0.251614	0.650506	0.300177	0.358899	0.544161	0.583634	0.623108	0.482039	0.337733	0.135917	0.04298	-0.257197	0.171799	-0.128819	0	0.124357	0.409492	0.655869	0.858928	1.14183	1.22743	1.26666	1.15932	0.379992	0	0.00657734	0.0507997	0.250099	0.40578	0.558927	0.673103	0.828705	0.90622	0.048539	0.857682	-0.0740175	-0.019487	0.081213	0.147803	0.348691
3894	0	0.233513	0.823496	1.11725	1.38662	1.45925	1.44586	1.21112	1.0419	0.157145	0.884751	0.370376	0.542673	0.793873	0.809428	0.76274	0.520728	0.401606	0.175281	0.142525	-0.22785	0.212855	-0.07033	0	0.0612153	0.399998	0.678197	0.994254	1.3089	1.41462	1.40622	1.26975	0.314666	0	0.00657734	0.0507997	0.250099	0.40578	0.558927	0.673103	0.828705	0.90622	0.048539	0.857682	-0.0740175	-0.019487	0.081213	0.147803	0.348691
5908	0	0.0208241	0.398183	0.943215	1.39861	1.42204	0.915753	0.262157	-0.224498	-0.0529087	-0.17159	-0.0229961	-0.042289	0.25129	0.565063	0.729606	0.50079	0.0140481	-0.429095	-0.711558	-0.688562	-0.0799038	-0.631655	0	0.040117	0.123896	0.355156	0.646011	0.89825	0.878709	0.668255	0.464064	0.00399885	0	0.0623225	0.331816	0.435575	0.541658	0.679217	1.01648	1.16395	1.25225	0.398599	0.853655	-0.181902	-0.170581	-0.0102058	0.0394445	0.0953062
3829	0	0.0335873	0.0771533	0.273917	0.356872	0.549979	0.740351	0.99492	1.10372	-0.603201	1.70692	0.284739	0.258866	0.271994	0.285122	0.399124	0.382492	0.557677	0.578293	0.726352	0.441613	0.21872	0.507632	0	0.0594596	0.0898979	0.273534	0.242487	0.452226	0.467413	0.701365	0.662104	-0.537183	0	-0.0291741	0.122026	0.126839	0.386735	0.498231	0.797437	0.842725	0.945766	0.0930975	0.852669	0.799561	0.828112	0.889512	1.07471	1.28732
3727	0	0.207644	0.568608	0.852064	0.992295	0.933021	0.722871	0.412218	0.217746	-0.528463	0.746209	-0.0204067	0.184909	0.493151	0.528929	0.403417	0.146572	-0.352279	-0.644543	-0.891924	-0.871517	-0.284188	-0.607736	0	0.00232844	0.0550501	0.302728	0.568472	0.766042	1.05474	1.03635	1.08926	-0.264681	0	-0.0491055	0.149074	0.261642	0.573716	0.736567	0.944193	0.895612	0.84508	-0.0074935	0.852574	-0.228611	-0.215156	-0.115836	-0.0164002	0.399574
2573	0	0.170289	0.785185	1.04767	1.30674	1.14241	0.858181	0.489601	0.262457	-0.31008	0.572536	0.00918502	0.194243	0.598776	0.652187	0.531763	0.160022	-0.184124	-0.497517	-0.630631	-0.639816	-0.191988	-0.438643	0	-0.0147683	0.195594	0.404671	0.784166	0.991568	1.05149	0.996304	0.902272	-0.108907	0	0.0881055	0.476462	0.602933	0.944207	0.987443	1.23336	1.09082	1.16984	0.317276	0.852564	0.0317735	0.0308902	0.347291	0.462319	0.813804
2574	0	0.17192	0.698848	0.975522	1.17729	1.03464	0.770075	0.443248	0.254847	-0.233162	0.488009	0.06954	0.227105	0.533619	0.597689	0.471451	0.143511	-0.146041	-0.370123	-0.454869	-0.524409	-0.0378805	-0.416988	0	0.0143553	0.234769	0.447374	0.775377	0.960668	0.985657	0.882911	0.779256	-0.125741	0	0.0881055	0.476462	0.602933	0.944207	0.987443	1.23336	1.09082	1.16984	0.317276	0.852564	0.0317735	0.0308902	0.347291	0.462319	0.813804
5183	0	-0.0475385	-0.136116	-0.25131	-0.410581	-0.502417	-0.611369	-0.630097	-0.709421	0.189147	-0.898568	0.110366	0.0743599	0.0621943	-0.00404859	-0.0785426	-0.126432	-0.245922	-0.228525	-0.325265	-0.435632	0.339396	-0.664661	0	-0.011532	-0.0879437	-0.136895	-0.221672	-0.265619	-0.25508	-0.291206	-0.273789	-0.0398826	0	0.127317	-0.16636	-0.0956918	-0.167232	-0.0427998	0.296442	0.0668032	0.199046	-0.652709	0.851755	-0.737089	-0.583398	-0.572053	-0.469478	-0.241273
6155	0	-0.0173716	0.000691622	0.0471509	0.101612	0.123317	0.11939	0.0901806	0.0514782	0.0240462	0.027432	0.216294	0.235653	0.29774	0.345246	0.368774	0.338104	0.273456	0.129857	0.0307877	-0.185506	0.23312	-0.202332	0	-0.0367312	-0.0807552	-0.0818017	-0.0508687	0.00150654	0.0622277	0.176617	0.236984	0.00721955	0	-0.0422854	-0.126856	-0.162917	-0.108184	0.0572839	0.24269	0.379588	0.448036	-0.403493	0.851529	-0.283383	-0.324545	-0.40687	-0.520549	-0.624421
1595	0	0.15935	0.115411	0.205641	0.0300489	0.000533462	-0.265107	-0.512315	-0.64492	-0.433686	-0.211233	-0.393467	-0.194684	-0.187349	-0.172467	-0.295698	-0.337665	-0.327146	-0.532454	-0.506781	-0.113313	-0.278664	-0.228117	0	-0.0394331	-0.090707	-0.0153596	-0.0677203	-0.0552684	-0.331428	-0.373328	-0.531606	-0.54849	0	-0.0150508	-0.0451524	-0.0850604	-0.119724	-0.101509	-0.0356596	0.0399961	0.077824	-0.771547	0.849371	-0.298531	-0.466457	-0.802307	-0.885779	-0.548946
3445	0	0.307939	0.745395	1.19895	1.39598	1.42546	1.48668	1.41207	1.41345	-0.402306	1.81576	-0.169039	0.0780278	0.412882	0.742703	0.920989	0.884441	0.847894	0.641205	0.570173	0.739212	-0.530966	1.10114	0	0.0608723	0.163475	0.287205	0.305947	0.371983	0.469746	0.601829	0.674238	-0.040379	0	0.00300002	0.127095	0.360747	0.566512	0.809776	0.94671	1.09515	1.10154	0.254661	0.846884	1.36373	1.32706	1.25325	1.26952	1.2616
5507	0	0.12571	0.327932	0.441663	0.518613	0.663152	0.724046	0.888936	0.952375	-0.254086	1.20646	-0.0454325	0.0303195	0.106753	0.0401458	-0.0264618	-0.0326268	-0.0557822	-0.0663885	-0.0521485	-0.006716	-0.140281	0.088133	0	0.0499575	0.175746	0.356085	0.499642	0.650346	0.734396	0.909892	0.959091	-0.159238	0	0.0638392	0.242953	0.36269	0.50685	0.524957	0.648253	0.653488	0.742252	-0.102799	0.845051	-0.055097	0.0187888	0.183486	0.376469	0.585181
3984	0	0.109229	0.38608	0.736923	0.990302	1.03062	0.71063	0.172165	-0.217705	-0.103332	-0.114373	-0.150813	-0.0700853	0.0874	0.316548	0.375562	0.176611	-0.292544	-0.762834	-0.981608	-0.830795	-0.227672	-0.753936	0	0.0285011	0.147867	0.269561	0.463926	0.703196	0.852361	0.784186	0.61309	-0.0264733	0	0.0656875	0.196437	0.234949	0.32098	0.523051	0.749146	0.763014	0.720765	-0.124074	0.844839	0.0178653	-0.0738541	0.0541902	-0.0197503	0.172783
5506	0	0.121453	0.345966	0.453039	0.556582	0.686975	0.766968	0.913746	0.991145	-0.442197	1.43334	-0.060152	0.022343	0.080369	0.00179367	-0.0767817	-0.0671637	-0.0990703	-0.111037	-0.09948	-0.039328	-0.185346	0.085866	0	0.0389583	0.205445	0.391093	0.573211	0.693987	0.805886	0.964631	1.03047	-0.317003	0	0.0810378	0.296515	0.412936	0.558079	0.57621	0.702822	0.705716	0.793285	-0.0482535	0.841539	-0.023346	0.0535972	0.23349	0.427594	0.640846
3612	0	0.0683205	0.243844	0.44585	0.523162	0.598237	0.474987	0.417429	0.26141	-0.00326699	0.264677	0.0752803	0.102499	0.20456	0.35721	0.414149	0.363087	0.132484	-0.0809265	-0.210687	-0.285967	-0.0675	-0.143187	0	0.0411018	0.114564	0.16392	0.184294	0.31043	0.417783	0.573636	0.547377	0.139513	0	0.0259418	0.118619	0.124074	0.230554	0.311247	0.474734	0.550412	0.580951	-0.258636	0.839586	0.131459	0.0976429	0.0990715	0.132868	0.184551
3613	0	0.0683205	0.243844	0.44585	0.523162	0.598237	0.474987	0.417429	0.26141	-0.00326699	0.264677	0.0752803	0.102499	0.20456	0.35721	0.414149	0.363087	0.132484	-0.0809265	-0.210687	-0.285967	-0.0675	-0.143187	0	0.0411018	0.114564	0.16392	0.184294	0.31043	0.417783	0.573636	0.547377	0.139513	0	0.0259418	0.118619	0.124074	0.230554	0.311247	0.474734	0.550412	0.580951	-0.258636	0.839586	0.131459	0.0976429	0.0990715	0.132868	0.184551
6149	0	-0.0993007	-0.246725	-0.261729	-0.330646	-0.189357	-0.243879	0.059897	0.0830145	-0.257502	0.340516	-0.122177	-0.0658026	0.0238467	0.0294837	0.0783204	-0.00375503	-0.00418942	-0.104189	-0.083355	0.038822	0.181733	-0.265088	0	-0.155675	-0.392749	-0.413389	-0.531143	-0.307779	-0.361867	0.0419088	0.0441925	-0.561412	0	-0.00847784	-0.0254335	-0.0140998	0.034001	0.132935	0.245937	0.330648	0.373004	-0.463948	0.836952	-0.856733	-0.778059	-0.62071	-0.449224	-0.342274
3408	0	0.33499	0.857517	1.18191	1.19797	1.25668	0.969126	0.776912	0.546456	0.0374554	0.509	-0.130764	0.112682	0.507129	0.516925	0.422659	0.146462	0.0818223	-0.278755	-0.304616	-0.173852	-0.0233246	-0.281291	0	0.0915448	0.219624	0.534218	0.644543	0.979452	0.75654	0.924903	0.720307	-0.0699837	0	-0.00520897	0.32304	0.52283	0.964494	1.1018	1.33154	1.14807	1.16823	0.331812	0.836422	0.215643	0.179319	0.436761	0.518349	0.856865
1938	0	-0.0248216	-0.0881912	-0.156721	-0.244726	-0.274189	-0.311459	-0.202455	-0.157028	0.143341	-0.300368	-0.0982818	-0.0869013	-0.00713916	0.056998	0.0794004	0.0828037	-0.0122803	0.0461366	0.0017286	0.10001	0.320158	-0.318429	0	-0.0362021	-0.179334	-0.312	-0.422409	-0.455274	-0.397461	-0.346873	-0.257038	-0.275099	0	-0.0270429	-0.137034	-0.191559	-0.119254	-0.0851686	-0.0444552	-0.199772	-0.209677	-1.04528	0.835606	-0.65304	-0.562491	-0.42	-0.281855	-0.253855
5952	0	0.108183	0.295861	0.363745	0.357775	0.264492	0.168371	0.0713554	0.0199247	-0.235545	0.25547	-0.129725	-3.14191e-05	0.164657	0.188921	0.196027	0.146641	0.0971926	-0.106513	-0.177857	-0.0481318	-0.318299	0.140442	0	-0.0215111	0.0014782	0.045098	0.032022	-0.0118738	-0.0585475	0.0481426	0.0680565	-0.0469715	0	0.0626934	0.318705	0.570612	0.741185	0.686137	0.661138	0.647293	0.738974	-0.0950839	0.834058	-0.175115	-0.166424	-0.136203	-0.0642661	-0.0960151
3309	0	0.156069	0.258193	0.338157	0.309776	0.376162	0.492332	0.0961773	-0.072678	-0.016287	-0.056391	0.146104	0.127651	0.182376	0.177548	0.25283	0.211489	0.171163	0.0155487	-0.105802	-0.251906	-0.172999	0.0671975	0	0.174523	0.221921	0.306714	0.20305	0.310778	0.467273	0.226733	0.179228	0.302816	0	0.00754588	0.0277542	-0.0690386	-0.0950317	-0.0361753	0.165956	0.33179	0.394171	-0.439459	0.833629	-0.00535255	-0.032024	-0.0805134	-0.17498	-0.248899
2119	0	0.054327	0.210061	0.288394	0.331443	0.476917	0.536396	0.676157	0.63084	0.229189	0.401651	0.129578	0.140009	0.149057	0.226764	0.260837	0.220695	0.253842	0.282419	0.370899	0.241321	0.026049	0.34485	0	0.0438963	0.190582	0.191209	0.200185	0.385801	0.412133	0.523317	0.38952	0.332719	0	-0.14611	-0.242411	-0.20906	-0.209038	-0.231077	-0.213887	-0.200603	-0.186958	-1.01808	0.831126	0.5475	0.443371	0.325763	0.164909	0.310031
2516	0	0.309295	0.848729	1.23075	1.3474	1.23657	0.885761	0.450081	0.171181	-0.196637	0.367818	-0.153146	0.103476	0.419677	0.522069	0.337983	0.0966985	-0.210337	-0.48081	-0.641517	-0.48837	-0.244466	-0.39705	0	0.0526722	0.275906	0.555538	0.856266	0.986727	0.942951	0.777745	0.65955	-0.105317	0	0.0367472	0.204934	0.370022	0.657634	0.853851	1.10859	0.97164	0.930564	0.104511	0.826053	0.0557295	0.0165205	0.16161	0.180273	0.382231
4197	0	0.124613	0.42829	0.770813	1.08299	0.939747	0.860316	0.944348	1.20326	-0.0364485	1.23971	0.0174735	0.0373562	0.0815658	0.338833	0.579767	0.731493	0.766165	0.686289	0.708396	0.690923	-0.215499	0.923895	0	0.10473	0.364197	0.449453	0.520694	0.225727	0.111625	0.275532	0.512338	0.196523	0	0.0564057	-0.111971	-0.000854015	-0.161952	0.133591	0.215218	0.358086	0.293716	-0.531471	0.825188	0.789768	0.663191	0.462637	0.334233	0.530248
6338	0	0.212372	0.525205	0.860329	1.06708	1.23456	1.43645	1.6403	1.80326	0.0635305	1.73972	0.343294	0.555431	0.819575	0.974746	1.18312	1.19932	1.25525	1.00409	0.940171	0.596878	0.583438	0.356734	0	0.000233948	0.048923	0.228877	0.227248	0.378526	0.524502	0.979502	1.20638	-0.176614	0	0.036798	0.130055	0.24714	0.395253	0.566402	0.778264	1.02125	1.17893	0.356504	0.822425	-0.232367	-0.174799	-0.138555	-0.120129	0.147385
2861	0	0.00289834	0.140937	0.374386	0.61041	0.8219	0.970209	1.04216	1.01218	0.00402001	1.00816	0.414883	0.377735	0.429615	0.451883	0.518517	0.513267	0.487937	0.420472	0.350557	-0.0643254	0.428912	-0.0783549	0	0.0400455	0.126205	0.337385	0.506776	0.723516	0.897154	1.03657	1.0765	-0.0100095	0	-0.133525	-0.252404	-0.539073	-0.657774	-0.442952	-0.191047	0.22749	0.376554	-0.444268	0.820823	-0.525546	-0.500305	-0.485741	-0.542914	-0.499576
2862	0	0.00490516	0.142726	0.380312	0.61542	0.823879	0.971888	1.04285	1.01475	0.00199449	1.01276	0.416651	0.379585	0.431573	0.455427	0.524081	0.518019	0.493607	0.425615	0.356785	-0.059866	0.431194	-0.0744095	0	0.0419712	0.127803	0.341536	0.50799	0.72251	0.894932	1.03389	1.07462	-0.012549	0	-0.133525	-0.252404	-0.539073	-0.657774	-0.442952	-0.191047	0.22749	0.376554	-0.444268	0.820823	-0.525546	-0.500305	-0.485741	-0.542914	-0.499576
6327	0	0.13877	0.208369	0.00785904	-0.242616	-0.274029	-0.162857	0.0180512	0.112498	0.171667	-0.0591687	0.300698	0.35877	0.481284	0.423509	0.378199	0.28976	0.401298	0.491936	0.613173	0.312475	0.0454937	0.567679	0	0.0806969	0.0277823	-0.114953	-0.320117	-0.263092	-0.263457	-0.173187	-0.199976	0.426871	0	0.167243	0.501728	0.776391	0.823989	0.689564	0.600183	0.570623	0.555843	-0.264866	0.820709	0.394544	0.444837	0.545422	0.661393	0.742458
3760	0	0.169096	0.365038	0.555345	0.575852	0.450995	0.454293	0.389384	0.432725	-0.375669	0.808394	-0.0484755	0.143097	0.410969	0.586722	0.687756	0.607513	0.604215	0.491388	0.485185	0.533661	-0.419229	0.904414	0	-0.0224769	-0.0944063	-0.0798526	-0.16038	-0.204993	-0.198397	-0.150479	-0.100936	-0.00491554	0	0.00485584	0.188371	0.290898	0.544193	0.624395	0.707404	0.530344	0.517879	-0.30144	0.819319	0.714061	0.700297	0.647921	0.59785	0.511665
4690	0	-0.0135138	0.115943	0.45218	0.814725	1.07254	0.962531	0.593844	0.265138	0.0803435	0.184794	0.183936	0.134472	0.1375	0.423285	0.655787	0.771308	0.396861	-0.106194	-0.558675	-0.742611	-0.0291195	-0.529555	0	0.0359498	0.162379	0.21283	0.342873	0.485172	0.749605	0.883974	1.00775	0.293398	0	0.026608	0.0816031	-0.0604729	-0.130724	-0.0545182	0.25896	0.727877	1.00389	0.185378	0.818513	-0.275999	-0.358924	-0.377939	-0.373993	-0.217139
5338	0	0.121849	0.412432	0.534658	0.708289	0.74609	0.963871	0.988258	1.08145	-0.482646	1.5641	-0.038544	0.177899	0.64233	0.837654	0.920086	0.827716	0.722073	0.594304	0.47353	0.512074	-0.192934	0.666464	0	-0.0945933	-0.268442	-0.341539	-0.250342	-0.120171	0.203254	0.355411	0.569381	-0.328256	0	0.112033	0.310912	0.526749	0.657852	0.711329	0.796169	0.84047	0.896999	0.0841325	0.812867	0.658648	0.696437	0.816069	0.816734	0.821702
1980	0	0.0310195	0.198631	0.317594	0.53691	0.604757	0.726913	0.694697	0.731004	-0.177273	0.908276	-0.219078	-0.221136	-0.162882	-0.0150853	0.189182	0.286466	0.409028	0.377732	0.449309	0.668388	-0.20229	0.6516	0	0.0330765	0.142435	0.1136	0.128649	0.0992125	0.0988068	0.097887	0.0626165	-0.194061	0	-0.0499617	-0.203147	-0.219416	-0.167479	0.00727109	0.198851	0.26166	0.378081	-0.434669	0.812751	0.0166628	-0.00640205	0.00700562	0.061991	0.21731
5392	0	-0.0201914	-0.0605742	-0.0482882	0.036858	0.205115	0.383622	0.509461	0.57238	0.099823	0.472557	-0.0798705	-0.0468433	0.0192111	0.0566499	0.0324456	-0.0484958	-0.124532	-0.171952	-0.195662	-0.115791	0.205535	-0.401196	0	-0.0532186	-0.159656	-0.184809	-0.0754582	0.17374	0.428284	0.601542	0.688171	-0.185582	0	0.034644	0.215321	0.0678359	0.108132	0.0773478	0.145443	0.26726	0.343962	-0.468154	0.812116	0.422507	0.387395	0.360592	0.40082	0.295733
973	0	0.176515	0.503114	0.786621	0.884991	0.955678	1.08418	1.33307	1.50497	-0.0546935	1.55966	-0.111514	0.0298619	0.253235	0.399567	0.43925	0.367781	0.328098	0.260174	0.266956	0.37847	-0.19485	0.461805	0	0.0351389	0.138365	0.27554	0.334227	0.476384	0.644573	0.961379	1.1265	0.028642	0	-0.0039134	-0.0421243	-0.0700523	0.0618047	0.143557	0.420104	0.520772	0.633598	-0.177009	0.810607	-0.143585	-0.0419141	0.122073	0.0288857	-0.0110494
683	0	0.154339	-0.315464	0.104396	-0.301248	0.0247422	-0.359451	0.0446622	-0.0998394	-0.364754	0.264915	3.21783	2.97946	3.47876	3.18658	3.79407	3.385	3.8766	3.3669	3.54754	0.32971	3.63259	-0.0850449	0	0.392707	-0.576393	0.135647	-0.877489	-0.142429	-1.01822	-0.104403	-0.429549	-0.779509	0	0.029863	0.0231987	0.164106	0.249377	0.406381	0.495755	0.672783	0.736483	-0.073251	0.809734	0.576357	0.576169	0.582964	0.653217	0.646422
4715	0	0.0425886	0.365531	0.818729	1.17664	1.18569	0.973608	0.761554	0.559063	0.00332056	0.555743	-0.565435	-0.388017	-0.121802	0.355905	0.465303	0.306664	-0.0638935	-0.351214	-0.499793	0.0656415	-0.477552	-0.022241	0	-0.13483	-0.0781022	-0.102611	0.145905	0.313591	0.472066	0.547333	0.493422	-0.0845619	0	0.0305393	0.072797	0.0717793	0.127664	0.370526	0.671806	0.916465	0.954023	0.146529	0.807494	0.271267	0.226815	0.0930471	0.0923884	0.199333
3189	0	0.0561538	0.422395	0.840708	1.23835	1.28396	1.16217	0.924448	0.798229	0.0401345	0.758094	0.351028	0.442885	0.597862	0.810539	0.862296	0.793007	0.47353	0.0904785	-0.134474	-0.485502	0.139758	-0.274232	0	-0.0357038	0.175561	0.381196	0.727081	0.841978	1.03967	1.185	1.28373	0.251404	0	0.156455	0.257207	0.53201	0.487477	0.282761	0.305485	0.365999	0.606553	-0.200614	0.807167	0.209944	0.222532	0.414035	0.471136	0.638589
5822	0	0.101383	0.375878	0.626468	0.809921	0.696186	0.237666	-0.266185	-0.568268	-0.121937	-0.446331	0.113517	0.223343	0.423563	0.549562	0.46367	0.189427	-0.227387	-0.562053	-0.744782	-0.858299	0.0951421	-0.839924	0	-0.00844321	0.0658324	0.190424	0.459768	0.620277	0.57857	0.409385	0.290031	-0.103562	0	0.0276085	0.0828254	0.190974	0.324445	0.453339	0.552334	0.598398	0.62143	-0.184284	0.805714	-0.355329	-0.295774	-0.176663	-0.101669	-0.130347
2895	0	0.419512	1.36246	1.92138	2.35793	2.50493	2.74945	2.94586	3.11154	-0.196163	3.3077	0.0287946	0.0711176	0.144687	0.0261206	-0.0128645	0.0996321	0.190683	0.221459	0.166644	0.13785	-0.101342	0.267986	0	0.377189	1.24657	1.92406	2.39959	2.43409	2.58756	2.75319	2.97369	-0.0660274	0	0.12689	0.295819	0.509389	0.729699	0.936432	1.16648	1.25134	1.38598	0.580842	0.805139	0.187725	0.228654	0.489576	0.521079	0.810272
2896	0	0.613405	1.87284	2.54897	2.99216	3.17423	3.38841	3.62991	3.78911	-0.153352	3.94246	-0.0496013	0.100525	0.302342	0.10512	0.0120597	0.124692	0.300195	0.348905	0.319631	0.369232	-0.153618	0.473249	0	0.463279	1.5209	2.39425	2.9305	2.99993	3.03861	3.23141	3.41988	-0.0493352	0	0.177657	0.326433	0.569128	0.782177	1.01144	1.24936	1.26489	1.41199	0.609648	0.802338	0.158376	0.246799	0.549455	0.605368	0.855592
5118	0	0.15928	0.561952	0.819711	0.940797	0.785295	0.42583	0.0334925	-0.21583	-0.330617	0.114788	1.05053e-05	0.216327	0.55561	0.734717	0.538094	0.203671	-0.327295	-0.553223	-0.714567	-0.714578	-0.157911	-0.556656	0	-0.0570365	0.00635214	0.0850048	0.402713	0.581634	0.753135	0.586726	0.498748	-0.172695	0	-0.047855	-0.0684831	0.0481863	0.298157	0.614458	0.761226	0.548628	0.421609	-0.379484	0.801093	-0.520173	-0.437723	-0.2907	-0.103997	0.0640986
1951	0	0.0403255	0.137062	0.275278	0.367403	0.395825	0.334497	0.291498	0.260077	-0.252468	0.512544	0.199847	0.217406	0.257925	0.322372	0.363962	0.376415	0.34217	0.272643	0.246811	0.0469632	-0.0473115	0.294122	0	0.0227672	0.0789851	0.152754	0.203288	0.219257	0.192175	0.218703	0.213114	-0.00530851	0	0.0511827	0.153548	0.241492	0.263831	0.305395	0.431788	0.572603	0.64301	-0.157731	0.800741	-0.205934	-0.185052	-0.143288	-0.029426	0.135652
3443	0	0.155065	0.351306	0.445441	0.413743	0.359933	0.283386	0.131803	0.0669374	-1.90482	1.97176	-0.0966273	0.120269	0.0957022	-0.0348235	-0.343202	-0.37269	-0.606825	-0.561689	-0.604491	-0.507863	-1.78608	1.18159	0	-0.0618308	0.158977	0.383637	0.660317	0.635996	0.793584	0.596865	0.574801	-0.215367	0	0.0546662	0.929979	1.17784	1.5216	1.43249	1.52328	1.6416	1.75033	0.950038	0.800289	-0.138937	0.0988741	0.7447	0.941501	1.20488
691	0	0.0545499	0.0293572	0.0402986	-0.0378335	0.0211944	0.0906014	0.217254	0.25774	0.0438945	0.213845	0.154709	0.17084	0.189952	0.232157	0.252546	0.306019	0.316117	0.367863	0.381541	0.226831	0.202811	0.178729	0	0.0384185	-0.00588579	-0.0371497	-0.13567	-0.130116	-0.0708062	0.00409994	0.0309081	-0.00420783	0	-0.0042935	-0.0497392	0.0969148	0.084656	0.0167597	-0.0632329	0.0385475	0.15357	-0.64669	0.80026	0.053005	0.0408272	0.135327	0.0422406	-0.00122717
250	0	0.0515521	0.241022	0.284793	0.263453	0.324079	0.225897	0.302323	0.208197	-0.764804	0.973001	-0.247266	-0.18106	0.0893948	0.225854	0.0903752	-0.0687811	-0.120018	0.017512	0.0185156	0.265782	-0.389158	0.407674	0	-0.0146537	-0.0956387	-0.188327	-0.0741884	0.145594	0.0986493	0.0375447	-0.0575848	-0.622912	0	0.021247	0.0890594	0.202623	0.39997	0.560153	0.689092	0.718134	0.745689	-0.054557	0.800246	0.5296	0.55701	0.572095	0.539881	0.527056
1174	0	0.0682168	0.384722	0.628067	0.866165	0.854861	0.486054	0.0175109	-0.33463	-0.33739	0.00275937	-0.229388	-0.156259	-0.0301132	0.109231	0.101782	-0.163	-0.462191	-0.86971	-0.952953	-0.723565	-0.350406	-0.602548	0	-0.00491297	0.185447	0.289447	0.534995	0.788473	0.718857	0.657833	0.388935	-0.216372	0	0.0376511	0.24338	0.308857	0.652127	0.720018	1.08388	0.820415	0.985401	0.185732	0.799669	0.0747736	0.0634091	0.1298	0.139883	0.371887
3359	0	-0.0111207	-0.351548	-0.263173	-0.663821	-0.244959	-0.646564	-0.501038	-0.785666	0.69606	-1.48173	0.35907	0.209708	0.182703	-0.0174206	-0.131434	-0.0778358	-0.149572	-0.171047	-0.211853	-0.570923	1.1314	-1.34326	0	0.138241	-0.175182	0.113318	-0.173317	0.191947	-0.137922	0.0290794	-0.214744	-0.0762742	0	0.0100806	0.0302417	0.0721427	0.125703	0.213019	0.322432	0.410105	0.453941	-0.344748	0.798689	-0.023818	-0.00616215	0.0291495	0.0345327	-0.00766845
3605	0	0.169464	0.405911	0.727838	0.792175	0.826596	0.676455	0.640266	0.552844	0.0062742	0.54657	-0.0553972	-0.073334	-0.0417902	-0.118343	-0.139182	-0.189685	-0.0692964	-2.13329e-05	0.0999698	0.155367	-0.0262518	0.126222	0	0.187401	0.392304	0.790784	0.87596	0.960883	0.690355	0.58489	0.397477	-0.0228712	0	0.0241685	0.0725054	0.13696	0.193363	0.228201	0.249525	0.254732	0.257336	-0.540993	0.798329	0.155159	0.13698	0.100623	0.0898368	0.122802
2562	0	0.0385845	-0.159473	-0.428042	-0.692531	-0.724702	-0.574808	-0.423738	-0.341654	0.0035505	-0.345204	-0.283552	-0.384732	-0.481569	-0.480231	-0.429743	-0.532011	-0.422624	-0.290075	-0.174271	0.109281	0.143707	-0.317978	0	0.139764	0.0385439	-0.231363	-0.54634	-0.476244	-0.435736	-0.417216	-0.450935	-0.423708	0	0.0267069	0.0801209	0.141946	0.185476	0.25667	0.373825	0.482569	0.536941	-0.2608	0.797741	1.99698	1.93762	1.8189	1.76753	1.84286
373	0	0.073035	0.232821	0.334603	0.315717	0.212859	0.24521	0.285115	0.311309	0.18635	0.124959	0.025242	0.0513763	0.172478	0.228046	0.306063	0.240435	0.281602	0.336122	0.383368	0.358126	-0.017174	0.400542	0	0.0469006	0.0855843	0.131798	0.0348965	-0.00233433	-0.0111495	-0.0257646	-0.0468172	0.228766	0	0.112106	0.0674647	0.252787	0.21557	0.388715	0.45322	0.541972	0.54299	-0.252632	0.795622	0.645847	0.658678	0.632829	0.698768	0.692925
374	0	0.087832	0.273906	0.382517	0.365275	0.25706	0.290206	0.320858	0.342538	0.205836	0.136703	0.0027695	0.0346787	0.184552	0.257968	0.354	0.275523	0.315047	0.373285	0.433223	0.430454	-0.016038	0.449261	0	0.0559228	0.0921235	0.127319	0.0140446	-0.0156935	-0.0220717	-0.0496576	-0.0879152	0.224643	0	0.112106	0.0674647	0.252787	0.21557	0.388715	0.45322	0.541972	0.54299	-0.252632	0.795622	0.645847	0.658678	0.632829	0.698768	0.692925
4875	0	0.0638021	0.344222	0.679067	0.958907	1.07771	0.773584	0.354918	-0.0324638	0.0154695	-0.0479333	0.274609	0.274525	0.377799	0.613132	0.804259	0.760723	0.383631	-0.193591	-0.498328	-0.772937	0.198468	-0.696796	0	0.0638869	0.241032	0.340545	0.429257	0.591598	0.664562	0.823118	0.740473	0.0916104	0	-0.145594	-0.160428	-0.119779	0.135737	0.302197	0.547655	0.381251	0.330049	-0.464392	0.794441	-0.326678	-0.402028	-0.372716	-0.397055	-0.250111
4876	0	0.0630545	0.347942	0.681292	0.960966	1.0753	0.782761	0.36426	-0.017328	-0.0088205	-0.00850749	0.274149	0.27347	0.371864	0.606008	0.79337	0.754714	0.386051	-0.187406	-0.487928	-0.762077	0.191329	-0.679258	0	0.0637333	0.250227	0.349433	0.441745	0.594737	0.670859	0.825815	0.744749	0.073999	0	-0.145594	-0.160428	-0.119779	0.135737	0.302197	0.547655	0.381251	0.330049	-0.464392	0.794441	-0.326678	-0.402028	-0.372716	-0.397055	-0.250111
1999	0	0.291016	0.738832	0.920794	0.973823	0.996378	1.07506	1.1094	1.16226	-0.374479	1.53673	0.0068205	0.168757	0.44857	0.488664	0.500663	0.3924	0.324245	0.180435	0.16807	0.16125	-0.273872	0.441942	0	0.12908	0.297082	0.438951	0.479981	0.610798	0.757637	0.935788	1.00101	-0.0937865	0	0.102048	0.237201	0.396248	0.572714	0.673742	0.802765	0.782113	0.775357	-0.018773	0.79413	0.788695	0.782304	0.790485	0.771243	0.872509
2535	0	0.192432	0.303464	0.371601	0.0308727	-0.0905153	-0.254831	-0.138094	-0.0294456	0.0440609	-0.0735065	-0.100417	0.0886971	0.197594	0.19728	-0.023021	0.0473529	-0.11057	-0.0336675	-0.207432	-0.107014	0.136016	-0.343448	0	0.0033172	0.00545206	0.073904	-0.0465237	-0.238286	-0.244678	-0.204844	0.0775688	-0.192372	0	0.031283	0.119412	0.166848	0.305498	0.362338	0.590321	0.583042	0.657234	-0.134777	0.792011	0.0268945	-0.025868	0.139334	0.402769	0.645876
2761	0	0.165855	0.327835	0.742341	0.802302	0.87295	0.672034	0.766495	0.750393	-0.159703	0.910097	0.190039	0.273731	0.504669	0.591001	0.681801	0.680371	0.452346	0.253045	0.101818	-0.0882213	0.177026	-0.0752075	0	0.0821628	0.0132051	0.341379	0.31054	0.382618	0.409727	0.703489	0.838614	-0.14669	0	-0.0659604	-0.0680505	-0.0234271	0.22338	0.327412	0.604283	0.65228	0.761927	-0.0299611	0.791888	-0.0475177	-0.204352	-0.206719	-0.361198	-0.244519
939	0	0.0714357	0.266002	0.482772	0.634853	0.736548	0.884018	0.991425	1.08903	-0.077944	1.16698	0.0586195	0.173582	0.304145	0.463482	0.453538	0.439904	0.423157	0.386369	0.363062	0.304443	-0.230456	0.593518	0	-0.0435265	0.0204761	0.0779097	0.239935	0.355264	0.519481	0.663675	0.784592	0.211131	0	0.0334247	0.0946653	0.289486	0.423064	0.618202	0.794686	1.03234	1.18053	0.389765	0.790765	1.04616	0.948388	0.930458	1.01893	1.14482
2087	0	-0.0604493	-0.138084	-0.237396	-0.226526	-0.0760807	0.107812	0.0488103	-0.051483	0.186076	-0.237559	0.866026	0.906284	0.832498	0.814218	0.768543	0.837302	0.979448	1.05395	1.10716	0.241136	1.1357	-0.028543	0	-0.100708	-0.104557	-0.185588	-0.129044	-0.0473575	-0.00561082	-0.13911	-0.29262	-0.0836035	0	0.0357495	0.0752678	0.0747975	0.209812	0.0858531	0.410852	0.242897	0.455874	-0.331204	0.787078	-0.159929	-0.168491	-0.0872517	0.0477063	0.0908291
3691	0	0.0698145	0.183961	0.371498	0.462771	0.578971	0.715183	0.868657	0.915051	-0.0101625	0.925213	0.274141	0.272642	0.315974	0.351293	0.446374	0.487472	0.598172	0.616617	0.654594	0.380453	0.324211	0.330383	0	0.0713134	0.142129	0.294346	0.290539	0.36564	0.391152	0.526181	0.534598	-0.0602328	0	0.0298002	0.217778	0.151684	0.206725	0.263215	0.489625	0.681436	0.783717	-0.0020254	0.785742	0.185211	0.192492	0.36466	0.431195	0.501279
2569	0	0.159259	0.74915	1.02706	1.2779	1.11065	0.828358	0.457609	0.21691	-0.174106	0.391016	0.005934	0.184613	0.572525	0.638424	0.536112	0.176831	-0.140018	-0.433787	-0.564782	-0.570716	-0.149879	-0.414903	0	-0.0194207	0.182559	0.394566	0.747723	0.939757	0.97431	0.89733	0.787626	-0.018293	0	0.0965247	0.47572	0.619029	0.917151	0.969549	1.2259	1.1265	1.21074	0.426413	0.784332	0.089741	0.0779544	0.403516	0.496737	0.746088
6138	0	0.019813	0.115963	0.259573	0.436002	0.583677	0.709573	0.778758	0.803002	-0.115436	0.918438	-0.0171115	0.0462554	0.149901	0.302256	0.432185	0.507212	0.504464	0.340072	0.242686	0.259797	0.033203	0.209483	0	-0.0435538	-0.0510491	-0.0597948	-0.0132945	0.0593538	0.187997	0.421574	0.543204	-0.16575	0	0.0703478	0.342038	0.417913	0.516008	0.452607	0.650666	0.803771	0.906387	0.122057	0.78433	-0.499109	-0.507905	-0.296211	-0.323551	-0.221598
5727	0	-0.0212054	-0.136872	-0.121982	-0.0963279	0.148754	0.219518	0.241188	0.133743	0.132843	0.00090082	-0.0926355	-0.0771283	0.0805897	0.231311	0.43777	0.523735	0.601011	0.53767	0.52029	0.612926	-0.0353401	0.555631	0	-0.0367125	-0.310097	-0.445928	-0.626733	-0.467616	-0.474128	-0.389118	-0.479183	0.0755471	0	0.108244	0.3932	0.509117	0.573022	0.275751	0.389916	0.557323	0.894498	0.110562	0.783936	-0.402605	-0.207995	-0.270383	-0.118353	-0.354498
4206	0	0.167946	0.575416	0.701817	0.837657	0.846564	0.972131	0.998033	1.04877	-0.322573	1.37134	0.06005	0.183894	0.468473	0.51836	0.546981	0.53993	0.588525	0.609941	0.633035	0.572985	-0.216582	0.849617	0	0.0441021	0.166993	0.243507	0.350726	0.366683	0.443656	0.448142	0.475783	-0.045941	0	0.0567057	0.298176	0.462778	0.708823	0.757961	0.942712	0.941416	1.05466	0.274143	0.780518	0.473236	0.485274	0.624994	0.705024	0.967587
4207	0	0.167946	0.575416	0.701817	0.837657	0.846564	0.972131	0.998033	1.04877	-0.322573	1.37134	0.06005	0.183894	0.468473	0.51836	0.546981	0.53993	0.588525	0.609941	0.633035	0.572985	-0.216582	0.849617	0	0.0441021	0.166993	0.243507	0.350726	0.366683	0.443656	0.448142	0.475783	-0.045941	0	0.0567057	0.298176	0.462778	0.708823	0.757961	0.942712	0.941416	1.05466	0.274143	0.780518	0.473236	0.485274	0.624994	0.705024	0.967587
4208	0	0.167946	0.575416	0.701817	0.837657	0.846564	0.972131	0.998033	1.04877	-0.322573	1.37134	0.06005	0.183894	0.468473	0.51836	0.546981	0.53993	0.588525	0.609941	0.633035	0.572985	-0.216582	0.849617	0	0.0441021	0.166993	0.243507	0.350726	0.366683	0.443656	0.448142	0.475783	-0.045941	0	0.0567057	0.298176	0.462778	0.708823	0.757961	0.942712	0.941416	1.05466	0.274143	0.780518	0.473236	0.485274	0.624994	0.705024	0.967587
3224	0	0.087435	0.249042	0.38693	0.554953	0.622287	0.826073	0.857415	0.970244	-0.35433	1.32457	-0.370143	-0.276486	-0.302383	-0.180405	-0.28295	-0.265443	-0.342946	-0.300821	-0.377836	-0.0076932	0.50598	-0.883816	0	-0.00622198	0.181283	0.197192	0.467759	0.517588	0.798877	0.788094	0.977937	-1.23045	0	0.0128933	0.228949	0.196257	0.326097	0.372433	0.562534	0.717795	0.79986	0.0198098	0.78005	-0.00804138	0.144166	0.292748	0.343344	0.316201
854	0	0.187236	0.503631	0.73287	0.893894	0.951119	1.10757	1.18876	1.28951	0.208668	1.08084	-0.169078	-0.0695328	0.133598	0.226157	0.365683	0.365873	0.366062	0.226096	0.18471	0.353788	0.0980875	0.086622	0	0.0876907	0.200955	0.337635	0.359133	0.416168	0.572431	0.793591	0.935724	-0.0584974	0	0.0338497	0.233951	0.323992	0.520298	0.640207	0.86804	1.01969	1.11996	0.340538	0.77942	0.190635	0.162108	0.294355	0.346885	0.583892
3759	0	0.371027	0.718653	0.784567	0.56311	0.461666	0.542362	0.531675	0.49832	0.260437	0.237883	0.0221355	0.128029	0.521883	0.506927	0.532749	0.276008	0.189017	0.227158	0.176034	0.153899	-0.021261	0.197295	0	0.265134	0.218906	0.299776	0.0524961	0.207793	0.375481	0.326652	0.344422	0.303834	0	0.123978	0.186883	0.466295	0.651658	0.77019	0.690752	0.498904	0.389316	-0.388108	0.777424	0.698861	0.669007	0.686058	0.600693	0.607499
5115	0	0.121188	0.539132	0.783648	0.954936	0.668394	0.296819	-0.391077	-0.725843	0.00423115	-0.730074	-0.0392759	0.130939	0.464264	0.672725	0.540436	0.103517	-0.340755	-0.914772	-1.13339	-1.09411	0.00673365	-1.14012	0	-0.0490267	0.0355927	0.0716471	0.375225	0.525601	0.598298	0.484419	0.36827	-0.0417784	0	-0.027778	-0.083334	-0.0064415	0.230678	0.489586	0.610057	0.59808	0.592091	-0.185253	0.777344	-0.030315	-0.000209808	0.0600006	0.174337	0.312695
5731	0	0.0366385	0.127542	0.257416	0.347433	0.418564	0.30868	0.181579	0.054519	-0.144663	0.199182	0.00329296	0.0548295	0.148254	0.211725	0.2013	0.181807	0.0117644	-0.0774859	-0.17344	-0.176733	-0.0659321	-0.107508	0	-0.014898	-0.017419	0.0489837	0.149425	0.24005	0.300209	0.262357	0.231252	-0.075438	0	-0.0506292	0.170697	0.174649	0.45337	0.556539	0.80476	0.812594	0.868911	0.0924513	0.77646	-0.214134	-0.156278	0.031485	0.159123	0.431458
5732	0	0.0631983	0.234473	0.381524	0.508209	0.453176	0.326778	0.109603	-0.00755191	-0.174932	0.167381	0.0789886	0.10852	0.261528	0.247278	0.252007	0.147151	0.00659293	-0.059883	-0.130304	-0.209293	0.0603467	-0.190651	0	0.0336665	0.0519338	0.213234	0.33519	0.385014	0.399173	0.248474	0.201741	-0.156291	0	-0.0506292	0.170697	0.174649	0.45337	0.556539	0.80476	0.812594	0.868911	0.0924513	0.77646	-0.214134	-0.156278	0.031485	0.159123	0.431458
5266	0	0.16583	0.626379	0.744155	0.966635	0.866545	1.08203	0.823415	0.836546	0.126836	0.709711	0.147144	0.155162	0.191694	0.113607	0.0368647	0.0654749	0.0648693	0.0751766	-0.0035771	-0.150721	0.145842	-0.14942	0	0.157812	0.581829	0.777692	1.07691	0.948214	1.1643	0.895382	0.987267	0.128137	0	-0.000429988	0.174178	0.405501	0.831841	0.902673	1.06118	0.973234	1.10631	0.331133	0.775175	0.189576	0.262067	0.488704	0.71466	0.904527
646	0	0.108276	0.294377	0.599071	0.682558	0.705722	0.397872	0.179856	-0.0613675	0.193066	-0.254433	0.0999318	0.141079	0.233411	0.397665	0.410313	0.315796	0.0536094	-0.155236	-0.283694	-0.383626	0.138544	-0.422238	0	0.0671291	0.160898	0.301338	0.372176	0.489858	0.444195	0.435024	0.322258	0.154453	0	0.0346583	0.213342	0.31242	0.591684	0.797775	1.09061	1.07519	1.16854	0.395509	0.77303	0.31194	0.313324	0.381173	0.412015	0.473382
3486	0	0.13995	0.304824	0.443797	0.551834	0.441688	0.539911	0.306637	0.354798	-0.300149	0.654947	0.167033	0.245386	0.228652	0.222047	0.155662	0.0560648	0.0218292	-0.112465	-0.134481	-0.301515	-0.24241	0.107929	0	0.0615974	0.243206	0.388783	0.563205	0.552657	0.685116	0.586135	0.656313	0.109294	0	0.0845842	0.204278	0.357125	0.545039	0.55403	0.794381	0.650227	0.744659	-0.0283134	0.772972	0.0342973	0.0207627	0.0294061	0.054686	0.111283
3745	0	0.129739	0.287082	0.394651	0.294755	0.110757	-0.231331	-0.523	-0.695314	-0.130372	-0.564943	-0.170027	-0.263687	-0.306893	-0.353478	-0.415389	-0.657018	-0.834057	-0.885316	-0.790812	-0.620784	-0.389764	-0.401048	0	0.223399	0.423947	0.578102	0.540117	0.597748	0.432699	0.19229	-0.0745298	0.0893647	0	0.0223733	0.0671199	0.103503	0.10915	0.119645	0.165726	0.22017	0.247392	-0.525546	0.772938	-0.276325	-0.255428	-0.213635	-0.164818	-0.129876
3746	0	0.12693	0.282564	0.384513	0.293691	0.1114	-0.211128	-0.51187	-0.674405	-0.166609	-0.507795	-0.167782	-0.265	-0.298937	-0.352639	-0.384935	-0.635834	-0.787899	-0.868773	-0.761781	-0.593998	-0.392326	-0.369454	0	0.224147	0.413718	0.56937	0.510844	0.579451	0.408988	0.18912	-0.0804063	0.0579348	0	0.0223733	0.0671199	0.103503	0.10915	0.119645	0.165726	0.22017	0.247392	-0.525546	0.772938	-0.276325	-0.255428	-0.213635	-0.164818	-0.129876
4467	0	-0.052542	-0.0414588	-0.0325429	0.0660241	0.0931368	0.250481	0.305699	0.414867	0.0207238	0.394143	-0.241073	-0.298128	-0.249962	-0.261906	-0.227949	-0.115348	0.00797985	0.2375	0.297878	0.538951	-0.0972461	0.395124	0	0.00451313	-0.0325689	-0.011709	0.052901	-0.0325877	0.00142868	-0.172874	-0.124084	-0.123103	0	0.0053525	0.0160575	0.0125394	-0.010554	0.00963378	0.0926785	0.189946	0.23858	-0.531964	0.770544	1.35098	1.34341	1.32827	1.31725	1.31791
4468	0	-0.052542	-0.0414588	-0.0325429	0.0660241	0.0931368	0.250481	0.305699	0.414867	0.0207238	0.394143	-0.241073	-0.298128	-0.249962	-0.261906	-0.227949	-0.115348	0.00797985	0.2375	0.297878	0.538951	-0.0972461	0.395124	0	0.00451313	-0.0325689	-0.011709	0.052901	-0.0325877	0.00142868	-0.172874	-0.124084	-0.123103	0	0.0053525	0.0160575	0.0125394	-0.010554	0.00963378	0.0926785	0.189946	0.23858	-0.531964	0.770544	1.35098	1.34341	1.32827	1.31725	1.31791
4469	0	-0.0734139	-0.0678597	-0.064093	0.0525813	0.0630355	0.225529	0.278037	0.402509	0.0124302	0.390079	-0.290278	-0.353516	-0.278076	-0.29135	-0.237572	-0.134385	-0.00972722	0.205389	0.26798	0.558257	-0.10554	0.373519	0	-0.0101756	-0.080061	-0.063021	-0.000124007	-0.0928577	-0.0550214	-0.21763	-0.155749	-0.172308	0	0.0053525	0.0160575	0.0125394	-0.010554	0.00963378	0.0926785	0.189946	0.23858	-0.531964	0.770544	1.35098	1.34341	1.32827	1.31725	1.31791
1981	0	0.103911	0.46038	0.505686	0.641936	0.623322	0.659179	0.585055	0.591733	-0.346416	0.938148	0.145245	0.163443	0.132229	0.123902	0.101144	0.106152	0.118758	-0.00619227	-0.0342129	-0.179458	-0.273948	0.239735	0	0.085712	0.473395	0.527028	0.686037	0.662415	0.685666	0.736492	0.77119	0.0727769	0	0.0815553	0.369186	0.453276	0.616247	0.599443	0.722048	0.714451	0.837641	0.067955	0.769686	0.326676	0.425144	0.521793	0.699957	0.817571
1982	0	0.0947542	0.508756	0.564129	0.738302	0.702734	0.728524	0.727711	0.787999	-0.260117	1.04812	-0.0684851	0.0538035	0.222609	0.214908	0.188069	0.0837986	0.0957783	-0.0604751	0.00513211	0.0736172	-0.187649	0.192781	0	-0.0275344	0.217662	0.280736	0.481748	0.550451	0.56426	0.719702	0.714382	-0.140953	0	0.0815553	0.369186	0.453276	0.616247	0.599443	0.722048	0.714451	0.837641	0.067955	0.769686	0.326676	0.425144	0.521793	0.699957	0.817571
5836	0	-0.0577437	-0.144683	-0.33382	-0.522214	-0.567294	-0.516787	-0.26502	-0.204072	0.090315	-0.294387	-0.0816832	-0.0618961	-0.0803484	-0.0737694	-0.0974313	-0.186206	-0.206186	-0.212765	-0.140212	-0.0585289	0.00869	-0.148902	0	-0.0775309	-0.146018	-0.341734	-0.506466	-0.462772	-0.392284	-0.133938	-0.145543	-5.82561e-05	0	-0.00374186	0.173685	0.352626	0.541754	0.492062	0.660805	0.774761	0.987738	0.218796	0.768942	0.595009	0.61798	0.623001	0.694784	0.681974
4489	0	0.171576	0.607269	0.68948	0.829491	0.841552	0.982015	1.00467	1.0533	-0.772004	1.8253	0.294046	0.366055	0.433619	0.251854	0.0447282	0.0184132	-0.0472818	-0.0614808	-0.132675	-0.42672	-0.319179	0.186505	0	0.0995667	0.467696	0.731672	1.07881	1.11718	1.32334	1.36019	1.48002	-0.158779	0	0.166329	0.427501	0.68003	0.843724	0.904528	0.97767	0.887403	0.852505	0.084081	0.768424	0.218926	0.303686	0.47153	0.660109	0.816229
164	0	0.284268	0.897065	1.13211	1.2063	1.11789	0.911122	0.774132	0.68529	-0.289248	0.974538	0.154664	0.414453	0.690219	0.675855	0.502604	0.306755	0.195859	0.0029574	-0.0152147	-0.169878	0.0174298	-0.0326445	0	0.0244785	0.361509	0.610915	0.858364	0.965799	0.869926	0.925838	0.855168	-0.152014	0	-0.000340551	0.0448718	0.455273	0.777969	0.872244	0.937103	0.719066	0.710591	-0.0571657	0.767756	0.159123	0.192068	0.183547	0.31923	0.395441
4957	0	0.399548	0.993758	1.38297	1.46594	1.57885	1.58352	1.7013	1.69105	-0.391258	2.08231	0.177494	0.205393	0.2043	0.0165974	-0.0583437	0.065217	0.0521423	0.0982672	0.0812684	-0.0962256	-0.397661	0.478929	0	0.371649	0.966952	1.54387	1.70178	1.69112	1.70887	1.78052	1.78728	0.183897	0	0.0481853	0.328998	0.517589	0.822825	1.0614	1.10123	1.20828	1.08957	0.323241	0.766329	-0.375867	-0.48736	-0.167362	-0.061939	0.392679
5431	0	-0.0130642	-0.124002	-0.16422	-0.199261	-0.137715	-0.136965	0.0995287	0.228138	-0.0601344	0.288273	-0.0105858	0.0795732	-0.00716843	-0.0589042	-0.120884	-0.0374159	0.0986277	0.128486	0.215915	0.2265	-0.0156074	0.231522	0	-0.103223	-0.12742	-0.115901	-0.0889625	-0.110884	-0.246178	-0.0395435	0.00163807	-0.0551128	0	-0.0705439	-0.0307263	0.120859	0.223248	0.245633	0.267952	0.23298	0.22363	-0.54153	0.76516	-0.0411352	-0.0401773	-0.0406104	-0.00862428	0.247853
1604	0	0.122947	0.323077	0.588462	0.706183	0.797009	0.938117	1.09869	1.20837	-0.0057095	1.21408	-0.00416198	0.0895662	0.227724	0.395066	0.520562	0.530164	0.487094	0.222841	0.129202	0.133364	-0.121604	0.250806	0	0.0292192	0.0911907	0.189234	0.181459	0.262682	0.446861	0.871684	1.075	0.111733	0	-0.0182127	-0.0776588	-0.101858	-0.0438516	0.192326	0.342604	0.515254	0.532071	-0.232343	0.764414	-0.204117	-0.291182	-0.249181	-0.218943	-0.0650181
2760	0	0.117427	0.312384	0.630034	0.667943	0.705614	0.539069	0.655582	0.656666	-0.291307	0.947973	0.0528036	0.133813	0.352775	0.433742	0.535331	0.545877	0.319341	0.10925	-0.041232	-0.0940357	-0.0640815	0.0228495	0	0.0364175	0.0124126	0.249096	0.185416	0.212541	0.272532	0.599135	0.750702	-0.174421	0	-0.0614066	-0.0424212	0.0393736	0.292165	0.394376	0.634076	0.662802	0.764634	0.0016523	0.762981	-0.0752243	-0.196611	-0.15943	-0.356022	-0.255018
6267	0	0.0254535	-0.084141	-0.253373	-0.47273	-0.604951	-0.766087	-0.864434	-0.945073	-0.0969535	-0.84812	0.00296199	-0.0233055	-0.147974	-0.250122	-0.328947	-0.312616	-0.29208	-0.269602	-0.243029	-0.245991	-0.154175	-0.0888548	0	0.051721	0.0667948	-0.000289291	-0.14082	-0.289373	-0.471045	-0.59187	-0.699082	0.060183	0	-0.0121983	-0.262889	-0.27453	-0.295982	-0.105707	-0.0700726	-0.0109264	-0.0312417	-0.793345	0.762103	0.266303	0.183616	0.115434	0.0436637	0.12062
2121	0	0.228332	0.580444	0.619472	0.583526	0.606951	0.647999	0.710427	0.730277	-0.217517	0.947794	-0.0205016	0.163761	0.437044	0.467647	0.478998	0.453532	0.460743	0.338219	0.304857	0.325359	-0.0645551	0.369413	0	0.0440701	0.122898	0.131323	0.0840262	0.132918	0.166754	0.351706	0.404918	-0.173464	0	0.110918	0.390257	0.73095	0.934953	0.960035	0.860742	0.88294	0.862915	0.10118	0.761735	1.42918	1.39228	1.43696	1.33446	1.30997
4817	0	0.0100257	0.132462	0.313209	0.481369	0.610568	0.658825	0.735997	0.744004	-0.167276	0.91128	0.274637	0.291087	0.372989	0.469024	0.560625	0.547169	0.531288	0.45594	0.450581	0.175945	0.329518	0.121064	0	-0.00642529	0.0341091	0.118822	0.19538	0.338035	0.402173	0.554693	0.568059	-0.222157	0	0.144778	0.198926	0.349203	0.312927	0.60494	0.83992	1.04787	0.994038	0.236793	0.757244	0.559476	0.492513	0.507265	0.473687	0.8128
2150	0	0.0393381	0.343469	0.47154	0.748249	0.73114	0.805903	0.714235	0.743655	-0.32154	1.0652	-0.263806	-0.193186	0.0439603	0.19156	0.33107	0.377327	0.331451	0.19526	0.0956821	0.359488	-0.221006	0.316688	0	-0.031282	0.0357025	0.0161744	0.153373	0.0900066	0.210645	0.25517	0.384167	-0.36434	0	-0.0431253	-0.238313	-0.16782	-0.121978	0.131564	0.255152	0.294808	0.303445	-0.452918	0.756363	0.588081	0.499919	0.450076	0.418422	0.625198
4667	0	0.129434	0.434658	0.774519	0.992533	1.06476	0.78515	0.48753	0.223686	-0.161514	0.385199	-0.203429	-0.0633108	0.143763	0.30742	0.318202	0.207466	-0.0562804	-0.261423	-0.388685	-0.185256	-0.182464	-0.206222	0	-0.0106838	0.0874652	0.26367	0.470902	0.653866	0.638001	0.545523	0.408942	-0.182479	0	0.07852	0.127432	0.276318	0.382669	0.516572	0.746299	0.789147	0.830423	0.076577	0.753846	0.422379	0.3826	0.370323	0.392152	0.502566
3009	0	0.149477	0.39764	0.58814	0.634675	0.678363	0.752542	0.863532	0.901223	-0.01823	0.919453	-0.120273	-0.112224	-0.0344783	0.0234152	0.0408129	0.00841375	-0.0332114	-0.0376006	-0.0782492	0.0420234	-0.214222	0.135972	0	0.141428	0.311846	0.444452	0.473589	0.549677	0.665481	0.78086	0.8592	0.075719	0	0.0477375	0.185524	0.233194	0.414093	0.511977	0.581796	0.615654	0.635542	-0.117936	0.753479	0.429465	0.414491	0.528017	0.556224	0.57629
3010	0	0.149477	0.39764	0.58814	0.634675	0.678363	0.752542	0.863532	0.901223	-0.01823	0.919453	-0.120273	-0.112224	-0.0344783	0.0234152	0.0408129	0.00841375	-0.0332114	-0.0376006	-0.0782492	0.0420234	-0.214222	0.135972	0	0.141428	0.311846	0.444452	0.473589	0.549677	0.665481	0.78086	0.8592	0.075719	0	0.0477375	0.185524	0.233194	0.414093	0.511977	0.581796	0.615654	0.635542	-0.117936	0.753479	0.429465	0.414491	0.528017	0.556224	0.57629
3011	0	0.149477	0.39764	0.58814	0.634675	0.678363	0.752542	0.863532	0.901223	-0.01823	0.919453	-0.120273	-0.112224	-0.0344783	0.0234152	0.0408129	0.00841375	-0.0332114	-0.0376006	-0.0782492	0.0420234	-0.214222	0.135972	0	0.141428	0.311846	0.444452	0.473589	0.549677	0.665481	0.78086	0.8592	0.075719	0	0.0477375	0.185524	0.233194	0.414093	0.511977	0.581796	0.615654	0.635542	-0.117936	0.753479	0.429465	0.414491	0.528017	0.556224	0.57629
3888	0	0.0713317	0.259024	0.465697	0.689416	0.848957	0.963741	0.876969	0.803248	0.073566	0.729681	0.519793	0.431366	0.267138	0.352004	0.435767	0.425919	0.375829	0.266245	0.182385	-0.337408	0.308448	-0.126063	0	0.159759	0.511679	0.633486	0.773443	0.942831	1.1077	1.13052	1.14066	0.284911	0	0.005519	0.258594	0.270699	0.466702	0.518599	0.761909	0.977598	1.13039	0.377564	0.752822	0.392324	0.381439	0.354343	0.390758	0.335475
2000	0	0.105957	0.366995	0.564035	0.739945	0.658652	0.587594	0.461652	0.533105	-0.0813752	0.61448	0.207926	0.250018	0.283917	0.249064	0.177207	0.143368	0.166622	0.0784206	0.0377319	-0.170194	0.0857248	-0.0479929	0	0.0638658	0.291004	0.522898	0.770665	0.72321	0.628898	0.591157	0.703299	0.0408262	0	0.082521	0.134464	0.117928	0.24145	0.210785	0.501737	0.453755	0.61428	-0.137872	0.752152	0.103666	0.0652993	0.0729208	0.19699	0.335593
1124	0	-0.0617729	-0.262953	-0.284789	-0.0040749	0.243579	0.380128	0.181977	0.258687	-0.0421246	0.300812	0.291899	0.232185	0.176094	0.0329392	-0.102472	-0.0387102	0.00184577	0.133803	0.100812	-0.191087	-0.765875	0.866687	0	-0.00205883	-0.147148	-0.0258292	0.390297	0.574188	0.670181	0.340073	0.449774	1.01565	0	-0.125104	-0.390575	-0.627137	-0.609707	-0.45687	-0.330451	-0.335405	-0.337882	-1.08991	0.75203	-0.308388	-0.573553	-0.809111	-1.00681	-0.925312
3815	0	0.158743	0.476231	0.8611	1.15461	1.41363	1.72952	1.97802	2.10228	-0.06532	2.1676	0.458209	0.43441	0.386811	0.439755	0.617038	0.802892	0.872974	0.842515	0.827285	0.369076	0.165392	0.661893	0	0.182543	0.547628	0.879554	0.995779	1.06894	1.31475	1.59372	1.7332	0.227497	0	0.0876185	0.204136	0.15932	0.22036	0.420874	0.712877	0.967502	1.10693	0.357585	0.749348	0.352552	0.260717	0.257807	0.274872	0.393302
1081	0	0.124226	0.285518	0.460391	0.609246	0.619326	0.551148	0.328821	0.22498	0.268107	-0.043127	0.413998	0.491338	0.501775	0.516853	0.452201	0.395989	0.412247	0.402229	0.431782	0.0177841	0.373236	0.0585456	0	0.0468858	0.197741	0.357536	0.571042	0.637335	0.552899	0.34059	0.207196	0.308868	0	0.0181819	0.0128459	-0.0220519	0.056692	0.205726	0.426989	0.402658	0.517833	-0.230274	0.748107	0.0389023	0.165667	0.151999	0.399283	0.446615
1636	0	-0.0983777	-0.149699	-0.213971	-0.16661	-0.257108	-0.21014	-0.156963	-0.0200181	-0.0642455	0.0442274	0.151628	0.151509	0.0783391	0.0620829	0.0104375	0.0636738	0.101843	0.10148	0.0667059	-0.0849218	0.262012	-0.195306	0	-0.0982591	-0.0764103	-0.124426	-0.0254194	-0.169154	-0.160355	-0.106815	0.0649037	-0.17463	0	-0.123613	0.077647	0.191377	0.674981	0.800732	1.07092	1.04705	1.13987	0.391778	0.748088	-0.02646	-0.0715348	0.209464	0.328848	0.735103
3201	0	0.0649539	0.203647	0.301372	0.365183	0.537544	0.944245	1.3242	1.53082	-0.293728	1.82455	0.0972265	0.173492	0.228568	0.255359	0.230604	0.402117	0.560464	0.466385	0.313057	0.215831	-0.265714	0.578771	0	-0.0113121	0.0723052	0.143239	0.231805	0.232654	0.481007	0.955039	1.31499	0.0692125	0	0.0182629	0.0547889	0.094138	0.118048	0.17759	0.288206	0.395999	0.449895	-0.296276	0.746171	0.0277071	0.0609047	0.1273	0.146128	0.0841909
1888	0	0.0276992	0.18927	0.384697	0.628437	0.656954	0.804279	0.64991	0.680892	0.0292315	0.651661	0.0915807	0.063787	0.169666	0.200826	0.346322	0.42865	0.671657	0.669013	0.779995	0.688414	0.234982	0.545012	0	0.0554929	0.111186	0.275452	0.373695	0.319885	0.224203	0.0724775	-0.00752187	-0.11417	0	-0.0348752	-0.104626	-0.0860435	0.055746	0.322251	0.590265	0.769946	0.859786	0.114881	0.744905	0.845612	0.889344	0.97681	1.02965	1.00414
424	0	0.261936	0.689183	0.668085	0.589278	0.593672	0.513137	0.456545	0.380408	-0.895541	1.27595	0.0250309	0.248181	0.652899	0.628389	0.573239	0.535816	0.444342	0.372028	0.297819	0.272789	-0.694842	0.992661	0	0.0387859	0.0613143	0.0647276	0.0410703	0.0828865	0.0938256	0.109548	0.107619	-0.175669	0	0.290205	0.605657	0.809354	0.793549	0.85577	0.92108	0.864519	0.754573	0.0106375	0.743935	0.8153	0.916148	1.03765	1.21032	1.19846
4260	0	-0.00829667	-0.165543	-0.240685	-0.293613	-0.197757	-0.0959413	-0.0158921	-0.0133024	0.111577	-0.124879	0.0694944	0.0261063	0.021081	-0.115211	-0.114598	-0.171229	-0.0745307	-0.130089	-0.126118	-0.195612	0.070249	-0.196367	0	0.0350915	-0.11713	-0.0559793	-0.109521	0.0429664	0.0480837	0.183691	0.18231	0.110822	0	0.00699563	0.037176	-0.227318	-0.099213	0.105124	0.203854	0.101734	0.0455194	-0.69627	0.741789	0.153071	0.088834	0.0496131	0.176683	0.0332107
4791	0	-0.0656333	-0.0148968	-0.103983	-0.0801172	-0.158232	-0.106892	0.0017013	0.115859	-0.400578	0.516437	-0.0452641	0.0110437	-0.00458147	-0.0410606	-0.138186	-0.115782	-0.136842	-0.129566	-0.166876	-0.121612	-0.314925	0.148049	0	-0.121941	-0.0555794	-0.108187	0.0128048	-0.0877144	-0.0153144	0.0860031	0.23747	-0.130917	0	0.0912677	0.273803	0.454165	0.541086	0.547855	0.567912	0.590143	0.601258	-0.136882	0.73814	0.425574	0.446104	0.487163	0.457662	0.337072
3436	0	0.0166951	0.223416	0.380969	0.565202	0.571143	0.485882	0.298521	0.176735	-0.177905	0.35464	-0.135124	-0.100406	-0.0632101	0.0522742	0.0847174	0.0791977	-0.117421	-0.348506	-0.486165	-0.351041	-0.371043	-0.115123	0	-0.0180225	0.151502	0.19357	0.345361	0.356821	0.468179	0.511902	0.527776	0.0580139	0	0.0264444	0.142045	0.19366	0.324063	0.310723	0.486263	0.489676	0.6852	-0.0519275	0.737127	0.0728379	0.0196198	0.00708517	0.0745616	0.257181
243	0	0.304074	1.25248	1.44775	1.86191	1.66575	2.02029	1.89032	2.09396	-1.1734	3.26735	-0.602386	-0.553849	-0.521499	-0.645135	-0.834677	-0.744567	-0.832974	-0.719901	-0.756933	-0.154547	-1.31444	0.557503	0	0.255537	1.17159	1.4905	2.0942	1.80793	2.25088	2.00784	2.2485	-0.461349	0	-0.13987	0.301134	0.319709	0.808833	0.869956	1.02298	1.08026	1.1472	0.411556	0.735641	-0.00437582	-0.171234	0.193483	0.27418	0.638493
3342	0	0.270183	0.782418	1.05329	1.18661	1.15703	1.20354	1.05824	1.05529	-0.139955	1.19524	0.117543	0.293088	0.681548	0.663987	0.646425	0.402949	0.409832	0.126546	0.105137	-0.0124064	0.0759185	0.0292185	0	0.0946378	0.218413	0.506844	0.657725	0.871622	0.911247	1.04924	1.06769	-0.0983306	0	0.0405442	0.0995458	0.216183	0.432109	0.605179	0.865809	0.796672	0.855637	0.121332	0.734305	-0.00873901	-0.00703518	0.0546145	0.0826258	0.316325
1112	0	0.0331962	0.307171	0.233645	0.44028	0.377556	0.598749	0.50775	0.647132	-0.711589	1.35872	-0.14975	-0.0627084	-0.0316958	-0.222826	-0.262203	-0.150296	-0.0472201	-0.296172	-0.449987	-0.300237	-1.02314	0.57315	0	-0.0538455	0.189117	0.306721	0.552732	0.378102	0.496219	0.654172	0.947369	0.161798	0	0.0977824	0.293347	0.518713	0.676097	0.770694	0.870486	0.940477	0.975472	0.242079	0.733393	0.360174	0.395685	0.466706	0.507962	0.483944
3479	0	0.238141	0.800359	1.04781	1.25314	1.22166	1.22646	1.2042	1.26245	0.079969	1.18249	-0.155467	-0.00232637	0.254745	0.26661	0.197071	0.131189	0.0814929	-0.23399	-0.421937	-0.26647	-0.205476	-0.216461	0	0.0850004	0.390147	0.625736	0.900603	0.935008	0.989505	1.28272	1.52892	0.129978	0	0.0895612	0.268684	0.44576	0.53123	0.590852	0.716236	0.843665	0.907379	0.174799	0.73258	0.437418	0.406227	0.343844	0.348082	0.450132
649	0	0.16077	0.0347018	0.184983	0.20771	0.282682	0.504294	0.457586	0.649653	0.310892	0.33876	0.749821	0.687129	0.579996	0.423418	0.468492	0.47944	0.374813	0.341977	0.289796	-0.460024	0.443212	-0.153416	0	0.223462	0.204527	0.511387	0.48904	0.553063	0.879302	0.86543	1.10968	0.617501	0	0.330305	0.63614	0.643022	0.532946	0.323802	0.0567626	-0.132149	-0.227939	-0.96026	0.732322	0.668386	0.607429	0.551495	0.41666	-0.188498
4315	0	0.0772818	0.137561	0.206237	0.244736	0.332328	0.437224	0.452872	0.484445	-0.292839	0.777284	-0.082506	-0.0231711	0.0809578	0.0881608	0.127396	0.152698	0.241299	0.215191	0.19527	0.277776	0.187598	0.00767183	0	0.0179469	-0.0259032	0.0355703	0.0348342	0.0971245	0.113419	0.155175	0.206669	-0.562942	0	-0.0133825	-0.0401475	-0.0374603	0.0080615	0.175186	0.421079	0.637519	0.745739	0.013979	0.73176	0.219047	0.226624	0.241776	0.282278	0.340553
1597	0	0.118202	0.34131	0.618157	0.700961	0.717415	0.607464	0.492049	0.366675	0.0944579	0.272217	-0.085084	-0.0152239	0.105094	0.267683	0.334034	0.274724	0.0950953	-0.141397	-0.266535	-0.181451	-0.146852	-0.119683	0	0.0483419	0.151132	0.26539	0.281842	0.357607	0.427285	0.548362	0.548125	0.156226	0	-0.0334735	-0.0252626	0.102268	0.269758	0.415687	0.603042	0.605511	0.597366	-0.134283	0.731648	-0.111384	-0.135142	0.0419667	-0.00724417	-0.0150958
428	0	0.0634282	0.110744	0.18733	0.18967	0.169868	0.279287	0.370718	0.484931	-0.160254	0.645185	0.143362	0.165147	0.25761	0.294709	0.327603	0.305539	0.359492	0.400503	0.426965	0.283603	0.073149	0.353816	0	0.0416432	-0.0035039	0.0359833	0.00542921	0.00769159	0.0631569	0.113577	0.201328	-0.0900408	0	-0.000330508	-0.000991508	0.0519712	0.158888	0.272116	0.337703	0.349665	0.355646	-0.375768	0.731414	-0.049297	0.0484623	0.243981	0.351292	0.272635
3889	0	0.16082	0.588753	0.849522	1.07936	1.1466	1.09479	0.892477	0.728822	-0.106433	0.835255	0.143062	0.277241	0.535731	0.541173	0.525568	0.291158	0.135175	-0.157119	-0.245808	-0.388871	-0.064423	-0.181385	0	0.0266419	0.196084	0.451412	0.696854	0.998506	1.10268	1.19266	1.11769	0.101052	0	0.113139	0.362376	0.599768	0.795952	0.85737	0.975183	1.17785	1.31553	0.584695	0.73084	-0.114035	-0.358663	-0.0496551	0.325735	0.991659
5066	0	0.140014	0.496481	0.712523	0.960541	1.15766	1.43391	1.62144	1.74194	-0.159469	1.90141	0.405592	0.494026	0.810287	0.829894	0.849502	0.798795	0.751607	0.661216	0.541217	0.135625	0.353146	0.18807	0	0.0515798	0.0917859	0.288221	0.516631	0.764458	1.0879	1.36582	1.60632	-0.107023	0	0.0116143	0.207391	0.341346	0.581872	0.735822	0.879991	1.00472	1.05115	0.321249	0.729901	0.052997	0.0207437	0.156803	0.156492	0.357863
2984	0	0.0217247	0.21993	0.478115	0.752168	0.833413	1.08478	1.23234	1.39379	-0.305644	1.69944	0.101883	0.131469	0.332372	0.48171	0.643156	0.756022	0.82586	0.862161	0.800882	0.698999	0.211377	0.589505	0	-0.00786132	-0.0105581	0.0982884	0.210894	0.179274	0.360808	0.472066	0.694795	-0.415138	0	0.0112566	0.171585	0.108309	0.185908	0.182818	0.439872	0.591289	0.764582	0.035248	0.729334	0.736006	0.695263	0.643417	0.639219	0.666096
4753	0	0.118654	0.394482	0.901356	1.10487	1.12869	0.690714	0.247511	-0.121693	0.138986	-0.260679	-0.171668	-0.0169785	0.293247	0.71459	0.750323	0.510252	-0.0281885	-0.490023	-0.763402	-0.591734	0.240381	-1.00378	0	-0.0360349	-0.0704319	0.0150981	0.182879	0.446772	0.547235	0.565867	0.470042	-0.273062	0	0.000100367	0.0003011	0.0130481	0.038241	0.155622	0.352746	0.537323	0.629612	-0.0996266	0.729239	-0.0902062	-0.0908148	-0.092032	-0.136919	-0.224868
4874	0	0.216035	0.579491	0.752241	0.817419	0.746026	0.690487	0.515883	0.442805	-0.0853835	0.528188	0.135261	0.268007	0.576249	0.673385	0.77537	0.651017	0.567621	0.329876	0.270891	0.135631	0.0576115	0.21328	0	0.0832886	0.138502	0.214116	0.17731	0.23027	0.258126	0.321267	0.307174	-0.00773451	0	0.0517062	0.182505	0.427966	0.680802	0.859637	0.884691	0.773663	0.679002	-0.0487271	0.727729	-0.220645	-0.243026	-0.225261	-0.252865	-0.219091
1881	0	0.0167658	0.193926	0.430121	0.720083	0.684469	0.378208	0.102915	-0.0719655	0.228989	-0.300955	0.383772	0.369765	0.434457	0.48235	0.496792	0.341347	0.0860498	-0.135859	-0.339946	-0.723717	0.581544	-0.921489	0	0.0307725	0.143241	0.331542	0.607063	0.726894	0.67593	0.622547	0.651752	0.0312175	0	0.0545324	0.0911952	-0.0161859	-0.0484407	0.18375	0.552994	0.76659	0.779087	0.0530475	0.726039	-0.485129	-0.501171	-0.494261	-0.502663	-0.309717
4816	0	0.0617543	0.256102	0.374341	0.491908	0.620321	0.753716	0.856548	0.855576	-0.022248	0.877824	0.277606	0.311265	0.479206	0.547036	0.594399	0.515037	0.447882	0.423618	0.42334	0.145734	0.28144	0.1419	0	0.0280955	0.0545021	0.10491	0.175115	0.38289	0.58344	0.710535	0.709842	-0.0260821	0	0.132492	0.199843	0.377209	0.359821	0.597402	0.805293	0.992106	0.982135	0.256598	0.725537	0.575025	0.523766	0.541355	0.491251	0.816078
5817	0	0.0631712	0.128503	0.189473	0.220161	0.206313	0.195927	0.0322872	-0.0473655	0.164973	-0.212338	-0.0161324	-0.00409469	-0.0128834	0.10094	0.162871	0.233592	0.179557	0.0797497	-0.0649558	-0.0488234	0.0720563	-0.137012	0	0.0511335	0.125254	0.0724004	0.0411574	-0.0434117	0.00023739	-0.0635949	0.00145786	0.0767841	0	0.0132533	0.0625219	-0.0143537	-0.0170234	-0.061366	0.068754	0.110565	0.188469	-0.536029	0.724499	0.0746584	0.0399492	0.0172763	0.055118	0.0637849
4103	0	-0.0191954	-0.0687194	-0.119664	-0.156305	-0.158471	-0.10477	-0.0472344	-0.0024743	0.0737438	-0.0762181	-0.0645303	-0.106662	-0.139176	-0.157373	-0.144906	-0.121997	-0.0648145	0.0189744	0.0689257	0.133456	-0.0615659	0.130492	0	0.0229362	0.00592652	-0.0268212	-0.0759298	-0.101004	-0.104486	-0.130739	-0.13593	0.0707793	0	0.072194	-0.037886	0.00502343	0.0704974	0.191449	0.409059	0.302931	0.409766	-0.314719	0.724485	0.373425	0.325433	0.389801	0.272908	0.287201
4104	0	-0.0179966	-0.0728796	-0.121427	-0.154672	-0.151479	-0.104084	-0.0499438	-0.00833656	0.073204	-0.0815406	-0.0617075	-0.103581	-0.131451	-0.149132	-0.143286	-0.125022	-0.067384	0.023026	0.0732051	0.134913	-0.0564227	0.129628	0	0.0238772	-0.00313656	-0.0340024	-0.0730941	-0.0881647	-0.0984073	-0.134677	-0.143249	0.0679193	0	0.072194	-0.037886	0.00502343	0.0704974	0.191449	0.409059	0.302931	0.409766	-0.314719	0.724485	0.373425	0.325433	0.389801	0.272908	0.287201
2277	0	-0.0410075	0.0231383	0.0340466	0.122284	0.182854	0.0792806	0.0581483	0.0177923	-0.531126	0.548918	-0.382788	-0.341494	-0.433354	-0.369208	-0.423878	-0.326574	-0.274564	-0.26598	-0.215781	0.167007	-0.665531	0.449749	0	-0.0823015	0.0737047	0.0204672	0.163373	0.12664	-0.0289431	-0.0586594	-0.149214	-0.248383	0	-0.05637	-0.0234597	0.0313111	0.192981	0.292404	0.420826	0.445157	0.540932	-0.182769	0.723701	0.290554	0.345014	0.464364	0.512996	0.657644
5391	0	-0.0468517	-0.196382	-0.266067	-0.329957	-0.220114	-0.214699	-0.164805	-0.184811	0.0739265	-0.258737	-0.0288375	-0.0701989	-0.173086	-0.245255	-0.26849	-0.150759	-0.0148115	0.0721282	0.075628	0.104466	0.117062	-0.0414345	0	-0.00549041	-0.0521334	-0.04965	-0.0903051	-0.0981922	-0.228725	-0.265771	-0.289276	-0.0719735	0	0.111629	0.410444	0.460368	0.367984	0.321794	0.285361	0.409152	0.431597	-0.290749	0.722346	0.462129	0.422991	0.535264	0.563606	0.812752
1394	0	0.141879	0.516687	0.736833	0.931732	0.780883	0.551474	0.0108937	-0.261643	0.0883273	-0.34997	-0.137219	-0.0108962	0.260255	0.414843	0.429849	0.232081	-0.137571	-0.510081	-0.746366	-0.609147	0.0491866	-0.795552	0	0.0155565	0.119213	0.184771	0.364665	0.411583	0.551826	0.383756	0.347504	-0.0980778	0	0.0389948	0.130816	0.187065	0.307444	0.497538	0.729357	0.754928	0.695477	-0.0248465	0.720324	0.122519	0.18416	0.178584	0.207594	0.265937
6095	0	0.0443543	0.261496	0.4988	0.787091	0.874697	1.07485	1.26401	1.42962	-0.005198	1.43482	0.363489	0.387974	0.471853	0.505116	0.595552	0.69016	0.840456	0.97556	1.04598	0.682492	0.293437	0.752545	0	0.019869	0.153131	0.357173	0.555029	0.548026	0.597884	0.651942	0.747129	0.064854	0	-0.0329135	-0.0940795	-0.141124	-0.137903	-0.0318229	0.130211	0.330805	0.44919	-0.271031	0.72022	0.543695	0.502697	0.5925	0.561779	0.597289
2148	0	-0.170987	0.144413	0.253081	0.724522	0.811276	0.883909	0.964013	0.974552	-0.339048	1.3136	-0.317034	-0.362272	-0.10538	0.0869194	0.381148	0.476542	0.410748	0.289895	0.162413	0.479446	-0.278497	0.44091	0	-0.125748	-0.0672408	-0.150873	0.0263398	0.0177	0.156127	0.357083	0.495106	-0.377585	0	0.103226	0.251609	0.159733	0.23101	0.424583	0.71054	0.72506	0.781098	0.062439	0.718659	0.963517	1.03116	1.0746	1.1692	1.26681
4878	0	-0.0588413	-0.0614879	-0.0614772	0.0932138	0.103256	0.114743	0.0440156	0.0410544	-0.0548158	0.0958702	0.147076	0.130381	0.0897833	0.109318	0.233365	0.274129	0.33553	0.215616	0.228462	0.0813854	0.180932	0.0475292	0	-0.0421464	-0.00419489	-0.0237194	0.00692502	-0.0237967	-0.0737109	-0.0245246	-0.0403311	-0.0886721	0	-0.0280544	-0.0841632	-0.128274	-0.132332	-0.0444161	0.095422	0.223262	0.287182	-0.43048	0.717662	-0.341128	-0.346938	-0.35856	-0.382883	-0.414097
4846	0	0.104151	0.346821	0.6792	0.8561	0.821551	0.501157	0.0394358	-0.272868	0.245769	-0.518636	0.0834009	0.15122	0.326066	0.565709	0.669053	0.465505	0.0290998	-0.445329	-0.681973	-0.765374	0.155158	-0.837132	0	0.0363312	0.104156	0.196891	0.270447	0.439447	0.555458	0.568166	0.492507	0.174011	0	-0.00095951	-0.0127376	-0.061824	-0.00337228	0.167489	0.441028	0.465097	0.450613	-0.266948	0.717562	-0.127691	-0.190585	-0.171161	-0.217373	-0.0353558
2778	0	-0.0403861	-0.0245751	0.238318	0.518981	0.734525	0.47761	0.046191	-0.350679	0.0916337	-0.442313	-0.0813593	-0.0285698	0.171867	0.396412	0.535672	0.516584	0.259552	-0.0543536	-0.330111	-0.248752	0.13124	-0.461351	0	-0.0931756	-0.277802	-0.239453	-0.0980508	0.136582	0.136699	0.0191854	-0.101927	-0.120965	0	-0.0717326	-0.270083	-0.266897	-0.284897	0.00241134	0.135276	0.486079	0.488333	-0.228426	0.716759	-0.130184	-0.151983	-0.197948	-0.314239	-0.230196
5440	0	-0.0211483	-0.131257	-0.225186	-0.195839	-0.11279	-0.151752	-0.299067	-0.39115	0.057236	-0.448386	-0.154654	-0.168273	-0.398907	-0.449668	-0.49178	-0.520206	-0.30491	-0.383179	-0.183176	-0.0285223	-0.140276	-0.0429005	0	-0.00752912	0.112996	0.0698282	0.141287	0.252762	-0.00149642	-0.0705418	-0.362628	0.0428578	0	0.0209464	-0.0115516	-0.0801683	-0.0185213	-0.127243	-0.124577	-0.359711	-0.156508	-0.872819	0.716311	-0.562499	-0.554114	-0.612252	-0.509088	-0.288839
3444	0	0.424885	1.13966	1.23941	1.19379	1.22317	1.13393	1.07748	0.968738	-0.696997	1.66573	-0.309088	0.0702768	0.686371	0.570144	0.397427	0.215357	0.0290264	-0.240148	-0.32728	-0.0181915	-0.609646	0.282367	0	0.0455199	0.144197	0.360175	0.487278	0.698722	0.795811	1.00854	0.986929	-0.396438	0	0.137676	0.941419	1.24389	1.46885	1.42598	1.46216	1.52423	1.55859	0.842683	0.715905	-0.203262	0.118719	0.735859	0.946885	1.11175
1893	0	-0.0168978	0.125557	0.125406	0.343963	0.493634	0.474191	0.438656	0.382663	-0.454267	0.83693	0.186172	0.168715	0.32323	0.332657	0.457841	0.457992	0.548246	0.511713	0.578256	0.392084	0.0122286	0.566027	0	0.000559196	-0.0115016	-0.0210796	0.0722928	0.221813	0.112117	0.113115	-0.00942133	-0.280324	0	-0.227889	-0.618128	-0.811111	-0.473525	-0.434232	0.0966503	0.0417996	0.589118	-0.126372	0.71549	0.368523	0.355284	0.387175	0.478488	0.434364
51	0	0.0503633	0.243013	0.477048	0.640039	0.666388	0.633683	0.601334	0.550184	0.05654	0.493644	0.010353	0.0143793	0.0820002	0.253877	0.370478	0.375421	0.276256	0.146963	0.0751358	0.0647828	-0.175524	0.25066	0	0.0463369	0.171365	0.233524	0.279914	0.30132	0.36778	0.464724	0.485401	0.242417	0	0.0286515	0.0770055	0.0569792	0.1238	0.260236	0.442987	0.572044	0.605415	-0.109268	0.714683	0.363905	0.316919	0.341185	0.279334	0.284625
3660	0	-0.036979	0.128689	0.252231	0.543705	0.599672	0.835527	0.977319	1.17337	-0.173061	1.34643	0.11776	0.064595	-0.070171	0.0874032	0.150077	0.168835	0.246226	0.215828	0.18864	0.07088	-0.156959	0.345599	0	0.016186	0.31662	0.282588	0.511387	0.548597	0.707061	0.879251	1.10249	0.101658	0	0.248322	0.478982	0.785983	0.741438	0.825233	0.967228	1.42768	1.6312	0.916577	0.714626	0.45986	0.542013	0.670124	1.04232	1.13616
4669	0	0.129287	0.436924	0.753031	0.886108	0.99005	0.721168	0.496716	0.232191	-0.0786829	0.310874	-0.168936	-0.0586203	0.175095	0.278005	0.24626	0.127319	-0.0795355	-0.251007	-0.357359	-0.188423	-0.0263649	-0.330994	0	0.0189717	0.0928933	0.30609	0.470912	0.693795	0.631768	0.578786	0.420615	-0.221254	0	0.00737345	-0.0553923	0.0289004	0.150559	0.272511	0.566831	0.583417	0.623513	-0.0909396	0.714453	0.256231	0.0723727	0.0591831	-0.000634313	0.253404
935	0	0.358678	0.932499	1.18635	1.26572	1.26077	1.33105	1.38205	1.42492	-0.377952	1.80287	-0.052756	0.264896	0.790542	0.956447	0.990087	0.878425	0.844785	0.717498	0.723348	0.776104	-0.286602	1.00995	0	0.0410257	0.089201	0.177147	0.222875	0.329593	0.433505	0.6118	0.648817	-0.144106	0	0.104694	0.308193	0.685402	0.962873	1.15193	1.22355	1.13425	1.0674	0.355486	0.711918	1.38614	1.38821	1.40919	1.39697	1.50469
1947	0	0.124603	0.468764	0.544937	0.682918	0.59349	0.661744	0.589967	0.627081	-0.41035	1.03743	0.0986223	0.236767	0.524323	0.515965	0.461191	0.275576	0.145316	0.079743	0.0743445	-0.0242777	-0.185283	0.259627	0	-0.0135417	0.0430626	0.127594	0.320349	0.416536	0.61505	0.608846	0.651358	-0.126445	0	-0.132834	-0.0150497	0.0817435	0.453222	0.499763	0.66456	0.620215	0.717359	0.00660452	0.710755	0.194857	0.192223	0.185073	0.0952193	0.22265
1064	0	0.0523773	0.0755527	0.333444	0.478765	0.686203	0.691745	0.556248	0.40304	0.283306	0.119733	0.402263	0.386247	0.36735	0.420538	0.451726	0.46364	0.221931	0.084476	-0.0700935	-0.472356	0.402149	-0.472243	0	0.0683925	0.110466	0.315168	0.429301	0.624825	0.872076	0.874035	0.875396	0.283419	0	0.0600857	0.281842	0.311162	0.362619	0.355565	0.563745	0.835913	1.02722	0.316941	0.710278	0.258923	0.192503	0.26391	0.308674	0.399202
1065	0	0.0901392	0.101662	0.388407	0.539373	0.781116	0.742608	0.581319	0.400279	0.286184	0.114095	0.446627	0.441117	0.425226	0.51142	0.550304	0.528854	0.245981	0.0801694	-0.08749	-0.534117	0.483903	-0.571393	0	0.0956501	0.123064	0.323614	0.435697	0.69889	0.943255	0.947777	0.934396	0.248908	0	0.0600857	0.281842	0.311162	0.362619	0.355565	0.563745	0.835913	1.02722	0.316941	0.710278	0.258923	0.192503	0.26391	0.308674	0.399202
1066	0	0.0759145	0.0593282	0.330899	0.482035	0.706415	0.683081	0.529341	0.369438	0.24402	0.125418	0.417974	0.409737	0.38484	0.460961	0.498067	0.47484	0.202039	0.0501878	-0.108714	-0.526688	0.441739	-0.550453	0	0.0841511	0.0924621	0.287911	0.401942	0.649549	0.899015	0.897126	0.896125	0.220254	0	0.0600857	0.281842	0.311162	0.362619	0.355565	0.563745	0.835913	1.02722	0.316941	0.710278	0.258923	0.192503	0.26391	0.308674	0.399202
1067	0	0.062441	0.0827187	0.43369	0.606113	0.860104	0.795426	0.621433	0.406325	0.219836	0.186488	0.341979	0.344995	0.368503	0.494815	0.543492	0.552184	0.202707	-0.0124421	-0.239596	-0.581574	0.357602	-0.597197	0	0.0594242	0.0561939	0.280854	0.4046	0.649899	0.934698	0.975854	0.987899	0.204213	0	0.0600857	0.281842	0.311162	0.362619	0.355565	0.563745	0.835913	1.02722	0.316941	0.710278	0.258923	0.192503	0.26391	0.308674	0.399202
1290	0	0.0518169	0.0128673	-0.0218563	-0.148869	-0.173047	-0.242486	-0.288399	-0.33716	0.0413388	-0.378499	-0.0604801	-0.123826	-0.150423	-0.150678	-0.0902537	-0.0270287	-0.0217342	-0.0219494	-0.0702715	-0.00979139	0.0855128	-0.155784	0	0.115163	0.102811	0.0683417	-0.119095	-0.206498	-0.281232	-0.32693	-0.327369	-0.104654	0	-0.05566	-0.0776983	-0.14704	-0.179776	-0.316714	-0.233518	-0.252836	-0.157105	-0.866588	0.709483	-0.619397	-0.582175	-0.585402	-0.631241	-0.740639
975	0	0.141695	0.462006	0.644181	0.840151	1.05939	1.43932	1.8209	2.02459	-0.187467	2.21205	0.288744	0.281957	0.3688	0.346455	0.441928	0.516515	0.763094	0.930923	1.09851	0.809766	0.190001	0.908509	0	0.148481	0.38195	0.58647	0.686968	0.831618	0.964971	1.17872	1.21482	-0.088724	0	0.08831	0.152738	0.396685	0.560336	0.715641	0.710836	0.777689	0.793989	0.084819	0.70917	0.383848	0.400884	0.534376	0.724792	0.830145
2581	0	0.122106	0.386886	0.479177	0.50954	0.34597	0.160207	0.000863738	-0.0678373	-0.156292	0.0884552	-0.222344	-0.179518	-0.0350345	-0.0701237	-0.144253	-0.201618	-0.275899	-0.25537	-0.331926	-0.109581	-0.200667	-0.131259	0	0.0792799	0.199576	0.326956	0.431449	0.325244	0.213761	0.0338899	0.041744	-0.17797	0	0.00484717	-0.0754306	0.158192	0.220646	0.349556	0.327237	0.301103	0.19639	-0.51269	0.70908	-0.419805	-0.250016	-0.0841732	0.117646	0.103369
5811	0	0.0132008	0.0380599	0.134715	0.196412	0.252	0.328264	0.388686	0.399722	0.176321	0.223401	0.179458	0.126224	0.119552	0.12524	0.156121	0.137021	0.144136	0.168414	0.169713	-0.00974466	0.134031	0.0356817	0	0.0664338	0.0979655	0.188933	0.219748	0.294436	0.363586	0.399729	0.409467	0.221747	0	0.224756	0.621497	0.785628	0.996273	1.17491	1.20942	1.27044	1.30244	0.594106	0.708334	0.849295	0.831372	0.99407	0.946237	0.976659
5812	0	-0.0220948	-0.0349857	0.02806	0.101073	0.166881	0.259238	0.304994	0.321094	0.10158	0.219514	0.115608	0.0430108	0.0499113	0.0349421	0.0891577	0.0455776	0.0494511	0.0591179	0.0718791	-0.0437289	0.0769751	-0.00509598	0	0.0505023	0.030711	0.108726	0.127523	0.236911	0.325395	0.361484	0.364823	0.140213	0	0.224756	0.621497	0.785628	0.996273	1.17491	1.20942	1.27044	1.30244	0.594106	0.708334	0.849295	0.831372	0.99407	0.946237	0.976659
3170	0	0.0695097	0.0726173	0.106656	-0.00105	0.0656226	0.0486553	0.245841	0.330604	-0.0027591	0.333363	0.0235966	-0.0119212	-0.0300989	-0.0674678	-0.0336214	-0.03155	0.0292392	0.0338627	0.0666226	0.043026	0.0393189	0.0273037	0	0.105028	0.126313	0.19772	0.0561681	0.120769	0.0430127	0.235575	0.287578	-0.0184814	0	0.0166035	0.0498106	0.107159	0.172046	0.292664	0.461476	0.606146	0.678481	-0.0279693	0.706451	-0.311326	-0.262131	-0.163742	-0.144356	-0.253168
522	0	0.0611466	0.18344	0.275563	0.276368	0.279469	0.376184	0.503069	0.566512	0.07445	0.492062	0.443924	0.489035	0.579257	0.608256	0.530923	0.468851	0.528374	0.649119	0.709492	0.265568	0.204452	0.50504	0	0.0160359	0.0481076	0.111231	0.18937	0.254543	0.291734	0.297874	0.300944	0.313922	0	0.0395424	-0.107698	-0.0635235	-0.0707584	0.23534	0.349674	0.361966	0.242309	-0.463634	0.705943	0.279191	0.316295	0.412207	0.423701	0.429988
563	0	-0.0412703	-0.0297966	0.0919587	0.185356	0.19879	0.393996	0.676577	0.935551	-0.250235	1.18579	-0.287888	-0.168998	-0.0518949	0.150472	0.217397	0.203963	0.248994	0.227138	0.29324	0.581128	-0.32483	0.61807	0	-0.16016	-0.26579	-0.346402	-0.319929	-0.293061	-0.142886	0.161551	0.354423	-0.213293	0	0.0971572	0.291472	0.538249	0.740334	0.881637	1.00685	1.0796	1.11598	0.410116	0.705865	0.748214	0.766805	0.803987	0.885199	0.99185
564	0	-0.0412703	-0.0297966	0.0919587	0.185356	0.19879	0.393996	0.676577	0.935551	-0.250235	1.18579	-0.287888	-0.168998	-0.0518949	0.150472	0.217397	0.203963	0.248994	0.227138	0.29324	0.581128	-0.32483	0.61807	0	-0.16016	-0.26579	-0.346402	-0.319929	-0.293061	-0.142886	0.161551	0.354423	-0.213293	0	0.0971572	0.291472	0.538249	0.740334	0.881637	1.00685	1.0796	1.11598	0.410116	0.705865	0.748214	0.766805	0.803987	0.885199	0.99185
5200	0	0.0680922	0.262727	0.257291	0.314699	0.352452	0.721869	0.902896	1.09331	-0.156101	1.24941	0.311521	0.348968	0.597152	0.650915	0.688669	0.62495	0.621628	0.653214	0.595478	0.283957	0.819005	-0.223528	0	0.0306452	-0.0229043	-0.0821037	-0.0624491	0.0390226	0.411762	0.561204	0.809353	-0.663586	0	0.137612	0.338739	0.35996	0.367024	0.343656	0.480861	0.601275	0.681864	-0.022932	0.704796	0.622708	0.6246	0.733479	0.805165	0.909575
3534	0	0.155511	0.27509	0.513244	0.565774	0.551928	0.472056	0.193527	0.084399	0.112779	-0.0283805	0.254941	0.310544	0.366145	0.416192	0.4272	0.340552	0.248639	0.00983015	-0.0628375	-0.317778	0.279763	-0.342601	0	0.0999077	0.163886	0.351992	0.393515	0.466317	0.478358	0.438638	0.402177	0.0879567	0	0.0232377	0.0749045	0.0761496	0.124782	0.180427	0.381547	0.404642	0.45689	-0.247441	0.704331	-0.147477	-0.173349	-0.156843	-0.151712	-0.0700984
5806	0	-0.156361	-0.247355	-0.359489	-0.222934	-0.0975242	-0.130324	-0.00524247	-0.0025326	-0.0832236	0.080691	0.264914	0.198327	-0.0301197	0.0148856	0.0919767	0.197751	0.18071	0.141147	0.31314	0.0482255	0.537214	-0.224074	0	-0.0897741	0.0476789	-0.10946	-0.0499967	-0.0303612	-0.0461195	0.118525	-0.0507581	-0.355524	0	0.0389722	0.0917511	0.149805	0.20151	0.00158212	0.0383801	0.0561478	0.345661	-0.358202	0.703862	-0.557816	-0.460069	-0.449735	-0.213103	-0.152183
1649	0	0.0810522	0.268378	0.419315	0.442483	0.327265	0.220796	0.218354	0.258217	0.0086339	0.249583	-0.0379756	-0.00526374	0.0760851	0.0819295	0.0264907	-0.0798334	-0.119222	-0.0922214	-0.0430155	-0.00503989	-0.0507953	0.00777981	0	0.0483404	0.154317	0.29941	0.378017	0.369123	0.302042	0.2726	0.263257	0.0214536	0	0.0021056	0.0725667	-0.0801543	-0.0463952	0.0215717	0.246712	0.253037	0.283517	-0.419944	0.703461	-0.127216	-0.169424	-0.159358	-0.0988944	-0.0329068
3690	0	-0.0567897	-0.166588	-0.203921	-0.248978	-0.22425	-0.257062	-0.138272	-0.134563	0.0389467	-0.17351	0.199885	0.141904	0.110266	0.133638	0.174467	0.182299	0.20236	0.278993	0.34604	0.146155	0.19349	0.15255	0	0.00119165	-0.0769685	-0.137674	-0.22356	-0.206664	-0.259538	-0.217381	-0.280718	0.0453416	0	0.0199626	0.0952945	0.11468	0.150684	0.140951	0.110891	0.0967172	0.098099	-0.605322	0.703421	0.172152	0.217876	0.250616	0.294926	0.187054
139	0	0.125664	0.478094	0.736203	1.00203	1.09311	1.25272	1.17757	1.16509	-0.0444845	1.20957	0.330682	0.434635	0.688105	0.812238	0.944861	0.901251	0.805675	0.57146	0.432921	0.102239	0.261867	0.171055	0	0.0217111	0.12067	0.254648	0.387846	0.522545	0.777722	0.936793	1.06285	0.024331	0	0.0561966	0.16859	0.341915	0.519976	0.670209	0.78788	0.844619	0.872988	0.171357	0.701631	0.35921	0.39168	0.456621	0.563584	0.680098
5390	0	-0.0380439	-0.0164853	0.0932517	0.266419	0.426945	0.576698	0.715838	0.737298	-0.0811386	0.818437	-0.222406	-0.28023	-0.16281	-0.103945	0.116208	0.14514	0.177555	0.107569	0.0673549	0.289761	-0.0769996	0.144355	0	0.0197808	-0.0760805	-0.0252088	-0.0721945	0.0593991	0.176737	0.385863	0.447537	-0.226545	0	0.158989	0.230617	0.160017	0.146968	0.306936	0.570867	0.71264	0.720846	0.0194645	0.701382	0.582202	0.44987	0.455628	0.314107	0.410022
5733	0	0.0979822	0.0382637	-0.0346599	-0.154747	-0.329342	-0.443357	-0.577896	-0.53438	-0.186635	-0.347745	-0.0063947	0.0839051	-0.0475696	-0.0696713	-0.151841	-0.0631547	-0.0865947	-0.260613	-0.33496	-0.328565	0.0285866	-0.363546	0	0.00768243	0.0794386	0.0286167	-0.00930074	-0.272582	-0.363156	-0.323677	-0.205815	-0.221616	0	0.0471932	0.347501	0.465954	0.528656	0.309102	0.288374	0.308484	0.463697	-0.237352	0.701049	0.177121	0.210317	0.221153	0.369988	0.403302
977	0	0.146497	0.469873	0.659983	0.860135	1.08734	1.47028	1.85462	2.05752	-0.186776	2.24429	0.303042	0.300212	0.383927	0.35952	0.450492	0.526925	0.776536	0.946614	1.11629	0.813252	0.175111	0.941184	0	0.149327	0.388988	0.603505	0.712685	0.863461	0.996782	1.21105	1.24426	-0.058845	0	0.0793885	0.0977529	0.340692	0.490233	0.673104	0.669306	0.730628	0.716596	0.0157235	0.700873	0.343334	0.346555	0.460994	0.624729	0.734369
3812	0	-0.0160087	-0.00072005	0.0719321	0.170329	0.163587	0.13337	0.0175265	-0.0276495	-0.195369	0.167719	-0.0893412	-0.058877	0.0293359	0.00642828	0.00860075	-0.103128	-0.150533	-0.163278	-0.187643	-0.0983021	-0.389224	0.20158	0	-0.0464729	-0.119397	-0.0238373	0.0723867	0.177373	0.194562	0.0914637	0.0706527	0.104514	0	0.040308	0.120924	0.188986	0.204186	0.228907	0.316012	0.415671	0.465501	-0.235167	0.700668	0.188314	0.193518	0.203925	0.240412	0.297776
4097	0	0.111289	0.313168	0.311681	0.243805	0.107904	0.0866388	0.0292442	0.0226334	-0.32354	0.346173	-0.126361	-0.0339021	0.0797139	0.156726	0.156535	0.146166	0.122959	0.131394	0.0862869	0.212648	-0.509266	0.595553	0	0.0188305	0.107094	0.0285946	-0.0390911	-0.164623	-0.162681	-0.228511	-0.190014	0.0593653	0	0.132566	0.269409	0.560823	0.681985	0.758745	0.617864	0.47947	0.382932	-0.316966	0.699899	0.461208	0.481644	0.480531	0.426944	0.282136
2853	0	0.066735	0.350499	0.631239	0.85401	0.927394	0.845614	0.785689	0.693277	0.06993	0.623347	0.373114	0.369898	0.443379	0.500222	0.470325	0.40107	0.330814	0.302741	0.268428	-0.104687	0.135165	0.133263	0	0.0699514	0.280235	0.504132	0.756799	0.899439	0.887914	0.856061	0.797964	0.307879	0	-0.0351427	0.0696333	0.086595	0.173282	0.129652	0.222227	0.291313	0.369717	-0.329929	0.699646	0.262719	0.233942	0.207867	0.0237103	-0.023399
5912	0	0.0529513	0.158854	0.3101	0.453739	0.569824	0.665962	0.716756	0.742153	-0.011515	0.753668	0.701475	0.72758	0.779791	0.833135	0.861505	0.834471	0.777006	0.718408	0.689109	-0.0123653	0.737674	-0.0485649	0	0.0268458	0.0805373	0.17844	0.293709	0.436828	0.590431	0.699822	0.754518	-0.0477145	0	-0.00826083	-0.0247825	-0.091656	-0.200621	-0.229663	-0.136691	0.0066315	0.078293	-0.620091	0.698384	0.101502	0.0450443	-0.067871	-0.169072	-0.2021
5149	0	0.306179	0.398786	0.497921	0.248806	0.552568	0.553965	0.581988	0.400382	0.624851	-0.224469	0.320098	0.357397	0.455086	0.369654	0.233808	0.22236	0.328777	0.38486	0.395102	0.0750035	-0.0880823	0.483184	0	0.26888	0.263797	0.448365	0.335096	0.650306	0.545285	0.517226	0.325378	1.03303	0	0.129561	0.502437	0.765689	0.930399	0.806299	0.771423	0.781764	0.901106	0.203652	0.697454	0.858999	0.842333	0.697147	0.749249	0.723479
5150	0	-0.0827589	-0.302727	-0.326834	-0.316108	-0.171625	-0.129499	-0.0721726	-0.0216853	0.114409	-0.136095	-0.212815	-0.267394	-0.20381	-0.206265	-0.198657	-0.135073	-0.121223	0.0599143	0.0609959	0.273811	-0.552614	0.61361	0	-0.0281793	-0.311732	-0.333384	-0.330266	-0.249367	-0.221091	-0.344902	-0.295496	0.454208	0	0.129561	0.502437	0.765689	0.930399	0.806299	0.771423	0.781764	0.901106	0.203652	0.697454	0.858999	0.842333	0.697147	0.749249	0.723479
2233	0	-0.0281545	0.0922751	0.187017	0.379041	0.574275	0.67687	0.892113	0.909665	-0.0341585	0.943824	0.246298	0.241565	0.303274	0.354984	0.462	0.508894	0.509348	0.408982	0.314024	0.0677252	0.133728	0.180295	0	-0.0234207	0.0352997	0.0783312	0.163339	0.31168	0.413821	0.729429	0.84194	0.0784115	0	0.0390645	0.00875986	0.17684	0.215145	0.319775	0.430376	0.607742	0.70091	0.00386652	0.697043	0.418317	0.421984	0.444834	0.485681	0.51431
4179	0	0.00941515	0.258439	0.589789	0.939352	1.09552	0.733223	0.199111	-0.290201	0.0013833	-0.291584	-0.102306	-0.0372499	0.0290293	0.220019	0.229818	0.116672	-0.32244	-0.676343	-0.949707	-0.847401	-0.152705	-0.797001	0	-0.0556411	0.127104	0.267463	0.607228	0.876543	0.953356	0.773148	0.5572	0.0517824	0	0.123843	0.306237	0.430246	0.399697	0.574139	0.858872	0.994222	0.989144	0.292421	0.696723	0.190548	0.165638	0.328036	0.178028	0.324821
4180	0	0.00941515	0.258439	0.589789	0.939352	1.09552	0.733223	0.199111	-0.290201	0.0013833	-0.291584	-0.102306	-0.0372499	0.0290293	0.220019	0.229818	0.116672	-0.32244	-0.676343	-0.949707	-0.847401	-0.152705	-0.797001	0	-0.0556411	0.127104	0.267463	0.607228	0.876543	0.953356	0.773148	0.5572	0.0517824	0	0.123843	0.306237	0.430246	0.399697	0.574139	0.858872	0.994222	0.989144	0.292421	0.696723	0.190548	0.165638	0.328036	0.178028	0.324821
3753	0	0.177597	0.490988	0.842458	1.01406	1.00075	0.824345	0.503864	0.300455	-0.0129301	0.313385	-0.42321	-0.297761	-0.0966487	0.128315	0.28427	0.252072	0.0645871	-0.310923	-0.482823	-0.059613	-0.191911	-0.290912	0	0.0521469	0.164426	0.290932	0.306582	0.325472	0.336547	0.391577	0.360068	-0.244229	0	-0.0196107	0.0459446	0.0302625	0.136698	0.351277	0.551519	0.733441	0.762592	0.0659849	0.696607	0.144222	0.137266	0.119006	0.134284	0.254668
1771	0	0.0803934	0.301428	0.563206	0.86792	0.807919	0.613082	0.0586503	-0.184339	-0.0473182	-0.13702	-0.131628	-0.108571	-0.0307702	0.030724	0.00941077	-0.19857	-0.455868	-0.751776	-0.890478	-0.75885	-0.0100792	-0.880398	0	0.0573369	0.20057	0.400854	0.726881	0.87486	0.937323	0.678798	0.574511	-0.168867	0	-0.0333889	0.0522963	0.195051	0.410277	0.670894	1.01604	1.15359	1.15892	0.462606	0.696316	0.270314	0.145787	0.0497868	0.134231	0.241157
371	0	-0.022849	0.129917	0.140359	0.370909	0.405514	0.531437	0.491394	0.573615	-0.325803	0.899418	-0.0367745	0.02024	0.178973	0.209458	0.344861	0.347072	0.524987	0.431454	0.514159	0.550933	-0.136853	0.651012	0	-0.0798635	-0.0858302	-0.105873	-0.0107266	0.0216678	-0.0303247	0.0231662	0.0226818	-0.225724	0	0.0201933	0.123865	0.236424	0.428134	0.467613	0.693242	0.745023	0.908094	0.212241	0.695853	0.689454	0.700073	0.780828	0.821678	0.955111
6001	0	0.0419074	0.101737	0.0742738	0.0153466	-0.0451776	0.0522448	0.125539	0.172642	0.163813	0.00882901	-0.270242	-0.325633	-0.242983	-0.274821	-0.274279	-0.249621	-0.272791	-0.17306	-0.284205	-0.0139634	-0.319616	0.0354106	0	0.097299	0.0744789	0.078853	0.0193839	-0.0657983	0.0547942	0.0283569	0.186606	0.213187	0	-0.107203	-0.165776	-0.223621	-0.132739	-0.106636	0.006804	0.194923	0.438167	-0.256187	0.694355	0.28991	0.227801	0.135461	-0.0851742	-0.0946543
6002	0	0.0100413	0.0546453	0.0414674	0.00965656	-0.0730838	-0.00578172	0.0155338	0.0661414	0.0985247	-0.0323834	-0.235491	-0.272954	-0.23319	-0.262894	-0.298322	-0.257054	-0.273798	-0.192608	-0.306499	-0.0710075	-0.314877	0.00837848	0	0.0475042	0.0523444	0.0688702	0.0724877	-0.0515214	0.0325246	-0.0273492	0.137149	0.177911	0	-0.107203	-0.165776	-0.223621	-0.132739	-0.106636	0.006804	0.194923	0.438167	-0.256187	0.694355	0.28991	0.227801	0.135461	-0.0851742	-0.0946543
6003	0	0.0300157	0.0868037	0.0443134	-0.000416137	-0.059821	0.0363515	0.0972254	0.143575	0.120835	0.02274	-0.2531	-0.319301	-0.256136	-0.303671	-0.30659	-0.266131	-0.282394	-0.175829	-0.278842	-0.0257424	-0.30698	0.0281377	0	0.0962174	0.0898399	0.0948845	0.053074	-0.0467898	0.0656454	0.0199548	0.169318	0.174715	0	-0.107203	-0.165776	-0.223621	-0.132739	-0.106636	0.006804	0.194923	0.438167	-0.256187	0.694355	0.28991	0.227801	0.135461	-0.0851742	-0.0946543
811	0	-0.105728	-0.16062	-0.00603383	0.189415	0.24888	0.222619	0.0115396	-0.14079	0.162252	-0.303041	0.170745	0.102496	0.0377645	0.0684287	0.203699	0.212975	0.177615	-0.0739184	-0.214924	-0.385669	-0.0953835	-0.119541	0	-0.0374793	-0.0276391	0.0962824	0.15646	0.206649	0.215749	0.256203	0.24488	0.42838	0	-0.00440467	-0.0155104	-0.0363984	-0.0302862	-0.00831236	0.219142	0.223668	0.336434	-0.355743	0.692177	-0.200276	-0.271939	-0.22796	-0.290768	-0.131615
3233	0	0.0215415	0.0646245	0.118898	0.16282	0.182285	0.187642	0.181809	0.178893	-0.134446	0.313339	-0.471574	-0.434228	-0.359535	-0.25279	-0.151341	-0.0818495	-0.0390201	-0.028242	-0.0228529	0.448721	-0.131117	0.108264	0	-0.015805	-0.047415	-0.0998859	-0.157412	-0.20744	-0.244912	-0.261523	-0.269828	-0.474903	0	-0.00175168	-0.005255	0.044943	0.150594	0.286569	0.397415	0.454561	0.483133	-0.208104	0.691237	0.213569	0.196436	0.162169	0.117693	0.0801399
5734	0	0.0732204	0.0189175	-0.0538237	-0.146442	-0.303324	-0.41752	-0.548468	-0.520869	-0.178512	-0.342357	0.0187788	0.0955089	-0.0473324	-0.0675694	-0.141853	-0.0550312	-0.080336	-0.230914	-0.291675	-0.310454	0.0367101	-0.328385	0	-0.00350973	0.0850287	0.0325245	0.0141903	-0.229514	-0.318406	-0.298775	-0.210415	-0.196443	0	0.0241768	0.212313	0.396793	0.426426	0.231597	0.144842	0.158364	0.285558	-0.405609	0.691167	0.081977	0.0297531	-0.00815359	0.0748831	0.169247
2651	0	0.0290006	0.0809594	0.287303	0.400817	0.568325	0.556148	0.611424	0.533936	0.164206	0.369731	0.05491	0.06967	0.10606	0.255204	0.302974	0.314251	0.194304	0.153018	0.0928385	0.0379285	0.139412	-0.0465736	0	0.0142407	0.0298091	0.0870094	0.152753	0.308984	0.416754	0.513316	0.496008	0.0797037	0	0.0618268	0.120946	0.186023	0.209838	0.32338	0.481309	0.669996	0.739543	0.0484985	0.691045	0.0251546	0.0310909	0.121612	0.121723	0.130512
6146	0	0.17602	0.499988	0.667252	0.712929	0.707534	0.509747	0.352847	0.193278	-0.393473	0.586751	0.333413	0.436403	0.556198	0.468436	0.28267	0.125035	-0.129035	-0.379722	-0.573837	-0.90725	-0.0701474	-0.50369	0	0.0730298	0.277203	0.532228	0.763671	0.915911	0.972195	1.06598	1.10053	0.0100866	0	0.0359971	0.117445	0.292544	0.498436	0.627618	0.779104	0.626758	0.574279	-0.114786	0.689065	-0.748252	-0.756576	-0.6898	-0.713234	-0.490442
6147	0	0.184108	0.514265	0.668051	0.70749	0.690273	0.511408	0.353111	0.197605	-0.480901	0.678506	0.333161	0.423389	0.534169	0.458931	0.32173	0.143174	-0.136074	-0.41802	-0.606467	-0.939627	-0.0304583	-0.576008	0	0.0938792	0.313256	0.542281	0.718921	0.88026	0.980643	1.10429	1.13723	-0.117282	0	0.0359971	0.117445	0.292544	0.498436	0.627618	0.779104	0.626758	0.574279	-0.114786	0.689065	-0.748252	-0.756576	-0.6898	-0.713234	-0.490442
5909	0	0.0446241	0.00268182	0.143779	0.200493	0.347729	0.438212	0.660732	0.728289	-0.195614	0.923903	0.499887	0.423333	0.454613	0.422535	0.555825	0.633709	0.678195	0.765537	0.714306	0.214419	0.429382	0.284924	0	0.121178	0.0479557	0.221131	0.144555	0.213907	0.259904	0.395082	0.51387	-0.125109	0	-0.121335	-0.0767802	-0.22129	-0.186642	-0.273183	-0.102576	0.0335155	0.15906	-0.528476	0.687536	0.197635	0.101979	-0.0139481	-0.0242541	-0.0195905
5910	0	0.0446241	0.00268182	0.143779	0.200493	0.347729	0.438212	0.660732	0.728289	-0.195614	0.923903	0.499887	0.423333	0.454613	0.422535	0.555825	0.633709	0.678195	0.765537	0.714306	0.214419	0.429382	0.284924	0	0.121178	0.0479557	0.221131	0.144555	0.213907	0.259904	0.395082	0.51387	-0.125109	0	-0.121335	-0.0767802	-0.22129	-0.186642	-0.273183	-0.102576	0.0335155	0.15906	-0.528476	0.687536	0.197635	0.101979	-0.0139481	-0.0242541	-0.0195905
1062	0	0.300865	0.931843	1.0792	1.23534	1.16915	1.18657	1.00027	0.975042	-0.755948	1.73099	-0.0599424	0.184772	0.572408	0.517698	0.3939	0.198304	-0.105563	-0.386018	-0.540668	-0.480726	-0.480578	-0.0600901	0	0.0561505	0.299493	0.501562	0.781499	0.910908	1.23219	1.32635	1.45577	-0.335312	0	0.262342	1.1411	1.44258	1.73059	1.71066	1.74673	1.67465	1.70078	1.014	0.686785	0.229771	0.436802	0.653997	0.903612	1.21059
1668	0	0.0172647	0.0438749	0.128219	0.247406	0.415871	0.418582	0.387654	0.330999	-0.452439	0.783438	-0.200884	-0.153167	-0.231107	-0.29741	-0.438952	-0.297323	-0.186245	-0.103917	-0.116526	0.0843581	-0.322683	0.206157	0	-0.0304524	0.0740972	0.224745	0.485474	0.512309	0.403943	0.290686	0.246641	-0.33064	0	-0.0184482	0.0643227	0.00642113	0.0376969	0.132594	0.347425	0.61909	0.768735	0.0829956	0.685739	-0.0550345	-0.0552692	0.0038548	0.108064	0.16754
4539	0	0.048923	0.148499	0.309886	0.334627	0.327512	0.178399	0.0400182	-0.061842	-0.141214	0.079372	0.288365	0.397232	0.375762	0.333227	0.267433	0.343731	0.301093	0.218778	0.199592	-0.0887735	0.193384	0.0062075	0	-0.0599439	0.0611027	0.265024	0.35556	0.272146	0.165672	0.109605	0.0269315	-0.046233	0	0.00979316	0.186124	0.269883	0.488267	0.722678	0.779597	0.799959	0.674727	-0.0107245	0.685452	0.634609	0.579788	0.674016	0.65298	0.621135
2607	0	0.0655614	0.196483	0.441973	0.622879	0.885459	1.06237	1.27081	1.3061	0.039935	1.26617	0.0954625	0.113972	0.176196	0.342227	0.474739	0.623454	0.644447	0.446229	0.281301	0.185839	-0.061284	0.342585	0	0.0470515	0.11575	0.195208	0.243603	0.357468	0.513381	0.920048	1.12026	0.196681	0	0.0365943	0.0665973	0.106112	0.167088	0.238371	0.46162	0.763729	0.974171	0.288835	0.685335	0.343021	0.325148	0.297833	0.301253	0.364396
2274	0	0.0144013	0.228023	0.370812	0.639088	0.7568	1.03084	1.16183	1.28691	0.090667	1.19624	-0.0071665	0.0262813	0.0967887	0.215119	0.337185	0.410431	0.376399	0.361267	0.375397	0.382563	0.410168	-0.0347705	0	-0.0190465	0.124068	0.148526	0.294736	0.339202	0.647277	0.793396	0.904348	-0.326667	0	-0.027198	-0.11965	-0.213601	-0.138939	0.0535895	0.313894	0.501914	0.560326	-0.124456	0.684782	-0.0804574	-0.124954	-0.0845208	-0.14436	-0.00495253
1946	0	0.124603	0.468764	0.544937	0.682918	0.59349	0.661744	0.589967	0.627081	-0.41035	1.03743	0.0986223	0.236767	0.524323	0.515965	0.461191	0.275576	0.145316	0.079743	0.0743445	-0.0242777	-0.185283	0.259627	0	-0.0135417	0.0430626	0.127594	0.320349	0.416536	0.61505	0.608846	0.651358	-0.126445	0	-0.151281	-0.0189306	0.0882214	0.485429	0.543962	0.698401	0.636239	0.712483	0.028453	0.68403	0.0904919	0.118616	0.195609	0.176999	0.315743
2228	0	-0.0239807	0.093958	0.188399	0.375003	0.582617	0.685513	0.91162	0.922226	-0.037895	0.960121	0.243014	0.241807	0.303215	0.355244	0.458582	0.50627	0.506405	0.407974	0.313188	0.0701742	0.129992	0.183196	0	-0.0227735	0.0337572	0.0761688	0.159435	0.319361	0.422122	0.746661	0.852052	0.0751271	0	0.0501003	0.0426837	0.230435	0.292476	0.477318	0.568373	0.742446	0.762625	0.078789	0.683836	0.494484	0.540003	0.630101	0.747113	0.775198
4551	0	0.0516049	0.101948	0.165329	0.237843	0.275086	0.437644	0.39216	0.426501	-0.0137032	0.440204	0.0569924	0.0804801	0.156888	0.212023	0.247304	0.135603	0.0459581	-0.0480829	-0.0664617	-0.123454	0.0451268	-0.111589	0	0.0281171	0.00205202	0.0102986	0.047532	0.196475	0.448679	0.497235	0.549955	-0.00183765	0	0.0484545	0.0754556	0.27782	0.37406	0.437328	0.556019	0.66769	0.748919	0.0658405	0.683078	0.173033	0.152751	0.222703	0.277267	0.372801
3892	0	0.162626	0.599289	0.861651	1.09001	1.14581	1.10223	0.896972	0.735973	-0.095278	0.831251	0.149886	0.2835	0.537303	0.54151	0.524768	0.292737	0.148557	-0.135775	-0.217886	-0.367772	-0.012391	-0.205495	0	0.0290124	0.211872	0.470026	0.715123	1.00296	1.10356	1.18263	1.10374	0.0669989	0	0.09777	0.189702	0.493079	0.62598	0.778999	0.830826	1.00136	1.03137	0.348737	0.682637	0.00282949	0.0890657	0.162858	0.357483	0.574935
1856	0	-0.0377467	-0.100104	-0.108581	-0.117627	-0.073682	-0.0647074	-0.0304991	-0.0471988	-0.251895	0.204696	0.28135	0.236418	0.15866	0.00187325	0.0476616	-0.144923	-0.0208051	-0.0967015	0.132929	-0.148421	0.420113	-0.287184	0	0.007186	0.0225866	0.170896	0.116061	0.352591	0.237448	0.347553	0.101222	-0.390658	0	-0.102734	-0.237259	-0.312311	-0.343817	-0.334529	-0.291566	-0.27314	-0.129813	-0.809314	0.679501	-0.529242	-0.529646	-0.387227	-0.459099	-0.393232
1354	0	-0.0324825	-0.0974476	-0.132029	-0.103744	0.0208231	0.178805	0.306404	0.370203	-0.0948506	0.465053	-0.024252	0.00516984	0.0640134	0.1173	0.135607	0.128219	0.130114	0.137567	0.141293	0.165545	-0.0144863	0.155779	0	-0.0619043	-0.185713	-0.27358	-0.263603	-0.131647	0.0244395	0.144585	0.204658	-0.104616	0	0.00514284	0.0154285	-0.00199969	-0.0522846	-0.105181	-0.127833	-0.122771	-0.12024	-0.799497	0.679257	-0.446682	-0.398163	-0.301126	-0.195021	-0.128368
3891	0	0.138702	0.537947	0.801145	1.07063	1.10307	1.12038	0.87519	0.737825	-0.12233	0.860155	0.0884475	0.169349	0.410829	0.449777	0.488725	0.29975	0.153144	-0.123717	-0.239425	-0.327872	-0.103943	-0.135481	0	0.0578009	0.215565	0.439816	0.670354	0.891771	1.05568	1.08735	1.0657	0.0700615	0	0.0526944	0.144717	0.491359	0.669381	0.786886	0.795449	0.963369	1.02759	0.348874	0.678716	-0.0619295	-0.00813866	0.108918	0.245509	0.517039
4734	0	-0.0419037	0.151726	0.361013	0.736775	0.840032	0.917	0.805771	0.755342	0.047155	0.708187	0.025632	0.102202	0.24065	0.438103	0.569926	0.529124	0.292176	-0.049757	-0.318656	-0.344288	0.107006	-0.425662	0	-0.118474	-0.063292	-0.0514573	0.192481	0.33654	0.650456	0.88116	1.09963	-0.034219	0	-0.117366	-0.326885	-0.347769	-0.137946	0.194304	0.576247	0.520118	0.561395	-0.117257	0.678652	-0.15909	-0.539718	-0.487074	-0.742288	-0.536231
5223	0	0.192443	0.452314	0.591323	0.628909	0.615979	0.633736	0.544952	0.516092	-0.133617	0.649709	0.333557	0.405674	0.482592	0.427092	0.364461	0.239402	0.214988	0.0859582	0.049799	-0.283758	0.302223	-0.252424	0	0.120326	0.30328	0.497788	0.598005	0.710135	0.752306	0.792551	0.79985	-0.102283	0	0.0653135	0.109571	0.0999994	0.0799171	0.180667	0.259008	0.351262	0.332599	-0.345163	0.677762	-0.290512	-0.297947	-0.345072	-0.342661	-0.389122
3785	0	0.0427157	0.0798959	0.065579	-0.00219065	-0.0889672	-0.299143	-0.417581	-0.500897	-0.181943	-0.318954	-0.0191404	0.0515818	0.139288	0.168795	0.117936	0.110616	-0.0301524	-0.0467625	-0.146517	-0.127377	0.173927	-0.320444	0	-0.0280064	-0.0785322	-0.122356	-0.139267	-0.218723	-0.288131	-0.389959	-0.37352	-0.37501	0	0.0362468	0.10874	0.174599	0.197574	0.239945	0.344595	0.45588	0.511522	-0.16596	0.677482	-0.117954	-0.0597735	0.0565875	0.171761	0.227566
993	0	0.0949573	0.105295	0.261069	0.339042	0.484448	0.475266	0.380651	0.325355	0.088247	0.237108	0.519056	0.566138	0.543271	0.585755	0.589732	0.667867	0.701502	0.596396	0.495272	-0.0237831	0.539569	-0.0442968	0	0.0478745	0.0810798	0.194369	0.268365	0.335636	0.292819	0.303311	0.349138	0.0677333	0	-0.0583765	-0.320318	-0.445812	-0.528813	-0.22914	0.0146848	0.125539	0.0830845	-0.594068	0.677152	-0.601525	-0.720809	-0.70995	-0.663874	-0.49802
5728	0	-0.0346543	-0.151293	-0.189803	-0.203682	-0.00993062	0.114622	0.14511	0.0639214	0.125857	-0.061936	-0.0948076	-0.068003	0.0681364	0.194242	0.366114	0.431679	0.524254	0.496292	0.475858	0.570665	-0.0641012	0.539959	0	-0.0614589	-0.314237	-0.478853	-0.664604	-0.536417	-0.504439	-0.44599	-0.506744	0.095151	0	0.0716191	0.355044	0.461039	0.560803	0.27282	0.396907	0.492956	0.785165	0.108265	0.6769	-0.422866	-0.179741	-0.230153	0.000999346	-0.277673
5729	0	-0.0298211	-0.144027	-0.146728	-0.123298	0.120307	0.202028	0.224274	0.12216	0.107044	0.0151157	-0.120799	-0.105832	0.0606504	0.21105	0.431486	0.5097	0.59946	0.522622	0.510982	0.631781	-0.0432608	0.554242	0	-0.0447884	-0.325477	-0.478576	-0.675582	-0.510192	-0.518231	-0.419147	-0.509621	0.0295056	0	0.0716191	0.355044	0.461039	0.560803	0.27282	0.396907	0.492956	0.785165	0.108265	0.6769	-0.422866	-0.179741	-0.230153	0.000999346	-0.277673
432	0	0.0699809	0.262271	0.256846	0.261224	0.24718	0.249391	0.273412	0.289084	-0.384421	0.673505	0.0471229	0.133443	0.283332	0.277743	0.235955	0.235494	0.227874	0.208569	0.181083	0.13396	-0.194148	0.375231	0	-0.0163396	0.0260613	0.0262259	0.0723914	0.0588092	0.0686397	0.111966	0.155124	-0.14315	0	0.0912122	0.125877	0.261849	0.272371	0.330806	0.354601	0.31586	0.294192	-0.381678	0.675871	0.200339	0.229731	0.331965	0.471517	0.581188
433	0	0.0699809	0.262271	0.256846	0.261224	0.24718	0.249391	0.273412	0.289084	-0.384421	0.673505	0.0471229	0.133443	0.283332	0.277743	0.235955	0.235494	0.227874	0.208569	0.181083	0.13396	-0.194148	0.375231	0	-0.0163396	0.0260613	0.0262259	0.0723914	0.0588092	0.0686397	0.111966	0.155124	-0.14315	0	0.0912122	0.125877	0.261849	0.272371	0.330806	0.354601	0.31586	0.294192	-0.381678	0.675871	0.200339	0.229731	0.331965	0.471517	0.581188
4660	0	0.123955	0.265808	0.353423	0.441772	0.460979	0.437098	0.31908	0.296049	-0.569239	0.865289	0.147159	0.190477	0.234588	0.29375	0.31313	0.342946	0.306586	0.258233	0.255526	0.108367	-0.136033	0.391558	0	0.0806371	0.178379	0.206832	0.275801	0.265192	0.277672	0.208006	0.187683	-0.286048	0	0.00612515	0.11187	0.221084	0.44717	0.45075	0.5451	0.40283	0.464293	-0.209214	0.673507	-0.134108	-0.0502362	0.110873	0.0951312	0.0852311
1148	0	-0.0330111	0.0562839	0.0928011	0.15805	0.1281	0.106562	0.182406	0.220428	-0.123101	0.343529	0.0774653	0.000302121	-0.0201577	-0.0266621	-0.00814775	0.043309	0.04342	0.094424	0.0591385	-0.0183268	-0.0978143	0.156953	0	0.0441521	0.153907	0.196928	0.243663	0.162256	0.140607	0.165448	0.238755	0.0521783	0	-0.0448854	-0.134656	-0.212665	-0.234025	-0.157851	-0.0407896	0.0645095	0.117159	-0.556185	0.673344	-0.501574	-0.448479	-0.34229	-0.215032	-0.1198
4796	0	0.0240925	0.132585	0.282107	0.460451	0.668171	0.622404	0.656108	0.556557	-0.521486	1.07804	0.134839	0.170669	0.238202	0.250285	0.310528	0.347535	0.31667	0.184117	0.147006	0.0121665	-0.0618415	0.208848	0	-0.0117375	0.0292226	0.166661	0.284762	0.455475	0.440573	0.606831	0.54439	-0.324804	0	0.00177583	0.117662	0.143907	0.277798	0.322118	0.461493	0.577581	0.659752	-0.0131175	0.672869	0.224349	0.201827	0.165815	0.0955085	0.0783548
4244	0	-0.0947463	0.0500655	0.320223	0.799857	1.14409	1.36073	1.45047	1.44703	-0.089378	1.53641	0.410935	0.348795	0.365899	0.402643	0.448818	0.36736	0.360076	0.396246	0.480269	0.069334	0.468175	0.012094	0	-0.0326065	0.0951006	0.328514	0.761974	1.18767	1.41159	1.46516	1.3777	-0.146618	0	-0.0493845	-0.105696	-0.0693492	0.0194314	0.161861	0.408989	0.458234	0.494839	-0.173945	0.668784	-0.0260697	-0.00159927	0.0375444	0.0374082	0.0406882
4245	0	-0.0947463	0.0500655	0.320223	0.799857	1.14409	1.36073	1.45047	1.44703	-0.089378	1.53641	0.410935	0.348795	0.365899	0.402643	0.448818	0.36736	0.360076	0.396246	0.480269	0.069334	0.468175	0.012094	0	-0.0326065	0.0951006	0.328514	0.761974	1.18767	1.41159	1.46516	1.3777	-0.146618	0	-0.0493845	-0.105696	-0.0693492	0.0194314	0.161861	0.408989	0.458234	0.494839	-0.173945	0.668784	-0.0260697	-0.00159927	0.0375444	0.0374082	0.0406882
5633	0	0.165453	0.564048	0.83051	1.00549	0.843616	0.601903	0.268132	0.128044	-0.0758395	0.203883	0.0793102	0.214447	0.444424	0.512327	0.425317	0.191311	-0.0840213	-0.354116	-0.520787	-0.600097	0.0301915	-0.550978	0	0.0303157	0.198935	0.397492	0.659481	0.731615	0.765234	0.701558	0.72814	-0.0267208	0	0.0723161	0.221774	0.326827	0.555148	0.660106	0.935292	0.843222	0.848471	0.181835	0.666636	0.0322421	-0.0041984	0.0537823	0.0642964	0.169911
211	0	-0.00546668	-0.0478735	-0.0378712	-0.0513233	-0.0540354	-0.0730601	-0.0692208	-0.0521378	-0.0574276	0.0052898	0.0761607	0.00136442	-0.0502983	-0.0958006	-0.0182332	-0.00548055	0.0849487	0.00551141	0.0300112	-0.0461495	0.0994617	-0.0694505	0	0.0693296	0.0785855	0.13409	0.0430707	0.0276059	-0.0818481	0.00142854	-0.00598835	-0.0807287	0	-0.0633593	-0.165711	-0.336144	-0.471869	-0.493234	-0.256139	-0.176724	-0.0209333	-0.686872	0.665939	-0.395033	-0.349568	-0.246733	-0.281856	-0.314616
212	0	-0.0126496	-0.055938	-0.0480392	-0.0547491	-0.0570483	-0.0739695	-0.0704407	-0.053926	-0.0587499	0.00482393	0.068929	-0.00472555	-0.0524486	-0.092994	-0.0145987	-0.00467616	0.0807963	-0.0026314	0.0227035	-0.0462255	0.0981394	-0.075436	0	0.0610049	0.0654395	0.113884	0.0287785	0.0165568	-0.0858368	0.00111964	-0.00770051	-0.0879604	0	-0.0633593	-0.165711	-0.336144	-0.471869	-0.493234	-0.256139	-0.176724	-0.0209333	-0.686872	0.665939	-0.395033	-0.349568	-0.246733	-0.281856	-0.314616
4115	0	0.0393761	0.69113	0.941818	0.985871	0.389793	0.415475	0.465718	0.445718	0.0863223	0.359395	0.248059	0.320305	0.436184	0.366508	0.350222	0.27748	0.441104	0.453749	0.529742	0.281683	0.112032	0.41771	0	-0.0328701	0.503005	0.823369	0.883708	0.360373	0.22243	0.260028	0.164034	0.222349	0	-0.053645	-0.160935	-0.246461	-0.256578	-0.0979169	0.154112	0.384377	0.49951	-0.164767	0.664277	0.089242	0.115414	0.167759	-0.126182	-0.79258
1740	0	0.341814	0.600514	0.848883	0.684623	0.681276	0.410918	0.247283	0.0182953	-0.553957	0.572252	0.18246	0.411863	0.494786	0.335884	-0.144444	-0.340465	-0.573502	-0.606212	-0.746612	-0.929072	-0.170468	-0.576144	0	0.112411	0.288189	0.695459	1.01153	1.2042	1.16688	1.03596	0.947367	-0.201029	0	0.123278	0.26103	0.699185	0.904916	0.989286	1.06388	0.829998	0.762813	0.0994266	0.663387	-0.477523	-0.26153	-0.0285831	0.159459	0.2545
2230	0	0.0204945	0.0571416	0.136497	0.223061	0.393475	0.527521	0.657926	0.680086	0.0662255	0.613861	0.103831	0.0919171	0.142974	0.197474	0.258502	0.333811	0.384679	0.337439	0.26474	0.160909	0.0189205	0.245819	0	0.0324088	0.0179987	0.0428542	0.0683903	0.163495	0.246674	0.424318	0.519178	0.151136	0	0.0195659	0.107439	0.0652148	0.0836265	0.12058	0.374476	0.618504	0.820027	0.156819	0.663209	0.580759	0.564657	0.592857	0.601433	0.595552
929	0	0.0228526	0.0381756	0.170446	0.204913	0.332542	0.259391	0.255404	0.173393	-0.442427	0.615819	-0.158619	-0.0983822	-0.0900885	-0.0416597	-0.0401345	-0.00585302	0.0454222	-0.0826723	-0.0948927	0.063726	-0.150269	0.055376	0	-0.037384	-0.0303546	0.0534867	0.0864286	0.179776	0.0553503	0.179457	0.109667	-0.450777	0	-0.0408072	-0.0207676	0.0151361	0.108461	0.161397	0.280069	0.362089	0.465252	-0.19783	0.663083	-0.0633249	-0.131803	-0.111335	-0.194462	-0.0861562
2626	0	0.164895	0.675239	1.09064	1.5336	1.58446	1.78323	1.70949	1.78111	-0.2344	2.01551	0.228518	0.379958	0.728709	0.841411	0.857703	0.555472	0.222299	-0.026351	-0.114919	-0.343437	0.264826	-0.379745	0	0.0134546	0.175048	0.477744	0.904418	1.25751	1.78945	1.96436	2.12454	-0.270708	0	-0.19589	-0.0907953	-0.251442	0.106782	0.265221	0.683124	0.889341	0.938121	0.27537	0.662751	-0.404458	-0.503543	-0.27529	-0.0482917	0.185783
1296	0	0.143563	0.307668	0.370439	0.311737	0.242992	0.391122	0.554727	0.736273	-0.088083	0.824355	0.0736303	0.143294	0.217653	0.220986	0.234321	0.241928	0.275904	0.245615	0.247981	0.174351	-0.051116	0.299097	0	0.0738985	0.163645	0.223084	0.151047	0.0746946	0.188848	0.382742	0.561922	0.0366632	0	0.051552	0.154656	0.246301	0.274936	0.287514	0.347047	0.418038	0.453534	-0.208759	0.662293	0.2909	0.260859	0.200776	0.0750038	-0.0864165
1787	0	0.114006	0.320499	0.530722	0.695751	0.766393	0.858871	0.903754	0.94496	-0.0782755	1.02324	0.107865	0.217498	0.408671	0.536468	0.602395	0.627818	0.670447	0.670292	0.667978	0.560113	0.116834	0.551144	0	0.00437349	0.0196935	0.10212	0.201221	0.246441	0.29629	0.341328	0.384848	-0.0872445	0	-0.004206	0.126431	0.187432	0.340907	0.457369	0.621433	0.743417	0.824069	0.164482	0.659588	0.674187	0.758924	0.889256	0.953071	0.987141
3400	0	0.151634	0.424043	0.600048	0.714843	0.878384	1.03928	1.24407	1.33064	-0.147203	1.47784	-0.522017	-0.400881	-0.241324	-0.102029	-0.0450912	0.0195951	0.025637	8.7427e-05	-0.0150343	0.506983	-0.505022	0.489988	0	0.0304977	0.143349	0.180061	0.237917	0.336771	0.491627	0.721969	0.823657	-0.164198	0	0.0930092	0.295079	0.44793	0.602566	0.68873	0.857415	0.96195	1.08025	0.420669	0.659584	-0.359825	-0.306368	-0.0750418	0.113697	0.395633
1292	0	0.0989772	0.0123788	-0.176028	-0.38488	-0.356423	-0.234032	0.0377907	0.146585	-0.00840067	0.154985	0.256057	0.165306	0.105637	-0.0451487	-0.243622	-0.353322	-0.229604	0.0980856	0.179142	-0.0769147	0.220708	-0.0415653	0	0.189728	0.162799	0.125178	0.114799	0.252957	0.251629	0.195762	0.223499	0.0269488	0	-0.0214511	-0.0643533	-0.120458	-0.168313	-0.151542	-0.0783926	0.00795846	0.051134	-0.607925	0.659059	-0.323812	-0.238709	-0.068503	0.0858012	0.1391
4288	0	0.157129	0.479555	0.506398	0.469233	0.274235	-0.0252384	-0.451879	-0.707797	-0.402883	-0.304914	-0.136977	-0.145815	-0.0971353	-0.22511	-0.364523	-0.530708	-0.62956	-0.621869	-0.575705	-0.438728	-0.497955	-0.0777505	0	0.165967	0.439713	0.594531	0.696779	0.667965	0.467344	0.0330125	-0.269069	-0.0419055	0	0.195661	0.555059	0.750949	0.847065	1.00498	1.03093	0.960332	0.823466	0.165056	0.65841	0.478809	0.676614	0.79999	1.02321	1.02653
1182	0	0.416129	1.18722	1.50982	1.72675	1.82911	1.92521	1.84547	1.82316	-0.523893	2.34705	-0.260393	0.0557126	0.640462	0.833063	0.889921	0.813094	0.611917	0.329378	0.154111	0.414504	-0.652923	0.807034	0	0.100023	0.286363	0.416365	0.576433	0.755627	1.0529	1.25569	1.40866	-0.131363	0	0.324531	0.18304	0.791647	0.815949	1.05847	1.12726	0.957449	0.758349	0.101014	0.657335	1.38934	1.34937	1.10291	0.91385	0.93432
2222	0	0.106871	0.304745	0.439209	0.471859	0.365438	0.26351	0.135496	0.085765	-0.159112	0.244877	-0.211412	-0.0934622	0.223744	0.446379	0.623132	0.604304	0.679574	0.747477	0.826542	1.03795	-0.141988	0.96853	0	-0.0110793	-0.130412	-0.218582	-0.362685	-0.450279	-0.627477	-0.823393	-0.952189	-0.228536	0	0.000700355	0.002101	0.0780961	0.227985	0.369726	0.429426	0.414531	0.407084	-0.249707	0.656791	1.03687	1.01346	0.966646	0.923942	0.908757
2541	0	0.0454788	0.147932	0.35522	0.52192	0.667696	0.816725	1.03746	1.1428	0.0618515	1.08095	0.18411	0.190306	0.151478	0.222655	0.312672	0.366671	0.432899	0.519341	0.666167	0.482057	0.237812	0.428356	0	0.0392835	0.180564	0.316675	0.393358	0.485135	0.567936	0.702229	0.660741	0.0081504	0	-0.11871	-0.141441	-0.191776	-0.0272155	0.125157	0.267044	0.380361	0.393454	-0.261584	0.655037	1.15154	1.21749	1.15974	1.19398	1.1602
6145	0	0.118882	0.457486	0.870536	1.13427	1.15391	0.874562	0.49046	0.175649	-0.080112	0.255761	0.188561	0.315145	0.573173	0.800998	0.852404	0.646424	0.222761	-0.302415	-0.586713	-0.775274	0.10775	-0.694463	0	-0.00770235	0.0728743	0.258099	0.470432	0.696048	0.840362	0.981436	0.950923	0.000699148	0	0.00395217	0.0276237	0.0650458	0.208816	0.512351	0.777203	0.869677	0.779149	0.124123	0.655026	-0.925425	-0.960306	-0.721216	-0.736241	-0.443612
3755	0	0.201216	0.578971	0.876936	1.04247	0.961555	0.773799	0.442376	0.3007	0.0891991	0.211501	-0.206452	-0.131858	0.0144446	0.185974	0.333834	0.355105	0.20211	-0.190658	-0.438343	-0.231891	-0.0932248	-0.345119	0	0.126622	0.358074	0.48451	0.502186	0.399997	0.365236	0.426582	0.532591	-0.0240284	0	-0.00973572	-0.105389	-0.208249	-0.219744	-0.0206596	0.326096	0.402009	0.421372	-0.232287	0.653659	-0.285146	-0.367893	-0.350823	-0.317948	0.00261738
4010	0	0.0127519	-0.0567308	-0.0235296	-0.0372199	-0.0424193	-0.0508142	-0.134343	-0.154399	0.1805	-0.334899	0.0196143	0.0313188	-0.036249	-0.0791166	-0.0617488	-0.057442	0.0321683	-0.0127752	0.0225231	0.00290883	0.035618	-0.0130949	0	0.00104746	-0.000867466	0.0752013	0.0441433	0.034637	-0.0633682	-0.101954	-0.157308	0.164496	0	0.0282059	-0.0336988	0.0476816	0.0353342	0.116959	0.192719	0.125168	0.114656	-0.53882	0.653476	-0.326628	-0.296049	-0.214796	-0.0167526	0.0951837
2675	0	0.204831	0.409567	0.640705	0.636245	0.669642	0.497021	0.365417	0.230513	-0.339422	0.569935	-0.510992	-0.354736	-0.154181	-0.0544496	-0.0676545	-0.195998	-0.231535	-0.278277	-0.20512	0.305871	-0.683261	0.47814	0	0.0485759	0.0527564	0.184163	0.192908	0.354648	0.217564	0.132702	-0.0753582	-0.167153	0	0.0245523	0.0109297	0.189801	0.359087	0.605152	0.664603	0.613068	0.528832	-0.124063	0.652896	0.723288	0.735929	0.764807	0.856052	0.889041
655	0	-0.0578378	-0.134361	-0.0655578	0.00792833	0.0585698	0.0648448	0.0355643	0.0064717	0.0130723	-0.0066006	0.0693611	-0.0191634	-0.142259	-0.184558	-0.181242	-0.172743	-0.120492	-0.0598015	-0.00590555	-0.0752666	0.0865145	-0.09242	0	0.0306867	0.0772589	0.188361	0.258531	0.300674	0.254697	0.164727	0.0817384	-0.0040811	0	-0.013764	-0.0412919	-0.112122	-0.21249	-0.229973	-0.135032	0.00321133	0.072333	-0.580449	0.652782	0.181934	0.10636	-0.044789	-0.203213	-0.293337
3438	0	0.510276	1.43611	1.55673	1.55063	1.55057	1.54334	1.44949	1.34795	-1.65264	3.00059	-0.00440645	0.371672	0.929563	0.758279	0.470037	0.32964	0.0775294	-0.123174	-0.279154	-0.274748	-1.49984	1.22068	0	0.134198	0.50214	0.794045	1.07618	1.21652	1.46141	1.56826	1.6227	-0.157207	0	0.914716	1.46959	3.24394	3.388	3.4129	3.05314	2.86818	2.6467	1.99537	0.651326	1.2938	1.83512	2.34512	2.89438	3.00636
511	0	0.0199937	0.156158	0.252324	0.440661	0.38468	0.468233	0.607063	0.815782	-0.10709	0.922872	-0.0751885	-0.114116	-0.189462	-0.123556	0.0302822	0.214209	0.353714	0.369923	0.433767	0.508955	-0.142498	0.576265	0	0.0589215	0.270432	0.300692	0.33519	0.0952822	0.0393301	0.161951	0.306827	-0.0397805	0	0.00299215	-0.0583085	-0.0606875	-0.140975	-0.0109572	0.0652161	0.182449	0.239771	-0.411047	0.650818	1.49711	1.4674	1.3986	1.38526	1.47073
3202	0	0.463067	0.880639	1.51865	1.49578	2.05039	1.9217	2.56618	2.51209	-0.400621	2.91271	0.0199757	0.0738585	0.189409	0.161344	0.141221	0.145352	0.101182	0.0879919	0.029498	0.00952235	-0.049211	0.078709	0	0.409184	0.711206	1.37728	1.37453	1.92501	1.84049	2.49816	2.50256	-0.331434	0	0.0294323	0.153532	0.277151	0.443079	0.637022	0.816958	1.01525	1.08706	0.438019	0.649046	-0.065733	-0.038564	-0.0293247	0.0760445	0.238122
1019	0	0.165515	0.445873	0.581253	0.53552	0.456111	0.502028	0.609251	0.704245	0.0117322	0.692513	-0.185487	-0.0552049	0.101523	0.0635333	-0.0170218	-0.164662	-0.170489	-0.25881	-0.211472	-0.0259851	-0.230209	0.018737	0	0.0352334	0.158862	0.332233	0.367055	0.435286	0.48703	0.682574	0.73023	0.0564543	0	0.0764543	0.259937	0.436424	0.670284	0.782325	0.888867	0.862144	0.879364	0.231532	0.647832	0.151177	0.0699465	0.185595	0.139794	0.272492
5401	0	0.0108007	-0.0586719	-0.103258	-0.133448	-0.0492146	-0.044122	-0.0868729	-0.15372	0.143738	-0.297458	-0.0315246	0.0240122	-0.0174567	-0.128878	-0.192601	-0.235994	-0.166089	-0.213966	-0.194904	-0.16338	-0.0682602	-0.126644	0	-0.0447362	-0.0727398	-0.00590497	0.0276287	0.155254	0.090442	0.0955687	0.00965931	0.180473	0	0.130605	0.157343	0.43595	0.216402	0.263965	0.399467	0.633872	0.654518	0.00679103	0.647727	0.419859	0.471598	0.461736	0.41429	0.451706
2561	0	-0.023678	-0.091114	-0.199463	-0.223672	-0.302411	-0.287582	-0.305981	-0.209298	-0.0224206	-0.186877	0.0340611	-0.00880287	-0.183205	-0.223507	-0.240439	-0.0879196	-0.0689818	-0.0637719	-0.0598824	-0.0939434	0.0521741	-0.112056	0	0.0191859	0.126152	0.0581045	0.050828	-0.18043	-0.184539	-0.208148	-0.115354	-0.0405336	0	0.00694378	0.0208313	0.0677654	0.140802	0.290676	0.491286	0.658848	0.742629	0.0959243	0.646705	-0.252652	-0.211866	-0.130295	0.010587	0.169992
2834	0	0.213586	0.532842	0.682993	0.729013	0.69673	0.69069	0.619551	0.60522	-0.438555	1.04378	0.0542886	0.144458	0.20328	0.114136	-0.0381781	-0.138877	-0.317279	-0.403413	-0.486496	-0.540785	-0.281321	-0.205174	0	0.123417	0.38385	0.623145	0.82148	0.889896	1.06226	1.07725	1.146	-0.102945	0	0.101338	0.295704	0.565875	0.702747	0.848166	0.892886	0.964269	0.905169	0.258603	0.646567	0.115615	0.149234	0.335462	0.367402	0.390624
4105	0	-0.0413708	-0.124112	-0.230453	-0.319021	-0.299566	-0.18986	-0.0565556	0.0100966	-0.392703	0.402799	0.0748633	0.0438797	-0.0180874	-0.0874012	-0.133078	-0.1248	-0.0862035	-0.0402606	-0.0172891	-0.0921524	-0.0385112	0.0212221	0	-0.0103872	-0.0311616	-0.0681881	-0.111079	-0.0999027	-0.0287932	0.0585683	0.102249	-0.279328	0	0.0292288	0.0876866	0.129126	0.124318	0.115093	0.147698	0.197321	0.222133	-0.422455	0.644588	-0.299083	-0.212966	-0.0407324	0.0932694	0.102922
4106	0	-0.0413708	-0.124112	-0.230453	-0.319021	-0.299566	-0.18986	-0.0565556	0.0100966	-0.392703	0.402799	0.0748633	0.0438797	-0.0180874	-0.0874012	-0.133078	-0.1248	-0.0862035	-0.0402606	-0.0172891	-0.0921524	-0.0385112	0.0212221	0	-0.0103872	-0.0311616	-0.0681881	-0.111079	-0.0999027	-0.0287932	0.0585683	0.102249	-0.279328	0	0.0292288	0.0876866	0.129126	0.124318	0.115093	0.147698	0.197321	0.222133	-0.422455	0.644588	-0.299083	-0.212966	-0.0407324	0.0932694	0.102922
552	0	-0.0026091	0.0707431	0.144244	0.232856	0.291575	0.152309	-0.087152	-0.319698	-0.11864	-0.201057	-0.244303	-0.197992	-0.0788158	0.111011	0.24825	0.422961	0.362105	0.417744	0.286775	0.531078	0.13066	0.156115	0	-0.0489199	-0.0947439	-0.21107	-0.259697	-0.375688	-0.454099	-0.749199	-0.850776	-0.493603	0	0.0912751	0.0233838	0.0461378	-0.0262296	0.20325	0.311251	0.372214	0.297878	-0.345839	0.643717	0.405285	0.361702	0.302632	0.361112	0.407081
4589	0	0.193093	0.612646	0.899163	1.08783	1.08683	1.14573	1.10979	1.13037	-0.280528	1.4109	0.347352	0.517651	0.80972	0.935059	0.974108	0.871093	0.78176	0.611766	0.545892	0.19854	0.253507	0.292384	0	0.022793	0.150278	0.311455	0.461072	0.563089	0.711323	0.845381	0.931834	-0.186684	0	0.049524	0.197969	0.301901	0.513949	0.673389	0.923434	0.973526	1.0215	0.37908	0.642424	0.0331565	-0.000676334	0.114946	0.208933	0.457391
6294	0	0.0928397	0.343805	0.432768	0.557781	0.54452	0.518573	0.409302	0.368589	-0.163222	0.531811	0.036399	0.0519277	0.107868	0.140967	0.194405	0.275637	0.363248	0.330563	0.297621	0.261222	0.016471	0.28115	0	0.0773111	0.272336	0.3282	0.399775	0.305282	0.191724	0.115138	0.107368	-0.143294	0	0.0909277	0.181861	0.310389	0.389002	0.483761	0.502015	0.369968	0.324598	-0.317401	0.641999	-0.0716936	-0.111261	-0.0885372	-0.180352	-0.126592
4587	0	-0.0401399	0.0579291	-0.0201732	0.0474945	0.0966295	0.496174	0.713952	0.927409	-0.418762	1.34617	0.307689	0.228735	0.339186	0.265944	0.310098	0.263242	0.456274	0.500417	0.490129	0.18244	0.0359744	0.454155	0	0.0388143	0.0264323	0.0215713	0.0450854	0.141077	0.347588	0.521223	0.744969	-0.147047	0	0.0436105	0.151189	0.191539	0.300957	0.341554	0.508693	0.607823	0.704964	0.0633885	0.641575	0.340298	0.38634	0.490292	0.512773	0.503496
4588	0	-0.0401399	0.0579291	-0.0201732	0.0474945	0.0966295	0.496174	0.713952	0.927409	-0.418762	1.34617	0.307689	0.228735	0.339186	0.265944	0.310098	0.263242	0.456274	0.500417	0.490129	0.18244	0.0359744	0.454155	0	0.0388143	0.0264323	0.0215713	0.0450854	0.141077	0.347588	0.521223	0.744969	-0.147047	0	0.0436105	0.151189	0.191539	0.300957	0.341554	0.508693	0.607823	0.704964	0.0633885	0.641575	0.340298	0.38634	0.490292	0.512773	0.503496
944	0	-0.0587206	-0.122117	-0.0893412	-0.0196262	0.153091	0.10525	0.127309	0.0390737	0.173486	-0.134412	-0.216364	-0.271116	-0.355317	-0.241991	-0.111704	0.0791087	0.0576527	0.0357394	-0.0738764	0.142487	-0.031054	-0.0428224	0	-0.00396825	0.0168364	-0.0637141	-0.124286	-0.142382	-0.168767	-0.124794	-0.103414	-0.0118236	0	-0.00582618	-0.0174785	-0.0150707	0.0072235	0.0923944	0.220555	0.334656	0.391707	-0.248373	0.64008	0.0683517	0.0678564	0.0668659	0.0726863	0.085813
945	0	-0.0587206	-0.122117	-0.0893412	-0.0196262	0.153091	0.10525	0.127309	0.0390737	0.173486	-0.134412	-0.216364	-0.271116	-0.355317	-0.241991	-0.111704	0.0791087	0.0576527	0.0357394	-0.0738764	0.142487	-0.031054	-0.0428224	0	-0.00396825	0.0168364	-0.0637141	-0.124286	-0.142382	-0.168767	-0.124794	-0.103414	-0.0118236	0	-0.00582618	-0.0174785	-0.0150707	0.0072235	0.0923944	0.220555	0.334656	0.391707	-0.248373	0.64008	0.0683517	0.0678564	0.0668659	0.0726863	0.085813
1069	0	0.185775	0.239744	0.278106	0.16101	0.164332	0.117251	0.0767853	0.0458245	-0.179155	0.224979	-0.0470523	0.0593429	0.172813	0.13309	0.0365198	-0.00696095	-0.0297899	-0.0224575	-0.0183602	0.0286921	0.0788186	-0.0971787	0	0.0793796	0.0198786	0.0979642	0.0774379	0.12424	0.0999885	0.0521905	0.0171323	-0.305025	0	0.0852592	0.255778	0.483938	0.68448	0.815474	0.904537	0.935959	0.95167	0.312863	0.638807	0.09413	0.191322	0.385705	0.64496	0.871893
6322	0	-0.118878	-0.180412	-0.220824	-0.273632	-0.37695	-0.475035	-0.493837	-0.511911	-0.311424	-0.200487	-0.345908	-0.392894	-0.43005	-0.39283	-0.432792	-0.446206	-0.463791	-0.420976	-0.408138	-0.0622301	-0.512021	0.103883	0	-0.0718922	-0.0962708	-0.173902	-0.186748	-0.276652	-0.357152	-0.418769	-0.449681	-0.145311	0	0.0176597	0.052979	0.125748	0.218307	0.282448	0.29838	0.276862	0.266104	-0.372298	0.638402	0.130828	0.14904	0.185464	0.237069	0.285642
3391	0	-0.035274	-0.021059	-0.0793836	-0.029922	-0.0334274	-0.064532	-0.115809	-0.121901	-0.272333	0.150431	0.382905	0.323641	0.180559	0.13652	0.14277	0.229864	0.202602	0.255758	0.24839	-0.134515	0.239693	0.00869715	0	0.0239897	0.181287	0.167001	0.210213	0.119614	0.115771	0.0113383	0.0126134	-0.129121	0	0.0388779	0.122396	0.157542	0.233803	0.260387	0.285488	0.263881	0.205855	-0.431748	0.637603	0.181937	0.0794566	0.0659478	-0.041777	0.0321705
647	0	0.130263	0.453044	0.716621	0.882797	0.825404	0.678856	0.476794	0.385383	0.184441	0.200942	-0.030449	0.109349	0.370694	0.499449	0.557797	0.381955	0.173346	-0.179498	-0.299614	-0.269165	0.051091	-0.350705	0	-0.00953488	0.0519001	0.186723	0.294551	0.413	0.475061	0.625843	0.654549	0.102901	0	0.033584	0.100752	0.203287	0.307605	0.42591	0.556419	0.65156	0.699131	0.0623403	0.636791	0.0326905	0.0271036	0.0159298	0.116134	0.333305
2598	0	-0.025064	-0.075192	-0.0839898	-0.0263935	0.0698226	0.138264	0.165376	0.178932	0.478166	-0.299234	0.933627	0.841687	0.657808	0.492674	0.438226	0.553737	0.72852	0.884558	0.962577	0.02895	0.992827	-0.03025	0	0.0668758	0.200627	0.356963	0.469007	0.449713	0.343371	0.214445	0.149982	0.418966	0	-0.136703	-0.0813308	0.135968	0.462891	0.661357	0.797741	0.882407	0.936745	0.300318	0.636427	0.456083	0.441683	0.271622	0.239699	0.279256
6273	0	0.202258	0.540233	1.07923	1.38301	1.7056	1.63943	1.52026	1.2794	-0.231376	1.51078	0.146186	0.227209	0.519431	0.673877	0.80878	0.69059	0.517208	0.0932405	-0.110554	-0.256739	0.00874245	-0.119296	0	0.121235	0.166988	0.551542	0.72042	1.1612	1.2684	1.57321	1.53614	-0.093932	0	-0.080024	-0.00127223	0.0134571	0.27018	0.314017	0.65691	0.583087	0.671565	0.035786	0.635779	0.198064	0.255176	0.269991	0.258656	0.258782
3752	0	0.0533274	0.122292	0.195423	0.283428	0.52756	0.895862	1.19471	1.33097	-0.0407055	1.37167	-0.063824	-0.0168251	0.0115854	0.0430708	0.0934373	0.272197	0.413216	0.266931	0.108578	0.172402	-0.141934	0.250511	0	0.00632847	0.0468825	0.0885278	0.126167	0.191539	0.418822	0.863953	1.15857	0.037404	0	0.0033908	-0.0302227	-0.0335904	-0.0110602	-0.00299877	0.190317	0.336431	0.478195	-0.155354	0.633548	0.224081	0.208762	0.258819	0.201728	0.173014
2083	0	-0.0683507	-0.119084	-0.172542	-0.107096	-0.0274708	0.0359204	0.111445	0.143078	-0.303675	0.446753	0.0501104	0.0668112	-0.0558527	-0.0222731	-0.0568276	0.0347908	0.0047741	-0.0567068	-0.0739242	-0.124035	0.145598	-0.219522	0	-0.0850516	-0.0131214	-0.100159	-0.000157781	-0.0121512	0.0812567	0.218262	0.267113	-0.399163	0	-0.0735047	-0.220514	-0.29033	-0.209449	-0.0054822	0.170871	0.270031	0.319611	-0.313819	0.63343	-1.30885	-1.27854	-1.21791	-1.04123	-0.778825
6334	0	0.166788	0.56729	0.805351	1.07088	1.19793	1.48032	1.72292	1.92666	-0.134255	2.06092	0.328144	0.506185	0.868675	0.994478	1.06216	1.06069	1.06246	1.02056	0.919477	0.591333	0.544731	0.374747	0	-0.0112519	0.0267593	0.139018	0.336869	0.465386	0.746005	1.03051	1.33533	-0.350842	0	0.0687387	0.172854	0.269565	0.372174	0.605134	0.771997	1.00843	1.12992	0.497038	0.632881	-0.137206	-0.097655	0.204627	0.246673	0.493039
4416	0	-0.055933	0.0304538	0.0640517	0.182466	0.147577	0.139285	0.0741982	0.0157523	-0.20562	0.221372	0.0997763	0.0399258	0.109825	0.136671	0.183754	0.152224	0.088436	0.0210253	-0.066243	-0.166019	-0.130352	0.0641091	0	0.00391743	0.0204056	0.0271568	0.0984884	0.0951301	0.150625	0.152949	0.181772	0.0245083	0	-0.00782968	-0.0456736	-0.0112915	0.0421904	0.133878	0.378246	0.391572	0.489687	-0.142238	0.631925	0.0744573	0.00125192	0.167175	-0.00797142	0.0135389
5106	0	0.0830777	0.408256	0.744466	1.0899	1.26356	1.5054	1.73458	1.87685	-0.343386	2.22023	0.362071	0.535111	0.856949	1.06914	1.27227	1.30827	1.24023	1.00589	0.897393	0.535322	0.310272	0.587121	0	-0.089963	-0.0866224	0.0373921	0.1797	0.317359	0.627243	1.09075	1.34152	-0.291587	0	-0.0551412	-0.165423	-0.257201	-0.275334	-0.116156	0.146685	0.391022	0.51319	-0.117832	0.631022	-0.704844	-0.718071	-0.744525	-0.678555	-0.506935
4279	0	-0.0370295	-0.111089	-0.197395	-0.25892	-0.305099	-0.360713	-0.40408	-0.425763	-0.178632	-0.247131	-0.402723	-0.445096	-0.529842	-0.548667	-0.459197	-0.346127	-0.317751	-0.355297	-0.37407	0.0286531	-0.094222	-0.279848	0	0.00534362	0.0160308	-0.0514513	-0.202446	-0.361695	-0.445685	-0.451506	-0.454416	-0.487134	0	-0.0582885	-0.174866	-0.23194	-0.171223	0.0686225	0.369805	0.611486	0.732326	0.102185	0.630141	-0.156699	-0.151281	-0.140445	-0.0798835	0.0249847
2278	0	0.0453357	0.136007	0.212243	0.228707	0.0770153	-0.183059	-0.428698	-0.551518	0.121128	-0.672646	0.0638599	0.0759232	0.10005	0.131133	0.15711	0.132436	0.0622188	-0.0149551	-0.053542	-0.117402	0.0504761	-0.104018	0	0.0332723	0.099817	0.144969	0.135457	0.00843924	-0.181418	-0.349883	-0.434116	0.134512	0	-0.00458708	-0.0370419	0.0445102	0.151792	0.278208	0.431918	0.363184	0.357084	-0.27116	0.628245	0.0590228	0.0758206	0.149749	0.176808	0.204599
4751	0	-0.239385	-0.312707	-0.299512	0.0325584	0.112974	-0.0726871	-0.360789	-0.529748	-0.483035	-0.046713	-0.141422	-0.172396	-0.162315	-0.0564047	0.150096	0.225318	0.222118	-0.0797883	-0.17937	-0.0379479	-0.0743923	-0.104978	0	-0.208411	-0.291814	-0.384529	-0.25896	-0.253766	-0.436228	-0.422423	-0.4918	-0.550065	0	-0.0170475	-0.127595	-0.0420529	-0.0223236	0.199584	0.310979	0.30306	0.304183	-0.323545	0.627728	-0.102064	-0.0329165	-0.0408357	-0.0591043	-0.0241453
4041	0	-0.045764	-0.214488	-0.28908	-0.381109	-0.344521	-0.434435	-0.502954	-0.59222	-0.076728	-0.515492	-0.176014	-0.232104	-0.292658	-0.362901	-0.385072	-0.427043	-0.401806	-0.388369	-0.356246	-0.180232	-0.152614	-0.203632	0	0.0103262	-0.0978434	-0.102193	-0.172051	-0.0934921	-0.208643	-0.2906	-0.411988	-0.100128	0	0.0444985	0.15722	0.152919	0.206424	0.128466	0.125614	0.040299	0.0216165	-0.606107	0.627724	-0.153745	-0.0859211	0.0841926	0.209898	0.189855
5397	0	-0.058408	-0.187571	-0.1902	-0.252937	-0.166915	-0.173211	-0.1101	-0.111373	-0.130291	0.0189183	-0.165837	-0.220022	-0.297404	-0.317837	-0.258828	-0.245667	-0.0799336	0.000271827	0.135621	0.301458	0.0626275	0.0729935	0	-0.00422302	-0.056004	-0.0382003	-0.159947	-0.087086	-0.259115	-0.276209	-0.412831	-0.358756	0	-0.0755553	-0.0482083	0.00919878	-0.0317359	-0.164389	-0.208304	-0.148639	-0.0717936	-0.697952	0.626158	0.0455012	0.0499359	0.168492	0.0920934	0.300809
1617	0	0.0625962	0.411852	0.708928	0.981684	0.935422	0.744644	0.432389	0.247875	-0.0109259	0.258801	-0.102055	-0.04321	0.179133	0.347184	0.334426	0.195558	-0.0315852	-0.188038	-0.315342	-0.213287	-0.115461	-0.199881	0	0.00375162	0.130664	0.25969	0.545203	0.637809	0.674174	0.518373	0.461162	0.00248099	0	-0.0325475	0.299645	0.232069	0.351978	0.556577	0.761044	0.918686	0.863163	0.237227	0.625935	0.204887	0.231734	0.3688	0.442292	0.358205
3250	0	-0.0281914	-0.0704094	-0.0272263	-0.0151913	0.061277	0.114579	0.257831	0.298706	0.0754091	0.223297	0.171611	0.152676	0.141314	0.139164	0.159809	0.193645	0.219406	0.248841	0.23769	0.0660789	0.18697	0.05072	0	-0.00925681	-0.0401121	0.00522056	-0.00338894	0.039243	0.0667839	0.180602	0.232627	0.0600502	0	0.0092525	0.0979388	0.185074	0.205483	0.0987153	0.0688939	0.124059	0.207889	-0.417382	0.625271	0.227693	0.336412	0.45675	0.30207	0.132748
4556	0	0.0205409	0.0702679	0.191705	0.255462	0.336718	0.218917	0.1919	0.0839121	0.0796051	0.004307	-0.0944645	-0.0952309	-0.0804082	-0.0524852	-0.101281	-0.149958	-0.230563	-0.217854	-0.246056	-0.151592	-0.0535489	-0.192508	0	0.0213073	0.0562117	0.149726	0.262278	0.392211	0.355015	0.31529	0.235504	0.0386895	0	0.0743945	0.15123	0.24895	0.308734	0.386493	0.469256	0.519398	0.567724	-0.0553565	0.623081	0.163014	0.158216	0.205245	0.248432	0.250373
4557	0	0.0248148	0.0758906	0.194784	0.254941	0.331593	0.216336	0.19933	0.100951	0.0816284	0.0193225	-0.0966112	-0.101219	-0.0836165	-0.0543446	-0.0979089	-0.146867	-0.22882	-0.214441	-0.241527	-0.144916	-0.0515256	-0.190002	0	0.0294227	0.062896	0.152517	0.256239	0.381849	0.348546	0.31716	0.245867	0.0365428	0	0.0743945	0.15123	0.24895	0.308734	0.386493	0.469256	0.519398	0.567724	-0.0553565	0.623081	0.163014	0.158216	0.205245	0.248432	0.250373
2298	0	0.0752847	0.386127	0.680553	1.01825	1.13249	1.22057	1.10505	1.06247	-0.275039	1.33751	-0.2881	-0.243866	-0.169631	-0.0192419	0.121066	0.176834	0.217442	0.170499	0.258964	0.547064	-0.31631	0.575274	0	0.0310507	0.267658	0.411695	0.609087	0.667556	0.715026	0.646454	0.515409	-0.246829	0	-0.0508875	0.0137795	0.0105611	0.196006	0.28245	0.547681	0.688457	0.846455	0.223376	0.623078	0.626565	0.551457	0.517768	0.575258	0.788611
4672	0	0.285339	0.948563	1.35217	1.69335	1.81696	1.87872	1.81057	1.75309	-0.0584093	1.8115	-0.244121	-0.00200027	0.402817	0.562461	0.60278	0.371005	0.143848	-0.131825	-0.174675	0.0694465	-0.180825	0.00615048	0	0.0432175	0.301625	0.545583	0.846446	1.20183	1.49075	1.69827	1.68364	-0.121705	0	-0.000369377	0.0358962	-0.0436039	-0.0487383	0.0530885	0.3337	0.478723	0.540198	-0.0819812	0.622179	-0.000135295	0.0156544	0.142527	0.182282	0.235596
2352	0	-0.0271148	-0.0679954	-0.0625381	-0.093953	-0.0727244	-0.14907	-0.163133	-0.226579	-0.0904262	-0.136153	-0.066187	-0.149622	-0.262787	-0.287041	-0.232912	-0.232285	-0.194624	-0.241294	-0.195516	-0.129329	-0.386502	0.190986	0	0.0563202	0.128605	0.158316	0.0727718	0.0933731	-0.0206325	0.0119739	-0.0972506	0.229889	0	0.030959	0.0928771	0.148085	0.165625	0.185811	0.246313	0.313524	0.34713	-0.274495	0.621625	0.390911	0.385942	0.376002	0.304586	0.176663
4203	0	0.219721	0.911674	1.06105	1.35468	1.23424	1.16586	0.840341	0.756681	-0.550139	1.30682	-0.13734	0.127404	0.53085	0.580218	0.517146	0.286683	0.148585	-0.0868551	-0.0794845	0.057856	-0.484199	0.404714	0	-0.0450228	0.243484	0.343487	0.70019	0.810215	0.879935	0.789855	0.698825	-0.203281	0	-0.0401663	0.286779	0.398152	0.774878	0.780194	0.930094	0.792203	0.887407	0.266183	0.621224	0.178315	0.133596	0.289074	0.300813	0.612387
259	0	0.28187	0.798911	0.859453	0.854947	0.775106	0.864078	0.94097	1.04757	-0.604349	1.65191	-0.151625	0.112959	0.598561	0.664901	0.669213	0.640556	0.652023	0.66349	0.686542	0.838166	-0.660979	1.34752	0	0.0172868	0.0487249	0.0429272	0.034109	-0.0170746	0.0604305	0.125855	0.209399	-0.0949947	0	0.114564	0.341829	0.518089	0.610863	0.715664	0.676364	0.628373	0.655793	0.0347435	0.621049	0.466979	0.494133	0.553697	0.562911	0.649523
4981	0	-0.00131617	-0.0454785	-0.130797	-0.255991	-0.372158	-0.44731	-0.439411	-0.427039	-0.0021775	-0.424862	-0.0404404	-0.0449752	-0.0899178	-0.100258	-0.0881128	-0.110794	-0.110819	-0.143527	-0.0981711	-0.0577307	-0.118226	0.0200552	0	0.00321872	0.00399895	-0.070979	-0.208319	-0.301805	-0.376931	-0.336324	-0.369309	0.0756085	0	-0.0587812	-0.0385325	0.0081341	0.0747463	-0.132437	-0.206686	-0.128083	0.0927093	-0.526317	0.619026	0.19537	0.0953982	-0.0804365	-0.370737	-0.511731
550	0	-0.0421862	0.016944	0.0837666	0.188881	0.223561	0.240865	0.264377	0.258881	-0.0756765	0.334557	0.248049	0.213119	0.222892	0.246897	0.313599	0.296959	0.301733	0.194323	0.177046	-0.0710033	0.117303	0.0597425	0	-0.00725594	0.0421016	0.0849189	0.123331	0.174651	0.187182	0.318104	0.329884	0.0550693	0	0.014174	-0.00366305	-0.0648426	-0.0706432	0.00742582	0.203354	0.251863	0.341121	-0.276935	0.618056	-0.244326	-0.207821	-0.173176	-0.122424	-0.0663397
4739	0	0.0633633	0.170226	0.38286	0.557286	0.760615	1.07905	1.37321	1.57215	0.096714	1.47543	-0.17081	-0.046837	0.236126	0.429265	0.629763	0.73256	0.677818	0.417588	0.177235	0.348045	0.00722501	0.17001	0	-0.0606101	-0.236711	-0.217216	-0.243288	-0.142755	0.230422	0.784808	1.2241	-0.0813215	0	0.0422635	0.00491413	-0.0685682	-0.108922	-0.0334111	0.126313	0.340587	0.429907	-0.187917	0.617823	0.0995085	-0.0266689	-0.0456123	-0.227404	-0.0298583
5672	0	0.095732	0.314474	0.491116	0.648919	0.62806	0.358766	0.0837799	-0.106807	-0.241966	0.135159	-0.158366	-0.131617	-0.0758747	0.0430851	0.0717867	-0.0363993	-0.21628	-0.366051	-0.390192	-0.231826	-0.305591	-0.084601	0	0.0689827	0.231983	0.289665	0.418766	0.506093	0.416679	0.291465	0.125018	-0.0947412	0	-0.0303418	0.0381523	0.0693305	0.17831	0.2722	0.460127	0.472614	0.549574	-0.0671762	0.61675	-0.228768	-0.227491	-0.303525	-0.204781	-0.076226
5990	0	0.0138192	0.0414575	0.0394515	-0.006018	-0.026588	0.021205	0.0986423	0.137361	-0.406529	0.54389	-0.768794	-0.754838	-0.726927	-0.617715	-0.441157	-0.294401	-0.244792	-0.276484	-0.29233	0.476464	-0.252485	-0.0398446	0	-0.000136435	-0.000409365	-0.111628	-0.333655	-0.500981	-0.502797	-0.393667	-0.339103	-0.922837	0	0.133662	0.379736	0.447646	0.478726	0.563695	0.645086	0.801152	0.844792	0.22914	0.615651	0.0627685	0.145177	0.221459	0.200843	0.296083
756	0	0.070734	0.212202	0.3067	0.283493	0.172988	0.0928889	0.0597608	0.0431967	-0.362955	0.406152	-0.131046	-0.114654	-0.0818708	-0.0401026	-0.00574115	-0.0145173	-0.0590242	-0.112516	-0.139262	-0.00821599	-0.435569	0.296307	0	0.0543423	0.163027	0.215756	0.158188	0.0564589	0.0208672	0.0412309	0.0514127	-0.0584319	0	0.0301998	0.0905995	0.198647	0.324142	0.449143	0.556202	0.615613	0.645319	0.03049	0.614829	0.113499	0.0904985	0.0444975	0.000792995	-0.0176145
2554	0	0.120007	0.374893	0.694932	0.942865	1.10602	1.14853	1.21329	1.21796	0.116783	1.10118	0.141659	0.212725	0.245954	0.427264	0.560888	0.622805	0.535539	0.377077	0.377919	0.23626	0.259918	0.118001	0	0.0489406	0.270597	0.409326	0.523636	0.624876	0.754647	0.97787	0.981701	-0.00147647	0	-0.0439812	-0.0578006	-0.0623747	0.036805	0.227071	0.460777	0.607129	0.667207	0.0525403	0.614667	-0.142729	-0.147484	-0.0781562	-0.0182771	0.23962
5324	0	0.297257	0.526906	0.736366	0.614015	0.639268	0.4585	0.200181	-0.0193441	-0.171091	0.151747	0.212649	0.412356	0.571455	0.568435	0.283375	0.120904	-0.0875679	-0.11455	-0.125192	-0.337842	0.204691	-0.329883	0	0.0975504	0.1681	0.38058	0.543289	0.731013	0.758717	0.527381	0.318497	-0.163132	0	0.0206675	0.0264218	0.0959947	0.236024	0.33085	0.452945	0.472826	0.537135	-0.0771625	0.614297	-0.36802	-0.254433	-0.0353188	0.215741	0.405461
331	0	0.253361	0.752273	1.0461	1.10046	0.814627	0.270919	-0.266614	-0.615394	-0.257328	-0.358066	0.058685	0.216555	0.593288	0.641576	0.468933	0.0269758	-0.594583	-1.06937	-1.38478	-1.44347	-0.299034	-1.08575	0	0.0954907	0.217671	0.463205	0.690213	0.846336	0.924187	0.861437	0.828073	0.100391	0	0.0821017	0.331197	0.510768	0.746232	0.977842	1.11719	0.94355	0.867159	0.253256	0.613903	-0.130481	-0.0373813	0.0929967	0.198111	0.315755
5610	0	0.0403663	0.125288	0.324849	0.466461	0.594003	0.552663	0.443527	0.313721	0.0668548	0.246866	0.0105801	-0.0274024	0.0114194	0.152668	0.276705	0.265674	0.166109	0.0292533	-0.0269091	-0.0374892	0.00833344	-0.0352425	0	0.0783488	0.124449	0.182761	0.200336	0.338909	0.397134	0.424854	0.35121	0.0691015	0	0.0412638	0.0692409	0.10834	0.14792	0.170306	0.29432	0.387119	0.466764	-0.146474	0.613238	0.136842	0.146102	0.15963	0.191463	0.243826
4668	0	-0.0149814	0.0438859	0.177154	0.293318	0.286358	0.264856	0.237968	0.250992	-0.158533	0.409526	-0.30586	-0.287418	-0.196393	-0.123855	-0.0705822	-0.157847	-0.208909	-0.270241	-0.264931	0.0409295	-0.356321	0.0913905	0	-0.0334238	-0.0655818	-0.00485098	0.0580402	0.138346	0.167904	0.202349	0.210063	-0.108073	0	0.0024256	-0.0109793	-0.0934627	-0.218338	-0.153303	0.123094	0.275533	0.309241	-0.303388	0.612629	0.347501	0.278807	0.258836	0.138769	0.0374533
2931	0	-0.154265	-0.266911	-0.376504	-0.400982	-0.277205	-0.223923	-0.0937046	-0.134003	-0.52716	0.393157	-0.32211	-0.239294	-0.213299	-0.294394	-0.279056	-0.230839	-0.162987	-0.214317	-0.204599	0.117511	-0.123295	-0.0813038	0	-0.237082	-0.375722	-0.404221	-0.444035	-0.368476	-0.383046	-0.201498	-0.251514	-0.725975	0	0.162324	0.486973	0.683231	0.588776	0.480154	0.64808	0.944397	1.09256	0.480546	0.612009	-0.284519	-0.149867	0.119438	0.40182	0.562628
2492	0	0.328308	1.0514	1.2694	1.36138	1.34976	1.00961	0.660824	0.353694	0.170402	0.183292	0.134278	0.46042	0.844724	0.852299	0.684639	0.491632	0.308776	0.156846	0.262534	0.128256	0.395794	-0.13326	0	0.00216633	0.340954	0.551375	0.811015	0.992409	0.835112	0.638256	0.225438	-0.091114	0	0.0347095	0.15374	0.265948	0.457726	0.608036	0.758927	0.776731	0.827763	0.216798	0.610966	0.489089	0.536566	0.617416	0.698464	0.700224
4139	0	0.10633	0.399705	0.364452	0.417368	0.392946	0.528018	0.595238	0.680888	-0.171904	0.852793	0.0982284	0.255657	0.355375	0.394727	0.422547	0.579146	0.564108	0.578232	0.609993	0.511764	0.460911	0.149082	0	-0.0510986	0.142558	0.0679532	0.093049	-0.0879718	0.0621377	0.115235	0.169124	-0.534586	0	0.141991	0.361131	0.511812	0.65367	0.734972	0.833987	0.860659	0.871498	0.260576	0.610922	0.722486	0.767909	0.976923	1.06242	1.20582
148	0	0.0368889	0.0903643	0.166552	0.192451	0.145601	0.0828629	-0.0545845	-0.114498	0.0701976	-0.184696	-0.0205526	-0.00148114	0.00945399	0.0774381	0.120719	0.202133	0.158834	0.0804986	-0.0140457	0.0065069	0.0989872	-0.113033	0	0.0178175	0.0603578	0.0685617	0.0511797	-0.0770838	-0.0965233	-0.155636	-0.121005	-0.0493421	0	0.00551092	-0.0827656	-0.170756	-0.221642	-0.125915	0.0344525	0.0722644	0.12729	-0.482928	0.610218	-0.227908	-0.221945	-0.196616	-0.176565	-0.267735
2697	0	0.127469	0.455353	0.798791	1.11234	1.32458	1.63226	1.81112	1.92398	0.042487	1.88149	-0.0765055	-0.052074	0.195009	0.475743	0.825354	0.898779	1.05092	1.00863	1.05268	1.12918	-0.177208	1.22989	0	0.103038	0.183839	0.246542	0.210478	0.349299	0.504828	0.725982	0.794793	0.14319	0	-0.0220568	0.0354621	0.0577325	0.154758	0.284645	0.460526	0.640167	0.730831	0.121018	0.609814	1.29022	1.29028	1.31228	1.25759	1.29923
5515	0	0.104552	0.313655	0.436106	0.367353	0.230771	0.217562	0.291005	0.327726	0.961033	-0.633307	0.329952	0.36283	0.428585	0.457267	0.415996	0.264565	0.072926	-0.0816393	-0.158922	-0.488874	0.428528	-0.587449	0	0.0716737	0.215021	0.308791	0.281309	0.296158	0.474588	0.702596	0.8166	0.862457	0	-0.0175512	0.0593898	-0.279026	-0.179124	-0.143726	-0.116897	-0.363668	-0.576711	-1.18609	0.60938	-0.410285	-0.368516	-0.397875	-0.143437	-0.241941
1465	0	0.133963	0.0851925	0.330502	0.401203	0.568934	0.631711	0.676536	0.714891	0.210791	0.5041	0.525904	0.450819	0.398297	0.287595	0.285078	0.301876	0.537115	0.510347	0.59841	0.0725063	0.443012	0.155398	0	0.209047	0.2128	0.56881	0.642028	0.792961	0.6205	0.692092	0.642385	0.293682	0	0.0338402	0.0457305	0.151232	0.150434	0.145733	0.225202	0.239603	0.428154	-0.180544	0.608698	-0.758109	-0.623843	-0.520914	-0.348368	-0.165328
4196	0	0.030335	0.257464	0.615246	0.876127	0.871719	0.418719	-0.0275527	-0.408514	0.0185019	-0.427016	-0.0126715	-0.0233925	0.162846	0.335957	0.563817	0.487934	0.228696	-0.178388	-0.351089	-0.338417	-0.106729	-0.24436	0	0.0410561	0.081947	0.266617	0.299639	0.371113	0.177351	0.138163	-0.0700964	0.112559	0	0.0192378	0.0107428	0.0766172	0.134705	0.232657	0.399085	0.458834	0.533284	-0.0753275	0.608611	0.319032	0.304543	0.348167	0.391387	0.398991
5643	0	0.145846	0.447176	0.652909	0.715146	0.730925	0.635468	0.624347	0.54322	0.127344	0.415877	-0.0208025	0.0714628	0.325282	0.436757	0.593681	0.613367	0.701719	0.661067	0.67467	0.695472	0.380037	0.294633	0	0.0535803	0.101091	0.195349	0.100663	0.0967558	-0.0870531	-0.057523	-0.152252	-0.273495	0	-0.103604	0.244635	0.25215	0.716314	0.910428	1.17203	1.21043	1.22311	0.614577	0.608529	1.34444	1.35699	1.3395	1.43453	1.61701
5323	0	0.346514	1.04244	1.15246	1.25582	1.25094	1.35286	1.37131	1.41286	-1.09641	2.50927	-0.414632	-0.398941	-0.401289	-0.596676	-0.864488	-0.787502	-0.884003	-0.623785	-0.60356	-0.188928	-1.03506	0.431497	0	0.330822	1.0291	1.3345	1.70568	1.62381	1.82223	1.58046	1.60178	-0.475989	0	0.126867	0.339169	0.586858	0.793609	0.924272	0.99187	0.949349	0.901062	0.292702	0.60836	-0.128061	0.0339705	0.409002	0.72235	1.01328
2653	0	0.0420342	0.126103	0.226776	0.302022	0.334577	0.349872	0.348561	0.347905	0.152047	0.195858	0.06856	0.0961854	0.151436	0.212154	0.250715	0.230726	0.174347	0.112501	0.081578	0.013018	0.171294	-0.0897156	0	0.0144088	0.0432264	0.0831821	0.119867	0.172411	0.244084	0.304619	0.334887	0.0493129	0	0.0744344	0.115545	0.173663	0.19587	0.288716	0.457641	0.614041	0.677299	0.0720963	0.605203	-0.0792229	-0.0757436	0.00912876	-0.0251669	-0.0376389
340	0	-0.0246717	-0.0344823	0.202739	0.423899	0.505056	0.474885	0.445897	0.465338	0.49309	-0.0277515	0.504961	0.472439	0.332693	0.168062	0.170484	0.125366	0.179217	0.148479	0.289892	-0.21507	0.3148	-0.0249089	0	0.00785056	0.137786	0.539638	0.758376	0.884651	0.800629	0.802379	0.680408	0.683251	0	-0.0140498	-0.0743598	-0.217901	-0.18289	0.0073748	0.226316	0.231196	0.27819	-0.326901	0.605091	-0.0506623	-0.194653	-0.343873	-0.485228	-0.382755
2202	0	0.086444	0.302502	0.42512	0.476289	0.472264	0.479549	0.492233	0.475821	-0.146745	0.622566	0.0938605	0.1171	0.265716	0.344325	0.421361	0.439686	0.427977	0.409652	0.400565	0.306705	-0.050162	0.450727	0	0.0632045	0.130646	0.174655	0.148788	0.126439	0.145433	0.176441	0.169116	-0.00272247	0	0.0608547	0.115109	0.203579	0.317595	0.475434	0.596301	0.607229	0.603967	0.000234008	0.603733	0.444268	0.415786	0.433389	0.467573	0.527981
97	0	0.0344134	0.296407	0.473876	0.857678	0.936332	1.34168	1.28337	1.45738	-0.0181004	1.47548	0.0349356	0.0558269	0.115098	0.150657	0.0572055	0.0219757	0.0460051	0.183058	0.198563	0.163627	-0.0437844	0.242347	0	0.013522	0.216244	0.358155	0.835408	0.949292	1.33061	1.13525	1.29375	0.0606196	0	-0.112136	-0.169822	-0.140951	0.0096731	0.224821	0.461186	0.641396	0.719731	0.116263	0.603468	-0.0879779	-0.119696	-0.10948	-0.0957485	0.171009
6193	0	0.166116	0.558158	0.779557	0.928149	0.91316	0.952426	0.896126	0.888908	-0.260051	1.14896	-0.091161	-0.00717017	0.221129	0.321486	0.408698	0.355164	0.290827	0.146727	0.08549	0.176651	-0.15857	0.244061	0	0.0821254	0.245868	0.36691	0.42829	0.466835	0.570439	0.658238	0.712257	-0.192641	0	0.0578147	0.0701624	0.144844	0.251407	0.371431	0.580384	0.6931	0.785903	0.182462	0.603441	0.907491	0.902625	0.918699	0.887331	0.969753
5979	0	0.0510675	0.176499	0.35822	0.548343	0.597408	0.619222	0.641791	0.709288	0.0019505	0.707337	0.454883	0.455586	0.617514	0.624632	0.648753	0.521849	0.368964	0.236415	0.138638	-0.316245	0.30579	-0.167152	0	0.0503646	0.0138676	0.188472	0.354473	0.530442	0.705142	0.86026	1.02553	0.151044	0	0.00583068	0.009818	-0.120451	-0.104263	0.0364653	0.266665	0.371042	0.362975	-0.240377	0.603352	-0.760512	-0.796873	-0.677648	-0.700375	-0.694726
330	0	0.177859	0.489472	0.741351	0.766056	0.586213	0.201322	-0.284239	-0.554721	-0.111732	-0.44299	0.000796601	0.114946	0.36047	0.419338	0.291755	-0.0750421	-0.438961	-0.850736	-0.979821	-0.980618	-0.0204367	-0.959384	0	0.0637095	0.129798	0.32281	0.475098	0.662051	0.64108	0.567293	0.425896	-0.0904986	0	0.0666344	0.179467	0.328079	0.472701	0.622435	0.748248	0.591773	0.507567	-0.095517	0.603084	-0.0625435	-0.072221	-0.00403766	0.0189359	0.199954
3582	0	-0.0257234	-0.0771703	-0.0789684	-0.00539415	0.100975	0.164766	0.178908	0.185979	0.142902	0.043077	-0.0889034	-0.102193	-0.128772	-0.152962	-0.161474	-0.140738	-0.10643	-0.0745112	-0.0585518	0.0303516	-0.124603	0.0660515	0	-0.012434	-0.037302	-0.0149098	0.0671766	0.152809	0.182293	0.164516	0.155628	0.178602	0	0.015698	0.0470941	0.0869714	0.119632	0.175348	0.261336	0.338843	0.377597	-0.225163	0.60276	-0.0616893	-0.0544163	-0.0398702	-0.017109	0.00659422
6071	0	0.103702	0.384272	0.451985	0.492939	0.560877	0.482541	0.531447	0.455287	-0.319296	0.774583	0.219188	0.206908	0.266456	0.24964	0.123881	0.0610677	-0.114694	-0.0267997	-0.027765	-0.246953	-0.262175	0.23441	0	0.115982	0.337003	0.421533	0.588246	0.718997	0.816423	0.777435	0.70224	0.162067	0	0.0964631	0.200619	0.372441	0.433953	0.375345	0.422293	0.449432	0.608592	0.00669649	0.601895	0.202185	0.176461	0.195306	0.236624	0.289184
6072	0	0.0354876	0.193456	0.255079	0.312487	0.295264	0.237993	0.2032	0.156098	-0.352744	0.508842	0.021185	0.0496065	0.114006	0.13218	0.0685499	0.0568232	-0.0834499	-0.103547	-0.181762	-0.202947	-0.267226	0.085464	0	0.00706612	0.100635	0.144084	0.265122	0.259626	0.342628	0.327932	0.359045	-0.064333	0	0.0964631	0.200619	0.372441	0.433953	0.375345	0.422293	0.449432	0.608592	0.00669649	0.601895	0.202185	0.176461	0.195306	0.236624	0.289184
6073	0	0.0736874	0.288025	0.367137	0.424778	0.444839	0.395091	0.374388	0.306962	-0.388465	0.695426	0.0374868	0.0725059	0.172888	0.192685	0.170283	0.107719	-0.0481072	-0.0972639	-0.155285	-0.192772	-0.200976	0.045691	0	0.0386683	0.152624	0.211939	0.291982	0.374607	0.480685	0.509139	0.499733	-0.150002	0	0.0964631	0.200619	0.372441	0.433953	0.375345	0.422293	0.449432	0.608592	0.00669649	0.601895	0.202185	0.176461	0.195306	0.236624	0.289184
3508	0	0.132141	0.42419	0.687243	0.8439	0.863605	0.805198	0.679003	0.559074	0.0742355	0.484838	0.079876	0.146225	0.348049	0.548609	0.674834	0.667374	0.468691	0.256249	0.031699	-0.048177	0.253895	-0.222196	0	0.0657921	0.156017	0.21851	0.248941	0.276107	0.416383	0.502631	0.607251	-0.099783	0	0.007743	-0.094481	-0.0214493	0.000646681	0.180502	0.270279	0.309588	0.286751	-0.315035	0.601786	0.452612	0.43785	0.457865	0.494141	0.487577
6283	0	0.139763	0.264122	0.266328	0.358927	0.317793	0.39714	0.34789	0.457287	0.296244	0.161042	0.280923	0.354377	0.284769	0.23028	0.101325	0.108785	0.376428	0.524166	0.696247	0.415325	0.293954	0.402294	0	0.0663082	0.260276	0.316971	0.538525	0.489931	0.301635	0.104646	0.0419619	0.283213	0	-0.0762494	-0.228748	-0.344548	-0.3474	-0.207923	-0.039068	0.0930883	0.159166	-0.441635	0.600802	0.0733204	0.0498085	0.00278475	0.0129679	0.10387
1619	0	0.0216988	0.107694	0.38663	0.625047	0.841543	0.726838	0.458825	0.167337	0.0485264	0.118811	0.056474	0.105333	0.151933	0.394593	0.453937	0.522221	0.187839	-0.0791979	-0.389516	-0.44599	0.0632514	-0.452767	0	-0.0271603	0.0122354	0.0485114	0.227583	0.375795	0.595473	0.594497	0.613327	0.041749	0	-0.00456293	-0.0136994	-0.0195981	0.00719524	0.0299733	0.166635	0.273568	0.391929	-0.208599	0.600528	-0.110973	-0.152265	-0.177337	-0.265935	-0.365303
3362	0	0.107592	0.440604	0.74561	0.920895	0.80394	0.320124	-0.256851	-0.64035	-0.171232	-0.469118	-0.101171	-0.0187442	0.151994	0.358622	0.33461	0.0891112	-0.31642	-0.674334	-0.830766	-0.729595	-0.313388	-0.517379	0	0.0251649	0.187439	0.285817	0.485115	0.613657	0.535373	0.316312	0.0892457	0.0409847	0	0.0377585	0.117866	0.247276	0.38997	0.557055	0.751079	0.612976	0.561335	-0.0391576	0.600493	-0.206707	-0.233068	-0.145228	-0.0934646	0.0846631
5627	0	0.00789647	-0.116855	-0.138756	-0.244961	-0.225236	-0.367244	-0.483298	-0.600745	-0.0395676	-0.561177	-0.0619486	-0.0942287	-0.206909	-0.225816	-0.244723	-0.205359	-0.183402	-0.190119	-0.15806	-0.0961113	-0.0434716	-0.114588	0	0.0401766	0.0281049	0.025111	-0.0621864	-0.0818255	-0.24579	-0.355127	-0.504633	-0.0580446	0	0.000639506	0.0019185	0.0560427	0.162372	0.263406	0.306939	0.297626	0.29297	-0.307133	0.600103	0.03733	-0.003215	-0.084305	-0.166891	-0.210426
6074	0	-0.00336405	0.0696103	0.0699969	0.114101	0.142903	0.129334	0.163051	0.154016	-0.0679971	0.222013	0.0552462	0.0998069	0.0878223	0.0776034	0.0595764	0.123752	0.207663	0.167641	0.171588	0.116342	-0.175314	0.346902	0	-0.0479248	0.0370342	0.0476397	0.109771	0.0743972	-0.023083	0.0506556	0.0376744	0.162563	0	0.0271523	0.0814569	0.191631	0.330521	0.430561	0.463033	0.439636	0.427938	-0.172064	0.600002	-0.0965241	-0.0388818	0.0764029	0.212428	0.311552
2198	0	0.0734461	0.0410063	0.0663341	-0.0738983	-0.116444	-0.167209	-0.160107	-0.166901	0.0325813	-0.199482	-0.0589788	-0.0634575	-0.196938	-0.198946	-0.181699	-0.133151	-0.098621	-0.143666	-0.0930166	-0.0340378	-0.227558	0.134541	0	0.0779248	0.178966	0.206301	0.048822	-0.0422719	-0.127567	-0.07542	-0.132863	0.20116	0	-0.0312044	-0.0936131	-0.16437	-0.212271	-0.193646	-0.131349	-0.0607044	-0.025382	-0.625285	0.599903	-0.432922	-0.42666	-0.414136	-0.393618	-0.371369
3484	0	0.148011	0.28281	0.411104	0.346965	0.378981	0.224794	0.180215	0.0864655	-0.250497	0.336963	0.0121224	0.118918	0.226947	0.186139	0.0863931	-0.0564514	-0.0867452	-0.263804	-0.259438	-0.271561	-0.191342	-0.068096	0	0.0412155	0.0679854	0.237087	0.272694	0.447555	0.323662	0.456141	0.358026	-0.0470326	0	0.0444879	0.131513	0.274855	0.46995	0.530223	0.737345	0.543432	0.549978	-0.0498932	0.599871	0.0153846	-0.0181343	0.0224785	0.0111659	0.057725
5737	0	0.0508865	0.221901	0.630804	0.893721	0.947408	0.664793	0.359811	0.113187	0.124829	-0.0116415	0.369165	0.40759	0.59692	0.841544	0.930598	0.807674	0.459891	0.198891	0.039688	-0.329477	0.382275	-0.342587	0	0.0124612	-0.00585395	0.158425	0.332288	0.508899	0.574067	0.530085	0.442664	0.111719	0	-0.0215961	-0.0197563	0.0456868	0.173964	0.418313	0.563375	0.668891	0.639203	0.0394851	0.599718	-0.25339	-0.251686	-0.225721	-0.166735	0.00482025
5600	0	0.0256933	-0.084982	-0.196599	-0.319395	-0.334478	-0.286564	-0.242041	-0.1767	0.279415	-0.456115	-0.100565	-0.0711318	-0.12228	-0.131066	-0.149321	-0.14645	-0.0978756	-0.0559119	0.0161534	0.116718	0.059959	-0.0438057	0	-0.00373968	-0.0632669	-0.166099	-0.270638	-0.288593	-0.289253	-0.286694	-0.293418	0.118891	0	0.107608	0.224258	0.328096	0.361315	0.347722	0.231488	0.191922	0.0778985	-0.521545	0.599443	0.513096	0.660049	0.672614	0.752214	0.584634
2542	0	0.0395277	0.149719	0.318615	0.489374	0.62627	0.755289	0.961624	1.06257	0.115582	0.946991	0.139069	0.141102	0.128858	0.202059	0.306268	0.34797	0.429209	0.509625	0.662495	0.523426	0.237072	0.425423	0	0.0374948	0.159931	0.255626	0.322176	0.41737	0.46515	0.591069	0.539147	0.017579	0	-0.0657219	-0.104072	-0.0536509	0.0501118	0.196877	0.238009	0.313575	0.3134	-0.285012	0.598412	1.03673	1.08318	1.08635	1.18394	1.20012
2165	0	-0.0991152	0.195187	0.179745	0.614267	0.543234	1.04867	0.982702	1.26172	-0.24305	1.50477	0.0930829	0.079249	0.372906	0.478018	0.509128	0.29101	0.266762	0.353428	0.354716	0.261633	-0.0837846	0.4385	0	-0.0852814	-0.084636	-0.205191	0.198222	0.345307	0.874987	0.722357	1.00009	-0.0661822	0	0.0164458	0.225862	0.115355	0.251221	0.32275	0.559158	0.765278	0.894187	0.296269	0.597919	0.399686	0.437163	0.487259	0.596648	0.649277
4558	0	0.0230066	0.0722985	0.191851	0.252924	0.331853	0.215936	0.198435	0.0975319	0.0789524	0.0185795	-0.0938932	-0.0959981	-0.0819914	-0.0545036	-0.102369	-0.149591	-0.229761	-0.214117	-0.242306	-0.148413	-0.0542016	-0.188105	0	0.0251115	0.0603967	0.152461	0.2614	0.38755	0.351804	0.318658	0.245945	0.0392608	0	0.07924	0.147432	0.229424	0.280041	0.37786	0.476352	0.509473	0.529229	-0.068321	0.597549	0.121887	0.133137	0.19894	0.236999	0.23228
4537	0	0.144582	0.440464	0.520843	0.529911	0.391557	0.203024	-0.0145653	-0.141178	-0.367152	0.225975	-0.370695	-0.169147	-0.0208627	-0.007183	-0.125762	-0.20784	-0.364035	-0.522921	-0.543765	-0.17307	-0.630951	0.0871855	0	-0.0569667	0.0906316	0.157331	0.284977	0.228702	0.196363	0.13766	0.031892	-0.106897	0	0.137234	0.411703	0.802359	1.17197	1.39462	1.49135	1.4719	1.46217	0.865371	0.596798	0.537336	0.572606	0.643147	0.761731	0.893088
4538	0	0.144582	0.440464	0.520843	0.529911	0.391557	0.203024	-0.0145653	-0.141178	-0.367152	0.225975	-0.370695	-0.169147	-0.0208627	-0.007183	-0.125762	-0.20784	-0.364035	-0.522921	-0.543765	-0.17307	-0.630951	0.0871855	0	-0.0569667	0.0906316	0.157331	0.284977	0.228702	0.196363	0.13766	0.031892	-0.106897	0	0.137234	0.411703	0.802359	1.17197	1.39462	1.49135	1.4719	1.46217	0.865371	0.596798	0.537336	0.572606	0.643147	0.761731	0.893088
6041	0	0.272553	0.972726	1.57499	2.08187	2.22229	2.38774	2.32304	2.31678	-0.0452265	2.36201	-0.111056	0.130997	0.739863	1.12491	1.38398	1.28872	1.07267	0.713816	0.47064	0.581695	-0.165007	0.635646	0	0.0305001	0.121807	0.339026	0.586827	0.822522	1.20402	1.49817	1.73508	0.00872409	0	-0.0644388	0.000691175	-0.0115882	0.153909	0.304643	0.560923	0.726296	0.878674	0.282146	0.596529	0.609133	0.608835	0.667422	0.749963	0.822974
4500	0	0.14454	0.277717	0.46058	0.540436	0.562082	0.464393	0.576646	0.590364	0.358546	0.231818	1.49878	1.2345	0.729658	0.728464	0.826156	0.791995	0.817744	0.921746	1.14288	-0.355905	1.64868	-0.505805	0	0.408822	1.04684	1.2309	1.21306	1.26887	1.14543	1.15368	0.946268	0.208645	0	-0.230893	-0.368301	0.254321	1.02419	1.45131	1.28502	1.35234	1.57139	0.976232	0.595157	-0.425151	-0.323558	-0.439199	-0.129296	0.215941
4770	0	-0.0645285	-0.0957283	-0.214695	-0.223303	-0.211767	-0.203159	-0.151511	-0.132991	-0.178413	0.0454212	-0.160129	-0.191198	-0.224567	-0.334511	-0.437423	-0.407144	-0.437028	-0.283634	-0.268196	-0.108068	-0.00422831	-0.263968	0	-0.0334587	-0.0312897	-0.0403122	0.0539913	0.0352489	0.0737411	-0.0280059	-0.0249237	-0.334313	0	-0.0425314	-0.127594	-0.198149	-0.211664	-0.187603	-0.183007	-0.192918	-0.197874	-0.792852	0.594978	0.314596	0.33592	0.37857	0.330607	0.170708
2145	0	0.212631	0.594915	0.731206	0.714707	0.643614	0.625149	0.612125	0.589185	0.123711	0.465474	-0.0139129	0.106215	0.454713	0.480661	0.506609	0.362578	0.155646	-0.0428618	-0.200317	-0.186404	0.147708	-0.348025	0	0.0925029	0.126289	0.236632	0.194185	0.267123	0.45559	0.641074	0.775589	-0.0379099	0	0.0343282	0.165352	0.318592	0.472278	0.537604	0.55781	0.554437	0.546516	-0.0481555	0.594672	0.82636	0.811085	0.896592	0.970066	0.967502
4699	0	0.127237	-0.0701679	-0.124884	-0.388327	-0.249005	-0.221055	-0.154782	-0.170064	0.0321513	-0.202215	-0.0535998	0.0939543	-0.0532949	-0.262193	-0.424548	-0.528946	-0.158005	-0.0791134	0.279046	0.332646	0.11596	0.163086	0	-0.0203173	-0.0704728	0.0837093	-0.0173786	0.226341	-0.11665	-0.129268	-0.502709	-0.137409	0	-0.0687088	-0.206126	-0.348152	-0.426078	-0.337408	-0.146243	0.0495311	0.147418	-0.447191	0.594609	-0.906753	-0.707008	-0.307517	0.000402659	0.0170045
1298	0	0.159578	0.445421	0.702051	0.702381	0.488329	0.13276	-0.166582	-0.349639	0.184667	-0.534306	0.0471073	0.107234	0.308721	0.351191	0.306702	0.0438169	-0.133359	-0.313457	-0.375266	-0.422374	-0.288606	-0.0866605	0	0.0994521	0.183807	0.397968	0.442787	0.491619	0.313226	0.193982	0.0727348	0.52038	0	0.0523087	0.0504005	0.0347928	-0.0197491	0.171429	0.316416	0.307468	0.15612	-0.436396	0.592516	-0.311335	-0.334928	-0.272871	-0.213988	-0.0594042
421	0	0.25801	0.698488	0.741516	0.69116	0.718144	0.634317	0.627471	0.563872	-0.837078	1.40095	0.0312263	0.253712	0.658035	0.644025	0.597928	0.544594	0.4592	0.358032	0.285773	0.254547	-0.639568	0.925341	0	0.0355241	0.0716794	0.128717	0.124459	0.204777	0.206344	0.300665	0.309325	-0.166284	0	-0.00360233	0.132969	0.307905	0.483789	0.634472	0.738631	0.968858	0.9725	0.380188	0.592312	0.301446	0.138725	0.409374	0.513664	0.846506
1847	0	-0.0121839	0.234675	0.401028	0.580636	0.513476	0.444673	0.309861	0.216099	-0.124351	0.34045	-0.0221323	0.0159409	0.137982	0.201932	0.210877	0.160087	0.0491807	-0.0497214	-0.123826	-0.101694	-0.0935257	-0.0303005	0	-0.0502571	0.0745609	0.176964	0.347627	0.331257	0.37336	0.33745	0.317793	-0.0529573	0	0.0121686	0.184821	0.288278	0.46364	0.512183	0.627323	0.545744	0.565123	-0.0266182	0.591741	-0.168891	-0.134079	-0.0117857	0.0400193	0.123612
1650	0	0.0688261	0.255024	0.427222	0.470304	0.36816	0.252745	0.263837	0.307201	0.0106216	0.29658	-0.017661	0.000362616	0.072928	0.0858086	0.0364041	-0.0706246	-0.11591	-0.0822764	-0.0313443	-0.0136833	-0.0361562	0.00481185	0	0.0508025	0.164435	0.323752	0.416239	0.421123	0.350994	0.328452	0.320885	0.0291167	0	-0.0149791	0.0268796	-0.0319498	0.0068304	0.0370901	0.107424	0.107482	0.16171	-0.429002	0.590711	-0.213845	-0.164758	-0.0943709	0.0264001	0.115051
3279	0	0.00134277	0.0040283	-0.00219666	-0.0186749	-0.0310494	-0.0290671	-0.0181742	-0.0127278	-0.0317936	0.0190658	-0.516699	-0.533828	-0.568086	-0.547458	-0.454816	-0.29399	-0.136995	-0.034886	0.0161686	0.532868	-0.388786	0.404955	0	0.0184718	0.0554153	0.0285627	-0.0805579	-0.253758	-0.408771	-0.499987	-0.545595	-0.159707	0	0.106193	0.272076	0.270074	0.122054	-0.124426	-0.0715483	0.0476377	0.346183	-0.244207	0.59039	0.149054	0.219066	0.285341	0.306739	0.283151
1459	0	0.138244	0.671173	0.909617	1.23544	1.1751	1.24816	1.08301	1.07857	-0.294339	1.37291	-0.080562	0.070893	0.449708	0.505926	0.52711	0.303839	0.151962	-0.149362	-0.266413	-0.185851	-0.188636	-0.0777765	0	-0.0132107	0.140903	0.32313	0.627771	0.7907	1.01564	1.15181	1.26443	-0.186265	0	-0.032018	-0.0772797	-0.000229686	0.20192	0.436998	0.676808	0.729211	0.716258	0.126502	0.589756	0.107376	0.114362	0.28144	0.300989	0.343501
2812	0	0.0103594	0.0979496	0.042129	0.032091	0.11633	0.26834	0.402898	0.412486	0.00601715	0.406469	0.265045	0.28394	0.289644	0.235316	0.227005	0.205794	0.34679	0.338175	0.412375	0.147331	0.17266	0.239715	0	-0.00853574	0.0733499	0.0718579	0.0701309	0.175581	0.186594	0.329768	0.265155	0.0984015	0	0.120535	0.361606	0.557826	0.58866	0.571521	0.671794	0.816917	0.889479	0.301042	0.588437	-0.042814	0.020751	0.147881	0.221793	0.178922
251	0	-0.00102833	0.08957	0.270102	0.487205	0.616631	0.737152	0.771575	0.778692	-0.010238	0.78893	0.0872965	0.175214	0.283758	0.335725	0.399655	0.405661	0.461054	0.306741	0.299218	0.211922	-0.00405601	0.303274	0	-0.0889456	-0.106892	0.0216742	0.174846	0.298266	0.363395	0.552131	0.56677	0.0811145	0	-0.0439628	-0.0815435	0.142804	0.396355	0.58653	0.760999	0.759052	0.807124	0.219376	0.587749	0.271347	0.225572	0.179247	0.105563	0.165846
6293	0	0.0827934	0.289534	0.396037	0.493048	0.436536	0.415047	0.297563	0.252342	-0.18051	0.432851	0.159266	0.155998	0.132884	0.227109	0.283289	0.334563	0.352042	0.291139	0.250769	0.091503	-0.0399875	0.290756	0	0.0860608	0.315915	0.328194	0.369025	0.261239	0.222271	0.16569	0.160839	0.0187436	0	0.0180956	0.0972617	0.136435	0.24497	0.38815	0.464815	0.483999	0.475305	-0.112278	0.587583	-0.122102	-0.109188	-0.0626782	0.0256271	0.132003
4552	0	0.0747974	0.202617	0.211996	0.314814	0.291808	0.552222	0.607468	0.776515	-0.094133	0.870648	0.183518	0.20453	0.265587	0.310573	0.347288	0.233558	0.146781	-0.00830066	-0.0536995	-0.237218	0.00901701	-0.0627165	0	0.0537853	0.120549	0.084941	0.151044	0.241769	0.58896	0.799287	1.01373	0.0803684	0	-0.0176473	0.0479868	0.30492	0.567985	0.605666	0.803553	0.828191	0.947447	0.360233	0.587214	-0.0708815	-0.00305802	0.136893	0.393347	0.577264
936	0	0.182741	0.508512	0.470386	0.46739	0.514935	0.540002	0.532506	0.503779	-0.401677	0.905456	-0.165346	-0.0355719	0.209713	0.205096	0.175733	0.0487826	-0.00158513	-0.097855	-0.0614185	0.103928	-0.608262	0.546844	0	0.0529663	0.133452	0.0999442	0.12631	0.300806	0.376241	0.465015	0.399851	0.0412387	0	0.167854	0.476246	0.673131	0.794197	0.805056	0.779473	0.705433	0.664345	0.0780925	0.586252	0.61262	0.669417	0.879667	0.933844	0.954254
456	0	0.0873943	0.116392	0.181792	0.128947	0.219097	0.252125	0.360644	0.362245	0.185688	0.176557	0.0517821	0.0481768	0.0884047	0.0796996	0.130998	0.100145	0.158364	0.189395	0.251998	0.200216	0.024535	0.227463	0	0.0909996	0.0797692	0.153875	0.049731	0.170734	0.145543	0.223031	0.162029	0.212935	0	0.00205567	-0.162181	-0.216173	-0.147683	-0.0734041	0.0640128	0.0841678	0.139289	-0.446941	0.58623	-0.125881	0.0387824	0.0279328	0.0460098	-0.0510795
6093	0	0.144999	0.391554	0.69216	0.956123	1.04732	1.30886	1.39325	1.53823	0.128504	1.40972	-0.0395535	0.00927782	0.173899	0.382329	0.578337	0.664098	0.81386	0.851945	0.8607	0.900254	0.0332355	0.827465	0	0.0961678	0.178102	0.270278	0.338232	0.343666	0.45545	0.501754	0.637972	0.0557145	0	-0.0751938	-0.0882558	-0.0263731	0.181874	0.266147	0.426575	0.495038	0.555518	-0.0290805	0.584598	0.628732	0.590461	0.696904	0.637622	0.637574
58	0	-0.080984	-0.0271594	-0.0836048	-0.0254588	-0.0307695	0.149003	0.262695	0.360661	0.101833	0.258828	0.0584799	0.070557	-0.0248394	-0.00856909	-0.0336596	0.0557411	0.173499	0.270858	0.281138	0.222659	0.116825	0.164314	0	-0.0930611	0.05616	-0.0165557	0.0666808	-0.0280307	0.0339837	0.0503176	0.138003	0.0434881	0	-0.0342547	-0.0648207	-0.135395	-0.114333	-0.00640732	0.14853	0.266102	0.314243	-0.268699	0.582942	0.236838	0.216285	0.248183	0.21233	0.15123
4765	0	-0.012068	0.110271	0.141769	0.31811	0.431414	0.770813	1.04665	1.27199	-0.038639	1.31063	0.209283	0.236303	0.17604	0.0943277	0.0582044	0.17568	0.359143	0.387945	0.465631	0.256348	0.089998	0.375633	0	-0.0390884	0.143514	0.256724	0.469189	0.465017	0.620953	0.86799	1.01565	0.080646	0	0.147353	0.399439	0.372131	0.403435	0.436737	0.542074	0.749253	0.798213	0.2153	0.582913	0.373981	0.315916	0.479655	0.500454	0.488308
4766	0	-0.012068	0.110271	0.141769	0.31811	0.431414	0.770813	1.04665	1.27199	-0.038639	1.31063	0.209283	0.236303	0.17604	0.0943277	0.0582044	0.17568	0.359143	0.387945	0.465631	0.256348	0.089998	0.375633	0	-0.0390884	0.143514	0.256724	0.469189	0.465017	0.620953	0.86799	1.01565	0.080646	0	0.147353	0.399439	0.372131	0.403435	0.436737	0.542074	0.749253	0.798213	0.2153	0.582913	0.373981	0.315916	0.479655	0.500454	0.488308
4767	0	-0.012068	0.110271	0.141769	0.31811	0.431414	0.770813	1.04665	1.27199	-0.038639	1.31063	0.209283	0.236303	0.17604	0.0943277	0.0582044	0.17568	0.359143	0.387945	0.465631	0.256348	0.089998	0.375633	0	-0.0390884	0.143514	0.256724	0.469189	0.465017	0.620953	0.86799	1.01565	0.080646	0	0.147353	0.399439	0.372131	0.403435	0.436737	0.542074	0.749253	0.798213	0.2153	0.582913	0.373981	0.315916	0.479655	0.500454	0.488308
609	0	0.190915	0.556736	0.768188	0.90523	1.05646	1.11906	1.23997	1.2821	0.111098	1.171	0.235803	0.369102	0.606254	0.738539	0.799316	0.731848	0.61942	0.517685	0.509634	0.273832	0.421311	0.0883228	0	0.0576156	0.186284	0.265452	0.341716	0.560417	0.735446	0.958086	1.00827	-0.0744105	0	0.0614372	0.216848	0.341817	0.603389	0.717906	0.919983	0.967453	1.11454	0.533993	0.580544	0.000846505	0.110324	0.248831	0.557406	0.644616
4590	0	0.230154	0.671448	0.892055	1.0609	1.00418	1.11366	1.03097	1.08576	-0.299572	1.38533	0.331992	0.475214	0.780694	0.821071	0.837448	0.670424	0.597161	0.455965	0.429325	0.0973325	0.218708	0.210617	0	0.0869321	0.222745	0.402977	0.555442	0.665749	0.848487	0.906996	0.98843	-0.186288	0	0.00448908	0.136783	0.143981	0.333308	0.42895	0.616934	0.541906	0.568295	-0.0118258	0.580121	-0.0219	-0.130442	0.0200323	0.015342	0.259662
1183	0	0.268172	0.630411	0.863599	0.921372	0.953841	1.03614	0.86577	0.845322	-0.937396	1.78272	-0.401891	-0.196196	0.0772654	0.226791	0.207523	0.138693	0.0111339	-0.1002	-0.260126	0.141765	-0.584787	0.32466	0	0.0624771	0.151255	0.234917	0.311958	0.413257	0.623117	0.564079	0.703558	-0.7545	0	0.00150537	0.533371	0.431821	0.780788	0.777394	1.08854	1.28532	1.47138	0.892431	0.578949	1.17574	1.15189	1.16279	1.12688	1.29295
3249	0	-0.00596115	0.0216899	0.162648	0.251931	0.401101	0.51898	0.670663	0.70097	0.282023	0.418947	0.368626	0.311059	0.358562	0.367192	0.50736	0.528199	0.627364	0.542647	0.554603	0.185977	0.202243	0.352361	0	0.0516061	0.0317538	0.164083	0.113197	0.241529	0.260242	0.496642	0.514993	0.448407	0	0.0478903	0.143671	0.208165	0.193483	0.142964	0.135783	0.159888	0.171941	-0.406741	0.578682	0.286234	0.330437	0.418842	0.42476	0.303988
5634	0	0.068773	0.117878	0.161717	0.133687	0.0373048	-0.00232002	-0.186122	-0.259545	0.170204	-0.429749	-0.0884439	-0.0718477	0.0834653	0.0759838	0.0337301	-0.120376	-0.199363	-0.23212	-0.255554	-0.167111	-0.136093	-0.119462	0	0.0521767	-0.0540313	-0.00271089	0.0115127	0.0692364	0.108599	-0.042446	-0.0924345	0.217853	0	0.018681	-0.0514066	-0.0425713	-0.0483501	0.0741472	0.128921	0.116421	0.0177162	-0.559666	0.577382	0.0600213	0.0265716	0.0753901	-0.0703519	-0.120833
1884	0	0.143822	0.554913	1.02598	1.47634	1.66332	2.06083	2.31197	2.56354	-0.112598	2.67614	0.344805	0.4049	0.540967	0.719138	0.947276	1.05074	1.21694	1.18696	1.25865	0.913841	0.119998	1.13865	0	0.0837271	0.358752	0.651644	0.87387	0.957388	1.1887	1.46981	1.6497	0.112209	0	-0.0324624	0.171991	0.159653	0.361829	0.509833	0.659665	0.79383	0.914937	0.33829	0.576647	1.43621	1.44928	1.50962	1.50333	1.47846
2606	0	0.145513	0.346129	0.631493	0.762656	0.913192	1.14029	1.41637	1.55207	0.105264	1.44681	0.153118	0.230238	0.445789	0.60911	0.690213	0.678295	0.65031	0.622324	0.577565	0.424447	0.023078	0.554487	0	0.068393	0.0534584	0.175501	0.225561	0.388015	0.643095	0.947167	1.12763	0.235304	0	-0.00290567	0.019748	0.0243357	0.138848	0.306249	0.501947	0.644622	0.702673	0.126251	0.576422	1.12204	1.11043	1.1068	1.00503	1.03963
1173	0	0.19095	0.485565	0.682569	0.707058	0.561165	0.197968	-0.141254	-0.36408	-0.0632922	-0.300788	0.0753788	0.195914	0.33319	0.380775	0.291914	0.10539	-0.0671037	-0.121314	-0.0786442	-0.154023	-0.0731772	-0.005467	0	0.0704149	0.227753	0.377172	0.490523	0.531154	0.340451	0.0554388	-0.210057	0.0852638	0	0.0906448	0.0911416	0.287184	0.430133	0.68292	0.781096	0.573786	0.381882	-0.193595	0.575477	-0.207564	-0.17662	-0.044814	0.0838514	0.26353
2016	0	0.0314474	0.123122	0.18595	0.272266	0.196575	0.0975361	-0.135193	-0.242543	-0.0145885	-0.227954	-0.154253	-0.167885	-0.11284	-0.0672542	-0.0623021	-0.165236	-0.259125	-0.347859	-0.403194	-0.248941	-0.249799	-0.153395	0	0.045079	0.0817094	0.0989507	0.180315	0.207558	0.202408	0.0584131	0.00639817	0.0809571	0	0.015507	-0.0619029	-0.151706	-0.187104	-0.101239	0.025569	-0.0115245	-0.0661594	-0.641282	0.575122	-0.0937653	-0.211667	-0.0774779	-0.0794135	-0.00120318
1558	0	-0.0265112	-0.0144445	-0.0643412	-0.00913666	0.112447	0.249836	0.362372	0.375843	-0.00569551	0.381539	0.267054	0.239055	0.33675	0.251455	0.274393	0.201298	0.211542	0.281976	0.310267	0.0432138	0.177284	0.132984	0	0.00148794	-0.0841413	-0.0487426	-0.0164759	0.178203	0.305348	0.347449	0.33263	0.0840744	0	-0.047438	-0.142314	-0.225267	-0.248859	-0.201046	-0.141191	-0.0932575	-0.069291	-0.644015	0.574724	-0.177788	-0.230787	-0.336785	-0.450012	-0.51747
5916	0	-0.0813385	-0.0718598	0.103848	0.380075	0.619436	0.546892	0.306178	0.042607	-0.165228	0.207835	-0.252557	-0.245405	-0.184451	0.0404905	0.2399	0.371353	0.23643	-0.0214051	-0.247355	0.00520116	-0.333078	0.0857222	0	-0.0884905	-0.139965	-0.189199	-0.112381	-0.0044741	0.0579058	0.075027	0.0374058	-0.0847065	0	-0.00475069	-0.00739449	-0.0365082	0.00381368	0.0676414	0.25675	0.385338	0.471858	-0.101593	0.573451	-0.332369	-0.407004	-0.366845	-0.446634	-0.408429
5097	0	-0.0667721	-0.22724	-0.299993	-0.389338	-0.381827	-0.471394	-0.382039	-0.38292	-0.0208992	-0.362021	0.0121546	-0.0214638	-0.0908222	-0.0874536	-0.0474364	0.0359037	0.0560532	0.0652515	0.043546	0.0313914	0.00502745	0.0385185	0	-0.0331537	-0.124263	-0.200385	-0.329747	-0.405577	-0.515292	-0.435136	-0.414311	-0.013772	0	0.0181991	0.236795	0.426046	0.414989	0.218043	-0.117152	-0.176265	-0.215196	-0.788577	0.573381	-0.0237504	0.0229208	-0.0416915	-0.176214	-0.396256
634	0	0.110595	0.400119	0.694657	0.868562	0.928961	0.771119	0.536361	0.317375	-0.0790255	0.396401	-0.133252	-0.0183915	0.155473	0.34707	0.371665	0.247678	-0.0533258	-0.373331	-0.535088	-0.401837	-0.239591	-0.295498	0	-0.00426486	0.111395	0.214336	0.363645	0.548032	0.691193	0.776441	0.719212	0.0273135	0	-0.0592458	-0.138911	-0.187215	-0.243788	0.0204597	0.145161	0.328149	0.285714	-0.286991	0.572705	-0.565295	-0.507851	-0.411564	-0.126922	0.179126
4191	0	0.069027	0.131642	0.292008	0.411714	0.506234	0.634455	0.712183	0.789835	-0.0260655	0.8159	0.0248785	0.0782404	0.192312	0.263883	0.388499	0.390189	0.389119	0.292264	0.311773	0.286894	0.0111545	0.300618	0	0.0156651	-0.0357907	0.0530034	0.0480928	0.140923	0.270215	0.444798	0.502941	-0.0123415	0	0.0521818	0.156545	0.265208	0.326	0.354499	0.398587	0.438372	0.458264	-0.113283	0.571547	0.313125	0.294408	0.257029	0.248232	0.286734
4711	0	0.156508	0.592075	1.03044	1.34979	1.59418	1.66923	1.90764	1.95207	-0.392651	2.34473	0.365953	0.492388	0.659459	0.937016	1.06312	1.18215	1.12577	0.980516	0.835026	0.469073	-0.0102405	0.845267	0	0.0300723	0.29857	0.45938	0.652616	0.777978	0.90941	1.29307	1.483	-0.0164571	0	0.0228685	0.0712465	0.158928	0.251529	0.339864	0.525818	0.650549	0.737774	0.166853	0.570921	0.608214	0.622011	0.660407	0.711457	0.69018
5599	0	0.0106908	-0.0850699	-0.200054	-0.278646	-0.293251	-0.223722	-0.171481	-0.0765395	0.266235	-0.342774	-0.1001	-0.0844184	-0.0896156	-0.091091	-0.0856261	-0.112291	-0.0780832	-0.0436748	0.0145495	0.114649	0.0766556	-0.0621061	0	-0.00499026	-0.0955538	-0.209063	-0.293119	-0.281059	-0.245738	-0.227906	-0.191189	0.0894795	0	0.121949	0.245913	0.376979	0.399515	0.390235	0.246772	0.187825	0.059798	-0.510573	0.570371	0.517599	0.645589	0.662466	0.74681	0.60035
2203	0	0.0864998	0.300928	0.423658	0.474778	0.472384	0.478306	0.491037	0.473944	-0.150438	0.624383	0.090338	0.114808	0.263265	0.344334	0.421529	0.440012	0.425971	0.407487	0.397234	0.306896	-0.0534085	0.450643	0	0.0620303	0.128001	0.169662	0.143588	0.122709	0.142673	0.173889	0.167048	-0.00669196	0	0.0525945	0.0787421	0.215258	0.323481	0.498621	0.571442	0.559478	0.527468	-0.0419255	0.569394	0.399341	0.384581	0.404028	0.431557	0.479166
1624	0	0.010722	0.032166	0.0110483	-0.063353	-0.0885012	-0.0111125	0.108838	0.168813	-0.0657416	0.234555	-0.0849095	-0.111232	-0.163878	-0.215926	-0.241054	-0.209262	-0.14747	-0.0862757	-0.0556784	0.0292311	0.079681	-0.135359	0	0.0370447	0.111134	0.142065	0.0927915	0.0358514	0.0514482	0.110204	0.139582	-0.230332	0	0.0608558	0.182568	0.34248	0.479737	0.440663	0.247911	0.0169598	-0.098516	-0.667427	0.568911	0.892263	0.844816	0.749922	0.568241	0.347219
2647	0	0.0511571	0.177383	0.268309	0.367827	0.463513	0.477838	0.46337	0.397662	-0.307516	0.705178	0.0366801	0.111255	0.270475	0.311782	0.411598	0.446971	0.515917	0.384852	0.376013	0.339333	-0.00361753	0.379631	0	-0.0234179	-0.0564118	-0.00679222	-0.00709099	0.053222	-0.00139865	0.115198	0.058329	-0.267218	0	-0.139352	-0.206537	-0.18866	0.0542597	0.180194	0.352047	0.300243	0.318173	-0.249206	0.567379	-0.295779	-0.230016	-0.145047	-0.0592213	0.0630927
1111	0	0.170911	0.393975	0.558882	0.603646	0.723689	0.73316	0.802503	0.798643	-0.595774	1.39442	-0.251412	-0.105574	0.0403164	0.0432095	0.0461026	0.0695436	0.0414282	-0.229235	-0.33104	-0.0796284	-0.577031	0.245991	0	0.0250739	0.102247	0.264261	0.306132	0.402734	0.44032	0.780326	0.878272	-0.270154	0	0.0198752	0.410542	0.597109	0.883009	0.88558	0.841627	0.99738	1.11825	0.55136	0.566885	0.584703	0.644244	0.641928	0.626117	0.746158
2577	0	0.326339	1.04309	1.44861	1.67575	1.47112	1.26472	0.813596	0.613617	0.202765	0.410852	0.0229125	0.291016	0.821346	1.0614	1.09056	0.771231	0.431933	-0.00670803	-0.215192	-0.238105	0.111992	-0.327184	0	0.0582355	0.244652	0.410121	0.608105	0.722797	0.855702	0.843217	0.851722	0.113685	0	-0.0206932	0.0864375	0.0852738	0.290439	0.618459	0.824831	0.938852	0.819677	0.253454	0.566223	0.163645	0.0214642	0.0548362	0.175697	0.550225
2074	0	-0.0442054	-0.122389	-0.217784	-0.400874	-0.530349	-0.484152	-0.340901	-0.242018	-0.0557256	-0.186293	-0.248567	-0.2217	-0.245448	-0.187195	-0.247315	-0.290614	-0.244528	-0.155126	-0.0649033	0.183663	-0.117817	0.0529135	0	-0.071072	-0.125508	-0.279155	-0.402125	-0.488301	-0.488191	-0.434341	-0.425682	-0.186475	0	0.0269321	0.0807962	0.112634	0.0955133	0.0704698	0.0864618	0.12448	0.143489	-0.421831	0.56532	0.0232306	0.0517294	0.108727	0.0703034	-0.0920401
5234	0	0.0510894	0.278162	0.577372	0.83521	0.939065	0.909613	0.760326	0.635129	-0.0126791	0.647808	-0.141701	-0.180681	-0.16872	-0.16827	-0.233343	-0.496134	-0.695735	-0.898245	-0.928923	-0.787222	-0.144513	-0.78441	0	0.0900695	0.305181	0.603941	0.926852	1.2935	1.46365	1.51687	1.42235	-0.0098668	0	-0.0112239	-0.0544619	0.026059	0.118999	0.29975	0.535721	0.579896	0.618069	0.0533544	0.564714	0.0572375	0.0887657	0.0680733	0.0991818	0.142183
1375	0	-0.00667399	0.0780484	0.182543	0.365348	0.450435	0.585079	0.679378	0.784742	-0.086755	0.871497	0.0918839	0.0984885	0.0513822	0.0658808	0.146669	0.206011	0.288535	0.217357	0.23274	0.140856	0.0770269	0.155713	0	-0.0132786	0.11855	0.208546	0.310563	0.336308	0.388428	0.553905	0.643887	-0.071898	0	-0.158131	-0.201877	-0.338836	-0.225461	-0.190917	0.01858	0.153118	0.273178	-0.290809	0.563987	0.0198088	-0.0305387	-0.138014	-0.172809	-0.148253
4141	0	0.110048	0.398544	0.352237	0.392224	0.361036	0.494213	0.567313	0.662493	-0.188473	0.850967	0.0916604	0.245461	0.341484	0.380764	0.406732	0.570848	0.551509	0.577053	0.605087	0.513427	0.447828	0.15726	0	-0.0437529	0.14872	0.0631329	0.0771524	-0.118152	0.0343645	0.0819206	0.149067	-0.544641	0	0.164928	0.316287	0.534959	0.619989	0.708646	0.73967	0.734717	0.722389	0.158903	0.563486	0.715377	0.789526	0.935497	1.06256	1.14572
4183	0	0.101929	0.30184	0.594969	0.713915	0.637368	0.0851167	-0.540357	-1.00703	0.0525648	-1.05959	-0.268902	-0.223644	-0.0794597	0.17893	0.194194	-0.00987191	-0.488996	-0.914904	-1.19573	-0.926833	-0.228694	-0.96704	0	0.0566713	0.112398	0.147137	0.250819	0.378338	0.305211	0.105645	-0.0801968	0.0123573	0	0.000825318	-0.00109668	-0.0172516	0.022857	0.214746	0.399268	0.317146	0.234936	-0.327964	0.5629	-0.156195	-0.145212	-0.100352	-0.0431354	0.102073
6189	0	0.145151	0.592293	0.892281	1.13433	0.971966	0.602657	-0.05038	-0.378298	-0.073621	-0.304677	-0.0303902	0.15752	0.516868	0.742245	0.812941	0.539719	0.118232	-0.427939	-0.654734	-0.624344	0.21223	-0.866964	0	-0.0427591	0.0450343	0.119645	0.291	0.401856	0.454035	0.347169	0.246046	-0.316241	0	0.0581313	0.24634	0.372252	0.550545	0.743278	1.01103	0.940228	0.9155	0.352701	0.562799	-0.0740545	-0.0693564	0.0537257	0.0991013	0.456165
4681	0	0.139951	0.580499	0.93381	1.24793	1.31456	1.68764	1.80503	1.92322	-0.208328	2.13155	-0.067398	0.126978	0.520933	0.746694	0.850025	0.780725	0.741962	0.703199	0.604975	0.672373	-0.305322	0.910296	0	-0.0544253	-0.00783199	0.119718	0.330511	0.466432	0.878275	1.03444	1.25085	0.029595	0	-0.0347737	-0.104321	-0.138744	-0.10327	0.0278009	0.184569	0.306214	0.367036	-0.19554	0.562576	0.110493	0.0669551	-0.0201202	-0.0369507	0.0600013
5602	0	0.0139824	-0.0854291	-0.174836	-0.316493	-0.329206	-0.333233	-0.22089	-0.156737	0.207704	-0.364441	-0.0907784	-0.0913574	-0.0962577	-0.113982	-0.0951171	-0.0964151	-0.0670231	-0.0348866	-0.00736719	0.0834112	0.101217	-0.108584	0	0.0145614	-0.0799498	-0.151632	-0.312154	-0.323569	-0.356988	-0.276782	-0.240148	0.0157086	0	0.100093	0.091667	-0.106465	-0.128269	0.022261	0.207997	0.14301	-0.147847	-0.709158	0.561311	0.223891	0.370872	0.451164	0.41007	0.276326
1151	0	0.000926651	-0.0469817	-0.102289	-0.21021	-0.220806	-0.200035	-0.0137346	0.0358295	-0.011845	0.0476745	-0.0238701	-0.0455998	-0.0869617	-0.216506	-0.255397	-0.234073	-0.128731	-0.108402	-0.065313	-0.0414429	-0.211355	0.146042	0	0.0226563	0.0161099	0.0903472	0.021317	-0.0106038	-0.0951738	0.0707977	0.0772724	0.17564	0	-0.017129	-0.0513869	-0.128074	-0.23006	-0.214664	-0.0565845	0.143924	0.244178	-0.316212	0.56039	-0.529996	-0.465329	-0.335995	-0.188123	-0.0863801
6148	0	0.0608025	0.31036	0.58425	0.841167	0.94479	0.845946	0.675742	0.509473	-0.165246	0.674719	0.185846	0.256784	0.419176	0.579151	0.635123	0.528895	0.326142	0.0584863	-0.0892955	-0.275142	-0.0207415	-0.068554	0	-0.0101358	0.0770298	0.190945	0.39189	0.601741	0.705651	0.803102	0.784615	0.041342	0	-0.0493383	-0.120202	-0.0774891	-0.000508167	0.145839	0.27561	0.328667	0.33969	-0.220463	0.560153	-0.552531	-0.575085	-0.635927	-0.616268	-0.428368
1140	0	0.133299	0.405655	0.368622	0.538888	0.856642	1.30515	1.53314	1.69669	-0.863605	2.5603	0.11795	0.125841	0.30585	0.217175	0.18134	0.214976	0.248612	0.246181	0.176038	0.0580885	-0.605042	0.78108	0	0.125408	0.217755	0.269397	0.475498	0.759616	1.17449	1.40491	1.6386	-0.140613	0	-0.0913278	-0.0978372	0.158665	0.250956	0.168844	0.0406189	0.217123	0.323317	-0.23621	0.559527	-0.469484	-0.385257	-0.210809	-0.172077	-0.0539736
2669	0	0.0241629	0.0911814	0.308176	0.497795	0.66607	0.561219	0.272398	0.0206492	0.104023	-0.0833736	-0.101546	-0.0956872	-0.0931923	0.0846813	0.186072	0.197408	0.037436	-0.179705	-0.28992	-0.188373	-0.213475	-0.076445	0	0.0183037	0.0828274	0.121949	0.210177	0.367116	0.422237	0.350557	0.209023	0.215951	0	-0.0370543	-0.0606349	-0.0777725	-0.0466249	0.0735923	0.272314	0.434431	0.518651	-0.0407064	0.559358	-0.0798403	-0.125988	-0.122775	-0.1602	0.00283398
427	0	0.164124	0.416295	0.483363	0.469689	0.408523	0.418348	0.368014	0.360336	-0.162328	0.522664	0.0339154	0.165932	0.383961	0.404898	0.385646	0.323894	0.258928	0.191928	0.13576	0.101844	-0.122213	0.257973	0	0.0321075	0.0662485	0.11238	0.117958	0.118544	0.193335	0.210001	0.258492	-0.00619963	0	0.0635687	0.126861	0.311455	0.412113	0.508669	0.543435	0.568952	0.565934	0.00781304	0.558121	0.537985	0.540395	0.586532	0.698355	0.798485
1407	0	0.121384	0.185771	0.215842	0.10967	0.0917226	0.0124558	-0.000452667	-0.0463463	-0.00284313	-0.0435032	0.0251956	0.071126	0.154677	0.157896	0.117618	0.0320893	0.0396664	-0.056929	-0.0690958	-0.0942913	-0.0958051	0.0267094	0	0.0754538	0.0562898	0.0831415	0.0172475	0.0848289	-0.00201507	0.0816719	0.0479451	0.118158	0	0.179819	0.246663	0.270556	0.208657	0.243262	0.277431	0.335424	0.340892	-0.215959	0.556851	-0.216864	-0.28277	-0.169464	-0.09191	-0.0043227
4666	0	0.615267	1.6737	2.01052	2.11774	2.097	2.1006	2.07275	2.09096	-1.07013	3.16109	-0.575795	0.00104618	0.900439	1.12451	1.11879	0.949027	0.674088	0.27345	0.0852035	0.660999	-1.46391	1.54911	0	0.0384251	0.197462	0.310207	0.423156	0.572182	0.85072	1.2235	1.42996	-0.182015	0	-0.0217834	0.409388	0.4414	0.773393	0.882547	1.13821	1.18701	1.19786	0.641866	0.555998	0.945979	0.951628	1.05816	1.0748	1.32469
4754	0	-0.123369	-0.137361	-0.144696	0.0455123	0.186675	0.209391	0.0923448	-0.0566003	-0.172132	0.115532	0.0844591	0.0629643	0.0641043	0.159394	0.257769	0.365384	0.229173	0.0304612	-0.182745	-0.267204	-0.0314646	-0.151281	0	-0.101874	-0.117006	-0.219631	-0.127798	-0.0942493	0.0646767	0.146343	0.210604	-0.0562083	0	-0.006529	0.118316	0.0641473	0.11848	0.0785709	0.226989	0.335785	0.506977	-0.0476515	0.554628	-0.269392	-0.248695	-0.219381	-0.148003	-0.170014
176	0	0.164378	0.367457	0.492185	0.36427	0.339754	0.186055	0.28524	0.243958	0.245378	-0.00141904	0.0883119	0.0990734	0.215109	0.191582	0.201763	0.105074	0.013334	-0.115996	-0.156821	-0.245133	-0.170283	0.013462	0	0.153617	0.24066	0.388915	0.250819	0.322992	0.261033	0.489547	0.489091	0.503972	0	-0.00974473	-0.0292342	0.0349979	0.192696	0.297419	0.255699	0.130257	0.0675363	-0.486778	0.554314	-0.219167	-0.153376	-0.0217937	0.0696156	0.0550608
177	0	0.191932	0.443467	0.617469	0.581315	0.446137	0.386214	0.406954	0.444293	0.124829	0.319465	0.253239	0.241782	0.272647	0.207957	0.181442	0.125808	0.0458195	0.00946167	-0.023493	-0.276732	0.072346	-0.095839	0	0.203389	0.424059	0.662751	0.653111	0.573568	0.593633	0.650731	0.721025	0.305721	0	-0.00974473	-0.0292342	0.0349979	0.192696	0.297419	0.255699	0.130257	0.0675363	-0.486778	0.554314	-0.219167	-0.153376	-0.0217937	0.0696156	0.0550608
453	0	0.0694518	0.348264	0.403593	0.541879	0.627465	0.741726	0.830418	0.86693	-0.0271215	0.894052	-0.0851185	0.0674603	0.3733	0.489542	0.541458	0.574307	0.5123	0.431748	0.330241	0.41536	-0.0748125	0.405054	0	-0.083127	-0.110154	-0.171068	-0.0846972	-0.03196	0.144307	0.313551	0.451571	-0.0374275	0	-0.0106463	-0.031939	0.0523286	0.252803	0.424513	0.451253	0.372432	0.333021	-0.21966	0.552682	0.399928	0.43109	0.493414	0.502309	0.426611
1927	0	0.189718	0.496497	0.656642	0.680444	0.663448	0.610739	0.540341	0.495251	-0.216952	0.712204	0.0813473	0.164917	0.239455	0.183642	0.045712	-0.0634878	-0.169716	-0.265764	-0.317156	-0.398503	-0.265103	-0.0520525	0	0.106148	0.33839	0.554348	0.716079	0.808283	0.861802	0.887453	0.893754	0.129498	0	0.0499098	0.19603	0.436162	0.434175	0.411127	0.49331	0.603289	0.604337	0.0517495	0.552588	0.209082	0.237782	0.343286	0.186256	0.185995
4421	0	-0.0259136	-0.00816332	-0.0832396	-0.017574	0.111575	0.35411	0.427742	0.474117	-0.108938	0.583054	0.353215	0.307051	0.249205	0.19894	0.243361	0.205913	0.293474	0.2515	0.287628	-0.0655867	0.152663	0.134965	0	0.0202506	0.0958471	0.0710352	0.0922799	0.258877	0.413851	0.529457	0.539703	0.0916142	0	0.308053	0.597461	0.757161	0.694144	0.718726	0.697737	0.758637	0.833094	0.280869	0.552225	0.39591	0.463038	0.692706	0.674247	0.697229
4422	0	-0.112511	-0.154783	-0.153112	0.0245403	0.320921	0.437601	0.566687	0.502261	-0.260853	0.763114	0.236917	0.192982	0.161637	0.141887	0.1878	0.231607	0.356836	0.392669	0.442975	0.206058	0.307132	0.135843	0	-0.0685762	-0.0795022	-0.0580819	0.0736574	0.326231	0.317682	0.410935	0.296203	-0.331068	0	0.308053	0.597461	0.757161	0.694144	0.718726	0.697737	0.758637	0.833094	0.280869	0.552225	0.39591	0.463038	0.692706	0.674247	0.697229
4423	0	-0.112698	-0.15586	-0.154563	0.024333	0.321605	0.4381	0.565943	0.501425	-0.268331	0.769756	0.234494	0.19118	0.158895	0.140388	0.184036	0.228783	0.354066	0.392164	0.442497	0.208003	0.307548	0.13495	0	-0.069384	-0.080261	-0.0604563	0.0747906	0.327315	0.318528	0.408273	0.293422	-0.341384	0	0.308053	0.597461	0.757161	0.694144	0.718726	0.697737	0.758637	0.833094	0.280869	0.552225	0.39591	0.463038	0.692706	0.674247	0.697229
1772	0	-0.0203879	0.0581249	0.138845	0.317984	0.409284	0.457284	0.448263	0.447269	-0.133029	0.580298	-0.225979	-0.262271	-0.259219	-0.134778	0.0481392	0.149812	0.260242	0.282137	0.377378	0.603356	-0.282163	0.65954	0	0.0159041	0.0913652	0.0476441	0.0438656	0.0334934	-0.0289368	-0.0598533	-0.156088	-0.0768448	0	-0.053199	-0.0888444	-0.0133011	0.091643	0.196549	0.25117	0.287175	0.346394	-0.203967	0.550362	0.0914112	0.0445214	0.00281801	-0.0202378	0.0262864
4129	0	0.11009	0.315138	0.544055	0.717341	0.915446	1.02838	1.13695	1.12734	0.172932	0.954405	0.343354	0.39877	0.52448	0.57166	0.589336	0.633277	0.580404	0.558464	0.476548	0.133194	0.615211	-0.138663	0	0.0546731	0.134011	0.315749	0.471358	0.625523	0.791327	0.921843	0.994143	-0.0989254	0	-0.0256257	0.053209	0.0678121	0.132053	0.0990416	0.353011	0.452077	0.546655	-0.00173555	0.548391	-0.193178	-0.270487	-0.197013	-0.220977	0.0444325
5334	0	0.108948	0.375767	0.559568	0.733729	0.839502	1.04528	1.21779	1.33494	-0.051651	1.38659	0.124172	0.196133	0.29563	0.447394	0.518519	0.543802	0.550687	0.525404	0.561961	0.437789	0.179281	0.38268	0	0.0369867	0.204309	0.236347	0.339382	0.419871	0.618767	0.816563	0.897149	-0.10676	0	0.0269802	0.0800908	0.0724082	0.184701	0.314145	0.480214	0.642677	0.705326	0.158511	0.546815	0.352315	0.314331	0.347518	0.457363	0.617902
2245	0	0.082048	0.248052	0.327239	0.284788	0.20139	0.0156141	-0.185428	-0.361615	0.0756582	-0.437273	-0.0218802	0.028974	0.0973284	0.142599	0.0534894	-0.129607	-0.402325	-0.551147	-0.629911	-0.608031	-0.107623	-0.522288	0	0.0311938	0.128844	0.16276	0.209419	0.309117	0.396059	0.343839	0.246416	0.161401	0	0.0652142	0.0899043	0.116937	0.145831	0.271785	0.344612	0.292842	0.183611	-0.363114	0.546725	-0.27106	-0.233175	-0.114864	-0.0141722	0.172033
4521	0	0.220841	0.688958	1.2055	1.55199	1.72002	1.68462	1.57694	1.46106	-0.106613	1.56767	-0.284464	-0.113679	0.278988	0.542928	0.723624	0.691031	0.636671	0.519869	0.49216	0.776624	-0.179615	0.671775	0	0.0500557	0.125506	0.378108	0.543903	0.744527	0.76349	0.772608	0.684435	-0.211462	0	0.0519035	0.0691418	0.33994	0.530455	0.699454	0.867496	0.851141	0.82301	0.276701	0.546309	0.477716	0.510069	0.53775	0.600188	0.864311
1204	0	-0.00190884	0.136308	0.24542	0.453359	0.563541	0.791168	0.965015	1.09538	-0.224783	1.32016	0.00724499	0.0654312	0.110665	0.176651	0.299081	0.367766	0.44808	0.280173	0.278179	0.270934	-0.0713305	0.349509	0	-0.0600951	0.0328883	0.076014	0.161523	0.20302	0.350334	0.692087	0.824445	-0.146207	0	0.0398431	-0.0174565	0.0671313	0.0910553	0.227551	0.366706	0.441278	0.424231	-0.121698	0.545929	-0.0946445	-0.0858413	-0.0074315	0.0033125	-0.0891981
2262	0	0.0791259	0.146396	0.301704	0.40483	0.644934	0.934379	1.11712	1.1712	0.19249	0.978707	0.149541	0.177032	0.184446	0.23396	0.288326	0.4366	0.547412	0.339148	0.181663	0.0321217	-0.0917755	0.273439	0	0.0516356	0.111491	0.217285	0.266045	0.357875	0.536508	0.927513	1.13908	0.433807	0	0.180745	0.224471	-0.0286325	-0.176565	-0.156817	0.300406	0.553829	0.734308	0.188443	0.545865	0.287907	0.285541	0.361875	0.23959	0.213949
1776	0	-0.0124785	-0.0374355	-0.0825372	-0.135305	-0.197465	-0.261351	-0.305092	-0.326963	-0.51115	0.184187	-0.459737	-0.516406	-0.629744	-0.712582	-0.708251	-0.624522	-0.548565	-0.503109	-0.480381	-0.0206432	-0.814647	0.334266	0	0.0441904	0.132571	0.170307	0.113208	-0.0326805	-0.172523	-0.261721	-0.30632	-0.15624	0	0.0364611	0.0662625	0.143579	0.211326	0.10023	0.17054	0.168509	0.284654	-0.26114	0.545794	0.401642	0.453857	0.427484	0.402339	0.212594
2011	0	0.0429068	0.18868	0.322884	0.496438	0.544116	0.565994	0.456109	0.391362	-0.0646638	0.456026	-0.141172	-0.0977617	0.0826913	0.152996	0.206261	0.0974856	0.0457709	0.0020258	-0.0118859	0.129286	-0.143859	0.131973	0	-0.000503317	-0.0351832	0.0287168	0.149005	0.305458	0.379052	0.312912	0.262076	-0.0619768	0	0.00565742	0.0795319	0.0779318	0.219976	0.263012	0.525392	0.528132	0.59767	0.0519435	0.545727	-0.305674	-0.315651	-0.256325	-0.273986	-0.249342
6162	0	-0.0341667	-0.0699289	-0.188077	-0.165391	-0.220498	-0.199894	-0.255349	-0.233305	-0.210939	-0.0223661	-0.0892534	-0.0920267	-0.215376	-0.202773	-0.213728	-0.0949398	-0.125072	-0.146021	-0.149471	-0.0602178	-0.179311	0.0298395	0	-0.0313934	0.0561939	-0.0745572	-0.040916	-0.214812	-0.164076	-0.198582	-0.173087	-0.120881	0	-0.00816878	-0.0245063	-0.0394413	-0.0448048	-0.01965	0.0264516	0.0711507	0.0935002	-0.451115	0.544615	-0.129144	-0.108798	-0.0681081	-0.090589	-0.196587
2668	0	0.0441355	0.202075	0.350449	0.559067	0.754257	0.954692	1.04719	1.06016	0.0974425	0.962713	0.437448	0.370304	0.384921	0.44973	0.587058	0.622303	0.65489	0.562042	0.550525	0.113077	0.334037	0.216487	0	0.111279	0.254601	0.338167	0.409456	0.569402	0.737249	0.922592	0.947078	0.200853	0	0.0464074	0.142454	-0.0495332	-0.0278536	-0.0402824	0.293793	0.462647	0.652033	0.107752	0.544281	0.562695	0.49816	0.307962	0.0843809	0.114096
3517	0	0.00781034	0.0710836	0.153779	0.235404	0.290691	0.257451	0.201408	0.116596	0.0463	0.0702959	0.308348	0.27174	0.211707	0.0571104	0.0468883	0.116313	0.298064	0.291058	0.202904	-0.105444	0.124574	0.0783301	0	0.0444184	0.167724	0.405016	0.496863	0.482725	0.267735	0.218698	0.22204	0.230074	0	0.184792	0.176984	0.364018	0.36196	0.477586	0.735212	0.86608	0.913863	0.369885	0.543978	0.633875	0.554801	0.729824	0.570906	0.524495
1943	0	0.0955146	0.30853	0.404106	0.490457	0.480677	0.451245	0.371113	0.347975	-0.285983	0.633958	-0.0805566	0.0130526	0.189899	0.187247	0.149599	0.0435841	-0.0279351	-0.0416756	-0.00469381	0.0758628	-0.188754	0.18406	0	0.00190538	0.0380746	0.136303	0.260301	0.356536	0.398624	0.332232	0.272112	-0.177786	0	0.0727645	0.3963	0.528092	0.921245	0.931955	1.12304	0.989539	1.15855	0.61516	0.543394	0.621299	0.575101	0.626938	0.778795	0.99217
745	0	0.00849023	0.0112476	0.022885	-0.0596325	-0.0682544	-0.0117637	0.143751	0.211794	0.246025	-0.0342315	-0.200708	-0.189302	-0.230951	-0.113332	-0.0376186	-0.000289927	-0.0082493	0.0621362	0.133236	0.333944	0.0851078	0.0481279	0	-0.00291622	0.0414906	-0.0644911	-0.222722	-0.268673	-0.204223	-0.119093	-0.12215	-0.0397907	0	-0.111818	-0.223822	-0.224	-0.188784	-0.182223	-0.225	-0.168818	-0.0622395	-0.604431	0.542192	-0.342989	-0.390819	-0.229161	-0.172422	0.0653738
3312	0	-0.00581467	-0.017444	0.0341377	0.154745	0.282609	0.348703	0.351586	0.353028	0.092503	0.260525	0.341754	0.339986	0.33645	0.346825	0.372878	0.405055	0.427678	0.436391	0.440747	0.0989933	0.489562	-0.048815	0	-0.00404689	-0.0121406	0.0290664	0.123621	0.219308	0.262779	0.25695	0.254035	-0.0553052	0	0.0684394	0.0702837	0.0592961	0.027695	-0.0482456	0.155791	0.0765556	0.315617	-0.226467	0.542084	-0.23138	-0.175278	-0.156364	0.130201	0.261723
5364	0	0.159033	0.386316	0.574551	0.647959	0.612743	0.460355	0.192556	0.0369046	-0.0517442	0.0886488	-0.175125	-0.0662552	0.0350175	0.148567	0.132019	0.100216	-0.0742977	-0.264238	-0.407707	-0.232582	-0.299955	-0.107752	0	0.0501633	0.176173	0.250859	0.340815	0.337401	0.359527	0.281669	0.269486	0.0730858	0	0.0583214	0.0538474	0.0559358	0.115961	0.278839	0.461464	0.44524	0.496714	-0.0453614	0.542075	-0.111604	-0.0716661	-0.124654	0.0248086	0.0843947
183	0	0.103915	0.372436	0.571437	0.725564	0.694382	0.6938	0.61372	0.630875	-0.142052	0.772926	0.142552	0.101322	0.210329	0.190766	0.248109	0.156213	0.149008	0.146214	0.133117	-0.00943466	-0.00934595	0.142463	0	0.145145	0.304658	0.523224	0.620007	0.680722	0.687344	0.610057	0.640309	0.00984593	0	-0.0579236	-0.127057	-0.218294	-0.111693	-0.013941	0.20994	0.263375	0.305875	-0.235762	0.541637	-0.196398	-0.185991	-0.126492	-0.091871	-0.0445822
1463	0	0.115624	0.501391	0.69199	0.966856	0.864866	0.985774	0.790272	0.812304	-0.515082	1.32739	-0.166991	-0.0696498	0.219623	0.285183	0.31571	0.137196	-0.0240234	-0.192461	-0.287826	-0.120834	-0.409379	0.121554	0	0.0182822	0.114776	0.239816	0.484154	0.560678	0.842806	0.815742	0.933138	-0.272694	0	-0.192914	-0.324417	-0.282057	0.0378682	0.27264	0.54714	0.566288	0.537013	-0.0028595	0.539873	-0.120052	-0.227221	0.00523503	-0.0614573	0.127899
5198	0	-0.107769	-0.18752	-0.144442	-0.0896953	0.0433933	0.141082	0.327633	0.385929	0.302543	0.0833857	0.506567	0.350028	0.183507	0.214008	0.329877	0.441288	0.50818	0.558352	0.547194	0.0406266	0.372346	0.174848	0	0.0487705	0.13554	0.148117	0.0869948	0.108673	0.13947	0.275849	0.345302	0.436764	0	-0.041526	-0.124578	-0.205427	-0.242546	-0.234452	-0.224877	-0.217504	-0.213818	-0.753463	0.539645	-0.478634	-0.488838	-0.509247	-0.50707	-0.472103
4696	0	-0.0420527	-0.244269	-0.368459	-0.478643	-0.5393	-0.616872	-0.694292	-0.720562	-0.015365	-0.705198	0.0176311	-0.0653276	-0.175123	-0.182027	-0.094271	-0.0315529	0.045903	0.120719	0.192516	0.174885	-0.0673689	0.259885	0	0.040906	-0.0515149	-0.168801	-0.366741	-0.490116	-0.645144	-0.797379	-0.895447	0.069635	0	0.00285458	0.00856375	-0.0214177	-0.0899443	-0.102972	-0.0219562	0.0947505	0.153104	-0.386169	0.539273	0.270816	0.319823	0.417838	0.445028	0.352386
2923	0	-0.0971331	-0.21879	-0.406018	-0.401385	-0.442239	-0.213969	-0.245625	-0.130117	-0.302014	0.171897	-0.191086	-0.14872	-0.0181371	-0.0866112	-0.189246	-0.396918	-0.352698	-0.264431	-0.252589	-0.0615036	0.0112985	-0.263888	0	-0.139499	-0.391739	-0.510493	-0.403225	-0.236406	-0.0523575	-0.17228	-0.0686133	-0.504398	0	0.0175811	0.0386874	0.107404	0.242782	0.169852	0.136539	0.0627799	0.100975	-0.438235	0.53921	0.313188	0.318582	0.32049	0.305269	0.205108
1631	0	-0.00804301	-0.00197268	0.182187	0.299558	0.403454	0.240085	0.0460065	-0.173786	-0.0212756	-0.15251	-0.219682	-0.206927	-0.183864	-0.0168646	0.0325758	-0.00147228	-0.224299	-0.373745	-0.477083	-0.257402	-0.244138	-0.232946	0	-0.020798	-0.0377906	-0.0206295	0.0473002	0.185244	0.244702	0.20007	0.0836158	0.0031805	0	-0.0595446	-0.178634	-0.25584	-0.231618	-0.085777	0.0802565	0.204407	0.266482	-0.272538	0.53902	-0.529112	-0.542864	-0.570369	-0.552394	-0.475186
1480	0	0.036732	0.13552	0.281952	0.357807	0.33326	0.27702	0.166562	0.0860398	-0.0387303	0.12477	-0.049607	-0.0572491	0.0958785	0.196878	0.28458	0.257259	0.16891	0.054351	-0.0518608	-0.0022538	-0.0837093	0.0318484	0	0.0443741	-0.00996541	0.0354668	0.0236204	0.0263948	0.0585035	0.0626037	0.0882936	-0.00462804	0	0.0585596	0.0239969	-0.124589	-0.190458	-0.0274141	0.315588	0.496452	0.676193	0.137792	0.538401	-0.159564	-0.0615511	-0.124587	0.0235492	0.182586
4760	0	0.31802	0.754291	0.953239	0.880765	0.675491	0.440947	0.270151	0.206555	-0.145184	0.351738	0.23938	0.414036	0.590308	0.441695	0.226232	0.0242593	-0.224339	-0.575391	-0.710866	-0.950246	-0.0261607	-0.684706	0	0.143364	0.403363	0.750924	0.893913	0.890612	0.904666	1.08492	1.1568	0.120357	0	-0.0364697	0.130659	0.359831	0.71524	0.790813	0.833569	0.655229	0.609414	0.071164	0.53825	-0.17675	-0.226009	-0.0495257	-0.00921333	0.387827
2887	0	-0.0287507	0.181387	0.342186	0.6889	0.900496	1.28012	1.58164	1.79682	-0.00193998	1.79876	0.0960155	0.0470994	0.18141	0.199795	0.436573	0.513283	0.813536	0.925611	1.09146	0.995447	0.236986	0.854476	0	0.0201655	0.0959921	0.238407	0.348342	0.483229	0.562597	0.75204	0.801377	-0.14291	0	0.00206614	-0.0727802	-0.104766	-0.0832338	0.0110365	0.218173	0.39884	0.524788	-0.0133735	0.538162	1.3289	1.29149	1.39409	1.33151	1.47741
2888	0	-0.0287507	0.181387	0.342186	0.6889	0.900496	1.28012	1.58164	1.79682	-0.00193998	1.79876	0.0960155	0.0470994	0.18141	0.199795	0.436573	0.513283	0.813536	0.925611	1.09146	0.995447	0.236986	0.854476	0	0.0201655	0.0959921	0.238407	0.348342	0.483229	0.562597	0.75204	0.801377	-0.14291	0	0.00206614	-0.0727802	-0.104766	-0.0832338	0.0110365	0.218173	0.39884	0.524788	-0.0133735	0.538162	1.3289	1.29149	1.39409	1.33151	1.47741
2876	0	0.0121933	0.00974733	0.0668603	0.123554	0.196774	0.298515	0.373833	0.416926	0.179417	0.237509	0.248585	0.234257	0.289931	0.394579	0.565369	0.57484	0.670538	0.665709	0.740721	0.492136	0.424124	0.316597	0	0.0265205	-0.0315991	-0.0791345	-0.19323	-0.129482	-0.123438	-0.0432911	-0.0752103	0.0038776	0	0.118158	0.137689	0.237762	0.277578	0.370204	0.354567	0.328256	0.300332	-0.23744	0.537772	0.509915	0.518766	0.548693	0.452802	0.362197
5539	0	-0.0810323	0.00940061	-0.114305	-0.00860631	-0.0897403	-0.390187	-0.74592	-0.947796	-0.27859	-0.669206	-0.0639017	-0.09461	-0.317794	-0.376533	-0.426748	-0.372141	-0.418766	-0.692647	-0.734243	-0.670341	-0.690534	-0.0437089	0	-0.050324	0.263293	0.198326	0.35424	0.218499	-0.0353234	-0.117175	-0.277455	0.348042	0	-0.00888148	-0.0266445	-0.0887744	-0.18639	-0.194116	-0.0764692	0.0855449	0.166552	-0.370668	0.53722	-0.501641	-0.516886	-0.547374	-0.585607	-0.616337
4099	0	0.0659516	0.197855	0.398894	0.603118	0.671251	0.600108	0.459829	0.38969	-0.275572	0.665262	0.214063	0.270865	0.384468	0.517218	0.612313	0.642525	0.645509	0.629348	0.621267	0.407204	-0.080523	0.70179	0	0.00914979	0.0274494	0.0957387	0.204868	0.242789	0.168662	0.0445447	-0.0175138	0.019014	0	0.128453	0.162102	0.345237	0.303551	0.371622	0.463579	0.493877	0.528476	-0.00742136	0.535897	0.139346	0.0699032	0.148319	0.0793543	0.0826849
292	0	0.0873854	0.167084	0.203718	0.157	0.10304	0.0152336	-0.0300138	-0.0485739	-0.0141101	-0.0344637	0.0440192	0.0434937	0.00447897	-0.0082103	-0.0732605	0.000392066	0.00720923	0.0626317	0.0539736	0.00995445	-0.132406	0.186379	0	0.0879109	0.206625	0.255948	0.274279	0.146667	0.0520436	-0.0486263	-0.0585283	0.162315	0	-0.0371322	-0.111397	-0.144443	-0.0991391	0.0295368	0.163234	0.255714	0.301954	-0.233062	0.535016	0.0915995	0.0442577	-0.050426	-0.0927289	-0.0353094
4859	0	0.051829	0.231881	0.385982	0.59572	0.776372	0.582152	0.516117	0.357927	0.206185	0.151742	0.243431	0.305702	0.49915	0.473179	0.552085	0.439197	0.393383	0.188214	0.146219	-0.0972128	0.360091	-0.213872	0	-0.0104415	-0.0238371	0.156234	0.287066	0.580606	0.4322	0.571335	0.45514	0.0895256	0	-0.0362401	-0.10872	-0.148461	-0.119222	0.00642473	0.1595	0.279836	0.340004	-0.194398	0.534402	0.313759	0.27828	0.207324	0.170307	0.202707
2225	0	0.00640716	0.138406	0.192688	0.343082	0.380204	0.585536	0.757945	0.937957	-0.201695	1.13965	0.182617	0.18897	0.223327	0.223038	0.203648	0.226507	0.317501	0.337434	0.373651	0.191034	-0.0858635	0.459515	0	5.38677e-05	0.0976961	0.152267	0.322051	0.336315	0.450652	0.603128	0.746923	0.0667861	0	-0.0178285	0.0905775	0.0968993	0.197283	0.245489	0.383928	0.486344	0.615852	0.0814506	0.534401	0.250291	0.250823	0.264391	0.290192	0.255042
1508	0	-0.0803923	-0.0958095	-0.144317	-0.211044	-0.308251	-0.311726	-0.165246	-0.0958755	0.0233148	-0.11919	-0.0336342	-0.0746631	-0.111233	-0.119901	-0.166498	-0.130696	-0.120196	0.0347693	0.0616717	0.0953058	0.0594661	0.00220551	0	-0.0393634	-0.0182109	-0.0580495	-0.0781799	-0.211189	-0.225165	-0.233649	-0.191181	-0.0697856	0	-0.0138051	0.0920659	0.0282697	0.0974863	0.0935904	0.0699316	0.0971176	0.0971515	-0.435199	0.53235	-0.108711	-0.00781793	-0.0152233	0.11801	0.0835361
1499	0	0.196283	0.524854	0.76122	0.872075	0.898488	0.939666	0.947602	0.975978	-0.126595	1.10257	-0.00569502	0.110031	0.341966	0.445617	0.532962	0.430482	0.34955	0.107215	0.0238555	0.0295505	-0.317621	0.341477	0	0.0805576	0.177193	0.309908	0.333417	0.462311	0.584421	0.834693	0.946428	0.185331	0	-0.0179986	0.132761	0.168429	0.34567	0.362681	0.536591	0.587179	0.666347	0.13577	0.530577	0.596087	0.572577	0.627113	0.584694	0.582908
5655	0	0.00486835	0.0564243	0.0801895	0.134804	0.131165	0.076613	-0.0761073	-0.16233	0.0282817	-0.190612	0.0104656	0.0251256	0.0337624	0.0769916	0.134257	0.138211	0.102039	-0.0287975	-0.0702923	-0.0807579	0.00789405	-0.0781863	0	-0.0097917	0.0331274	0.0136636	0.0110118	0.0034193	-0.0149605	-0.0368442	-0.0815725	0.0308532	0	-0.0549279	-0.0438899	0.0258572	0.0579088	0.0643151	0.119648	0.246424	0.288826	-0.241001	0.529827	-0.188026	-0.183952	-0.0620624	-0.128302	-0.0991598
400	0	0.039176	0.0994538	0.123895	0.123733	0.0930521	0.000782564	-0.0058938	-0.0213568	-0.0015496	-0.0198072	0.0632178	0.0700374	0.0608436	-0.00920664	-0.00719057	0.0151823	0.0950532	0.129044	0.158663	0.0954454	0.0190727	0.139591	0	0.0323565	0.101828	0.196319	0.194142	0.141088	-0.0310528	-0.0717199	-0.116802	0.0425955	0	0.045392	0.12175	0.144169	0.043154	0.06878	0.140983	0.332887	0.45819	-0.070089	0.528279	0.659521	0.671795	0.645074	0.713315	0.577446
1742	0	0.118539	0.287883	0.397139	0.398306	0.309158	0.251779	0.186755	0.157654	-0.016861	0.174515	-0.0624475	-0.0203927	0.109807	0.222766	0.324504	0.28888	0.294787	0.27713	0.340263	0.40271	-0.05732	0.397582	0	0.0764845	0.115628	0.111926	0.0113542	-0.0421693	-0.105455	-0.152822	-0.245056	-0.0219885	0	0.103319	0.136515	0.377071	0.444631	0.610029	0.605926	0.560239	0.468389	-0.059697	0.528086	0.293996	0.303011	0.34214	0.321403	0.255577
2174	0	0.0269983	0.114431	0.162149	0.0818784	0.133508	0.0787079	0.31575	0.332786	-0.036081	0.368867	0.465216	0.350294	0.46488	0.339581	0.508158	0.378953	0.414169	0.220816	0.210647	-0.25457	0.765561	-0.554914	0	0.14192	0.114767	0.287784	0.038937	0.219771	0.129756	0.56015	0.587356	-0.336426	0	0.0211182	0.0750879	0.345155	0.464879	0.454462	0.458167	0.382996	0.543653	0.016557	0.527096	-0.242706	-0.187873	-0.105847	0.0720832	0.201831
4213	0	0.018549	0.0640386	0.0390084	0.0505771	0.0355701	0.0461082	0.0104004	0.0141129	-0.307808	0.321921	-0.0918463	-0.0442593	-0.0579929	-0.0829582	-0.123608	-0.0327015	-0.0212682	0.0476978	0.0618727	0.153719	-0.341924	0.403797	0	-0.0290381	0.0301852	0.0301204	0.0823385	-0.0235746	-0.0244698	-0.129144	-0.139606	-0.0577303	0	0.180647	0.199498	0.34268	0.362044	0.331814	0.486064	0.28457	0.355665	-0.168325	0.523989	0.278354	0.272607	0.258023	0.262469	0.396482
4614	0	0.0816403	0.206076	0.208623	0.162534	0.133394	0.139032	0.148922	0.152787	-0.253925	0.406712	-0.144587	-0.0760259	0.0543517	0.0301608	-0.0149479	-0.126406	-0.0745102	-0.00848288	0.115316	0.259903	-0.305862	0.421178	0	0.0130793	0.00713769	0.0338755	0.0328949	0.115214	0.0689548	0.0128181	-0.107117	-0.0926499	0	-0.0617361	-0.160134	-0.0778228	0.0564862	0.206538	0.133742	0.0619125	0.00614785	-0.517679	0.523827	-0.623417	-0.567297	-0.365143	-0.20298	-0.0567317
2813	0	0.0103594	0.0979496	0.042129	0.032091	0.11633	0.26834	0.402898	0.412486	0.00601715	0.406469	0.265045	0.28394	0.289644	0.235316	0.227005	0.205794	0.34679	0.338175	0.412375	0.147331	0.17266	0.239715	0	-0.00853574	0.0733499	0.0718579	0.0701309	0.175581	0.186594	0.329768	0.265155	0.0984015	0	0.024426	0.225077	0.354661	0.461395	0.3876	0.554509	0.656228	0.763743	0.240413	0.52333	-0.080062	0.0100379	0.121581	0.352303	0.275103
5077	0	-0.107198	-0.216883	-0.177788	-0.0878658	0.10045	0.199473	0.420322	0.476308	0.285497	0.19081	0.0368013	-0.018955	0.0061982	0.106294	0.261084	0.320742	0.338336	0.326237	0.303268	0.266466	0.180688	0.122579	0	-0.0514416	-0.18628	-0.247281	-0.312149	-0.183491	-0.102062	0.130886	0.209841	0.14161	0	-0.0132007	-0.103421	-0.129692	-0.281928	-0.366366	-0.192101	0.152531	0.384291	-0.137722	0.522014	0.146697	0.112339	0.115039	0.0776989	0.0895839
4200	0	0.191086	0.465568	0.561511	0.572267	0.51107	0.47436	0.361377	0.335266	-0.128646	0.463912	-0.0890915	0.063041	0.291702	0.371295	0.418817	0.436398	0.46104	0.414439	0.417114	0.506206	-0.082444	0.499558	0	0.0389535	0.084775	0.101125	0.0643583	-0.0144196	-0.0757708	-0.142154	-0.170939	-0.135294	0	-0.0299754	0.0120023	0.110462	0.281645	0.444646	0.560334	0.457546	0.419387	-0.102586	0.521973	0.457167	0.462685	0.478029	0.519524	0.64146
3905	0	0.0937455	0.281236	0.423559	0.426967	0.374695	0.405656	0.481786	0.519851	0.582223	-0.062372	0.536677	0.536894	0.537328	0.472736	0.342903	0.197768	0.102576	0.0724078	0.057324	-0.479353	0.091817	-0.034493	0	0.0935287	0.280586	0.4875	0.620741	0.713603	0.839758	0.946055	0.999204	1.02708	0	-0.0157773	-0.047332	-0.0919666	-0.133904	-0.0769156	0.0763014	0.242598	0.325747	-0.195318	0.521065	0.053855	0.00951011	-0.0791797	-0.181889	-0.254273
3906	0	0.00645379	0.0773724	0.232156	0.270158	0.301495	0.23753	0.256315	0.201993	0.0376214	0.164372	-0.0248019	-0.0408323	0.0719324	0.0886131	0.0920871	0.0368818	-0.0368091	-0.154172	-0.260583	-0.235781	0.0524166	-0.312999	0	0.0224842	-0.0193618	0.118741	0.153269	0.239811	0.249538	0.385685	0.437774	-0.0395971	0	-0.0157773	-0.047332	-0.0919666	-0.133904	-0.0769156	0.0763014	0.242598	0.325747	-0.195318	0.521065	0.053855	0.00951011	-0.0791797	-0.181889	-0.254273
5854	0	0.147289	0.307045	0.37299	0.298055	0.325223	0.18709	0.111599	-9.25064e-05	-0.172761	0.172669	-0.01205	0.0704279	0.211842	0.201475	0.130211	0.0406434	-0.0100473	0.000318833	0.0339105	0.0459604	-0.116177	0.150087	0	0.0648107	0.0831536	0.159465	0.155794	0.27253	0.185088	0.09923	-0.046053	-0.0686349	0	0.0979007	0.0499883	0.28711	0.236408	0.286293	0.197691	0.264056	0.23101	-0.290042	0.521052	0.0052403	-0.00903447	0.103823	-0.002764	-0.0268913
5329	0	0.0253025	0.0759076	0.123793	0.143656	0.154587	0.184609	0.217351	0.233722	0.116499	0.117224	0.263447	0.251698	0.2282	0.21259	0.216616	0.268897	0.349795	0.422805	0.45931	0.195863	0.014765	0.444545	0	0.0370515	0.111154	0.17465	0.190486	0.149136	0.0982607	0.0579928	0.0378589	0.36518	0	-0.0155175	-0.0465524	-0.0152467	0.0939172	0.221137	0.288555	0.293633	0.296171	-0.224694	0.520865	0.043786	0.0950127	0.197466	0.245809	0.188815
2285	0	-0.0511973	0.0736972	0.239379	0.502681	0.697437	0.890161	0.926831	0.910752	0.131919	0.778833	0.144269	0.105395	0.156777	0.304968	0.464296	0.613458	0.554094	0.427927	0.293438	0.149168	0.045697	0.247741	0	-0.0123236	0.0611888	0.0786801	0.182654	0.228248	0.480336	0.643173	0.761583	0.230491	0	-0.0330166	-0.0990499	-0.129483	-0.0912993	0.114832	0.420294	0.690155	0.825086	0.307018	0.518068	-0.0402377	-0.0632984	-0.10942	-0.0902944	0.0171383
3101	0	-0.0247209	0.0215155	0.00444265	0.101888	0.236976	0.613254	0.942512	1.18818	-0.0747828	1.26296	-0.0606431	-0.0308854	0.0851415	0.129833	0.150644	0.147482	0.141544	0.193881	0.219681	0.280324	-0.113459	0.33314	0	-0.0544786	-0.124269	-0.186034	-0.109399	0.0288501	0.411067	0.687987	0.907852	-0.0219671	0	0.167118	0.64068	0.715474	0.81149	0.938255	0.993439	1.11355	1.04309	0.526145	0.516943	0.0917928	0.26255	0.376547	0.45707	0.48189
5369	0	-0.0404325	-0.136176	-0.102626	-0.0532017	0.0895136	0.116251	0.175226	0.146608	0.287765	-0.141157	-0.154478	-0.224669	-0.32413	-0.303375	-0.272531	-0.23313	-0.2256	-0.201324	-0.163307	-0.008829	-0.0806605	-0.0826468	0	0.0297579	0.0334753	0.0462708	0.0648511	0.168166	0.187372	0.222071	0.155437	0.213947	0	-0.0337118	0.00982535	-0.0615188	-0.0346633	-0.111997	0.0537421	0.0303886	0.13977	-0.377021	0.516791	-0.496119	-0.614409	-0.484087	-0.543297	-0.433388
3465	0	0.37405	0.947671	0.797887	0.560101	0.482567	0.352453	0.327256	0.271573	-1.10798	1.37955	-0.357011	0.0336545	0.691013	0.58489	0.440117	0.332409	0.0363751	-0.248534	-0.406815	-0.049805	-1.48861	1.08179	0	-0.0166145	-0.100353	-0.144014	-0.237027	-0.206852	-0.0409323	0.218779	0.321378	0.0236194	0	0.395441	0.940798	1.44371	1.50211	1.31975	1.18125	0.99135	0.932414	0.415667	0.516747	0.280067	0.589012	1.00156	1.25544	1.26418
189	0	0.0283116	0.125212	0.274198	0.355135	0.400797	0.535277	0.614152	0.66228	0.0948844	0.567396	0.0399856	0.0494424	0.210022	0.261447	0.297928	0.221262	0.130014	0.0769122	-0.0363855	-0.0763711	0.0005835	-0.036969	0	0.0188548	-0.0448238	0.0527372	0.0971922	0.219521	0.445249	0.577226	0.738652	0.134286	0	-0.030422	0.033295	-0.0267059	0.0530203	0.079149	0.27459	0.37775	0.513761	-0.0029319	0.516692	-0.143839	-0.0867221	0.00843043	0.0566437	0.0705792
5936	0	-0.0136199	0.121143	0.23585	0.355294	0.394505	0.351884	0.284057	0.188434	0.0344185	0.154015	-0.0225468	-0.0197628	-0.057872	-0.0416675	-0.0829829	-0.125357	-0.236371	-0.343446	-0.407084	-0.384537	-0.37857	-0.028514	0	-0.0164038	0.156468	0.254971	0.41573	0.497315	0.565709	0.604957	0.572971	0.390442	0	0.101101	0.0579937	0.122966	0.250058	0.274712	0.478291	0.0989006	0.137159	-0.379004	0.516164	0.0159486	0.0809987	0.11139	0.085302	-0.115112
5614	0	0.225036	0.46769	0.727128	0.74827	0.79407	0.67285	0.422421	0.223283	-0.289386	0.512669	-0.0514736	-0.0497781	-0.190438	-0.368666	-0.596228	-0.620303	-0.704968	-0.588525	-0.608416	-0.556943	-0.0426421	-0.565774	0	0.22334	0.606655	1.04432	1.29302	1.3629	1.32634	0.959472	0.780226	-0.298217	0	0.128695	0.208463	0.167526	0.197543	0.574564	0.833771	0.949358	0.808085	0.292196	0.515889	-0.481333	-0.404806	-0.209261	-0.243233	-0.0987827
6153	0	-0.0784319	-0.197804	-0.245918	-0.30558	-0.330926	-0.481905	-0.540123	-0.618545	-0.259292	-0.359253	0.241789	0.21152	0.0970842	0.0262318	-0.026667	-0.0133406	-0.00643247	-0.0212929	-0.0564816	-0.298271	-0.0730197	0.0165381	0	-0.0481629	-0.0530991	-0.0303605	-0.0371234	-0.0757965	-0.233684	-0.277041	-0.320274	0.0555173	0	0.00892764	0.026783	0.0834243	0.169924	0.216829	0.19428	0.132945	0.102278	-0.412033	0.514311	-1.16179	-1.19641	-1.26565	-1.32147	-1.32925
6154	0	-0.00784333	0.00781154	-0.0186071	-0.0198952	-0.0118036	-0.121882	-0.237612	-0.371161	-0.277122	-0.094039	0.244712	0.254434	0.246516	0.18811	0.143035	0.0962334	-0.0096496	-0.159666	-0.247614	-0.492325	-0.0125093	-0.235104	0	-0.0175658	0.0060077	0.0379947	0.0817819	0.136675	0.132479	0.166765	0.121165	-0.0199006	0	0.00892764	0.026783	0.0834243	0.169924	0.216829	0.19428	0.132945	0.102278	-0.412033	0.514311	-1.16179	-1.19641	-1.26565	-1.32147	-1.32925
5104	0	-0.056749	-0.242071	-0.30869	-0.369093	-0.302928	-0.423954	-0.391239	-0.444185	-0.0055785	-0.438607	-0.031991	-0.0266967	-0.0706836	-0.0881203	-0.0944835	-0.0269752	0.000310332	0.0158727	-0.00156595	0.030425	0.0238881	-0.0254541	0	-0.0620433	-0.203378	-0.252561	-0.3066	-0.307943	-0.456256	-0.439103	-0.47461	-0.0614576	0	0.0548463	0.164539	0.19573	0.0935735	-0.112746	-0.28988	-0.388514	-0.43783	-0.951931	0.514101	-0.036444	-0.11897	-0.284023	-0.478345	-0.619409
1274	0	0.154848	0.484679	0.804864	1.03021	0.973921	0.866188	0.607505	0.495312	-0.0101214	0.505433	-0.509076	-0.388296	-0.211578	0.0341426	0.153969	0.0908064	-0.0259157	-0.281083	-0.394516	0.114559	-0.254449	-0.140068	0	0.0340688	0.187181	0.261646	0.367163	0.374039	0.383028	0.379512	0.380752	-0.264748	0	0.0560953	0.168286	0.317297	0.447034	0.539859	0.615044	0.653409	0.672592	0.159847	0.512745	0.127369	0.167202	0.246869	0.304475	0.300186
5542	0	0.012487	0.0660449	0.100114	0.137722	0.155655	0.147933	0.132903	0.115554	0.0524075	0.0631468	0.069415	0.100237	0.107646	0.112971	0.104044	0.0773077	0.123802	0.151054	0.246884	0.177469	0.121169	0.125714	0	-0.0183351	0.0278138	0.0565588	0.103093	0.147762	0.093546	0.0512648	-0.0619143	0.000653192	0	0.0330069	0.0990208	0.210852	0.335493	0.446172	0.53008	0.568172	0.587217	0.074649	0.512568	0.229342	0.244426	0.274594	0.339538	0.424175
618	0	0.0638752	0.13602	0.136943	0.0731399	0.0733645	-0.00248283	-0.0459423	-0.137044	-0.0096955	-0.127349	0.0516968	0.0417431	0.0500881	0.0274094	0.0374729	0.026382	-0.00356248	-0.018882	-0.0435257	-0.0952225	-0.142685	0.0991595	0	0.0738289	0.137629	0.161231	0.0873637	0.0986793	0.0527764	0.0246365	-0.0418218	0.184687	0	0.0750185	0.0376153	-0.0776564	-0.16766	0.00338329	0.219426	0.19099	0.062203	-0.450059	0.512262	-0.160241	-0.267421	-0.262824	-0.163008	-0.0488134
6186	0	0.0124805	0.0854028	0.0858772	0.122598	0.201131	0.564826	0.6854	0.793152	0.104585	0.688566	0.541911	0.544054	0.706164	0.477596	0.425767	0.375008	0.606444	0.654059	0.672614	0.130703	0.359941	0.312673	0	0.0103373	-0.0788503	0.150192	0.238742	0.368034	0.500292	0.573253	0.662449	0.286556	0	0.0526079	0.179805	0.0418653	0.0134449	0.0898232	0.301386	0.445424	0.492731	-0.01925	0.511981	0.411765	0.322857	0.228112	0.317169	0.290456
1646	0	0.072288	0.110391	0.125837	-0.0128265	-0.178182	-0.25471	-0.257118	-0.179342	-0.0309797	-0.148362	-0.0840808	-0.0574371	-0.0599234	-0.0875001	-0.137589	-0.193724	-0.191238	-0.194492	-0.156228	-0.0721473	-0.22474	0.0685115	0	0.0456444	0.0862334	0.129257	0.0406821	-0.0685389	-0.147553	-0.146706	-0.107195	0.109679	0	-0.100095	-0.204633	-0.417758	-0.366555	-0.277413	-0.137174	-0.080624	-0.12222	-0.634152	0.511932	-0.537012	-0.533644	-0.506056	-0.492229	-0.476224
4080	0	-0.165049	-0.259899	-0.310194	-0.174344	-0.119443	-0.161364	-0.315613	-0.444533	-0.0650878	-0.379445	-0.146132	-0.235931	-0.260646	-0.21331	-0.136403	-0.114132	-0.271326	-0.349001	-0.49377	-0.347638	-0.0162518	-0.477518	0	-0.0752494	-0.145386	-0.243016	-0.184073	-0.151443	-0.0361707	-0.112745	-0.0968948	-0.194968	0	0.00262728	0.00788185	0.0457383	0.113569	0.198813	0.271493	0.311572	0.331612	-0.17986	0.511472	-0.170823	-0.148119	-0.102712	-0.0663808	-0.0618305
401	0	-0.00894858	-0.0163248	-0.00682127	0.0246498	0.012017	-0.0593628	-0.0903075	-0.115066	-0.0646794	-0.0503862	-0.0216398	-0.0158656	-0.0311522	-0.0873491	-0.0893593	-0.046398	0.0383567	0.0927406	0.121974	0.143614	-0.0245583	0.146532	0	-0.0147228	-0.00681245	0.058888	0.0923693	0.0367751	-0.119359	-0.204688	-0.258679	-0.061761	0	-0.0950332	-0.0922038	-0.172741	-0.170096	-0.269857	-0.0946971	0.0847543	0.329217	-0.180382	0.5096	0.467405	0.416434	0.444262	0.382961	0.337611
402	0	0.0429236	0.136675	0.126386	0.0751813	0.00556548	-0.0182999	0.0651187	0.106506	0.0812319	0.0252737	-0.0229074	-0.0154866	0.040632	0.087537	0.128521	0.135443	0.125154	0.182022	0.193069	0.215977	0.152738	0.0403308	0	0.0355027	0.0731359	0.0159421	-0.076247	-0.152785	-0.166362	-0.139811	-0.109471	-0.0944139	0	-0.0950332	-0.0922038	-0.172741	-0.170096	-0.269857	-0.0946971	0.0847543	0.329217	-0.180382	0.5096	0.467405	0.416434	0.444262	0.382961	0.337611
218	0	-0.265589	-0.129254	-0.182544	0.13761	0.22769	0.0891601	0.162472	0.124257	-0.597523	0.72178	0.611946	0.646496	0.556313	0.356506	0.294914	0.325023	0.428417	0.405403	0.385262	-0.226684	0.67259	-0.287328	0	-0.300139	-0.073621	0.072896	0.454643	0.514613	0.272689	0.369015	0.350941	-0.658167	0	0.0466455	-0.144873	-0.104685	-0.118277	-0.141606	-0.0792549	-0.0852865	-0.0217233	-0.530641	0.508918	-0.275471	-0.324808	-0.300139	-0.761271	-0.497015
4786	0	0.0638974	0.383359	0.774052	1.11878	1.16588	0.802909	0.233192	-0.170717	-0.216793	0.0460755	-0.224984	-0.126832	0.0643882	0.184522	0.117374	-0.18778	-0.643587	-1.08257	-1.25192	-1.02694	-0.521299	-0.730625	0	-0.0342551	0.0939865	0.364546	0.776421	1.12868	1.22151	1.09078	0.856222	0.0795217	0	0.0879523	0.228663	0.335884	0.470603	0.685236	0.88443	0.823146	0.771707	0.263033	0.508674	0.223735	0.272141	0.368879	0.365504	0.443115
5454	0	-0.0629361	-0.00515848	0.118504	0.289363	0.469445	0.364764	0.25708	0.0561352	-0.0816441	0.137779	-0.0697421	-0.0679661	-0.112751	0.120413	0.200068	0.346889	0.155643	-0.0762794	-0.295697	-0.225954	0.00255705	-0.298254	0	-0.064712	0.0378499	-0.0716517	0.0195536	0.0528136	0.139379	0.263618	0.28209	-0.153943	0	0.105557	0.229092	0.213282	0.112688	0.101854	0.164028	0.519098	0.672644	0.164576	0.508069	0.134194	0.217274	0.225245	0.140237	-0.181727
4868	0	-0.0337068	-0.00668779	0.137869	0.352884	0.379538	0.357513	0.113082	-0.0125621	0.15893	-0.171492	-0.118543	-0.0978638	-0.00428244	0.240708	0.456071	0.384079	0.182655	-0.18944	-0.382717	-0.264174	0.165219	-0.547936	0	-0.054386	-0.120948	-0.221382	-0.22173	-0.123084	0.056315	0.183979	0.251612	-0.124831	0	-0.140118	-0.229308	-0.316556	-0.229692	-0.154134	-0.00989376	0.112887	0.160632	-0.347044	0.507675	-0.290747	-0.296488	-0.373704	-0.357356	-0.446394
5674	0	-0.0124771	0.0135626	-0.013963	-0.0193789	-0.0199911	0.0595555	0.252279	0.347586	-0.128671	0.476257	0.142307	0.14557	0.0735789	0.0120523	-0.0029526	0.0299703	0.156078	0.149798	0.21647	0.0741627	-0.0625504	0.27902	0	-0.0157396	0.0822909	0.116292	0.125881	0.0923458	0.0457845	0.244789	0.273423	0.0761862	0	0.121537	0.363469	0.417509	0.365725	0.493812	0.553965	0.640455	0.617612	0.110027	0.507586	0.381486	0.335393	0.386643	0.563631	0.373779
1614	0	-0.0507002	0.205147	0.139108	0.407745	0.291433	0.641646	0.567258	0.738156	0.0178458	0.72031	-0.544464	-0.508152	-0.463957	-0.52748	-0.525306	-0.426413	-0.337807	-0.393331	-0.556791	-0.012327	-0.445697	-0.111094	0	-0.0870124	0.12464	0.122125	0.388587	0.173382	0.434989	0.416125	0.750483	-0.0809207	0	0.0486238	0.279865	0.330094	0.460329	0.453543	0.510966	0.586971	0.679698	0.172522	0.507176	0.029414	0.157524	0.346428	0.534766	0.536369
4409	0	-0.0378981	-0.0840554	-0.0413993	0.0282782	0.071605	0.103896	0.187809	0.23118	-0.227288	0.458468	0.194736	0.264716	0.203121	0.118217	0.0685489	0.0778719	0.298016	0.310702	0.473714	0.278978	0.262306	0.211408	0	-0.107878	-0.0924402	0.0351196	0.154465	0.188469	0.00061591	0.0718424	-0.0477984	-0.294858	0	0.0373143	0.156536	0.159613	0.216285	0.256234	0.348301	0.383793	0.480951	-0.026098	0.507048	0.230248	0.244408	0.271788	0.319294	0.37444
146	0	0.062024	0.188718	0.211223	0.201468	0.098105	-0.0856903	-0.295557	-0.424246	0.0501	-0.474346	-0.15675	-0.197155	-0.270239	-0.360711	-0.413655	-0.558957	-0.605385	-0.684024	-0.628399	-0.471649	-0.2447	-0.383699	0	0.102429	0.302207	0.415185	0.458374	0.500312	0.362945	0.231717	0.0474034	0.13805	0	0.0062823	0.0954566	0.169058	0.359125	0.400261	0.582849	0.440804	0.508377	0.0015569	0.50682	-0.171621	-0.175638	-0.0660281	0.0197907	0.307256
6137	0	0.0636075	-0.0437995	-0.0597428	-0.140019	-0.151324	-0.00992323	0.00936167	0.0933912	0.224095	-0.130704	-0.144671	-0.100883	-0.0526427	-0.0603241	-0.0539074	-0.0898152	-0.0283198	0.0721275	0.123569	0.26824	0.103483	0.0200856	0	0.0198204	-0.135827	-0.144089	-0.230782	-0.20618	-0.126274	-0.207436	-0.174848	-0.0240585	0	-0.0394594	-0.118378	-0.208516	-0.270413	-0.225222	-0.101182	0.0340767	0.101706	-0.404441	0.506147	-0.609811	-0.519169	-0.337885	-0.211983	-0.232105
5711	0	-0.0718713	-0.0294803	-0.144706	-0.097875	-0.19998	-0.0800975	0.0203194	0.173111	-0.189666	0.362777	0.387739	0.357878	0.464421	0.364557	0.36748	0.325424	0.38654	0.386701	0.345822	-0.0419175	0.318905	0.0269167	0	-0.0420105	-0.106162	-0.121524	-0.0776154	-0.137664	-0.0788987	0.0213574	0.215028	-0.120832	0	0.0610438	-0.0354409	-0.0106181	-0.122123	-0.0635581	0.0148466	0.079124	0.0979943	-0.40723	0.505224	-0.263495	-0.42428	-0.300943	-0.522843	-0.537461
5754	0	-0.0203043	0.0113952	0.0778148	0.173558	0.168376	0.180892	0.153291	0.161864	0.038278	0.123586	-0.108624	-0.163361	-0.0974691	-0.00163846	0.109412	0.114544	0.00412247	-0.00899643	-0.0344945	0.0741297	0.177919	-0.212414	0	0.0344326	0.000240125	-0.029171	-0.0444777	-0.0547925	0.0681456	0.0536636	0.0877342	-0.248265	0	0.0490218	0.38805	0.4291	0.534248	0.525325	0.548828	0.72635	0.870053	0.364941	0.505111	0.350145	0.407382	0.43581	0.541616	0.61439
5046	0	0.131103	0.326537	0.55509	0.659686	0.77365	0.825211	0.948545	0.956199	-0.114478	1.07068	0.10612	0.177198	0.304205	0.451487	0.489234	0.462701	0.404637	0.403937	0.41085	0.30473	0.104227	0.306623	0	0.0600252	0.128452	0.209723	0.276572	0.417069	0.526693	0.650729	0.651469	-0.112585	0	-0.0136133	0.00785176	0.0735414	0.219853	0.358483	0.52844	0.605895	0.657152	0.152238	0.504915	0.0668443	0.0428362	0.105299	0.127783	0.27357
1464	0	0.00481335	0.0433148	0.0231557	0.0582614	0.084685	0.0321512	-0.0417078	-0.122021	-0.12447	0.0024485	-0.0505324	0.0320002	0.0825039	0.190491	0.143491	0.154593	0.0568798	-0.0293645	-0.10625	-0.0557175	-0.0860038	-0.0202461	0	-0.0777192	-0.0897215	-0.217868	-0.135761	-0.12044	-0.0752609	-0.0628756	-0.0663037	-0.0889983	0	-0.122587	-0.337485	-0.307019	-0.222638	-0.13905	-0.0756302	-0.0762723	-0.0104932	-0.514851	0.504357	-0.0877161	-0.0927145	-0.0444698	-0.093619	-0.227685
6152	0	0.00793201	0.11034	0.182929	0.285659	0.349369	0.394011	0.38193	0.364133	-0.100222	0.464355	0.129046	0.191671	0.289443	0.332949	0.40083	0.377562	0.412134	0.274764	0.280827	0.151781	0.116028	0.164799	0	-0.0546928	-0.0500573	-0.0209735	0.0138748	0.100853	0.110924	0.236213	0.212352	-0.0872037	0	-0.253768	-0.414111	-0.416538	-0.19058	-0.311431	-0.21595	-0.247988	-0.0728575	-0.576697	0.503839	-0.970599	-1.1822	-1.16672	-1.1893	-1.00784
690	0	0.0266224	-0.0304405	-0.0211595	0.0371935	0.0716443	0.320612	0.479851	0.619769	-0.347829	0.967597	-0.162547	-0.334287	-0.245058	-0.411692	-0.171251	-0.183355	0.106975	0.147736	0.228334	0.390881	-0.137956	0.36629	0	0.198362	0.0520706	0.227985	0.0458975	0.0924524	0.0510901	0.169568	0.228887	-0.37242	0	0.264449	0.552795	0.61478	0.688919	0.662291	0.94226	0.96909	1.10162	0.59784	0.503776	1.36229	1.41371	1.555	1.50934	1.63842
1765	0	0.0399637	0.0690499	0.0802012	0.131851	0.147569	0.296008	0.336398	0.43746	-0.0858884	0.523349	-0.182587	-0.135725	-0.0587509	-0.112799	-0.132628	-0.176418	-0.0636446	-0.0485177	0.0149554	0.197543	-0.0422807	0.0572361	0	-0.00689904	-0.0547866	0.0104131	0.081891	0.141399	0.177066	0.202328	0.239918	-0.226195	0	-0.00407759	0.0136406	-0.0116035	0.0413917	0.144242	0.294057	0.413015	0.464134	-0.0392623	0.503396	-0.373013	-0.356962	-0.312795	-0.211104	-0.207828
5855	0	0.342351	0.872554	1.1289	1.26888	1.48661	1.82087	2.0395	2.17276	-0.426156	2.59892	0.097637	0.362267	0.782601	0.920828	1.03982	1.07101	1.1022	0.950385	0.921726	0.824089	-0.503406	1.42513	0	0.0777212	0.187591	0.305712	0.326695	0.51324	0.816304	1.18675	1.34867	0.174887	0	-0.029359	0.0965858	0.151182	0.297488	0.429825	0.465708	0.742778	0.802121	0.298965	0.503155	0.276939	0.229588	0.24546	0.289203	0.429882
78	0	-0.0545228	-0.153029	-0.215535	-0.278362	-0.290119	-0.309613	-0.280669	-0.305502	-0.069506	-0.235996	-0.105824	-0.181484	-0.224783	-0.284619	-0.2594	-0.287567	-0.31216	-0.250913	-0.263322	-0.157498	-0.349739	0.086417	0	0.0211373	-0.0340695	-0.0367396	-0.124786	-0.108376	-0.103276	-0.135579	-0.148004	0.174409	0	0.045128	0.0813963	-0.00869922	-0.0147007	0.0785697	0.25954	0.511117	0.640931	0.138505	0.502426	-0.00823475	0.00194859	-0.000255845	0.0448663	0.0299242
1555	0	-0.0729747	0.0498083	0.116046	0.387893	0.465347	0.681439	0.711095	0.789878	-0.017623	0.807501	0.0612915	-0.0577123	-0.0160207	0.00907113	0.268036	0.32259	0.516068	0.460392	0.550362	0.48907	0.118058	0.432304	0	0.0460292	0.12712	0.168266	0.181149	0.204048	0.226663	0.311995	0.300808	-0.0743895	0	-0.0252147	0.0762584	0.0365317	0.141804	0.131319	0.292301	0.413596	0.614312	0.111888	0.502424	1.00673	0.998644	1.00906	1.04745	1.18371
4780	0	0.0504302	0.302291	0.480013	0.743563	0.755424	0.742215	0.484038	0.400935	-0.257905	0.658839	-0.15963	-0.0374016	0.0934921	0.0582754	0.00447053	-0.00223414	-0.0331911	-0.238386	-0.324226	-0.164596	-0.232827	-0.0914	0	-0.0717983	0.049169	0.262107	0.579463	0.598029	0.615776	0.562794	0.565531	-0.184708	0	-0.00138736	-0.00416207	0.0347246	0.11666	0.240272	0.362513	0.443092	0.483382	-0.0183478	0.50173	-0.540483	-0.466286	-0.317891	-0.138166	-0.00130702
6082	0	-0.07522	-0.30429	-0.486107	-0.589208	-0.612047	-0.609465	-0.716405	-0.738855	-0.035843	-0.703012	-0.122083	-0.136911	-0.238241	-0.335464	-0.361089	-0.277937	-0.184337	-0.14035	-0.121428	0.000655152	-0.160412	0.0389833	0	-0.0603929	-0.188133	-0.272727	-0.350202	-0.456193	-0.547212	-0.698138	-0.739511	0.00248516	0	0.0226611	0.00976847	0.137697	0.149655	0.0684714	0.0950731	-0.0012566	0.0769074	-0.424645	0.501552	-0.360069	-0.184176	-0.130862	0.00918667	0.00243634
2017	0	-0.0352438	-0.00168283	-0.0247382	0.0264808	-0.0200998	0.0567442	0.0355472	0.0707045	-0.209505	0.280209	-0.483939	-0.539818	-0.505227	-0.478503	-0.474579	-0.522179	-0.565503	-0.540547	-0.603015	-0.119076	-0.578799	-0.0242165	0	0.0206354	0.0196053	-0.0301733	0.0171216	0.0181408	0.138309	0.0921552	0.189781	-0.114645	0	0.0293477	0.0808993	-0.00905102	0.0373487	0.0419814	0.139436	0.106401	0.145979	-0.355344	0.501323	0.427409	0.436429	0.480247	0.505165	0.450131
4204	0	0.164725	0.381372	0.43851	0.440124	0.423426	0.438363	0.376787	0.366171	-0.339457	0.705628	-0.0483702	0.0383469	0.136093	0.176647	0.21862	0.254907	0.25881	0.189797	0.177981	0.226351	-0.206584	0.384564	0	0.0780079	0.196908	0.213493	0.173133	0.120149	0.131182	0.13862	0.13982	-0.181243	0	-0.0506188	-0.151856	-0.175614	-0.0712736	0.0739509	0.13196	0.11249	0.102755	-0.398538	0.501293	0.109221	0.136267	0.190358	0.224331	0.21114
4205	0	0.0856729	0.209076	0.228029	0.240733	0.218641	0.203542	0.150046	0.147632	-0.320101	0.467734	-0.0505014	0.0147578	0.0550785	0.0946413	0.147872	0.212695	0.2555	0.210658	0.226831	0.277332	-0.141995	0.368826	0	0.0204137	0.103496	0.0828859	0.0423596	-0.0445551	-0.10246	-0.111113	-0.1297	-0.228607	0	-0.0506188	-0.151856	-0.175614	-0.0712736	0.0739509	0.13196	0.11249	0.102755	-0.398538	0.501293	0.109221	0.136267	0.190358	0.224331	0.21114
3223	0	0.353581	0.795007	1.14185	1.3059	1.34614	1.4505	1.42477	1.53898	0.352885	1.1861	-0.243861	0.045409	0.423601	0.407882	0.563308	0.472954	0.53124	0.119387	0.005373	0.249234	0.224436	-0.219063	0	0.064311	0.127544	0.490111	0.498731	0.629327	0.675396	1.06152	1.28975	-0.115412	0	0.0255987	0.116634	0.205951	0.29952	0.537034	0.744726	1.03144	1.0655	0.564354	0.501142	0.328486	0.338825	0.367186	0.43547	0.5997
1605	0	-0.0292117	-0.0890214	-0.239076	-0.355357	-0.335893	-0.353155	-0.275023	-0.319894	-0.068727	-0.251167	-0.216031	-0.231541	-0.22856	-0.239019	-0.232987	-0.234428	-0.193982	-0.13794	-0.065034	0.150997	0.034258	-0.099292	0	-0.0137014	-0.076492	-0.216088	-0.3384	-0.317496	-0.375204	-0.353113	-0.470891	-0.319016	0	0.0767802	0.199623	0.175677	0.243036	0.333193	0.386888	0.395452	0.378691	-0.12233	0.501021	0.288934	0.236011	0.146821	0.0897644	0.130205
1438	0	-0.0172366	-0.289855	-0.543367	-0.740113	-0.735046	-0.795479	-0.892002	-0.921113	-0.208553	-0.71256	-0.0676135	-0.0613464	-0.549589	-0.680725	-0.846081	-0.586865	-0.318391	-0.30506	-0.188097	-0.120483	-0.498995	0.310898	0	-0.0235038	0.19212	0.0697441	0.0383542	-0.215795	-0.544702	-0.654555	-0.80063	0.222828	0	-0.0694258	-0.208277	-0.407381	-0.597312	-0.669753	-0.633878	-0.537751	-0.489687	-0.990598	0.500911	-0.481332	-0.437277	-0.349167	-0.400473	-0.635251
1616	0	0.184895	0.387903	0.64961	0.715681	0.841923	0.911959	1.06748	1.16749	-0.167771	1.33527	-0.25964	-0.164691	-0.0879053	-0.156142	-0.186133	-0.190246	-0.277106	-0.360128	-0.404718	-0.145078	-0.480732	0.076014	0	0.0899452	0.216168	0.546111	0.642173	0.772529	0.929425	1.16797	1.31257	0.0533208	0	0.0348384	0.104515	0.229182	0.373999	0.502434	0.594335	0.631246	0.649702	0.14934	0.500362	0.264629	0.299892	0.370418	0.454199	0.515971
3561	0	-0.137536	-0.302132	-0.442096	-0.377392	-0.303941	-0.33367	-0.315557	-0.308758	-0.34689	0.0381316	-0.0428965	-0.06828	-0.248623	-0.250952	-0.232693	-0.11836	-0.0579753	-0.084673	-0.0301115	0.012785	-0.0257609	-0.0043506	0	-0.112153	-0.0964054	-0.234041	-0.187595	-0.228477	-0.318591	-0.273781	-0.321543	-0.364026	0	-0.0122122	0.00509617	-0.0968319	-0.0884553	-0.043436	0.0543998	0.0030021	0.035794	-0.464457	0.500251	-0.0724827	-0.0160864	-0.0226883	0.0708817	0.0515647
644	0	0.0477064	0.22796	0.254771	0.296126	0.178709	0.204757	0.18309	0.241081	-0.167161	0.408242	-0.285899	-0.190349	-0.0399675	-0.173185	-0.263298	-0.475894	-0.358427	-0.427959	-0.321162	-0.0352632	-0.390605	0.069443	0	-0.047843	-0.0179711	0.142057	0.273526	0.368704	0.277285	0.32515	0.276344	-0.0624548	0	0.0194665	-0.0394813	-0.0667793	-0.084874	0.0319735	0.0746762	0.145014	0.0822005	-0.417964	0.500164	-0.417856	-0.320567	-0.325523	-0.232651	-0.211388
2338	0	-0.0311085	-0.176472	-0.230365	-0.299238	-0.256979	-0.338108	-0.357783	-0.402585	-0.135356	-0.267229	-0.0071438	-0.0691727	-0.198719	-0.216074	-0.181131	-0.121735	-0.112044	-0.127889	-0.129131	-0.121987	-0.15198	0.0228491	0	0.0309204	0.0151028	-0.0214343	-0.125251	-0.142388	-0.233208	-0.237038	-0.280598	0.00948066	0	-0.0278774	-0.0836323	-0.106899	-0.0697997	0.0450654	0.177331	0.277108	0.326996	-0.173155	0.500151	0.140362	0.167274	0.221099	0.255936	0.244872
3855	0	-0.190144	-0.302565	-0.375567	-0.220133	-0.128286	-0.0112262	0.0897739	0.162748	0.0683632	0.0943853	0.000909825	0.035745	0.00281531	0.0212517	-0.0189889	-0.0251528	0.0361302	0.0324324	0.0937994	0.0928896	0.207403	-0.113604	0	-0.224979	-0.30447	-0.395908	-0.200234	-0.102224	-0.0464465	0.0582513	0.0698589	-0.13813	0	0.0642466	0.0479796	0.167438	0.155585	0.169879	0.156751	0.0436356	0.0791336	-0.420729	0.499863	-0.552399	-0.172444	0.0939553	0.118844	-0.0590089
1254	0	-0.000383496	-0.0127243	-0.10151	-0.204094	-0.243278	-0.259909	-0.11965	-0.0812965	-0.159467	0.078171	-0.271516	-0.2767	-0.282796	-0.247008	-0.289361	-0.31407	-0.206748	-0.0709936	0.0114745	0.282991	-0.178067	0.189542	0	0.00480026	-0.00144416	-0.126018	-0.186249	-0.200725	-0.324677	-0.320172	-0.364287	-0.252917	0	0.0817602	0.245281	0.349246	0.311898	0.203614	0.16571	0.187361	0.198186	-0.301633	0.499819	0.8755	0.831131	0.742394	0.60283	0.456808
6047	0	0.0123124	-0.0143189	-0.030498	-0.0536231	-0.0499892	-0.0136711	-0.248202	-0.360852	0.0891614	-0.450013	-0.0490504	-0.0209549	0.0701984	0.0320923	0.015369	0.0367873	0.0781226	0.156213	0.115173	0.164224	0.109267	0.00590636	0	-0.015783	-0.133568	-0.111641	-0.118042	-0.135827	-0.140844	-0.453466	-0.525075	-0.069156	0	-0.0238312	-0.0992489	-0.145403	-0.162348	-0.145508	-0.0883912	-0.0940112	-0.039221	-0.538809	0.499588	0.246101	0.258753	0.28228	0.37307	0.252573
2997	0	0.113535	0.478682	0.838131	1.23221	1.46636	1.91792	2.30022	2.57554	0.114411	2.46113	-0.0133	-0.0414697	0.042141	0.065031	0.144709	0.112202	0.239878	0.272385	0.339005	0.352305	-0.061294	0.400299	0	0.141705	0.423241	0.7598	1.0742	1.34085	1.66474	2.01453	2.22323	0.162405	0	0.0591968	0.267223	0.302163	0.37478	0.345293	0.45433	0.588608	0.755418	0.255897	0.499521	0.0994324	0.0708596	0.12631	0.206736	0.280102
5168	0	0.060136	0.273163	0.276047	0.300047	0.0956702	-0.0819215	-0.454715	-0.604536	-0.209529	-0.395007	-0.154287	-0.135211	-0.139503	-0.271159	-0.319129	-0.393887	-0.388024	-0.454879	-0.435184	-0.280897	-0.22861	-0.206574	0	0.0410596	0.258379	0.392918	0.464888	0.33527	0.151815	-0.154123	-0.323639	-0.135206	0	0.00894699	0.0784566	0.191857	0.287872	0.263603	0.320628	0.0998253	0.0353715	-0.463798	0.499169	-0.691934	-0.77047	-0.731173	-0.733603	-0.663232
3999	0	0.12638	0.228273	0.281039	0.197799	0.190391	0.0201155	-0.00977885	-0.0917113	0.058822	-0.150533	0.0403997	0.122617	0.181966	0.188327	0.0974927	0.0643505	-0.0379799	-0.0772849	-0.132398	-0.172797	0.0129617	-0.145359	0	0.0441623	0.0867071	0.133111	0.140706	0.16644	0.0984952	0.107906	0.0810861	0.0862601	0	0.027228	0.0705438	0.108332	0.165563	0.222209	0.291332	0.224823	0.172644	-0.326332	0.498976	-0.125912	-0.095772	0.00665655	0.0796706	0.0439463
4000	0	0.120305	0.217681	0.265855	0.188671	0.179492	0.0152438	-0.0143798	-0.0907987	0.0519451	-0.142744	0.0414031	0.117148	0.173358	0.177175	0.0928557	0.0618109	-0.0319708	-0.0688971	-0.120574	-0.161977	0.0101551	-0.130729	0	0.0445594	0.0857265	0.130083	0.137219	0.159085	0.0886177	0.0959205	0.0711781	0.0831932	0	0.027228	0.0705438	0.108332	0.165563	0.222209	0.291332	0.224823	0.172644	-0.326332	0.498976	-0.125912	-0.095772	0.00665655	0.0796706	0.0439463
4001	0	0.142287	0.271342	0.326322	0.249028	0.227294	0.0600337	0.0138413	-0.0652709	0.0679414	-0.133212	0.0510904	0.141697	0.220208	0.216669	0.116807	0.0677389	-0.0400893	-0.0977725	-0.155886	-0.206976	0.0370728	-0.192959	0	0.0516801	0.102225	0.160744	0.183312	0.210646	0.151213	0.162704	0.141705	0.081959	0	0.027228	0.0705438	0.108332	0.165563	0.222209	0.291332	0.224823	0.172644	-0.326332	0.498976	-0.125912	-0.095772	0.00665655	0.0796706	0.0439463
253	0	0.00487068	0.0526103	0.275748	0.433992	0.598611	0.701754	0.82579	0.849582	0.203675	0.645907	0.33758	0.351164	0.399476	0.428226	0.554744	0.561443	0.590317	0.44413	0.423854	0.0862742	0.226214	0.19764	0	-0.0087133	-0.00928581	0.185101	0.216828	0.374747	0.449017	0.71924	0.763308	0.315041	0	0.0129802	-0.0678486	-0.0692737	-0.155103	0.0588138	0.196246	0.471615	0.484763	-0.0132195	0.497983	0.119213	0.0139263	0.0796191	0.0523838	-0.294884
3998	0	-0.0440214	-0.0604765	-0.101859	-0.119216	-0.152262	-0.152099	-0.123525	-0.115385	0.0238528	-0.139237	0.00483301	-0.0114409	-0.0450473	-0.0439401	-0.06463	-0.0613491	-0.0806537	-0.0471762	-0.056242	-0.061075	0.116527	-0.172769	0	-0.0277475	-0.0105962	-0.0530862	-0.0497529	-0.0860796	-0.0666126	-0.0715153	-0.0543096	-0.0878408	0	0.0225943	0.0326373	0.0540518	0.0673194	0.0431494	0.00641572	0.041755	0.105633	-0.391854	0.497487	0.124169	0.0843382	0.156186	0.132376	0.0722301
4488	0	0.105396	0.367435	0.408638	0.495454	0.548234	0.656398	0.685672	0.704323	-0.587016	1.29134	0.212608	0.229035	0.241698	0.134338	0.00110917	0.0125084	-0.0481976	-0.0447449	-0.11741	-0.330018	-0.231448	0.114038	0	0.088969	0.338345	0.486908	0.706953	0.748334	0.917204	0.943024	1.03434	-0.14296	0	0.171081	0.305565	0.50826	0.500246	0.576868	0.609872	0.620916	0.556822	0.0595575	0.497264	0.280259	0.365037	0.443376	0.578158	0.595102
379	0	0.0969847	0.134401	-0.121706	-0.475023	-0.777197	-0.878061	-0.854522	-0.761831	-0.105983	-0.655848	0.133786	0.175675	0.157696	0.0897508	-0.0286644	-0.0835305	-0.0298412	0.011315	0.12205	-0.011736	-0.163571	0.285622	0	0.0550962	0.110491	-0.0776704	-0.312572	-0.55988	-0.714433	-0.732051	-0.750094	0.191375	0	-0.0197005	-0.0591015	-0.132833	-0.221194	-0.36564	-0.551539	-0.703109	-0.778894	-1.27613	0.497237	-0.205057	-0.276679	-0.419923	-0.585716	-0.702436
4713	0	0.156933	0.579847	1.0336	1.35112	1.60657	1.67856	1.92595	1.96992	-0.418558	2.38847	0.377312	0.507841	0.660365	0.953044	1.07739	1.21247	1.16599	1.02558	0.881585	0.504273	-0.0564475	0.938032	0	0.0264043	0.296794	0.457867	0.651044	0.771417	0.889875	1.27768	1.46564	0.0152019	0	0.0400367	-0.0129243	0.095262	0.120026	0.280761	0.44621	0.521613	0.511773	0.014844	0.496929	0.494699	0.459483	0.472217	0.542586	0.55749
1397	0	0.143767	0.378095	0.51885	0.57228	0.61435	0.708078	0.716748	0.718128	-0.118709	0.836837	-0.118617	-0.0118105	0.106122	0.100024	0.0173697	-0.0591909	-0.175557	-0.233782	-0.306699	-0.188082	0.0431314	-0.34983	0	0.0369603	0.153356	0.300209	0.436293	0.554924	0.765018	0.831913	0.906209	-0.280458	0	-0.0159463	-0.112888	-0.0672273	0.0609873	0.156094	0.390438	0.44968	0.570984	0.074262	0.496722	-0.348384	-0.26924	-0.110611	-0.16754	-0.131688
3758	0	0.355916	0.889667	1.10791	1.15524	1.20404	1.31131	1.36438	1.40222	-0.334835	1.73706	-0.0676105	0.261904	0.799945	1.05287	1.12824	1.12503	1.096	1.06549	1.05681	1.12442	-0.368845	1.42565	0	0.0264013	0.0221117	-0.0125687	-0.0406126	0.0114002	0.147704	0.231278	0.277802	-0.0336006	0	0.0887927	0.326669	0.590684	0.808343	0.928993	0.98928	0.977152	0.941328	0.445801	0.495526	1.54972	1.51858	1.46052	1.39483	1.47816
5211	0	-0.032314	0.028894	0.122583	0.298851	0.381271	0.39291	0.267065	0.175557	0.19628	-0.0207227	-0.0949896	-0.122552	-0.109175	-0.04716	0.032807	0.0867786	0.0215494	-0.0483919	-0.0929329	0.0020567	-0.0023379	-0.0905949	0	-0.00475153	0.0430792	0.0747538	0.171054	0.199503	0.276371	0.220468	0.173501	0.103628	0	0.0241458	0.0724375	0.0815094	0.0272155	0.0878378	0.326742	0.604866	0.743928	0.249584	0.494344	0.428751	0.442436	0.469806	0.454091	0.381604
710	0	0.0995267	0.0166967	0.12863	0.133775	0.0258389	-0.113666	-0.27021	-0.295488	-0.0943747	-0.201113	0.0455133	-0.0040026	-0.0106283	-0.0175041	-0.04905	-0.113383	-0.0996601	-0.0714417	-0.0702889	-0.115802	-0.200534	0.130245	0	0.149043	0.0728383	0.191647	0.228338	0.184736	0.0315075	-0.153255	-0.179685	0.151673	0	0.205512	0.415731	0.455268	0.434208	0.276356	0.413582	0.524145	0.789428	0.295903	0.493525	0.342755	0.432131	0.572134	0.7856	0.69554
1263	0	-0.0504431	0.0611325	0.119039	0.249419	0.122907	-0.259522	-0.731303	-1.00134	-0.188077	-0.813258	-0.292447	-0.261323	-0.334891	-0.220087	-0.221141	-0.16573	-0.178228	-0.279801	-0.278157	0.0142899	-0.341856	0.0636985	0	-0.0815674	0.103576	0.046679	0.178112	-0.00380912	-0.373741	-0.743949	-1.01563	-0.138669	0	-0.0507703	-0.0727716	-0.0665603	-0.120847	0.041772	0.1379	0.192086	0.123971	-0.369367	0.493337	-0.348923	-0.30473	-0.102173	0.010758	-0.0537824
685	0	0.0978957	0.255262	0.197787	0.155397	-0.036672	0.046256	-0.0294139	0.0959705	0.260084	-0.164114	2.13478	2.17874	2.33003	2.44615	2.49909	2.30534	2.01706	1.76874	1.67934	-0.455444	2.07338	-0.394039	0	0.0539405	0.0600133	-0.113581	-0.208911	-0.207225	0.163979	0.336629	0.551415	0.321489	0	-0.00901653	0.0050528	-0.0918499	-0.017975	0.207209	0.420968	0.420555	0.364558	-0.128616	0.493174	0.0176911	-0.102558	-0.098947	-0.0953364	-0.0136484
4173	0	0.0276492	-0.011468	-0.00710963	-0.0807252	-0.180255	-0.359928	-0.42389	-0.451555	-0.255534	-0.196021	-0.0289252	-0.0456447	-0.0931735	-0.180388	-0.21672	-0.229472	-0.207448	-0.219938	-0.198042	-0.169117	0.0110265	-0.209068	0	0.0443687	0.0527803	0.144353	0.107069	0.0202914	-0.181406	-0.232878	-0.282438	-0.295486	0	0.0112429	0.0627773	0.0813719	0.164367	-0.153538	-0.106161	0.0339899	0.483086	-0.00993315	0.493019	-0.102279	-0.203818	-0.237668	0.0869915	0.2685
4174	0	0.0276492	-0.011468	-0.00710963	-0.0807252	-0.180255	-0.359928	-0.42389	-0.451555	-0.255534	-0.196021	-0.0289252	-0.0456447	-0.0931735	-0.180388	-0.21672	-0.229472	-0.207448	-0.219938	-0.198042	-0.169117	0.0110265	-0.209068	0	0.0443687	0.0527803	0.144353	0.107069	0.0202914	-0.181406	-0.232878	-0.282438	-0.295486	0	0.0112429	0.0627773	0.0813719	0.164367	-0.153538	-0.106161	0.0339899	0.483086	-0.00993315	0.493019	-0.102279	-0.203818	-0.237668	0.0869915	0.2685
1553	0	-0.0419508	-0.182133	-0.34652	-0.341227	-0.318611	-0.241531	-0.293907	-0.233164	-0.370941	0.137777	-0.33768	-0.25279	-0.317354	-0.371829	-0.427595	-0.391995	-0.151355	-0.15366	-0.0895704	0.24811	-0.274015	0.184445	0	-0.12684	-0.20246	-0.312371	-0.251312	-0.264296	-0.427855	-0.477926	-0.481273	-0.434605	0	-0.0394702	-0.297737	-0.50277	-0.62801	-0.561586	-0.357831	-0.383317	-0.339226	-0.831958	0.492731	-0.201579	-0.15013	-0.13683	-0.253007	-0.0947911
1554	0	-0.0419508	-0.182133	-0.34652	-0.341227	-0.318611	-0.241531	-0.293907	-0.233164	-0.370941	0.137777	-0.33768	-0.25279	-0.317354	-0.371829	-0.427595	-0.391995	-0.151355	-0.15366	-0.0895704	0.24811	-0.274015	0.184445	0	-0.12684	-0.20246	-0.312371	-0.251312	-0.264296	-0.427855	-0.477926	-0.481273	-0.434605	0	-0.0394702	-0.297737	-0.50277	-0.62801	-0.561586	-0.357831	-0.383317	-0.339226	-0.831958	0.492731	-0.201579	-0.15013	-0.13683	-0.253007	-0.0947911
3310	0	-0.0035232	-0.0105696	0.0096921	0.0607851	0.180018	0.33656	0.465794	0.53041	-0.157221	0.687631	-0.0334816	-0.0118202	0.0315027	0.0566253	0.0418863	0.0231549	0.0402927	0.0756308	0.0932998	0.126781	0.0679168	0.025383	0	-0.0251846	-0.0755539	-0.0804148	-0.0145828	0.123382	0.262786	0.356681	0.403629	-0.258619	0	0.0423454	0.0446471	-0.0668613	-0.0749499	-0.0507386	0.154295	0.292186	0.484718	-0.00762804	0.492346	0.126203	0.180817	0.168027	0.175005	0.159101
4496	0	0.14733	0.367308	0.500285	0.577107	0.607227	0.679379	0.810937	0.870959	-0.191936	1.0629	0.458226	0.56237	0.607637	0.554126	0.435006	0.345678	0.336678	0.404151	0.496707	0.038481	0.378557	0.118149	0	0.0431855	0.217896	0.404385	0.600326	0.719775	0.800926	0.865012	0.832478	-0.112268	0	0.13609	0.350328	0.476814	0.579063	0.587401	0.5664	0.509907	0.504364	0.0120755	0.492289	0.206652	0.283827	0.380235	0.535488	0.578434
2610	0	0.278193	0.73093	0.702288	0.617164	0.192244	0.0472603	0.0198593	0.237259	-0.317433	0.554693	-0.070339	0.0236622	0.223714	0.16706	0.164906	0.177776	0.155668	0.0865199	0.0603397	0.130679	-0.604836	0.665176	0	0.184191	0.436876	0.46489	0.381919	-0.0558712	-0.178747	-0.137	0.106581	0.217064	0	0.0481912	0.171813	0.289486	0.393391	0.365568	0.258097	0.151199	0.147271	-0.344489	0.491761	0.530323	0.420834	0.254931	0.16811	0.236198
5813	0	-0.0109838	-0.0142533	0.0285785	0.0732609	0.118531	0.209704	0.26009	0.303571	0.0718772	0.231694	0.115845	0.0870189	0.0952711	0.0504678	0.0445566	0.0266304	0.0425183	0.0905469	0.0900203	-0.0258246	0.131129	-0.0411086	0	0.0178421	0.00632042	0.0939556	0.144549	0.207746	0.28303	0.285388	0.329396	0.0565932	0	0.159243	0.608185	0.64129	0.892431	1.01886	1.00219	1.02271	1.02912	0.538108	0.491012	0.702463	0.667972	0.827286	0.746315	0.817459
554	0	0.0563342	0.00282995	0.0145989	-0.0739771	-0.0984605	-0.0570004	-0.0250723	0.0388972	0.207583	-0.168685	-0.174123	-0.258501	-0.23757	-0.287137	-0.140196	-0.122445	-0.0955842	-0.0991102	-0.0912312	0.0828917	0.109263	-0.200494	0	0.140712	0.0662767	0.127613	-0.107904	-0.150139	-0.135539	-0.100085	-0.0439945	-0.0758029	0	0.0742456	0.130354	0.176164	0.174934	0.148752	0.196644	0.262852	0.308396	-0.182293	0.49069	0.0983756	0.1967	0.22711	0.279499	0.201302
2334	0	0.175749	0.549447	0.654505	0.700717	0.626071	0.712341	0.727567	0.786791	-0.0917335	0.878525	0.0986729	0.134164	0.34298	0.23373	0.215735	0.207538	0.172295	0.142504	-0.00676805	-0.105441	0.00262046	-0.00938851	0	0.140258	0.30514	0.519448	0.583656	0.517206	0.638719	0.683736	0.892232	0.00431891	0	0.0964372	0.28595	0.445105	0.542257	0.621126	0.699982	0.814494	0.859429	0.368996	0.490432	-0.131817	-0.135841	-0.0753399	0.113127	0.354432
1704	0	-0.0489527	-0.146858	-0.212346	-0.196463	-0.172794	-0.222711	-0.305045	-0.346212	-0.23175	-0.114462	-0.318042	-0.326864	-0.344506	-0.336269	-0.29333	-0.179459	-0.0293567	0.0948658	0.156977	0.475019	-0.269888	0.426865	0	-0.0401314	-0.120394	-0.194119	-0.221175	-0.311377	-0.511396	-0.717953	-0.821232	-0.279905	0	-0.0678215	-0.203465	-0.334727	-0.393788	-0.298406	-0.120784	0.0524588	0.13908	-0.350439	0.489519	-0.639718	-0.571058	-0.433739	-0.252811	-0.096935
3242	0	0.193887	0.80133	1.18936	1.50582	1.4686	1.56225	1.38995	1.31811	0.271788	1.04633	-0.084649	-0.148559	0.083322	0.178971	0.374643	0.302045	0.320755	0.297191	0.265206	0.349854	-0.349677	0.614882	0	0.257797	0.633359	0.925741	1.04653	1.08191	1.15684	1.00811	0.968261	0.536816	0	0.0451698	-0.0473945	0.150175	0.243849	0.635266	0.71441	0.781181	0.629959	0.140827	0.489131	0.463277	0.402288	0.264853	0.266018	0.410761
3026	0	0.0247765	0.0501795	0.122494	0.0930368	0.137092	0.0440863	-0.00490792	-0.117909	-0.0527615	-0.0651477	-0.232145	-0.280618	-0.343827	-0.344464	-0.35717	-0.309136	-0.344067	-0.285298	-0.32364	-0.0914952	-0.249314	-0.0743261	0	0.0732494	0.161862	0.234813	0.218062	0.214083	0.156009	0.0482454	-0.0264139	-0.0355924	0	0.0530388	0.165444	0.139395	0.121932	0.148646	0.204032	0.302633	0.331116	-0.157374	0.48849	0.206198	0.193776	0.208876	0.206128	0.147592
3027	0	0.0306625	0.0563215	0.137396	0.10181	0.152614	0.0468799	-0.00179783	-0.120349	-0.0544855	-0.065864	-0.236856	-0.286204	-0.347077	-0.354943	-0.367948	-0.31649	-0.34441	-0.283321	-0.325751	-0.0888949	-0.251126	-0.0746256	0	0.0800098	0.166542	0.255482	0.232902	0.232248	0.154434	0.0446671	-0.0314546	-0.0402162	0	0.0530388	0.165444	0.139395	0.121932	0.148646	0.204032	0.302633	0.331116	-0.157374	0.48849	0.206198	0.193776	0.208876	0.206128	0.147592
2605	0	0.00331229	-0.131683	-0.0895237	-0.147072	-0.0282431	-0.0316554	0.0469906	0.0745726	-0.178758	0.25333	0.0825753	0.0342326	0.090282	0.0273776	0.199186	0.19522	0.23984	0.11292	0.0795913	-0.00298403	-0.0122551	0.0918464	0	0.051655	-0.13939	-0.034326	-0.263683	-0.140888	-0.18892	0.0166456	0.0775566	-0.0839272	0	0.029215	0.087645	0.196038	0.325178	0.455778	0.56709	0.628439	0.659114	0.170733	0.488381	0.682453	0.653429	0.595381	0.540253	0.517069
3606	0	0.0533913	0.136599	0.0737712	-0.0054951	-0.0666091	-0.139549	-0.170841	-0.197712	-0.149055	-0.0486575	0.140517	0.149946	0.182097	0.123479	0.0706839	0.0494876	0.0312927	0.0404404	0.0384414	-0.102076	-0.112741	0.151182	0	0.0439621	0.0950191	0.0908097	0.0643382	0.0244206	-0.0303248	-0.0707645	-0.0956367	0.104203	0	0.00702483	0.0210745	0.0178489	-0.0096768	-0.0228179	0.0027257	0.0455446	0.066954	-0.421024	0.487978	-0.349165	-0.285961	-0.159554	-0.10633	-0.189493
3607	0	0.044922	0.113754	0.0336799	-0.042612	-0.122123	-0.182258	-0.240525	-0.262557	-0.176297	-0.08626	0.126197	0.125308	0.151421	0.108537	0.0634519	0.0313512	-0.00221758	0.0213859	0.0361812	-0.0900162	-0.145541	0.181722	0	0.0458118	0.0885306	0.0513402	0.0201334	-0.0272769	-0.053843	-0.135714	-0.172541	0.0954414	0	0.00702483	0.0210745	0.0178489	-0.0096768	-0.0228179	0.0027257	0.0455446	0.066954	-0.421024	0.487978	-0.349165	-0.285961	-0.159554	-0.10633	-0.189493
3608	0	0.0447935	0.113964	0.0336323	-0.0456604	-0.125509	-0.183767	-0.239034	-0.260127	-0.174007	-0.0861205	0.126699	0.125514	0.149868	0.106393	0.0600884	0.0297466	-0.00260308	0.0222195	0.0376244	-0.089075	-0.137172	0.174796	0	0.0459791	0.0907948	0.053939	0.0209506	-0.0285565	-0.0544647	-0.134554	-0.171052	0.0898644	0	0.00702483	0.0210745	0.0178489	-0.0096768	-0.0228179	0.0027257	0.0455446	0.066954	-0.421024	0.487978	-0.349165	-0.285961	-0.159554	-0.10633	-0.189493
4768	0	-0.0028891	0.104601	0.191396	0.372945	0.498524	0.679421	0.80438	0.897893	-0.19094	1.08883	-0.00507448	0.0461444	-0.029416	-0.0413817	-0.0934475	0.0507107	0.158158	0.177829	0.210219	0.215293	-0.253302	0.463521	0	-0.054108	0.128943	0.227703	0.461318	0.442738	0.516189	0.621476	0.6826	0.0572875	0	0.0963854	0.275825	0.257399	0.218679	0.190778	0.326375	0.473734	0.58658	0.0989088	0.487671	0.119714	0.0505294	0.0651057	0.0739828	0.105712
4769	0	-0.000587329	0.142746	0.229255	0.441153	0.530697	0.764661	0.851148	0.963167	-0.191735	1.1549	0.0013139	0.0349127	-0.00652663	-0.0208143	-0.0706058	0.0461853	0.20411	0.244742	0.305382	0.304069	-0.117243	0.422626	0	-0.0341861	0.150586	0.251383	0.513073	0.485826	0.561865	0.60772	0.659098	-0.0731781	0	0.0963854	0.275825	0.257399	0.218679	0.190778	0.326375	0.473734	0.58658	0.0989088	0.487671	0.119714	0.0505294	0.0651057	0.0739828	0.105712
2122	0	0.0252117	0.0756351	0.198539	0.368713	0.524694	0.619214	0.641253	0.652272	-0.127488	0.77976	0.121118	0.101	0.0607654	0.0994426	0.23715	0.357644	0.361896	0.287235	0.249905	0.128787	-0.088886	0.338791	0	0.0453292	0.135988	0.220215	0.252681	0.288169	0.378436	0.475135	0.523485	0.0825158	0	-0.0428378	-0.128514	-0.21268	-0.2525	-0.151404	0.0462608	0.242417	0.340495	-0.146577	0.487072	0.288654	0.307782	0.346037	0.358542	0.326168
5929	0	0.0448792	-0.0130985	-0.116984	-0.229829	-0.235982	-0.127481	-0.0340339	0.0381915	-0.340339	0.37853	-0.31227	-0.214444	-0.226676	-0.333542	-0.4155	-0.401635	-0.337015	-0.375941	-0.373781	-0.061511	-0.409699	0.0359185	0	-0.0529473	-0.0986926	-0.0957126	-0.126599	-0.146617	-0.102735	0.0296365	0.0997024	-0.242909	0	0.293661	0.677402	0.759591	0.646409	0.552255	0.544197	0.635202	0.651442	0.164535	0.486907	0.763032	0.629665	0.7061	0.582195	0.596717
4414	0	-0.0667793	-0.0756885	-0.117246	-0.0185368	-0.0178381	-0.00467835	0.0213397	0.0448493	-0.26719	0.312039	0.113423	0.158069	0.108305	0.00329215	-0.0144428	-0.0435988	0.0945985	0.0597225	0.191775	0.0783525	-0.0703555	0.262131	0	-0.111426	-0.070571	-0.00711599	0.109329	0.139183	0.0141458	0.0750398	-0.0335032	-0.0834117	0	0.0327731	0.0247425	0.00972272	0.00731008	0.0527524	0.162917	0.184542	0.269273	-0.216976	0.486249	0.0497034	0.0631075	0.0835984	0.134115	0.186573
1890	0	-0.028082	0.129318	0.175264	0.369704	0.41345	0.540125	0.505969	0.524484	-0.0827501	0.607234	-0.134764	-0.0831254	0.0543635	0.0637772	0.111846	0.164006	0.280899	0.310212	0.324767	0.459531	-0.117805	0.442572	0	-0.0797202	-0.0598095	-0.0232772	0.123094	0.11468	0.124462	0.0609934	0.0649534	-0.0997086	0	-0.00170118	-0.0190018	-0.0278688	-0.0544099	0.0486922	0.200168	0.301632	0.295967	-0.18935	0.485317	0.50235	0.460826	0.443915	0.448327	0.457872
2315	0	0.150181	0.304486	0.472746	0.442849	0.401028	0.236613	0.00962502	-0.134156	-0.0621972	-0.0719584	-0.115673	-0.000611717	0.0720435	0.11479	0.0246046	-0.104561	-0.248633	-0.392303	-0.432395	-0.316722	-0.226136	-0.20626	0	0.0351199	0.116769	0.242283	0.302571	0.389915	0.369573	0.286255	0.182566	0.048265	0	-0.0178074	0.0256986	0.106328	0.1846	0.266589	0.324113	0.283762	0.202901	-0.282282	0.485183	-0.0267107	-0.00379182	-0.00570515	0.0952015	0.0989628
2244	0	0.0490968	0.14729	0.199863	0.157719	-0.00340614	-0.188794	-0.328562	-0.398445	-0.0698394	-0.328606	-0.076313	-0.0551725	-0.0128916	-0.0221257	-0.104015	-0.29787	-0.531034	-0.712683	-0.803507	-0.727194	-0.255604	-0.547903	0	0.0279563	0.083869	0.145676	0.185421	0.218151	0.265927	0.307808	0.328749	0.109452	0	0.0598679	0.118251	0.171221	0.225163	0.29616	0.352672	0.268161	0.196992	-0.287441	0.484433	-0.132587	-0.125511	-0.0538797	0.0633183	0.254598
2979	0	-0.0288799	-0.172283	-0.146581	-0.174754	-0.0422975	-0.121465	-0.0832682	-0.173152	0.0266355	-0.199787	-0.721018	-0.827355	-0.839328	-0.974473	-0.945895	-0.948237	-0.888351	-0.873957	-0.876802	-0.155784	-0.611091	-0.26571	0	0.0774572	-0.0539727	0.106874	0.0501236	0.184921	0.0458687	0.0696703	-0.0173675	-0.083291	0	-0.0856575	-0.256973	-0.420611	-0.490917	-0.375217	-0.166846	0.0338487	0.134196	-0.350136	0.484332	-0.693869	-0.729155	-0.799729	-0.862434	-0.881984
2822	0	0.328562	0.823561	1.06721	1.04429	0.873904	0.640511	0.396304	0.284943	-0.136588	0.421531	0.336833	0.481575	0.69448	0.694356	0.576594	0.398837	0.230263	-0.0281146	-0.105195	-0.442028	0.161708	-0.266903	0	0.18382	0.465913	0.709688	0.804533	0.811899	0.74708	0.761252	0.726971	0.0385365	0	0.0731346	0.219404	0.4301	0.632087	0.748785	0.788901	0.764591	0.752436	0.268624	0.483812	0.181724	0.218038	0.290666	0.430689	0.601793
[truncated: 19,989 more rows]
[truncated: 44 more columns]
