# Supplementary material for: The TOR‐dependent phosphoproteome and regulation of cellular protein synthesis
Source: EMBO J. 2021 Jul 23;40(16):e107911. doi: 10.15252/embj.2021107911 (PMC8365262; doi:10.15252/embj.2021107911)
Supplement: Supplementary file 5 — Table EV3 [file EMBJ-40-e107911-s006.xlsx]

## Sheet: Details for Table EV3
Table EV3 - 908 phosphosites showing ± 2-fold phosphorylation change in either the 85-min. or 40-min. time course phophoproteomics experiments
Colours
	Columns used in Methods for analysis
	Data (full columns) used for phosphorylation kinetics plots and visualisation app (Methods + Fig. EV1)
Symbols
+	present
-	not present

## Sheet: Table EV3
Phosphosite_ID	wt.0.min	wt.5.min	wt.10.min	wt.20.min	wt.25.min	wt.30.min	wt.40.min	wt.60.min	wt.85.min	wt.85.DMSO	wt 85min - DMSO control	tr.0.min	tr.5.min	tr.10.min	tr.20.min	tr.25.min	tr.30.min	tr.40.min	tr.60.min	tr.85.min	tr.85.min relative control	tr.85.DMSO	tr 85min - DMSO control	sub.0.min	sub.5.min	sub.10.min	sub.20.min	sub.25.min	sub.30.min	sub.40.min	sub.60.min	sub.85.min	sub.85.DMSO	WT 00 min	WT 01 min	WT 03 min	WT 05 min	WT 08 min	WT 12 min	WT 18 min	WT 24 min	WT 40 min	WT 40 min DMSO	WT 40min - DMSO control	Tor1D 00 min	Tor1D 01 min	Tor1D 03 min	Tor1D 05 min	Tor1D 08 min
5001	0	-1.09383	-3.12631	-4.17741	-4.35437	-4.17608	-3.98729	-3.87986	-3.82541	1.023	-4.84841	0.343035	-0.422839	-1.87195	-2.3094	-2.50217	-2.03296	-1.75135	-1.01787	-0.819907	-1.16294	1.03657	-1.85648	0	-0.327955	-0.911328	-1.52498	-1.50916	-1.80009	-1.8929	-2.51895	-2.66247	0.329464	0	-0.0203884	-1.14146	-1.78332	-2.93477	-3.20985	-3.57078	-3.53344	-3.59483	-0.738405	-2.85643	-3.81389	-3.88278	-3.99407	-4.11134	-4.01098
5064	0	-0.907522	-2.2061	-2.83232	-3.12103	-2.90927	-3.15976	-2.81265	-3.04486	-0.121266	-2.92359	0.718194	0.309869	-0.611976	-1.19486	-1.76258	-1.73539	-1.7082	-1.3005	-1.1531	-1.8713	0.528534	-1.68164	0	-0.499197	-0.875929	-0.919263	-0.640251	-0.455679	-0.73336	-0.793962	-1.17356	0.0683941	0	-0.0797774	-0.239332	-0.525098	-0.857298	-1.1905	-1.47827	-1.63983	-1.72061	0.230513	-1.95112	-0.080099	-0.156844	-0.310335	-0.612538	-0.986707
5000	0	-0.493172	-1.52704	-1.61299	-1.70596	-1.75425	-1.56727	-1.35382	-1.14276	1.80307	-2.94583	0.348737	-0.180222	-1.1781	-1.3978	-1.38134	-1.24642	-0.913763	-0.651098	-0.422821	-0.771558	1.82609	-2.24891	0	0.0357873	-0.000208378	0.13355	0.0241114	-0.15909	-0.304775	-0.353983	-0.371207	0.325717	0	-0.799755	-1.45617	-2.49743	-2.58808	-2.85436	-2.8392	-1.96378	-1.46529	0.508365	-1.97366	-3.71046	-3.7875	-3.42896	-3.40419	-3.26474
4999	0	-0.650023	-1.87057	-2.19864	-2.33938	-2.32774	-2.30275	-2.17291	-2.10068	1.12065	-3.22133	0.377619	-0.14738	-1.08045	-1.36782	-1.39909	-1.23665	-0.987875	-0.634851	-0.444489	-0.822108	1.09858	-1.54307	0	-0.125024	-0.412494	-0.453198	-0.562666	-0.713478	-0.937252	-1.16044	-1.27857	0.399689	0	0.0560718	-1.02899	-1.36578	-2.34936	-2.40553	-2.67067	-2.52769	-2.57252	-0.662705	-1.90981	-2.98017	-3.09624	-3.11495	-3.21146	-2.94959
4997	0	-0.70447	-2.04516	-2.52553	-2.79784	-2.73634	-2.99606	-2.86479	-2.93784	0.714634	-3.65248	0.170739	-0.233439	-1.14944	-1.51464	-1.86317	-1.79215	-1.72113	-1.26733	-1.12325	-1.29398	0.581464	-1.70471	0	-0.300292	-0.724974	-0.840152	-0.763927	-0.77345	-1.10419	-1.42672	-1.64386	0.303909	0	-0.282745	-0.571102	-1.43993	-1.99934	-2.5306	-2.65065	-2.51437	-2.40963	0.173225	-2.58286	-2.90203	-2.8665	-2.95214	-2.87082	-2.96596
4998	0	-0.764854	-2.13289	-2.71625	-2.81453	-3.15796	-3.00495	-3.16223	-2.88338	0.333512	-3.21689	0.225296	-0.150634	-1.11872	-1.41929	-1.77024	-1.73683	-1.70342	-1.22521	-1.05984	-1.28514	0.291412	-1.35125	0	-0.388924	-0.788877	-1.07167	-0.818995	-1.19584	-1.07624	-1.71173	-1.59824	0.267395	0	-0.180094	-0.52606	-1.36999	-2.06086	-2.55971	-2.70465	-2.78313	-2.81819	0.0868099	-2.905	-2.94112	-2.86428	-2.98147	-2.93869	-3.09092
2840	0	-0.442938	-1.21872	-1.2934	-1.21451	-1.01848	-0.873416	-0.602502	-0.490382	0.702522	-1.1929	0.496687	0.0545161	-0.711292	-1.04665	-1.20525	-1.0976	-0.886774	-0.635521	-0.559703	-1.05639	0.800102	-1.35981	0	-0.000766665	-0.0107396	0.249944	0.487433	0.575804	0.510046	0.529706	0.566008	0.399108	0	-0.241341	-0.750521	-1.33873	-1.8256	-1.87467	-1.9684	-1.55257	-1.56851	0.335675	-1.90418	-1.71317	-1.76415	-2.06837	-2.14521	-2.07078
7046	0	-0.424451	-1.36765	-1.94075	-2.25512	-2.26049	-2.09183	-1.86864	-1.77408	0.19384	-1.96792	0.021426	-0.304648	-1.2906	-1.35137	-1.41214	-0.991834	-0.85036	-0.589752	-0.480661	-0.502087	0.151839	-0.6325	0	-0.0983772	-0.0556238	-0.567952	-0.821558	-1.24723	-1.22005	-1.25747	-1.27199	0.063426	NaN	NaN	NaN	NaN	NaN	NaN	NaN	NaN	NaN	NaN	NaN	NaN	NaN	NaN	NaN	NaN
1659	0	-0.408996	-1.38552	-2.08007	-2.6727	-2.8963	-3.21085	-3.22528	-3.27621	0.292578	-3.56878	-0.0683305	-0.418522	-1.05246	-1.41365	-1.58849	-1.55945	-1.42245	-1.11932	-0.936952	-0.868621	0.201548	-1.1385	0	-0.0588042	-0.401392	-0.734748	-1.15255	-1.40518	-1.85673	-2.17429	-2.40759	0.0226995	0	0.0101433	-0.406367	-0.689493	-1.36558	-1.85319	-2.35081	-2.28505	-2.23014	-0.16243	-2.06771	-1.89405	-1.96654	-2.19674	-2.40974	-2.53534
2696	0	-0.427892	-1.27043	-1.33872	-1.36572	-1.14267	-1.01813	-0.788852	-0.748781	0.560239	-1.30902	0.159097	-0.264802	-1.07417	-1.1722	-1.17638	-1.06544	-0.896925	-0.674533	-0.537416	-0.696514	0.635309	-1.17273	0	-0.00399286	-0.0371575	-0.0074209	-0.0302405	0.0818684	0.0378885	0.0447786	-0.0522673	0.0840274	0	-0.151314	-0.58682	-0.88923	-1.13381	-1.16444	-1.27773	-1.25351	-1.30532	-0.109196	-1.19612	-0.719663	-0.668725	-0.786684	-0.838432	-0.968606
316	0	-0.509406	-1.6996	-2.1201	-2.51409	-2.19318	-2.29776	-1.92342	-1.95496	-0.221473	-1.73349	0.0307699	-0.292648	-1.0443	-1.29592	-1.48853	-1.22775	-0.936911	-0.623833	-0.515442	-0.546211	-0.0179656	-0.497476	0	-0.185988	-0.624525	-0.793406	-0.994791	-0.934662	-1.33008	-1.26882	-1.40875	-0.172737	0	-0.161129	-0.483389	-1.05571	-1.71697	-2.14944	-2.26419	-2.12887	-2.06121	-0.33552	-1.72569	-1.73124	-1.75489	-1.80218	-1.87594	-1.95254
5142	0	-0.3078	-1.10502	-1.71103	-2.24867	-2.57725	-2.82155	-2.9974	-3.04681	0.199601	-3.24641	0.399926	0.081402	-0.558449	-0.918234	-1.19119	-1.10329	-0.961168	-0.589168	-0.459103	-0.859029	0.432471	-0.891573	0	0.0107239	-0.146649	-0.39287	-0.657549	-1.07404	-1.46045	-2.00831	-2.18778	0.167056	0	-0.0861249	-0.365262	-0.678335	-1.17445	-1.71248	-2.2782	-2.28751	-2.28375	0.311765	-2.59551	-1.92177	-1.983	-2.17489	-2.43195	-2.49808
5300	0	-0.383892	-1.27668	-1.78979	-2.31758	-2.25832	-2.84652	-2.63747	-2.90363	0.720457	-3.62408	0.189417	-0.133348	-0.661969	-1.09266	-1.45998	-1.44847	-1.37917	-0.983217	-0.90506	-1.09448	0.905107	-1.81017	0	-0.0611272	-0.425293	-0.507718	-0.66818	-0.620436	-1.27793	-1.46484	-1.80915	0.00476706	0	0.123233	-0.690697	-0.58981	-1.43215	-1.31953	-1.93485	-2.00594	-2.41951	-0.88002	-1.53949	-2.21243	-2.27468	-2.33383	-2.54955	-2.66506
12503	0	-0.535986	-1.65831	-2.43767	-3.62177	-3.58908	-3.61412	-2.71383	-2.6929	0.265978	-2.95888	-0.172126	-0.492563	-1.07104	-1.36908	-1.56704	-1.38714	-1.23759	-0.806305	-0.688259	-0.516133	0.450898	-1.13916	0	-0.215549	-0.759389	-1.24072	-2.22686	-2.37407	-2.54865	-2.07965	-2.17677	-0.357046	NaN	NaN	NaN	NaN	NaN	NaN	NaN	NaN	NaN	NaN	NaN	NaN	NaN	NaN	NaN	NaN
4973	0	-0.525829	-1.56052	-1.86674	-2.0776	-1.8624	-1.9545	-1.78639	-1.90644	0.669391	-2.57583	-0.0105832	-0.375313	-1.18734	-1.17804	-1.16537	-0.82771	-0.664848	-0.403944	-0.334828	-0.324245	0.538361	-0.873189	0	-0.1611	-0.383763	-0.699285	-0.922814	-1.04527	-1.30023	-1.39303	-1.58219	0.120447	0	-0.244179	-0.732537	-1.30359	-1.71316	-1.89765	-2.01852	-2.05669	-2.07578	-0.32216	-1.75362	-0.779175	-0.877397	-1.07384	-1.34193	-1.58344
5143	0	-0.228819	-0.985888	-1.51371	-1.69412	-2.21048	-1.93864	-2.53426	-2.28541	0.178212	-2.46362	0.480462	0.227057	-0.363841	-0.640115	-0.726165	-0.676647	-0.426459	-0.242812	-0.079589	-0.560052	0.563893	-0.643482	0	0.0245867	-0.141584	-0.393135	-0.487489	-1.05337	-1.03171	-1.81099	-1.72536	0.0947815	0	-0.228268	-0.502945	-0.963253	-1.2172	-1.87007	-3.58093	-3.449	-3.81466	0.324195	-4.13886	-2.17668	-2.23546	-2.28007	-2.63129	-3.19277
17014	0	-0.506462	-1.64839	-1.85776	-2.18735	-2.12894	-2.23081	-2.09034	-2.13206	0.910242	-3.0423	-0.061937	-0.456844	-1.12993	-1.17325	-1.15495	-0.974359	-0.84039	-0.401041	-0.290459	-0.228522	0.472102	-0.76256	0	-0.111555	-0.5804	-0.746453	-1.09434	-1.21652	-1.45236	-1.75124	-1.90354	0.376203	NaN	NaN	NaN	NaN	NaN	NaN	NaN	NaN	NaN	NaN	NaN	NaN	NaN	NaN	NaN	NaN
4977	0	-0.301022	-1.07492	-1.57803	-1.98403	-2.26436	-2.22181	-2.21474	-2.00179	-0.0350535	-1.96674	0.14887	-0.0448341	-0.641085	-0.93849	-1.19201	-1.22005	-1.13626	-0.881247	-0.702603	-0.851473	0.0894666	-0.79207	0	-0.107318	-0.284966	-0.490675	-0.64315	-0.89544	-0.936677	-1.18462	-1.15032	0.0243495	0	-0.23727	0.0865834	-0.605084	-0.699055	-1.35792	-1.74816	-2.15342	-2.28567	1.15787	-3.44354	-2.09343	-2.03997	-2.28583	-2.21616	-2.31433
310	0	-0.416425	-1.26608	-1.57956	-1.81122	-1.82912	-2.00094	-1.84381	-1.78107	0.383495	-2.16457	0.140446	-0.137647	-0.741513	-0.933888	-1.05712	-0.899288	-0.722708	-0.360053	-0.224454	-0.3649	0.548445	-0.772899	0	-0.138332	-0.384116	-0.505229	-0.613655	-0.789389	-1.13778	-1.34331	-1.41617	-0.0245035	0	-0.0760717	-0.228215	-0.572836	-1.03386	-1.31952	-1.3134	-1.1148	-1.0155	0.283326	-1.29882	-0.77261	-0.826845	-0.935315	-1.09108	-1.23992
17018	0	-0.62918	-1.84268	-2.10645	-2.3212	-2.27683	-2.25575	-2.1345	-2.09808	0.802633	-2.90071	-0.179992	-0.568166	-1.22207	-1.2502	-1.25662	-1.11621	-0.997853	-0.594383	-0.489543	-0.30955	0.428733	-0.918276	0	-0.241006	-0.800594	-1.03625	-1.24458	-1.34061	-1.43789	-1.72011	-1.78853	0.193908	NaN	NaN	NaN	NaN	NaN	NaN	NaN	NaN	NaN	NaN	NaN	NaN	NaN	NaN	NaN	NaN
314	0	-0.380956	-1.11649	-1.48465	-1.71885	-1.83255	-1.90396	-1.82953	-1.79816	0.372887	-2.17105	0.174988	-0.111018	-0.67907	-0.894127	-1.05706	-0.943235	-0.793797	-0.405769	-0.27265	-0.447638	0.516117	-0.788767	0	-0.09495	-0.262435	-0.415536	-0.486804	-0.714327	-0.935171	-1.24878	-1.35052	0.0317581	0	-0.0146433	-0.48784	-0.836784	-1.46767	-1.65675	-1.78357	-1.95424	-2.13221	-0.16825	-1.96396	-1.13713	-1.23341	-1.42911	-1.29937	-1.4727
1036	0	-0.0926324	-0.713293	-1.06976	-1.81456	-2.12198	-2.70309	-2.79935	-3.01859	0.0296626	-3.04825	0.000957608	-0.190954	-0.758946	-1.06731	-1.55146	-1.69	-1.9682	-1.78336	-1.80192	-1.80288	-0.280837	-1.52108	0	0.0992789	0.0466102	-0.00149143	-0.262142	-0.431029	-0.733931	-1.01503	-1.21572	0.311458	0	0.117238	-0.217405	-0.0749984	-0.514982	-0.612566	-1.18749	-1.34108	-1.66937	-0.459715	-1.20966	-2.18646	-2.2729	-2.35613	-2.51638	-2.60695
315	0	-0.432199	-1.19199	-1.5969	-1.81837	-1.92762	-2.01432	-1.89259	-1.82821	0.375684	-2.2039	0.150951	-0.125705	-0.684352	-0.88843	-1.04262	-0.924311	-0.79066	-0.43464	-0.306653	-0.457605	0.580595	-0.887248	0	-0.155544	-0.356692	-0.557515	-0.624796	-0.852358	-1.0727	-1.307	-1.37061	-0.053959	0	0.0100343	-0.450504	-0.750094	-1.45142	-1.65317	-1.69208	-1.79229	-1.92631	-0.179267	-1.74705	-1.08327	-1.17283	-1.38258	-1.23939	-1.40355
313	0	-0.42405	-1.20558	-1.60524	-1.84857	-1.93017	-2.01839	-1.87531	-1.81213	0.3948	-2.20693	0.153642	-0.121316	-0.677409	-0.880777	-1.02949	-0.913021	-0.7755	-0.424251	-0.294113	-0.447755	0.581621	-0.875733	0	-0.149092	-0.374528	-0.57082	-0.665433	-0.863511	-1.08924	-1.29742	-1.36438	-0.0331785	0	-0.120071	-0.360212	-0.734374	-1.12249	-1.40676	-1.57326	-1.60574	-1.62197	0.19548	-1.81745	-0.923695	-0.977503	-1.08512	-1.25674	-1.43855
1260	0	-0.340529	-1.01158	-1.3708	-1.61847	-1.54238	-1.52985	-1.49919	-1.55722	0.0260204	-1.58324	0.106343	-0.121058	-0.640944	-0.925047	-1.10779	-1.06446	-1.005	-0.818034	-0.728695	-0.835037	0.0760305	-0.804725	0	-0.113128	-0.264293	-0.339413	-0.404337	-0.371579	-0.418499	-0.57481	-0.722181	0.0563328	0	-0.165203	-0.283078	-0.445098	-0.554682	-0.801221	-1.07094	-1.11177	-1.13431	-0.0111685	-1.12314	-0.599203	-0.669946	-0.785636	-0.907012	-1.02744
311	0	-0.422437	-1.18683	-1.6337	-1.88944	-1.98786	-2.02211	-1.89743	-1.84025	0.410847	-2.25109	0.14172	-0.131079	-0.688138	-0.888365	-1.04034	-0.925419	-0.804657	-0.463032	-0.333409	-0.475129	0.614667	-0.948077	0	-0.149638	-0.356968	-0.603613	-0.707382	-0.920718	-1.07574	-1.29268	-1.36512	-0.0621006	0	-0.0760717	-0.228215	-0.572836	-1.03386	-1.31952	-1.3134	-1.1148	-1.0155	0.283326	-1.29882	-0.77261	-0.826845	-0.935315	-1.09108	-1.23992
2038	0	-0.297191	-0.901965	-0.980985	-1.09085	-1.21028	-1.35283	-1.44003	-1.46052	0.54306	-2.00358	0.193105	-0.039062	-0.65197	-0.827131	-0.960153	-0.859501	-0.714528	-0.573092	-0.447434	-0.640538	0.40023	-0.847664	0	-0.0650244	-0.0568903	0.0392507	0.0624114	-0.157676	-0.445202	-0.673836	-0.819985	0.335935	0	-0.139764	-0.547165	-0.837336	-1.05913	-1.0259	-1.16364	-1.27476	-1.48061	-0.080788	-1.39983	-0.471982	-0.544038	-0.852463	-0.87061	-0.811525
17021	0	-0.55218	-1.48884	-1.80146	-1.81432	-1.83794	-1.75109	-1.7464	-1.67628	0.60628	-2.28256	-0.107164	-0.479473	-1.16149	-1.11841	-1.07534	-0.901212	-0.800229	-0.489188	-0.376709	-0.269545	0.38063	-0.757339	0	-0.17987	-0.434516	-0.790207	-0.846151	-1.04389	-1.05802	-1.36437	-1.40673	0.118486	0	-0.033715	-0.25855	-0.64079	-1.07892	-1.41554	-1.55441	-1.59704	-1.57023	NaN	NaN	-0.0865643	-0.162762	-0.41068	-0.754124	-0.997923
4972	0	-0.53628	-1.33527	-1.68471	-1.59217	-1.6659	-1.54758	-1.62283	-1.54829	0.288199	-1.83649	-0.117386	-0.474705	-1.2074	-1.12795	-1.0485	-0.819445	-0.700555	-0.454268	-0.336769	-0.219383	0.240189	-0.576958	0	-0.178962	-0.245253	-0.674143	-0.661052	-0.963838	-0.964415	-1.28595	-1.32891	-0.0693763	0	-0.111247	-0.467018	-1.00432	-1.48053	-1.68622	-1.84084	-1.84539	-1.82646	-0.12328	-1.70318	-0.411629	-0.457003	-0.76589	-1.04769	-1.39827
312	0	-0.321989	-1.05	-1.36201	-1.64202	-1.68752	-1.76348	-1.57623	-1.50815	0.44293	-1.95108	0.23124	-0.00982952	-0.549903	-0.755177	-0.925309	-0.829056	-0.669573	-0.299832	-0.155798	-0.387038	0.54247	-0.698267	0	-0.0809192	-0.268854	-0.375596	-0.485471	-0.627227	-0.862667	-1.04516	-1.12111	0.1317	0	-0.120071	-0.360212	-0.734374	-1.12249	-1.40676	-1.57326	-1.60574	-1.62197	0.19548	-1.81745	-0.923695	-0.977503	-1.08512	-1.25674	-1.43855
5344	0	-0.62713	-1.81102	-2.49255	-2.80196	-3.03826	-2.95231	-3.13967	-3.0007	0.368166	-3.36887	0.00780696	-0.35337	-0.906777	-0.908881	-0.858637	-0.606399	-0.535879	-0.168236	-0.151373	-0.15918	0.367356	-0.518729	0	-0.265952	-0.896439	-1.57586	-1.93551	-2.42405	-2.40863	-2.96363	-2.84152	0.00861698	0	-0.145007	-0.54809	-0.883963	-1.30814	-1.35272	-2.56655	-2.71636	-3.4481	-0.090243	-3.35786	0.492785	0.394763	-0.126844	-0.713307	-1.20482
3386	0	-0.332326	-1.22316	-1.99417	-2.626	-2.81442	-3.05758	-3.1064	-3.17373	-0.0960881	-3.07764	-0.349818	-0.573594	-1.08745	-1.26149	-1.36722	-1.13961	-1.01466	-0.711342	-0.561308	-0.211489	-0.60338	0.0420725	0	-0.10855	-0.485523	-1.0825	-1.6086	-2.02463	-2.39275	-2.74487	-2.96224	0.157474	0	0.0306675	-0.0789852	-0.217798	-0.700696	-1.35822	-1.99697	-2.16456	-2.12791	-0.486097	-1.64182	-0.39228	-0.355928	-0.466901	-0.608989	-0.966012
19097	0	-0.361992	-1.25353	-1.57969	-1.88645	-1.94384	-2.21087	-2.31237	-2.43086	0.337302	-2.76817	-0.26761	-0.581615	-1.1514	-1.1722	-1.15177	-0.969975	-0.852681	-0.497508	-0.340037	-0.072427	-0.0538909	-0.286146	0	-0.0479866	-0.369738	-0.675101	-1.00228	-1.24148	-1.6258	-2.08247	-2.35844	0.123583	0	-0.099165	-0.392194	-0.779922	-1.21918	-1.61527	-1.85054	-1.96818	-1.96818	NaN	NaN	-1.10466	-1.38258	-1.66303	-1.66811	-1.52367
12497	0	-0.291115	-0.873345	-1.46813	-1.78435	-1.81478	-1.83799	-1.84865	-1.85398	-0.600047	-1.25393	-0.73433	-0.922373	-1.29846	-1.63853	-1.75455	-1.56555	-1.29558	-1.06162	-0.944645	-0.210315	-0.637232	-0.307413	0	-0.103072	-0.309217	-0.563927	-0.76413	-0.983566	-1.27674	-1.52135	-1.64366	-0.697145	NaN	NaN	NaN	NaN	NaN	NaN	NaN	NaN	NaN	NaN	NaN	NaN	NaN	NaN	NaN	NaN
1259	0	-0.259691	-0.837349	-1.12299	-1.30701	-1.23552	-1.24563	-1.21593	-1.24951	0.14247	-1.39198	0.122562	-0.0901542	-0.54201	-0.774727	-0.970528	-0.911713	-0.834872	-0.608426	-0.513139	-0.635701	0.148835	-0.661974	0	-0.0469744	-0.172776	-0.225702	-0.213919	-0.201243	-0.288191	-0.484938	-0.613804	0.116197	0	-0.0425128	-0.0692928	-0.313637	-0.575318	-0.733185	-0.96969	-1.04548	-1.18236	0.469855	-1.65221	-0.579981	-0.455012	-0.613275	-0.570917	-0.57478
12444	0	-0.246479	-0.739436	-1.35057	-1.8334	-2.10886	-2.30524	-2.38345	-2.42256	0.383052	-2.80561	-0.366514	-0.551956	-0.92284	-1.26165	-1.38294	-1.20344	-0.940678	-0.709993	-0.594651	-0.228137	-0.400366	-0.194285	0	-0.0610367	-0.18311	-0.455436	-0.816979	-1.27193	-1.73108	-2.03997	-2.19442	0.416904	NaN	NaN	NaN	NaN	NaN	NaN	NaN	NaN	NaN	NaN	NaN	NaN	NaN	NaN	NaN	NaN
17904	0	-0.596088	-1.94895	-2.59616	-3.19018	-3.14625	-3.36416	-3.19446	-3.22808	0.568495	-3.79658	-0.057012	-0.383858	-0.969919	-0.950463	-0.920738	-0.631535	-0.51062	-0.143567	-0.097436	-0.040424	0.497335	-0.594771	0	-0.269242	-1.03604	-1.70271	-2.32645	-2.57172	-2.91055	-3.1079	-3.18766	0.014148	0	-0.13128	-0.41677	-0.72519	-0.971951	-1.13412	-1.33653	-1.66376	-1.88978	NaN	NaN	0.657913	0.518575	0.0446903	-0.624405	-1.08399
20730	0	-0.37275	-0.983047	-1.45814	-1.79719	-2.1354	-2.18504	-1.94694	-1.68402	NaN	NaN	0.27731	0.0589193	-0.309007	-0.608079	-0.788942	-0.92045	-0.947808	-0.920371	-0.879255	-1.15657	NaN	NaN	0	-0.15436	-0.39673	-0.57275	-0.730938	-0.937644	-0.959923	-0.749259	-0.527455	NaN	0	-0.0879215	-0.263765	-0.503156	-0.718176	-0.904398	-1.0862	-1.20445	-1.26357	-0.11252	-1.15105	-1.49605	-1.51891	-1.56465	-1.55853	-1.47769
6266	0	-0.530286	-1.47485	-1.81355	-1.85626	-1.88744	-1.77377	-1.78078	-1.7336	0.391062	-2.12466	-0.471297	-0.740597	-1.30955	-1.33271	-1.42731	-1.31595	-1.2653	-0.938514	-0.900486	-0.429189	-0.179428	-0.721057	0	-0.260985	-0.636593	-0.95214	-0.900241	-1.04279	-0.979768	-1.31357	-1.30441	0.0991935	0	-0.152933	-0.759813	-1.13869	-1.72205	-2.1045	-2.51162	-2.56035	-2.50057	-0.07525	-2.42532	0.01789	-0.0865867	-0.730071	-1.33522	-2.22229
12496	0	-0.2552	-0.765599	-1.38233	-1.85018	-2.0663	-2.17955	-2.18648	-2.18995	-0.03429	-2.15566	-0.368532	-0.531431	-0.85723	-1.22119	-1.46042	-1.41144	-1.19898	-0.948362	-0.823052	-0.45452	-0.323611	-0.499441	0	-0.0923003	-0.276901	-0.529664	-0.75829	-1.02339	-1.3491	-1.60665	-1.73543	-0.0792109	NaN	NaN	NaN	NaN	NaN	NaN	NaN	NaN	NaN	NaN	NaN	NaN	NaN	NaN	NaN	NaN
6219	0	-0.970126	-2.82578	-3.23111	-3.39774	-3.24575	-3.18888	-3.05616	-3.02593	1.98641	-5.01234	-0.564848	-1.09262	-1.87089	-1.38592	-0.863967	-0.433772	-0.0370567	0.429055	0.539137	1.10398	1.328	-0.788865	0	-0.442358	-1.51974	-2.41005	-3.09862	-3.37682	-3.71667	-4.05007	-4.12991	0.0935621	0	-0.741774	-1.50665	-2.70528	-2.98489	-3.1108	-2.7216	-2.22249	-1.89588	-0.13378	-1.7621	-0.203595	-0.787949	-1.32081	-2.30471	-2.54963
5386	0	-0.239298	-0.774267	-1.0588	-1.22256	-1.11996	-1.07603	-0.912845	-0.879896	0.424718	-1.30461	-0.295438	-0.532702	-0.917622	-1.10542	-1.11842	-1.07391	-0.90501	-0.709592	-0.559117	-0.26368	-0.09828	-0.460837	0	-0.00203323	-0.152083	-0.248817	-0.399578	-0.341485	-0.466458	-0.49869	-0.616216	0.227561	0	-0.053764	-0.408777	-0.722819	-1.14148	-1.28033	-1.42934	-1.29367	-1.29471	0.124483	-1.41919	-0.099139	-0.0935199	-0.218454	-0.193004	-0.18146
6199	0	-0.749291	-1.85305	-2.23908	-2.09997	-2.20699	-1.97549	-2.11501	-2.03082	0.732337	-2.76316	-0.324173	-0.741804	-1.34715	-1.13212	-0.877325	-0.51505	-0.323666	0.109397	0.132533	0.456706	0.463156	-0.330624	0	-0.33166	-0.830073	-1.43113	-1.54682	-2.01612	-1.976	-2.54858	-2.48752	-0.054993	0	-0.498827	-1.47426	-2.47003	-2.87617	-2.68999	-2.50574	-2.22849	-2.05582	-0.26636	-1.78946	-0.0043149	-0.433733	-0.652786	-1.59722	-2.42792
9219	0	-0.263065	-0.789196	-1.36655	-1.73207	-1.83759	-1.89495	-1.90109	-1.90416	-0.857655	-1.0465	-0.684319	-0.841573	-1.15608	-1.48443	-1.66937	-1.57803	-1.35383	-1.11579	-0.996767	-0.312448	-0.835044	-0.161723	0	-0.105812	-0.317436	-0.566442	-0.74702	-0.943877	-1.22544	-1.46962	-1.59171	-0.70693	NaN	NaN	NaN	NaN	NaN	NaN	NaN	NaN	NaN	NaN	NaN	NaN	NaN	NaN	NaN	NaN
5209	0	-0.239913	-0.932556	-1.16802	-1.69284	-1.50725	-3.05532	-2.98901	-3.84934	0.0957852	-3.94513	0.559499	0.350398	-0.0451725	-0.240347	-0.29321	-0.235205	-0.199448	-0.140565	-0.0523213	-0.611821	0.111015	-0.163336	0	-0.0308113	-0.327884	-0.368171	-0.840129	-0.712551	-2.29637	-2.28895	-3.23752	0.544269	0	0.0707825	-0.0620718	-0.161085	-0.646201	-1.04385	-1.7225	-2.13796	-2.46629	-0.579449	-1.88684	-0.336082	-0.334125	-0.418686	-0.478109	-0.844387
4632	0	-0.399773	-1.34604	-1.79462	-2.00854	-1.94415	-1.90354	-1.90768	-1.95178	0.668087	-2.61987	-0.434729	-0.738247	-1.24645	-1.23355	-1.17198	-1.0094	-0.954038	-0.694662	-0.595548	-0.160818	-0.143225	-0.452323	0	-0.0962548	-0.534313	-0.995808	-1.27129	-1.36948	-1.38423	-1.64775	-1.79097	0.376583	0	-0.0504332	-0.397665	-0.663844	-1.04343	-1.19633	-1.30521	-1.32684	-1.36019	-0.0929715	-1.26722	-0.042642	-0.0954438	-0.445226	-0.599152	-0.89769
17691	0	-0.633623	-1.71055	-2.16281	-2.32578	-2.28578	-2.29864	-2.10467	-2.06736	0.589792	-2.65715	-1.0301	-1.26888	-1.7669	-1.82639	-1.92349	-1.81572	-1.75611	-1.5786	-1.57581	-0.545706	-0.903843	-0.671968	0	-0.394852	-0.973749	-1.36653	-1.43239	-1.50016	-1.57264	-1.55617	-1.52165	0.46353	NaN	NaN	NaN	NaN	NaN	NaN	NaN	NaN	NaN	NaN	NaN	NaN	NaN	NaN	NaN	NaN
17692	0	-0.633623	-1.71055	-2.16281	-2.32578	-2.28578	-2.29864	-2.10467	-2.06736	0.589792	-2.65715	-1.0301	-1.26888	-1.7669	-1.82639	-1.92349	-1.81572	-1.75611	-1.5786	-1.57581	-0.545706	-0.903843	-0.671968	0	-0.394852	-0.973749	-1.36653	-1.43239	-1.50016	-1.57264	-1.55617	-1.52165	0.46353	NaN	NaN	NaN	NaN	NaN	NaN	NaN	NaN	NaN	NaN	NaN	NaN	NaN	NaN	NaN	NaN
2051	0	-0.288656	-0.979857	-1.15717	-1.24483	-0.951356	-0.849004	-0.577314	-0.434047	0.439023	-0.873071	0.0362085	-0.244536	-0.629398	-0.758752	-0.700993	-0.405335	-0.288965	0.0225282	0.04059	0.00438151	0.60469	-0.5641	0	-0.00791115	-0.314251	-0.362213	-0.507632	-0.509812	-0.52383	-0.563634	-0.438429	-0.129458	0	0.0303158	-0.168263	-0.445347	-1.22834	-1.27452	-1.79642	-1.13171	-1.32409	0.716021	-2.04011	0.154104	0.0901325	-0.0151349	0.0045679	0.244678
14873	0	-0.328799	-1.05026	-1.45141	-1.73207	-1.87189	-2.01242	-2.09028	-2.11665	0.408108	-2.52476	-0.35574	-0.543596	-1.02997	-1.1347	-1.2181	-1.14378	-0.963885	-0.788621	-0.650248	-0.294508	-0.225636	-0.424612	0	-0.140944	-0.376029	-0.672449	-0.869706	-1.08385	-1.40427	-1.6574	-1.82214	0.278004	NaN	NaN	NaN	NaN	NaN	NaN	NaN	NaN	NaN	NaN	NaN	NaN	NaN	NaN	NaN	NaN
895	0	-0.176618	-0.699108	-1.15217	-1.44143	-1.63647	-1.60191	-1.75084	-1.67378	-0.0580615	-1.61572	-0.184336	-0.325244	-0.683205	-0.955046	-1.17089	-1.19534	-1.08207	-0.916177	-0.789218	-0.604882	-0.224109	-0.565109	0	-0.0357102	-0.20024	-0.381456	-0.454873	-0.625467	-0.70418	-1.019	-1.0689	-0.0182885	0	-0.0243205	-0.0158485	-0.179325	-0.455844	-1.04208	-1.19813	-1.24008	-1.00331	0.0839795	-1.08729	-1.00114	-0.969532	-1.10922	-1.0012	-1.1173
17689	0	-0.645934	-1.69266	-2.16954	-2.28712	-2.27732	-2.25451	-2.10593	-2.05077	0.779021	-2.82979	-1.08595	-1.31841	-1.80384	-1.85071	-1.91777	-1.82261	-1.7266	-1.57914	-1.55814	-0.472197	-0.80148	-0.756664	0	-0.413466	-0.974767	-1.40477	-1.45529	-1.54066	-1.61386	-1.61274	-1.57857	0.494553	NaN	NaN	NaN	NaN	NaN	NaN	NaN	NaN	NaN	NaN	NaN	NaN	NaN	NaN	NaN	NaN
9917	0	-0.222745	-0.979886	-1.18091	-1.53936	-1.37278	-1.47549	-1.31453	-1.3785	0.528397	-1.9069	-0.203408	-0.425871	-0.91835	-0.959292	-0.932715	-0.650883	-0.38036	-0.0475903	0.106843	0.310251	0.02943	0.077413	0	-0.000282586	-0.264944	-0.425025	-0.810051	-0.925308	-1.29853	-1.47034	-1.68875	0.295559	NaN	NaN	NaN	NaN	NaN	NaN	NaN	NaN	NaN	NaN	NaN	NaN	NaN	NaN	NaN	NaN
1989	0	-0.156619	-0.874635	-1.34065	-2.20931	-2.20336	-2.46088	-2.25343	-2.38094	-0.0653595	-2.31558	0.347846	0.26255	-0.00805384	-0.38111	-0.57636	-0.46568	-0.19168	0.226839	0.400573	0.052727	0.0610145	0.339558	0	-0.0713228	-0.518735	-0.611697	-1.2851	-1.38984	-1.92136	-2.13242	-2.43367	0.221472	0	0.136202	-0.0133405	0.0564694	-0.509895	-0.956005	-1.93624	-1.86699	-2.07517	-0.278555	-1.79662	0.0952934	0.142389	-0.0448073	-0.150078	-0.534755
380	0	-0.132122	-0.499164	-0.828497	-1.15043	-1.38091	-1.46677	-1.4844	-1.45739	0.240925	-1.69832	0.204224	0.09162	-0.280299	-0.509576	-0.697341	-0.724981	-0.647926	-0.570872	-0.4459	-0.650123	0.182696	-0.628596	0	-0.0195188	-0.0146412	-0.114698	-0.248865	-0.451705	-0.61462	-0.709301	-0.807267	0.262453	0	-0.143323	-0.429968	-0.718382	-0.865242	-0.908388	-0.989374	-1.06859	-1.1082	0.244608	-1.35281	-1.22524	-1.25751	-1.32205	-1.2928	-1.13751
11852	0	-0.144414	-1.28026	-2.859	-4.76695	-5.756	-7.52379	-7.56159	-8.02069	0.44537	-8.46606	0.081234	-0.124873	-0.524604	-0.62638	-0.676952	-0.481028	-0.409527	-0.357696	-0.457454	-0.538688	-0.276487	-0.180967	0	0.0616931	-0.674421	-2.15139	-4.00876	-5.19374	-7.03303	-7.12266	-7.482	0.803091	NaN	NaN	NaN	NaN	NaN	NaN	NaN	NaN	NaN	NaN	NaN	NaN	NaN	NaN	NaN	NaN
11853	0	-0.144414	-1.28026	-2.859	-4.76695	-5.756	-7.52379	-7.56159	-8.02069	0.44537	-8.46606	0.081234	-0.124873	-0.524604	-0.62638	-0.676952	-0.481028	-0.409527	-0.357696	-0.457454	-0.538688	-0.276487	-0.180967	0	0.0616931	-0.674421	-2.15139	-4.00876	-5.19374	-7.03303	-7.12266	-7.482	0.803091	NaN	NaN	NaN	NaN	NaN	NaN	NaN	NaN	NaN	NaN	NaN	NaN	NaN	NaN	NaN	NaN
10978	0	-0.302105	-1.01177	-1.65707	-2.39411	-2.32826	-2.43787	-1.99557	-2.08657	-0.106984	-1.97959	0.3698	0.213201	-0.0716585	-0.337508	-0.470822	-0.364557	-0.213994	0.107504	0.239786	-0.130014	0.0188845	0.220902	0	-0.145505	-0.570307	-0.949763	-1.55348	-1.5939	-1.85408	-1.73327	-1.95656	0.243932	0	-0.0215015	-0.129475	-0.30242	-0.878042	-1.79137	-2.25429	-1.9291	-1.37245	NaN	NaN	-0.110426	-0.125902	-0.255577	-0.483976	-0.788142
19867	0	-0.181073	-0.679783	-1.18013	-1.38637	-1.87273	-1.93712	-2.45229	-2.31898	0.226038	-2.54501	0.240588	0.0884395	-0.26956	-0.458646	-0.592598	-0.591927	-0.497173	-0.18756	0.142292	-0.098296	0.63298	-0.490688	0	-0.0289247	-0.169635	-0.480901	-0.553182	-1.04022	-1.19936	-2.02414	-2.22068	-0.166353	0	0.249438	0.518417	0.557497	0.304047	-0.0120372	-0.241552	-0.321864	-0.287419	NaN	NaN	1.07581	1.19579	1.24895	1.11531	0.794391
14707	0	-0.402317	-1.2061	-1.66788	-1.95604	-2.07401	-2.20704	-2.29624	-2.34834	0.85125	-3.19959	-0.659907	-0.888952	-1.30101	-1.34528	-1.36936	-1.32618	-1.1644	-1.02425	-0.931908	-0.272001	0.0370896	-0.968998	0	-0.173271	-0.565002	-0.982507	-1.24658	-1.40774	-1.70254	-1.93189	-2.07634	0.154253	NaN	NaN	NaN	NaN	NaN	NaN	NaN	NaN	NaN	NaN	NaN	NaN	NaN	NaN	NaN	NaN
8854	0	-0.589393	-1.49265	-1.97263	-2.06805	-1.80154	-1.8453	-1.73376	-1.89254	-0.154359	-1.73818	-0.459717	-0.602893	-1.00523	-1.14074	-1.37388	-1.29071	-1.20753	-0.76723	-0.586372	-0.126655	-0.502371	-0.084002	0	-0.446218	-0.947141	-1.29161	-1.15389	-0.97055	-1.09748	-1.42625	-1.76589	-0.111705	NaN	NaN	NaN	NaN	NaN	NaN	NaN	NaN	NaN	NaN	NaN	NaN	NaN	NaN	NaN	NaN
6243	0	-0.34998	-1.24296	-1.69172	-2.04441	-2.05197	-2.42401	-2.76239	-3.06853	0.553135	-3.62167	-0.864674	-1.05686	-1.47926	-1.53517	-1.5694	-1.55429	-1.65522	-1.75229	-1.86356	-0.998886	-0.582003	-1.28156	0	-0.157797	-0.628378	-1.02122	-1.33969	-1.36236	-1.63346	-1.87478	-2.06964	0.270464	0	-0.0716985	-0.282336	-0.529549	-0.787353	-0.876855	-1.07444	-1.1049	-1.26454	-0.246866	-1.01768	-0.581699	-0.708634	-0.923003	-1.20246	-1.45966
6222	0	-0.616412	-1.60768	-1.96238	-1.91731	-1.96334	-1.78921	-1.82371	-1.77336	0.709386	-2.48275	-0.321667	-0.679211	-1.24813	-0.988057	-0.726441	-0.395922	-0.241183	0.110986	0.11487	0.436537	0.398036	-0.283166	0	-0.258868	-0.681223	-1.29599	-1.51254	-1.88908	-1.86969	-2.25636	-2.2099	-0.010317	0	-0.260963	-1.2194	-2.15309	-2.92443	-3.34636	-3.38028	-3.20272	-2.88038	-0.66423	-2.21615	0.13663	0.0337534	-0.730553	-1.22753	-2.20213
2809	0	-0.155357	-0.776473	-0.914696	-1.31871	-0.996149	-1.29	-0.863869	-0.963783	0.314168	-1.27795	0.244701	0.0580927	-0.19168	-0.42143	-0.555921	-0.49988	-0.421558	-0.202937	-0.133544	-0.378245	0.533749	-0.667293	0	0.0312503	-0.340092	-0.248565	-0.518092	-0.251568	-0.623743	-0.416232	-0.585539	0.0251195	0	-0.019519	-0.0854903	-0.371313	-0.775838	-1.11746	-1.29964	-1.1642	-1.17243	-0.019493	-1.15294	-0.023704	-0.0375067	-0.258397	-0.360077	-0.67917
8941	0	-0.391868	-1.16598	-1.68738	-2.0143	-2.28422	-2.61915	-2.92429	-3.01875	0.055784	-3.07454	-0.0761357	-0.251287	-0.776222	-0.741777	-0.762984	-0.60604	-0.482106	-0.413087	-0.289666	-0.21353	-0.201357	-0.0883085	0	-0.216717	-0.465899	-1.02174	-1.32745	-1.75431	-2.21318	-2.58734	-2.80523	0.181005	0	-0.11523	-0.300152	-0.439536	-0.679646	-1.06602	-1.47246	-1.75271	-1.82973	NaN	NaN	-0.0538563	-0.163517	-0.411716	-0.688793	-0.942344
4286	0	-0.118555	-0.604738	-1.15765	-1.66225	-2.01104	-2.19255	-2.24513	-2.1508	-0.0208165	-2.12998	-0.198175	-0.284552	-0.54195	-0.863355	-1.23049	-1.33527	-1.19153	-0.848527	-0.686884	-0.488709	-0.0951635	-0.59172	0	-0.0321787	-0.260963	-0.492468	-0.629935	-0.873941	-1.1992	-1.59478	-1.66209	-0.123828	0	0.105959	0.417836	0.437393	0.301746	0.209765	-0.0364879	-0.140412	-0.380336	0.773594	-1.15393	0.344796	0.548316	0.562172	0.714371	0.331219
6231	0	-0.180706	-0.769377	-1.25334	-1.78849	-2.15182	-2.43791	-2.62137	-2.63262	-0.113903	-2.51872	0.098224	0.00582832	-0.48341	-0.563768	-0.651294	-0.500116	-0.533642	-0.273614	-0.0210837	-0.119308	0.329298	-0.350382	0	-0.0883103	-0.187743	-0.591348	-1.03897	-1.55348	-1.80604	-2.24953	-2.51332	-0.344977	0	0.274116	0.507033	0.59547	0.346232	0.0662098	-0.370904	-0.455428	-0.524783	0.721192	-1.24597	0.720262	0.983439	0.958415	1.11116	0.692964
19870	0	-0.178415	-0.759975	-1.2427	-1.74748	-2.12233	-2.39147	-2.59919	-2.59185	-0.0864895	-2.50536	0.110715	0.0143392	-0.464995	-0.549809	-0.641429	-0.500758	-0.528081	-0.262668	-0.00452909	-0.115245	0.353511	-0.358041	0	-0.0820389	-0.184265	-0.582174	-0.995335	-1.51086	-1.75268	-2.22581	-2.47661	-0.329286	0	0.249438	0.518417	0.557497	0.304047	-0.0120372	-0.241552	-0.321864	-0.287419	NaN	NaN	1.07581	1.19579	1.24895	1.11531	0.794391
5834	0	-0.185915	-0.628199	-0.859372	-1.13043	-1.08403	-1.23286	-1.0955	-1.1399	0.312157	-1.45206	0.0901445	-0.0369685	-0.306147	-0.568196	-0.780914	-0.922675	-0.922359	-0.70909	-0.571647	-0.661792	0.256853	-0.828499	0	-0.0588015	-0.231907	-0.201031	-0.259374	-0.0712068	-0.220361	-0.296267	-0.478111	0.145449	0	-0.128235	-0.384706	-0.682605	-0.8937	-1.00747	-1.11072	-1.17255	-1.20346	-0.18524	-1.01822	-1.40885	-1.42063	-1.44419	-1.41594	-1.32409
6381	0	-0.217037	-0.94825	-1.17433	-1.62937	-1.68226	-2.22146	-2.3647	-2.61896	0.740747	-3.3597	-0.365828	-0.415221	-0.769544	-1.02263	-1.2663	-1.30874	-1.06594	-0.766082	-0.560591	-0.194763	-0.00812751	-0.552463	0	-0.167644	-0.544534	-0.517526	-0.728892	-0.739354	-1.52135	-1.96444	-2.4242	0.383047	NaN	NaN	NaN	NaN	NaN	NaN	NaN	NaN	NaN	NaN	NaN	NaN	NaN	NaN	NaN	NaN
3421	0	-0.082179	-0.435765	-0.715613	-1.01553	-1.34759	-1.80699	-2.50341	-2.81082	0.10875	-2.91957	-0.420974	-0.613394	-0.90117	-1.07388	-1.24862	-1.30025	-1.31618	-1.12466	-1.0527	-0.631723	-0.439867	-0.61283	0	0.110241	0.0444315	-0.062703	-0.187882	-0.468308	-0.911783	-1.79972	-2.1791	0.127643	0	0.0103209	-0.0541524	-0.115873	-0.321483	-0.605778	-0.944649	-1.19645	-1.30419	-0.18211	-1.12208	0.157416	0.154593	0.0771161	0.0415627	-0.13423
5242	0	-0.139651	-0.636488	-1.17414	-1.69804	-1.99643	-2.19448	-2.37097	-2.40396	-0.003039	-2.40092	-0.284357	-0.481364	-0.830991	-0.936138	-0.966494	-0.943233	-0.912877	-0.87189	-0.809787	-0.52543	-0.293175	-0.516612	0	0.0573558	-0.0898536	-0.522356	-1.0159	-1.33756	-1.56596	-1.78344	-1.87853	0.00577903	0	0.069126	0.0955563	0.129054	-0.024007	-0.161108	-0.460833	-0.676298	-0.848641	-0.105296	-0.743345	-0.242353	-0.240673	-0.353895	-0.358726	-0.612543
8931	0	-0.133303	-0.409767	-0.741452	-1.01895	-1.34363	-1.77978	-1.97393	-2.04802	-0.301355	-1.74666	-0.048738	-0.165502	-0.601232	-0.697063	-0.700465	-0.516291	-0.434639	-0.500686	-0.455068	-0.40633	-0.7304	0.275332	0	-0.016539	0.142727	-0.0931271	-0.367227	-0.876078	-1.39388	-1.52198	-1.64169	0.380307	0	0.135217	0.394461	0.642516	0.635556	0.384769	0.0645485	-0.081278	-0.0669942	NaN	NaN	0.427051	0.399403	0.357781	0.329833	0.301634
6244	0	-0.345113	-1.2169	-1.65202	-2.00117	-2.01211	-2.37148	-2.6803	-2.96964	0.545928	-3.51557	-0.84146	-1.02122	-1.43799	-1.48966	-1.53419	-1.52179	-1.61612	-1.70302	-1.80477	-0.963307	-0.56572	-1.23905	0	-0.165353	-0.620377	-1.00382	-1.30844	-1.33178	-1.59682	-1.81875	-2.00633	0.270189	0	-0.0337232	-0.28544	-0.465883	-0.782201	-0.913127	-1.17748	-1.25531	-1.39721	-0.308486	-1.08873	-0.575052	-0.706927	-0.966806	-1.21555	-1.49056
10015	0	0.0193624	0.0580873	0.118815	0.182182	0.404943	0.784456	1.14197	1.32072	0.118238	1.20248	0.0635644	-0.068065	-0.331324	-0.571755	-0.65773	-0.553053	-0.41218	-0.294134	-0.235111	-0.298675	-0.509068	0.273957	0	0.150992	0.452975	0.754134	0.903477	1.02156	1.2602	1.49967	1.6194	0.690871	NaN	NaN	NaN	NaN	NaN	NaN	NaN	NaN	NaN	NaN	NaN	NaN	NaN	NaN	NaN	NaN
3742	0	-0.175973	-0.612027	-0.829934	-1.01162	-0.966889	-0.879323	-0.665939	-0.564528	0.181213	-0.745741	0.273606	0.135313	-0.185344	-0.361612	-0.532245	-0.512678	-0.476071	-0.350029	-0.324586	-0.598192	0.3403	-0.664887	0	-0.0376801	-0.153077	-0.194715	-0.205769	-0.180605	-0.129646	-0.0423045	0.0336639	0.114518	0	-0.059475	-0.121502	-0.405662	-0.682046	-0.978159	-1.20167	-1.24781	-1.26118	0.161044	-1.42222	-0.669221	-0.73465	-0.808336	-0.863589	-0.90958
5243	0	-0.119265	-0.598796	-1.07827	-1.59947	-1.86408	-2.10028	-2.22532	-2.26104	-0.037714	-2.22333	-0.253365	-0.437233	-0.776813	-0.887039	-0.925788	-0.901926	-0.863177	-0.810029	-0.753454	-0.500089	-0.282561	-0.470893	0	0.064603	-0.075348	-0.444595	-0.927043	-1.21552	-1.49046	-1.66866	-1.76095	-0.00851804	0	0.069126	0.0955563	0.129054	-0.024007	-0.161108	-0.460833	-0.676298	-0.848641	-0.105296	-0.743345	-0.242353	-0.240673	-0.353895	-0.358726	-0.612543
2534	0	-0.208501	-0.607208	-0.953365	-1.26909	-1.5361	-2.00244	-2.36191	-2.61347	-0.100456	-2.51301	-0.108635	-0.247664	-0.56768	-0.740635	-0.844343	-0.848159	-0.777711	-0.692425	-0.585747	-0.477112	-0.093414	-0.492333	0	-0.069472	-0.148163	-0.321365	-0.533386	-0.796574	-1.33336	-1.77812	-2.13635	-0.115677	0	0.0333025	-0.0253046	-0.0747223	-0.28435	-0.407897	-0.589602	-0.762919	-0.88686	0.0928885	-0.979749	-0.0633915	0.0132198	-0.0683815	-0.0652455	-0.125657
6938	0	-0.624566	-1.53842	-1.81587	-1.91579	-2.08406	-2.02594	-2.00089	-1.83093	0.0154074	-1.84634	-0.412618	-0.63406	-1.07458	-1.04281	-1.08924	-1.07914	-0.893713	-0.604043	-0.430395	-0.0177764	-0.299442	-0.130953	0	-0.403125	-0.876451	-1.18568	-1.23917	-1.41753	-1.54485	-1.80946	-1.81315	-0.0977691	NaN	NaN	NaN	NaN	NaN	NaN	NaN	NaN	NaN	NaN	NaN	NaN	NaN	NaN	NaN	NaN
1780	0	-0.10438	-0.401551	-0.683209	-0.929708	-1.14048	-1.59346	-2.16276	-2.54713	0.190355	-2.73748	0.054692	-0.131755	-0.385542	-0.572049	-0.623507	-0.657846	-0.718889	-0.754241	-0.752108	-0.8068	0.108868	-0.860976	0	0.0820676	0.0386829	-0.0564684	-0.251509	-0.427937	-0.819878	-1.35382	-1.74033	0.136179	0	0.0244392	0.0260892	0.000823498	-0.178459	-0.520068	-0.837649	-1.0643	-1.09708	0.173309	-1.27039	-0.0710493	-0.093523	-0.155143	-0.237456	-0.353747
1574	0	-0.464756	-1.31224	-1.94742	-2.15712	-2.28501	-2.20903	-2.35643	-2.32382	0.0810375	-2.40486	-0.401317	-0.574005	-0.938394	-1.02412	-1.08646	-0.969398	-0.907062	-0.641028	-0.546961	-0.145644	-0.615034	0.0680725	0	-0.292067	-0.775161	-1.32461	-1.47198	-1.71692	-1.70328	-2.11672	-2.17818	0.294754	0	-0.00648832	-0.337596	-0.470289	-0.942035	-1.15088	-1.47123	-1.33086	-1.39982	-0.738645	-0.661173	0.058047	0.0330184	-0.316938	-0.516067	-1.00149
19864	0	-0.177736	-0.533207	-0.901151	-1.10383	-1.16396	-1.2468	-1.31717	-1.35235	0.431242	-1.7836	0.382475	0.238839	-0.0484334	-0.2391	-0.189526	0.035308	0.19516	0.258406	0.290029	-0.092446	0.831728	-0.541699	0	-0.0340997	-0.102299	-0.279575	-0.531829	-0.816791	-1.05948	-1.1931	-1.25991	-0.0180109	0	-0.1189	-0.262115	-0.310743	-0.538174	-1.039	-1.57074	-1.86002	-1.88343	NaN	NaN	0.808473	0.884423	0.627196	-0.0391592	-0.717859
19865	0	-0.177736	-0.533207	-0.901151	-1.10383	-1.16396	-1.2468	-1.31717	-1.35235	0.431242	-1.7836	0.382475	0.238839	-0.0484334	-0.2391	-0.189526	0.035308	0.19516	0.258406	0.290029	-0.092446	0.831728	-0.541699	0	-0.0340997	-0.102299	-0.279575	-0.531829	-0.816791	-1.05948	-1.1931	-1.25991	-0.0180109	NaN	NaN	NaN	NaN	NaN	NaN	NaN	NaN	NaN	NaN	NaN	NaN	NaN	NaN	NaN	NaN
6220	0	-0.591987	-1.52207	-1.80296	-1.74061	-1.77055	-1.62282	-1.64447	-1.58928	0.844269	-2.43355	-0.247612	-0.602722	-1.08535	-0.861259	-0.596663	-0.312732	-0.132644	0.191966	0.2267	0.474312	0.616679	-0.389978	0	-0.236878	-0.684332	-1.18931	-1.39156	-1.70543	-1.73779	-2.08405	-2.06359	-0.0200216	0	-0.412814	-1.18238	-2.08798	-2.611	-2.7128	-2.78607	-2.47238	-2.40236	-0.3745	-2.02786	-0.026325	-0.324938	-0.783028	-1.5233	-2.1568
5573	0	-0.317174	-1.05029	-1.48647	-1.86422	-2.12182	-2.36246	-2.56899	-2.61207	0.59592	-3.20799	-0.540717	-0.711676	-1.08244	-1.15081	-1.16601	-1.07672	-0.959624	-0.788993	-0.690627	-0.14991	-0.49694	-0.193687	0	-0.146215	-0.50857	-0.876376	-1.23892	-1.58581	-1.94355	-2.32071	-2.46216	0.552143	0	-0.0195773	-0.276354	-0.432225	-0.794875	-0.988116	-1.25971	-1.30428	-1.36482	-0.316367	-1.04845	0.149035	0.0443203	-0.294148	-0.471088	-0.720101
9507	0	-0.338344	-1.13654	-1.40561	-1.62466	-1.59749	-1.5435	-1.39549	-1.36629	1.06257	-2.42887	-0.133781	-0.342819	-0.748255	-0.739162	-0.65023	-0.572531	-0.436072	-0.327028	-0.240285	-0.106503	0.559464	-0.799749	0	-0.129307	-0.522063	-0.80023	-1.10821	-1.15874	-1.24121	-1.20224	-1.25979	0.369329	NaN	NaN	NaN	NaN	NaN	NaN	NaN	NaN	NaN	NaN	NaN	NaN	NaN	NaN	NaN	NaN
5356	0	-0.664082	-1.71039	-2.70155	-2.9006	-3.75198	-3.34627	-4.04439	-3.62765	0.670583	-4.29823	0.212574	-0.137295	-0.531919	-0.390101	-0.248284	-0.0021486	0.0462374	0.435805	0.436929	0.224355	0.812923	-0.375994	0	-0.314214	-0.9659	-2.09888	-2.43975	-3.53726	-3.17994	-4.26762	-3.852	0.0702336	0	-0.141938	-0.425814	-0.801518	-1.12711	-1.35783	-1.54379	-1.63791	-1.68498	0.439909	-2.12489	-0.107588	-0.276786	-0.615181	-0.94088	-1.08468
6700	0	-0.216485	-0.779174	-1.17469	-1.70093	-1.76162	-2.43004	-2.31911	-2.63746	0.03286	-2.67032	0.0159245	-0.170632	-0.429193	-0.580582	-0.661758	-0.571487	-0.552115	-0.366767	-0.384627	-0.400552	-0.187315	-0.197312	0	-0.0299288	-0.334056	-0.57818	-1.02325	-1.17421	-1.862	-1.93642	-2.23691	0.2361	0	-0.065025	-0.268389	-0.545067	-0.814934	-1.00468	-1.26096	-1.66391	-1.93872	NaN	NaN	-0.606524	-0.624857	-0.710946	-0.846458	-1.08858
6233	0	-0.222739	-0.802722	-1.28199	-1.77076	-1.99369	-2.28447	-2.49801	-2.66472	-0.100871	-2.56385	0.070103	0.0109487	-0.450855	-0.52241	-0.62946	-0.408232	-0.450559	-0.187358	-0.00329173	-0.0733947	0.34233	-0.345622	0	-0.163585	-0.281764	-0.689478	-1.0712	-1.51535	-1.7638	-2.24055	-2.59132	-0.373098	0	0.0579905	0.173971	0.215167	0.123587	-0.183527	-0.573399	-0.888486	-1.04603	0.545788	-1.59182	0.235261	0.325948	0.507322	0.572099	0.429592
6232	0	-0.221626	-0.797922	-1.27497	-1.7339	-1.96052	-2.23534	-2.47872	-2.63745	-0.0785945	-2.55886	0.0809275	0.0192778	-0.434934	-0.511481	-0.625266	-0.411629	-0.447221	-0.177284	0.0101509	-0.0707766	0.361406	-0.351256	0	-0.159977	-0.282061	-0.682558	-1.02771	-1.46796	-1.7072	-2.22051	-2.56667	-0.359073	0	0.274116	0.507033	0.59547	0.346232	0.0662098	-0.370904	-0.455428	-0.524783	0.721192	-1.24597	0.720262	0.983439	0.958415	1.11116	0.692964
4634	0	-0.434631	-1.2472	-1.99886	-2.19778	-2.54861	-2.27174	-2.52246	-2.32924	0.111679	-2.44092	-0.159177	-0.367775	-0.771443	-0.74617	-0.720897	-0.594235	-0.55286	-0.391459	-0.342683	-0.183506	-0.113169	-0.229513	0	-0.226032	-0.634932	-1.41187	-1.63605	-2.11355	-1.87805	-2.29018	-2.14573	0.0656725	0	-0.00488687	-0.574621	-0.778553	-1.42947	-1.82026	-2.20889	-1.98136	-1.82435	-0.578002	-1.24635	-0.180991	-0.213794	-0.761432	-0.979608	-1.47062
19660	0	-0.388734	-1.01002	-1.1779	-1.20701	-1.14018	-1.1747	-1.11768	-1.15748	0.939763	-2.09724	-0.519646	-0.777406	-1.21832	-1.10148	-0.839509	-0.637671	-0.60648	-0.567411	-0.53869	-0.0190445	0.465913	-1.0046	0	-0.130973	-0.311346	-0.596067	-0.887148	-1.02215	-1.08787	-1.06991	-1.13843	-0.045796	NaN	NaN	NaN	NaN	NaN	NaN	NaN	NaN	NaN	NaN	NaN	NaN	NaN	NaN	NaN	NaN
6936	0	-0.57692	-1.44836	-1.74175	-1.86811	-1.91939	-1.84535	-1.73331	-1.63684	0.0790224	-1.71586	-0.401993	-0.590587	-0.995784	-0.979194	-1.04081	-1.0478	-0.847187	-0.575917	-0.39438	0.00761354	-0.235827	-0.158553	0	-0.388326	-0.854568	-1.16454	-1.22929	-1.27358	-1.40015	-1.55938	-1.64445	-0.0871441	NaN	NaN	NaN	NaN	NaN	NaN	NaN	NaN	NaN	NaN	NaN	NaN	NaN	NaN	NaN	NaN
12311	0	-0.173653	-0.520958	-0.908235	-1.16183	-1.24383	-1.28792	-1.29204	-1.2941	-0.086641	-1.20746	0.125273	0.00125016	-0.246796	-0.445165	-0.469835	-0.303945	-0.121197	0.011875	0.078411	-0.046862	0.00617801	0.072233	0	-0.0496298	-0.148889	-0.337797	-0.566722	-0.814613	-1.04145	-1.17865	-1.24724	0.032454	0	0.0589024	0.0772405	-0.003888	-0.133599	-0.212426	-0.29118	-0.420744	-0.510931	NaN	NaN	0.237703	0.169078	0.074047	0.0212372	-0.0506446
808	0	-0.170965	-0.512894	-0.942343	-1.28835	-1.53601	-1.76876	-1.914	-1.98662	-0.014166	-1.97246	-0.650208	-0.767419	-1.00184	-1.2201	-1.30498	-1.22413	-1.11092	-1.01387	-0.965339	-0.315131	-0.67224	-0.293099	0	-0.0537539	-0.161262	-0.372452	-0.63357	-0.96208	-1.30805	-1.55035	-1.67149	0.00786597	0	-0.0332024	-0.0996072	-0.195776	-0.288507	-0.403933	-0.545493	-0.657288	-0.713186	-0.258034	-0.455152	0.462854	0.436125	0.382667	0.302923	0.223623
4902	0	-0.142586	-0.530584	-0.810955	-0.986716	-1.04116	-0.833032	-0.664333	-0.490206	0.295452	-0.785658	0.186315	0.0591466	-0.209385	-0.380183	-0.474723	-0.437052	-0.317919	-0.191344	-0.109765	-0.29608	0.204437	-0.314202	0	-0.0154172	-0.134883	-0.244457	-0.325677	-0.417794	-0.328798	-0.286673	-0.194125	0.27733	0	0.0551965	-0.168972	-0.14813	-0.443968	-0.565695	-0.928629	-1.02757	-1.17194	-0.0508655	-1.12108	-0.37293	-0.370091	-0.46551	-0.528836	-0.739291
449	0	-0.505891	-1.44345	-1.71566	-1.84553	-1.84142	-1.90613	-1.8397	-1.86223	0.923353	-2.78558	-0.041688	-0.355373	-0.792225	-0.608072	-0.372226	-0.234799	0.0537555	0.289804	0.443708	0.485396	0.870744	-0.427035	0	-0.192206	-0.692917	-1.14928	-1.515	-1.64831	-2.00157	-2.17119	-2.34763	0.0109219	0	-0.18743	-0.74991	-1.0646	-1.36962	-1.35967	-1.39747	-1.37953	-1.46359	-0.404757	-1.05883	-0.0276755	-0.22015	-0.602186	-0.889564	-1.17989
233	0	-0.23915	-0.885562	-1.29315	-1.6325	-1.77805	-1.8289	-1.76133	-1.59287	0.268485	-1.86135	0.0403655	-0.102215	-0.422774	-0.525531	-0.595464	-0.552237	-0.518099	-0.424411	-0.389236	-0.429601	0.172606	-0.561841	0	-0.0965695	-0.422422	-0.727253	-0.996668	-1.18545	-1.27044	-1.29655	-1.16327	0.136245	0	-0.214742	-0.749434	-0.857635	-1.09554	-1.57157	-1.81296	-1.3921	-0.925865	-0.722838	-0.203028	-0.070281	-0.424216	-0.743041	-1.61184	-1.64107
8939	0	-0.244517	-1.01537	-1.24938	-1.49797	-1.25169	-1.46157	-1.36778	-1.47088	0.406773	-1.87765	-0.414462	-0.570143	-0.886689	-0.977552	-1.00102	-0.814897	-0.673109	-0.54048	-0.532197	-0.117735	-0.232958	-0.299239	0	-0.0888371	-0.543147	-0.686286	-0.91141	-0.851258	-1.20292	-1.24176	-1.35315	0.225269	0	-0.0541939	-0.200399	-0.384421	-0.57083	-0.721809	-0.765845	-0.738369	-0.688875	NaN	NaN	0.000251174	-0.0109696	-0.0726027	-0.173427	-0.246916
16229	0	-0.296518	-0.969663	-1.59014	-2.01816	-2.13508	-2.27771	-2.41698	-2.54557	0.00831401	-2.55388	-0.441864	-0.59094	-0.842746	-1.00303	-1.02976	-0.98434	-0.957761	-0.922216	-0.859844	-0.417979	-0.425682	-0.434162	0	-0.147442	-0.568781	-1.02897	-1.43026	-1.5926	-1.76182	-1.93663	-2.12759	-0.0078685	0	-0.0578588	-0.221916	-0.434313	-0.698946	-0.967477	-1.12003	-1.1527	-1.1091	NaN	NaN	-0.759702	-0.858999	-0.941254	-0.907168	-0.902765
8930	0	-0.140207	-0.349105	-0.742006	-0.965673	-1.10191	-1.46312	-1.79825	-2.08587	-0.232538	-1.85333	-0.016967	-0.101538	-0.434769	-0.573574	-0.622402	-0.519957	-0.4174	-0.459441	-0.372451	-0.355484	-0.63541	0.262959	0	-0.0556367	0.068697	-0.185399	-0.360238	-0.598917	-1.06269	-1.35577	-1.73039	0.385905	0	0.135217	0.394461	0.642516	0.635556	0.384769	0.0645485	-0.081278	-0.0669942	NaN	NaN	0.427051	0.399403	0.357781	0.329833	0.301634
1655	0	-0.106816	-0.488	-0.826882	-1.08268	-1.0481	-0.905826	-0.783374	-0.70172	-0.115912	-0.585807	0.00105453	-0.105306	-0.401688	-0.553407	-0.667827	-0.64229	-0.638914	-0.638153	-0.631651	-0.632705	-0.311417	-0.320233	0	-0.000455141	-0.0852579	-0.272421	-0.413798	-0.404756	-0.265858	-0.144166	-0.0690143	0.196559	0	0.0750865	-0.123381	-0.182306	-0.61051	-0.866766	-1.28901	-1.34576	-1.44588	-0.38963	-1.05625	0.231653	0.138273	-0.218794	-0.424765	-0.852465
18712	0	-0.209318	-0.935242	-1.58866	-2.79956	-2.92496	-3.33252	-2.99407	-3.28806	0.328387	-3.61644	0.649549	0.579112	0.130321	0.095651	0.081952	0.260314	0.186883	0.318928	0.511449	-0.138101	1.0115	-0.500049	0	-0.138881	-0.416013	-1.03476	-2.23196	-2.53572	-2.86986	-2.66345	-3.14996	-0.0335615	NaN	NaN	NaN	NaN	NaN	NaN	NaN	NaN	NaN	NaN	NaN	NaN	NaN	NaN	NaN	NaN
17905	0	-0.281021	-1.58204	-1.92858	-3.0068	-2.32237	-3.12314	-2.18025	-2.58416	0.989304	-3.57347	-0.119776	-0.23553	-0.615918	-0.672189	-0.728459	-0.579942	-0.340691	-0.0991303	0.059776	0.179552	0.870614	-0.810838	0	-0.165267	-1.0859	-1.37616	-2.39811	-1.86221	-2.90222	-2.2009	-2.76372	-0.00108635	NaN	NaN	NaN	NaN	NaN	NaN	NaN	NaN	NaN	NaN	NaN	NaN	NaN	NaN	NaN	NaN
20338	0	-0.195375	-0.57087	-0.931112	-1.14904	-1.23991	-1.21532	-1.20233	-1.20164	NaN	NaN	0.402633	0.316587	0.104346	-0.148045	-0.256566	-0.181069	0.0913971	0.376815	0.525999	0.123366	NaN	NaN	0	-0.109329	-0.272583	-0.380433	-0.489841	-0.656207	-0.904085	-1.17652	-1.32501	NaN	0	0.168927	0.0333185	0.114801	-0.477321	-0.74684	-1.73875	-1.9381	-2.45717	-0.257654	-2.19952	0.149489	0.192235	-0.0171576	-0.134101	-0.525527
674	0	-0.198762	-0.881028	-1.30783	-1.79485	-1.80994	-1.93163	-1.7566	-1.75777	-0.183555	-1.57422	-0.172999	-0.2836	-0.642671	-0.722237	-0.777578	-0.547294	-0.414466	-0.15226	-0.077342	0.095657	-0.347054	0.269712	0	-0.0881604	-0.411356	-0.758597	-1.19027	-1.43565	-1.69017	-1.77734	-1.85343	-0.00949901	0	-0.00558543	-0.0167563	-0.0785524	-0.185388	-0.301958	-0.383222	-0.413861	-0.42918	-0.0227594	-0.406421	0.451225	0.452669	0.455558	0.325149	0.06
2532	0	-0.214386	-0.753082	-1.09701	-1.42142	-1.67873	-1.95982	-2.20995	-2.28604	0.0741245	-2.36017	0.0158865	-0.127037	-0.481205	-0.529928	-0.58827	-0.506323	-0.471669	-0.337382	-0.264098	-0.279985	0.0599835	-0.324082	0	-0.0714621	-0.25599	-0.551193	-0.817265	-1.15652	-1.47226	-1.85668	-2.00606	0.0300275	0	-0.0632811	-0.339227	-0.476921	-0.748535	-0.936271	-1.21851	-1.54362	-1.7158	-0.0819725	-1.63382	0.116167	0.0171738	-0.255861	-0.376189	-0.484933
138	0	-0.225408	-0.848038	-1.26768	-1.77081	-1.96039	-2.44282	-2.62902	-2.88646	-0.074641	-2.81182	-0.116607	-0.242727	-0.511709	-0.660353	-0.815781	-0.791334	-0.73912	-0.603408	-0.578498	-0.46189	-0.298671	-0.279827	0	-0.099289	-0.452936	-0.723932	-1.07163	-1.28566	-1.82031	-2.14222	-2.42457	0.107423	0	-0.224348	-0.305513	-0.607756	-0.748164	-0.93555	-1.45766	-1.41983	-1.6803	-0.0115975	-1.66871	-0.467397	-0.437532	-0.555214	-0.584768	-0.949724
1907	0	-0.0795408	-0.37355	-0.705235	-1.08304	-1.34209	-1.69405	-1.80752	-1.9311	0.0712545	-2.00235	-0.104553	-0.172887	-0.423884	-0.645186	-0.836093	-0.846997	-0.87966	-0.863787	-0.859966	-0.755413	-0.11139	-0.748576	0	-0.0112065	-0.054218	-0.164602	-0.351496	-0.599642	-0.918942	-1.04829	-1.17568	0.0780915	0	0.0732383	-0.0351284	-0.055915	-0.306968	-0.510596	-0.843914	-1.10047	-1.25633	0.041665	-1.29799	-1.40332	-1.46986	-1.62913	-1.7656	-1.82837
1577	0	-0.21966	-0.624235	-0.981336	-1.16135	-1.41159	-1.64822	-1.85441	-1.91362	0.214944	-2.12857	0.260542	0.115363	-0.183128	-0.279562	-0.296158	-0.216221	-0.0499543	0.0623384	0.166333	-0.0942095	0.32611	-0.159777	0	-0.0744804	-0.180565	-0.441232	-0.604651	-0.934823	-1.33772	-1.65621	-1.81941	0.149376	0	-0.153888	-0.560938	-0.820769	-1.14489	-1.18963	-1.50835	-1.74091	-2.04843	-0.319439	-1.72899	-0.30366	-0.370547	-0.564976	-0.676686	-0.922692
13071	0	-0.399645	-1.11003	-1.57805	-1.67277	-1.42666	-1.39436	-1.2286	-1.21871	0.0833505	-1.30206	-0.00743037	-0.172055	-0.51753	-0.543428	-0.581139	-0.403551	-0.331995	-0.123854	-0.162665	-0.155234	0.385668	-0.548333	0	-0.23502	-0.599931	-1.04206	-1.09906	-1.03054	-1.0698	-1.11218	-1.06348	-0.309748	0	-0.00143749	-0.159051	-0.471402	-0.891454	-1.26447	-1.47102	-1.55814	-1.54199	NaN	NaN	-0.605119	-0.678125	-0.810173	-0.928259	-0.982202
232	0	-0.357317	-1.05493	-1.25796	-1.35679	-1.25813	-1.24232	-1.09163	-1.03954	0.898641	-1.93818	0.162441	-0.0181136	-0.363914	-0.357273	-0.287225	-0.217549	-0.00294349	0.0614738	0.167347	0.00490582	0.61965	-0.452303	0	-0.176762	-0.528572	-0.738248	-0.907126	-0.878138	-1.07693	-0.990664	-1.04445	0.441432	0	-0.0917239	-0.275172	-0.515426	-0.720762	-0.810075	-0.818282	-0.769684	-0.745385	-0.170695	-0.57469	-0.098677	-0.218546	-0.458285	-0.759806	-1.00324
18631	0	-0.28262	-0.891958	-1.40854	-1.71148	-1.78936	-1.82773	-1.79842	-1.75723	-0.243343	-1.51389	0.438286	0.383904	0.12824	-0.0768084	-0.286087	-0.287714	-0.2748	-0.165577	-0.112375	-0.550662	0.58141	-0.693785	0	-0.228237	-0.581912	-0.893443	-0.987105	-1.06336	-1.11465	-1.19456	-1.20657	-0.386467	0	0.00263149	-0.0836417	-0.261451	-0.559002	-0.884759	-1.14002	-1.29657	-1.3255	NaN	NaN	-0.43636	-0.418382	-0.478261	-0.633976	-0.867992
1056	0	-0.362979	-0.690443	-1.08996	-1.04746	-1.46497	-1.55097	-2.02553	-1.99775	-0.264257	-1.73349	0.026808	-0.13396	-0.338428	-0.487038	-0.507948	-0.423186	-0.402276	-0.169849	-0.112957	-0.139765	0.0806845	-0.193641	0	-0.202211	-0.325207	-0.576111	-0.512705	-1.01497	-1.12188	-1.82887	-1.85799	-0.318134	0	0.0742913	0.186606	0.184166	0.0932686	-0.047102	-0.0736053	-0.0638411	0.00159235	-0.174127	0.175719	-0.0841821	-0.00548041	-0.114682	-0.100555	-0.100554
2590	0	-0.207337	-0.594762	-1.09568	-1.41761	-1.59805	-1.73818	-1.75295	-1.76754	-0.1402	-1.62733	-0.057285	-0.213084	-0.355942	-0.570128	-0.680281	-0.7007	-0.709792	-0.562376	-0.548078	-0.490793	-0.202042	-0.346037	0	-0.0515384	-0.296105	-0.582834	-0.794618	-0.954633	-1.08567	-1.24786	-1.27674	0.004556	0	0.0125103	0.037531	-0.107286	-0.434451	-0.85852	-1.19715	-1.36593	-1.45033	-0.1946	-1.25573	0.033629	0.0298172	0.0221935	-0.102906	-0.341668
5846	0	-0.223487	-0.696605	-0.901069	-1.00776	-0.95183	-0.838248	-0.721479	-0.661674	0.399679	-1.06135	0.191592	0.00349498	-0.312757	-0.315719	-0.248006	-0.11948	-0.00404081	0.111141	0.164714	-0.0268779	0.486389	-0.321674	0	-0.0353899	-0.192256	-0.393758	-0.568159	-0.640758	-0.642616	-0.641028	-0.634796	0.104882	0	-0.0525032	-0.339201	-0.635759	-0.967639	-1.04858	-1.27373	-1.36456	-1.5401	0.0787905	-1.61889	-0.11465	-0.185975	-0.346798	-0.541126	-0.664158
13574	0	-0.109443	-0.528437	-0.818638	-1.20981	-1.53367	-1.96408	-2.15607	-2.32006	0.259767	-2.57983	-0.957372	-1.06798	-1.32071	-1.46373	-1.62162	-1.68951	-1.68554	-1.54875	-1.45471	-0.497337	-1.04799	-0.406718	0	0.00115991	-0.165095	-0.312279	-0.545561	-0.80154	-1.2359	-1.5647	-1.82272	0.350386	0	0.0617549	0.14601	0.19101	0.0451609	-0.252283	-0.63106	-0.939575	-1.0587	NaN	NaN	0.190588	0.300975	0.384871	0.331888	0.0589904
20337	0	-0.075024	-0.368416	-0.805153	-1.1118	-1.14501	-0.94455	-0.783841	-0.723364	NaN	NaN	0.0688963	-0.0796764	-0.297732	-0.436699	-0.444426	-0.400002	-0.253998	-0.0585631	0.0638695	-0.00502682	NaN	NaN	0	0.0735487	-0.00178778	-0.299558	-0.598479	-0.676116	-0.621656	-0.656382	-0.718338	NaN	0	-0.0703185	-0.210956	-0.274746	-0.191372	-0.284945	-0.702631	-1.19716	-1.44443	-0.053846	-1.39058	-0.183744	-0.210718	-0.264665	-0.299137	-0.287158
6245	0	-0.258322	-0.956281	-1.20174	-1.53206	-1.6204	-1.81285	-1.98903	-2.15054	0.23387	-2.38441	-0.571492	-0.677248	-1.07097	-1.0758	-1.15694	-1.1521	-1.18655	-1.23743	-1.27853	-0.707035	-0.507	-0.771527	0	-0.152566	-0.456806	-0.697434	-0.946618	-1.03979	-1.19779	-1.32309	-1.44351	0.169378	0	0.0252637	-0.30148	-0.374452	-0.776875	-0.947397	-1.3078	-1.44354	-1.56756	-0.430965	-1.1366	-0.553977	-0.680688	-1.01299	-1.20288	-1.51047
5932	0	-0.223767	-0.828101	-1.11358	-1.39561	-1.3062	-1.35396	-1.16854	-1.11789	-0.0640545	-1.05384	-0.302901	-0.38525	-0.782277	-0.806412	-0.829272	-0.554827	-0.391959	-0.351281	-0.341509	-0.0386086	-0.483842	0.142332	0	-0.141418	-0.348725	-0.610066	-0.869241	-1.05427	-1.2649	-1.12016	-1.07929	0.116886	0	0.11203	0.173034	0.0204387	-0.214217	-0.41644	-0.394026	-0.344656	-0.299255	0.261215	-0.56047	0.419798	0.344803	0.333561	0.2695	0.0846323
4840	0	-0.180044	-0.945105	-1.59935	-2.38603	-2.43656	-3.02135	-2.85091	-3.12293	-0.136155	-2.98678	-0.021454	-0.113869	-0.382436	-0.522951	-0.666554	-0.577343	-0.489292	-0.217275	-0.093235	-0.071781	-0.055642	-0.037593	0	-0.0876292	-0.584124	-1.09786	-1.74093	-1.88067	-2.55351	-2.65509	-3.05115	-0.101967	0	0.105034	0.263128	0.235716	-0.107516	-0.79715	-1.56398	-2.10465	-2.3135	-0.183728	-2.12977	0.215053	0.198458	0.188889	0.0711587	-0.338153
5675	0	-0.247575	-0.693975	-1.18152	-1.46863	-1.59638	-1.61703	-1.56632	-1.5561	-0.299117	-1.25698	0.432159	0.383546	0.144885	-0.0607594	-0.234609	-0.257133	-0.285532	-0.210997	-0.164186	-0.596345	0.539153	-0.703339	0	-0.198962	-0.406701	-0.688601	-0.80186	-0.907085	-0.899339	-0.923164	-0.959754	-0.406111	0	0.0103735	0.0311205	-0.0339135	-0.195102	-0.489761	-0.821736	-1.06793	-1.19103	0.11554	-1.30657	0.056655	0.0087365	-0.0871005	-0.28606	-0.540224
17934	0	-0.409283	-1.35884	-2.03931	-2.50173	-2.67293	-2.76396	-2.93556	-2.97211	0.354972	-3.32708	0.0711677	-0.132623	-0.408938	-0.417403	-0.471107	-0.453448	-0.466907	-0.242487	-0.224382	-0.295549	0.640764	-0.865146	0	-0.205492	-0.878737	-1.55074	-1.95946	-2.14831	-2.22588	-2.6219	-2.67656	-0.214624	NaN	NaN	NaN	NaN	NaN	NaN	NaN	NaN	NaN	NaN	NaN	NaN	NaN	NaN	NaN	NaN
5606	0	-0.0662713	-0.182148	-0.47915	-0.635805	-0.837832	-0.775177	-0.638418	-0.400103	0.234081	-0.634184	-0.013302	-0.107379	-0.225705	-0.49887	-0.570125	-0.676265	-0.385623	-0.249702	-0.00943699	0.003865	-0.142223	0.132786	0	0.0278053	0.030255	0.0064173	-0.0789823	-0.17487	-0.402856	-0.402019	-0.403968	0.363001	0	-0.0399927	-0.0594271	-0.0544204	-0.0693001	-0.181796	-0.520944	-0.892692	-1.138	-0.123162	-1.01484	0.0706772	0.0245293	-0.0119711	-0.0268623	-0.162649
5704	0	-0.16284	-0.708748	-0.921852	-1.26167	-1.06801	-1.32233	-1.10146	-1.26241	0.730539	-1.99295	0.639702	0.479218	0.22818	0.154368	0.296156	0.437943	0.549373	0.611896	0.784001	0.144298	1.33597	-0.551967	0	-0.00235546	-0.297226	-0.436518	-0.918123	-0.866251	-1.232	-1.07365	-1.40671	0.0342744	0	-0.0680873	-0.143251	-0.30771	-0.573282	-0.814761	-1.02987	-1.05997	-1.12299	0.121759	-1.24475	-0.444576	-0.401415	-0.481335	-0.482021	-0.710245
1034	0	-0.185582	-0.538836	-1.09233	-1.52548	-2.01843	-2.49379	-2.89373	-3.12143	0.0168195	-3.13825	-0.0640745	-0.190634	-0.343464	-0.548477	-0.642991	-0.789832	-0.805148	-0.709796	-0.586649	-0.522574	0.588741	-1.17539	0	-0.0590225	-0.259447	-0.607923	-0.946567	-1.29267	-1.75272	-2.248	-2.59886	-0.635996	0	0.010522	-0.153505	-0.223486	-0.477343	-0.667377	-0.961434	-1.05619	-1.15186	-0.235576	-0.916286	0.108912	0.10261	-0.0504908	-0.0823141	-0.373499
5605	0	-0.0671309	-0.186508	-0.48523	-0.642507	-0.841034	-0.776281	-0.6389	-0.399536	0.242754	-0.64229	-0.01721	-0.110844	-0.228834	-0.501112	-0.571782	-0.678258	-0.384562	-0.249226	-0.00743401	0.009776	-0.145812	0.138378	0	0.0265026	0.0251153	-0.00132769	-0.0879353	-0.179986	-0.40893	-0.406884	-0.409312	0.371355	0	-0.0399927	-0.0594271	-0.0544204	-0.0693001	-0.181796	-0.520944	-0.892692	-1.138	-0.123162	-1.01484	0.0706772	0.0245293	-0.0119711	-0.0268623	-0.162649
16379	0	-0.248347	-0.78307	-1.04668	-1.27273	-1.11014	-1.33771	-1.06747	-1.17727	0.172699	-1.34997	0.128061	-0.0429036	-0.261856	-0.355285	-0.387518	-0.286635	-0.147337	0.236917	0.40339	0.275329	-0.136998	0.540388	0	-0.0773818	-0.393152	-0.563332	-0.757155	-0.695441	-1.06231	-1.17633	-1.4526	0.437758	NaN	NaN	NaN	NaN	NaN	NaN	NaN	NaN	NaN	NaN	NaN	NaN	NaN	NaN	NaN	NaN
1992	0	-0.275001	-1.0323	-1.61519	-2.23408	-2.17756	-2.47019	-2.15507	-2.21404	0.0594045	-2.27345	-0.077571	-0.224094	-0.402892	-0.560467	-0.613276	-0.504332	-0.459088	-0.157248	-0.0728525	0.00471851	-0.0565885	-0.016264	0	-0.128478	-0.706977	-1.1323	-1.69837	-1.7508	-2.08867	-2.07539	-2.21876	0.038422	0	0.134922	0.250672	0.242157	0.0149511	-0.587761	-1.01938	-1.49459	-1.46213	0.235151	-1.69728	0.263938	0.35996	0.107935	0.0270482	-0.203753
1035	0	-0.117678	-0.439297	-0.87861	-1.35834	-1.81779	-2.37942	-2.61818	-2.79545	0.090337	-2.88579	-0.005961	-0.102858	-0.266915	-0.486098	-0.56466	-0.701935	-0.683065	-0.620108	-0.478665	-0.472704	0.706997	-1.18566	0	-0.0207807	-0.178343	-0.398473	-0.799641	-1.12182	-1.70231	-2.00403	-2.32275	-0.622621	0	0.0238208	0.0370194	0.0231712	-0.157306	-0.408345	-0.684269	-0.90337	-0.968582	0.356031	-1.32461	0.331135	0.303339	0.178136	0.132054	-0.044534
5078	0	-0.0874748	-0.555513	-1.09489	-1.67184	-1.78618	-1.83646	-1.66375	-1.70951	0.0132215	-1.72274	-0.0623155	-0.15533	-0.357786	-0.535861	-0.605981	-0.553708	-0.403593	-0.201083	-0.0842695	-0.021954	0.0011625	-0.085432	0	0.00553994	-0.260043	-0.621348	-1.12817	-1.29479	-1.49519	-1.52499	-1.68756	-0.0502565	0	-0.00633723	-0.0190117	-0.0673591	-0.145042	-0.491381	-1.07704	-1.62703	-1.90202	0.0307665	-1.93279	-0.0877847	-0.0775049	-0.0569452	-0.0604268	-0.0982295
5701	0	-0.203423	-0.771937	-1.15556	-1.55803	-1.54564	-1.7375	-1.67092	-1.79178	0.682317	-2.4741	0.674091	0.572539	0.261798	0.208713	0.273094	0.381483	0.454261	0.541511	0.770152	0.096061	1.30985	-0.5397	0	-0.101872	-0.359645	-0.690181	-1.15703	-1.25303	-1.51767	-1.53834	-1.88784	0.0465561	0	-0.041738	0.00883374	-0.117501	-0.17318	-0.261618	-0.351425	-0.46637	-0.528522	0.240692	-0.769215	-0.444535	-0.331687	-0.259277	-0.157863	-0.271009
17942	0	-0.428332	-1.17196	-1.877	-2.1486	-2.52746	-2.34383	-2.70068	-2.59636	0.136822	-2.73318	-0.0137731	-0.201674	-0.491071	-0.472735	-0.488833	-0.458663	-0.492905	-0.310578	-0.300629	-0.286856	0.426477	-0.727106	0	-0.240431	-0.694665	-1.41804	-1.67354	-2.08257	-1.8647	-2.40387	-2.3095	-0.303428	NaN	NaN	NaN	NaN	NaN	NaN	NaN	NaN	NaN	NaN	NaN	NaN	NaN	NaN	NaN	NaN
16214	0	-0.14158	-0.552531	-0.713497	-1.11163	-1.26084	-1.54186	-1.32066	-1.2857	0.357296	-1.643	0.102293	-0.00870146	-0.334011	-0.35374	-0.24332	-0.069558	0.0273069	0.0142695	0.0742497	-0.0280432	-0.114912	0.189162	0	-0.0305856	-0.116227	-0.257463	-0.766022	-1.08899	-1.46688	-1.23264	-1.25766	0.574501	NaN	NaN	NaN	NaN	NaN	NaN	NaN	NaN	NaN	NaN	NaN	NaN	NaN	NaN	NaN	NaN
5343	0	-0.623516	-1.42713	-1.74657	-1.52457	-1.75088	-1.51535	-1.81017	-1.67212	0.833742	-2.50587	-0.00513351	-0.202847	-0.56383	-0.455943	-0.28038	-0.0279936	0.149104	0.320732	0.239826	0.24496	0.741042	-0.501216	0	-0.425802	-0.868437	-1.29576	-1.24932	-1.72802	-1.66958	-2.13603	-1.91708	0.0875665	0	-0.225404	-0.676211	-1.1818	-1.51676	-1.79712	-2.19351	-2.53512	-2.70592	0.73818	-3.4441	-0.115185	-0.328115	-0.753974	-1.31303	-1.79237
3042	0	0.0495428	0.129934	0.0931398	0.173815	0.425101	0.881124	1.19223	1.38223	0.218497	1.16374	0.966235	0.821691	0.738413	0.516147	0.479854	0.443562	0.626588	0.986251	1.23436	0.268122	0.980219	0.254137	0	0.194086	0.357755	0.543227	0.660196	0.947774	1.22077	1.17221	1.11411	0.204512	0	0.0102991	0.0308975	0.0485605	0.052989	0.0458722	0.0404445	0.0379522	0.036706	-0.081214	0.11792	0.907753	0.897165	0.875988	0.81379	0.721156
6116	0	-0.354192	-1.03365	-1.29882	-1.41151	-1.32049	-1.31962	-1.28471	-1.31675	0.459116	-1.77587	-0.367072	-0.524018	-0.837283	-0.816923	-0.796563	-0.557891	-0.482758	-0.260083	-0.248073	0.118999	0.103499	-0.351572	0	-0.197246	-0.563444	-0.848968	-0.982024	-1.12968	-1.20394	-1.3917	-1.43575	-0.011456	0	0.102774	-0.231692	-0.284285	-0.646473	-0.633055	-0.781812	-0.745159	-0.844956	-0.294728	-0.550228	0.155753	0.170032	-0.101342	-0.222145	-0.572118
5013	0	-0.0574718	-0.451898	-0.775488	-1.14647	-1.26939	-1.38507	-1.39356	-1.41598	0.275432	-1.69141	-0.25378	-0.398508	-0.57675	-0.70173	-0.703261	-0.638126	-0.585972	-0.427709	-0.373517	-0.119736	-0.180037	-0.193479	0	0.0872556	-0.128928	-0.327538	-0.696985	-0.885049	-1.05288	-1.21964	-1.29624	0.201689	0	-0.0029875	-0.162743	-0.348765	-0.561391	-0.532828	-0.54662	-0.74874	-0.950873	-0.352678	-0.598195	-0.348768	-0.329964	-0.319825	-0.348389	-0.547893
1645	0	-0.337477	-0.953004	-1.32929	-1.54524	-1.5573	-1.66164	-1.64009	-1.67996	0.0929335	-1.77289	-0.190648	-0.344845	-0.599533	-0.637286	-0.74026	-0.60913	-0.571898	-0.177553	-0.080556	0.110092	-0.190379	0.109823	0	-0.183279	-0.544119	-0.882653	-0.995632	-1.13882	-1.28039	-1.65318	-1.79005	0.092664	0	0.152364	-0.0982162	-0.255462	-0.743313	-1.12698	-1.39129	-1.71771	-1.83792	-0.884342	-0.95358	0.137344	0.105928	-0.1092	-0.258863	-0.672853
17702	0	-0.102423	-0.710867	-1.08488	-1.46195	-1.74017	-1.71289	-1.9665	-1.89126	0.409557	-2.30082	-0.141544	-0.304729	-0.618294	-0.587559	-0.571983	-0.584671	-0.508465	-0.496095	-0.428116	-0.286572	0.0563156	-0.484432	0	0.0607613	-0.234117	-0.638868	-1.03151	-1.29705	-1.34597	-1.61195	-1.60469	0.211697	NaN	NaN	NaN	NaN	NaN	NaN	NaN	NaN	NaN	NaN	NaN	NaN	NaN	NaN	NaN	NaN
5037	0	-0.241857	-0.972277	-1.57914	-1.94245	-1.88505	-1.76784	-1.63646	-1.59512	0.00889978	-1.60402	0.0305243	-0.0728821	-0.346199	-0.415343	-0.435018	-0.319196	-0.253471	-0.0337158	0.0793908	0.0488665	-0.0595862	0.138977	0	-0.138451	-0.595553	-1.13327	-1.47691	-1.53533	-1.48384	-1.57222	-1.64398	0.0990103	0	0.0816462	-0.0511265	-0.0705612	-0.54229	-1.03682	-1.5505	-1.96709	-2.10946	-0.201717	-1.90775	0.041614	0.152527	-0.245295	-0.489517	-0.95212
5703	0	-0.081124	-0.532749	-0.690851	-1.10574	-0.906215	-1.17241	-0.868509	-1.0057	0.491766	-1.49747	0.57206	0.495077	0.194014	0.126658	0.141826	0.253595	0.324871	0.400939	0.570284	-0.00177598	1.02449	-0.45421	0	-0.00414068	-0.154703	-0.245449	-0.675505	-0.58775	-0.925222	-0.697388	-1.00393	0.0393321	0	-0.114318	-0.179137	-0.333684	-0.547854	-0.700786	-0.925811	-0.914472	-1.04532	0.137275	-1.18259	-0.558145	-0.49466	-0.488523	-0.482386	-0.687906
3205	0	-0.0708817	-0.592067	-1.12961	-1.7143	-1.88343	-2.0401	-1.9257	-1.89354	0.059248	-1.95279	-0.076268	-0.180883	-0.310095	-0.520632	-0.624145	-0.575597	-0.433054	-0.130474	-0.0186895	0.0575785	-0.041138	0.0224485	0	0.033733	-0.35824	-0.685249	-1.16642	-1.38411	-1.68332	-1.8715	-1.95112	0.024118	0	0.0326956	-0.0393428	-0.0511181	-0.288526	-0.404242	-0.85964	-1.10406	-1.48632	-0.17068	-1.31564	0.19279	0.130357	0.01182	-0.0611399	-0.308209
91	0	-0.234608	-0.789201	-1.13933	-1.40065	-1.42457	-1.58901	-1.60082	-1.69526	0.300376	-1.99563	0.495133	0.349025	0.150948	0.0523607	0.0576743	0.0629879	0.108263	0.140526	0.193491	-0.301642	0.788637	-0.595146	0	-0.0885	-0.445015	-0.696561	-0.963188	-0.992429	-1.20214	-1.24621	-1.39362	0.00687346	0	-0.195856	-0.587567	-0.980702	-1.17941	-1.26775	-1.44015	-1.61114	-1.69663	0.173093	-1.86972	-0.46081	-0.469771	-0.487693	-0.608588	-0.823494
92	0	-0.234608	-0.789201	-1.13933	-1.40065	-1.42457	-1.58901	-1.60082	-1.69526	0.300376	-1.99563	0.495133	0.349025	0.150948	0.0523607	0.0576743	0.0629879	0.108263	0.140526	0.193491	-0.301642	0.788637	-0.595146	0	-0.0885	-0.445015	-0.696561	-0.963188	-0.992429	-1.20214	-1.24621	-1.39362	0.00687346	0	-0.195856	-0.587567	-0.980702	-1.17941	-1.26775	-1.44015	-1.61114	-1.69663	0.173093	-1.86972	-0.46081	-0.469771	-0.487693	-0.608588	-0.823494
13734	0	-0.34629	-0.896688	-1.31457	-1.42304	-1.53447	-1.60513	-1.67721	-1.65747	0.0457119	-1.70318	0.121469	-0.0293011	-0.2757	-0.312224	-0.329722	-0.288297	-0.246306	0.0119753	0.178609	0.0571395	-0.0910441	0.269653	0	-0.195519	-0.499518	-0.880874	-0.971845	-1.1247	-1.23736	-1.56771	-1.71461	0.258225	0	-0.0282735	-0.145003	-0.321914	-0.709607	-1.2479	-1.73218	-2.01186	-2.04939	NaN	NaN	-0.0798462	-0.197715	-0.428545	-0.654468	-0.88195
10276	0	-0.155173	-0.465518	-0.863187	-1.19301	-1.51093	-1.88481	-2.17137	-2.31465	-0.221287	-2.09336	-0.11106	-0.206417	-0.39713	-0.544272	-0.552484	-0.424439	-0.299065	-0.217263	-0.176362	-0.065302	-0.213315	0.036953	0	-0.0598158	-0.179448	-0.429975	-0.751583	-1.19755	-1.69681	-2.06517	-2.24934	-0.119032	0	-0.0415175	-0.0932863	-0.113789	-0.188319	-0.348141	-0.717881	-1.21225	-1.52174	NaN	NaN	-0.160499	-0.182604	-0.284258	-0.443357	-0.597637
1159	0	-0.248729	-0.698863	-1.00322	-1.21876	-1.22482	-1.50374	-1.62584	-1.84362	0.110966	-1.95459	-0.536668	-0.679272	-0.901995	-0.969584	-0.96812	-0.877496	-0.857086	-0.836677	-0.8672	-0.330532	-0.589552	-0.277648	0	-0.106125	-0.333536	-0.570304	-0.78731	-0.883988	-1.18332	-1.32583	-1.51309	0.16385	0	-0.00127551	-0.117694	-0.209872	-0.568708	-0.656836	-0.948427	-0.850661	-1.04052	-0.256913	-0.78361	-0.0328385	-0.119906	-0.311204	-0.34419	-0.630362
1160	0	-0.248729	-0.698863	-1.00322	-1.21876	-1.22482	-1.50374	-1.62584	-1.84362	0.110966	-1.95459	-0.536668	-0.679272	-0.901995	-0.969584	-0.96812	-0.877496	-0.857086	-0.836677	-0.8672	-0.330532	-0.589552	-0.277648	0	-0.106125	-0.333536	-0.570304	-0.78731	-0.883988	-1.18332	-1.32583	-1.51309	0.16385	0	-0.00127551	-0.117694	-0.209872	-0.568708	-0.656836	-0.948427	-0.850661	-1.04052	-0.256913	-0.78361	-0.0328385	-0.119906	-0.311204	-0.34419	-0.630362
14566	0	0.518534	1.14508	1.69917	1.26488	1.49219	1.13526	1.97218	1.92937	0.0892116	1.84016	0.809904	0.661704	0.62696	0.379512	0.351046	0.279906	0.384502	0.341552	0.458114	-0.35179	0.373719	0.0843954	0	0.666734	1.32802	2.12956	1.72374	2.02219	1.56066	2.44053	2.28116	0.525396	NaN	NaN	NaN	NaN	NaN	NaN	NaN	NaN	NaN	NaN	NaN	NaN	NaN	NaN	NaN	NaN
9973	0	0.0962294	0.34116	0.547199	0.769746	0.942414	1.0345	1.22768	1.34117	-0.37619	1.71736	0.214707	-0.0311462	-0.0797858	-0.215677	0.0778398	0.0733086	0.220867	0.117288	0.108857	-0.10585	-0.00822805	0.117085	0	0.342083	0.635653	0.977584	0.906613	1.08381	1.02834	1.3251	1.44702	-0.153255	NaN	NaN	NaN	NaN	NaN	NaN	NaN	NaN	NaN	NaN	NaN	NaN	NaN	NaN	NaN	NaN
2857	0	-0.107465	-0.319681	-0.607206	-0.841253	-1.29984	-1.37735	-1.63642	-1.51546	-0.054631	-1.46083	0.053455	-0.0459029	-0.281162	-0.376067	-0.482851	-0.448472	-0.388407	-0.176849	-0.048531	-0.101986	0.059111	-0.107642	0	-0.00810699	0.0149357	-0.177685	-0.304947	-0.797912	-0.935492	-1.40612	-1.41348	-0.060287	0	-0.0398007	-0.0932647	-0.125146	-0.155086	-0.223997	-0.50177	-0.828221	-1.06422	-0.0626015	-1.00162	-0.129694	-0.138863	-0.254993	-0.272333	-0.250955
18644	0	-0.102168	-0.416332	-0.864605	-1.24616	-1.61555	-1.88927	-2.05513	-2.0066	0.133625	-2.14022	-0.131937	-0.225349	-0.480306	-0.558683	-0.604961	-0.469127	-0.375784	-0.236916	-0.165354	-0.033417	-0.209433	0.0440795	0	-0.00875659	-0.0679636	-0.437859	-0.773137	-1.27836	-1.64542	-1.95015	-1.97318	0.211121	NaN	NaN	NaN	NaN	NaN	NaN	NaN	NaN	NaN	NaN	NaN	NaN	NaN	NaN	NaN	NaN
13597	0	-0.278319	-0.884769	-1.45538	-1.91623	-2.06863	-2.2671	-2.23068	-2.27484	0.00118199	-2.27602	-0.056795	-0.15713	-0.343498	-0.483533	-0.632246	-0.565716	-0.499186	-0.156158	-0.046063	0.010732	-0.130198	0.084135	0	-0.177984	-0.598066	-1.02864	-1.34078	-1.55971	-1.82471	-2.13132	-2.28557	0.074585	0	0.154858	0.349042	0.427693	0.322933	0.150295	-0.12506	-0.435255	-0.607773	NaN	NaN	0.297087	0.287649	0.198326	0.0385576	-0.15075
13598	0	-0.278319	-0.884769	-1.45538	-1.91623	-2.06863	-2.2671	-2.23068	-2.27484	0.00118199	-2.27602	-0.056795	-0.15713	-0.343498	-0.483533	-0.632246	-0.565716	-0.499186	-0.156158	-0.046063	0.010732	-0.130198	0.084135	0	-0.177984	-0.598066	-1.02864	-1.34078	-1.55971	-1.82471	-2.13132	-2.28557	0.074585	0	0.154858	0.349042	0.427693	0.322933	0.150295	-0.12506	-0.435255	-0.607773	NaN	NaN	0.297087	0.287649	0.198326	0.0385576	-0.15075
3423	0	-0.141679	-0.581808	-0.923201	-1.35634	-1.53762	-1.80938	-2.24646	-2.57712	-0.710509	-1.86662	-0.854586	-0.950605	-1.07385	-1.28131	-1.27016	-1.19001	-1.00604	-0.912019	-0.910233	-0.055647	-1.01692	0.106688	0	-0.0456589	-0.362539	-0.496481	-0.940764	-1.2022	-1.65793	-2.18903	-2.52148	-0.548174	0	-0.00958777	-0.0695474	-0.0969882	-0.172686	-0.27772	-0.422967	-0.727169	-0.780631	-0.160782	-0.61985	0.479421	0.488278	0.458494	0.520759	0.513533
2441	0	-0.019226	0.0194728	-0.0486543	-0.100595	-0.176383	-0.399286	-0.340314	-0.418794	-0.0106046	-0.40819	-0.0892866	-0.157071	-0.492828	-0.503124	-0.731741	-0.429977	-0.387154	-0.0686224	0.0258753	0.115162	-0.181448	0.207323	0	0.048558	0.423014	0.365183	0.54186	0.164307	-0.101419	-0.360978	-0.533956	0.0815565	0	-0.19263	-0.577891	-0.974459	-1.1897	-1.29667	-1.47668	-1.64538	-1.72973	0.027848	-1.75758	-0.456267	-0.511727	-0.622648	-0.65736	-0.560403
4959	0	-0.252755	-0.869514	-1.43339	-1.78263	-1.8786	-1.87693	-1.84862	-1.78438	-0.00273749	-1.78164	0.0899175	-0.023566	-0.27042	-0.323696	-0.351314	-0.233099	-0.145398	-0.00647816	0.0512545	-0.038663	-0.0167115	0.067966	0	-0.139272	-0.509176	-1.01977	-1.3414	-1.55559	-1.64161	-1.75222	-1.74572	0.103892	0	-0.0858327	-0.257498	-0.526545	-0.807141	-1.12022	-1.45422	-1.69084	-1.80915	-1.38788	-0.421273	-0.679214	-0.727366	-0.82367	-0.980479	-1.14964
3043	0	0.0361927	0.0916197	0.0292253	0.094985	0.331551	0.789883	1.10405	1.29629	0.169662	1.12663	0.90565	0.788615	0.684203	0.495235	0.453901	0.402411	0.549384	0.876803	1.12865	0.223	0.87978	0.24887	0	0.153228	0.313067	0.439641	0.546734	0.83479	1.14615	1.13289	1.07329	0.195532	0	0.0102991	0.0308975	0.0485605	0.052989	0.0458722	0.0404445	0.0379522	0.036706	-0.081214	0.11792	0.907753	0.897165	0.875988	0.81379	0.721156
9995	0	-0.222684	-0.777144	-1.12728	-1.42681	-1.70925	-1.78793	-1.92574	-1.8612	0.341156	-2.20235	0.300115	0.216139	-0.0743953	-0.109029	-0.178276	-0.166364	-0.0820433	0.0660327	0.171169	-0.128946	0.457053	-0.285884	0	-0.138708	-0.402634	-0.718132	-0.948416	-1.24277	-1.40577	-1.69166	-1.73225	0.184218	0	-0.0781447	-0.227512	-0.369958	-0.492934	-0.603361	-0.740298	-0.916294	-1.02382	NaN	NaN	0.0701605	0.0583272	0.0172289	-0.0413013	-0.117993
5056	0	-0.288623	-0.931284	-1.03793	-1.13404	-1.09773	-1.08457	-1.1052	-1.15433	0.478396	-1.63273	-0.272057	-0.437388	-0.753033	-0.681116	-0.539945	-0.43401	-0.297891	-0.131973	-0.0490531	0.223003	0.0476714	-0.0967245	0	-0.123292	-0.450307	-0.62887	-0.866148	-0.935777	-1.05873	-1.24529	-1.37733	0.158668	0	-0.170391	-0.613936	-0.925569	-1.08828	-0.943473	-0.806839	-0.714815	-0.852337	-0.098033	-0.754304	0.090174	-0.136372	-0.655946	-0.74744	-0.772507
4881	0	-0.299465	-0.898396	-1.60766	-2.1278	-2.40482	-2.62784	-2.74053	-2.79687	0.034132	-2.831	-0.012732	-0.0945372	-0.258147	-0.419765	-0.497585	-0.437311	-0.322742	-0.210165	-0.153877	-0.141145	0.057806	-0.211683	0	-0.21766	-0.65298	-1.20063	-1.64295	-1.98024	-2.31783	-2.5431	-2.65573	-0.036406	0	0.0933848	-0.0617292	-0.0324858	-0.410893	-0.997159	-1.2947	-2.25867	-2.38848	-0.252891	-2.13559	-0.115836	-0.0857025	-0.301417	-0.452207	-0.65476
6380	0	-0.193396	-0.813143	-1.05293	-1.52804	-1.5611	-2.56398	-2.43787	-2.87314	0.925379	-3.79852	-0.493174	-0.538656	-0.779681	-0.897305	-1.11801	-1.19049	-0.987838	-0.672996	-0.469593	0.0235809	-0.00535399	-0.46424	0	-0.147914	-0.526637	-0.648802	-0.903203	-0.863788	-2.06932	-2.25805	-2.89673	0.437559	NaN	NaN	NaN	NaN	NaN	NaN	NaN	NaN	NaN	NaN	NaN	NaN	NaN	NaN	NaN	NaN
3865	0	-0.181773	-0.530957	-0.801123	-0.979736	-1.19813	-1.44796	-1.66409	-1.74799	0.0450355	-1.79303	-0.311067	-0.435284	-0.696922	-0.712744	-0.728566	-0.664225	-0.610544	-0.551865	-0.4771	-0.166033	-0.162135	-0.314965	0	-0.0575567	-0.145103	-0.399446	-0.562238	-0.844976	-1.14849	-1.42329	-1.58196	-0.103896	0	-0.0388243	-0.075968	-0.157939	-0.265907	-0.362543	-0.51952	-0.743155	-0.904083	-0.03808	-0.866004	0.134365	0.087276	-0.0988627	-0.192495	-0.346427
2645	0	-0.0911059	-0.403367	-0.519523	-0.652333	-0.599831	-0.790022	-0.805197	-0.856719	0.0733475	-0.930067	0.0971155	0.0182932	-0.19536	-0.301835	-0.317681	-0.186024	-0.135486	-0.0746758	-0.115118	-0.212234	0.270703	-0.385821	0	-0.0122836	-0.110891	-0.120572	-0.237536	-0.316691	-0.55742	-0.633405	-0.644486	-0.10024	0	-0.124238	-0.421768	-0.616832	-0.809153	-0.988381	-1.262	-1.33127	-1.32643	-0.243925	-1.0825	0.050961	0.10993	0.119823	0.0750324	-0.303966
17727	0	0.21205	0.636149	1.05964	1.27047	1.34584	1.49839	1.65155	1.72813	-1.2119	2.94003	-0.738344	-0.819747	-0.982553	-1.13682	-1.20113	-1.15832	-1.09831	-1.04685	-1.02112	-0.282776	-1.72727	0.706148	0	0.293452	0.880357	1.45811	1.73326	1.76581	1.85836	1.96005	2.0109	-0.222977	NaN	NaN	NaN	NaN	NaN	NaN	NaN	NaN	NaN	NaN	NaN	NaN	NaN	NaN	NaN	NaN
2002	0	0.0237092	-0.239987	-0.57607	-1.07787	-1.34049	-1.6399	-1.72517	-1.77911	-0.232895	-1.54622	-0.276629	-0.25519	-0.421898	-0.673184	-0.960869	-1.04252	-1.03482	-0.907423	-0.821829	-0.5452	-0.338091	-0.483737	0	0.0022707	-0.0947184	-0.179514	-0.393632	-0.574593	-0.881704	-1.09437	-1.23391	-0.171433	0	0.0308889	0.0849217	0.0931694	0.0339629	-0.212307	-0.633022	-0.974541	-1.18409	-0.0305009	-1.15358	0.0962443	0.09741	0.15397	0.159261	0.130874
2665	0	-0.128563	-0.570037	-0.931946	-1.25229	-1.23971	-1.39315	-1.37874	-1.45469	-0.185141	-1.26955	0.0130065	-0.0846534	-0.337814	-0.382758	-0.404176	-0.269467	-0.190154	-0.0198042	0.094991	0.0819845	0.023643	0.071348	0	-0.0309034	-0.219216	-0.536182	-0.835112	-0.957237	-1.18999	-1.34593	-1.53667	-0.195777	0	-0.0185751	-0.0557253	-0.10541	-0.149053	-0.217385	-0.316447	-0.402974	-0.446238	-0.401276	-0.044962	0.369757	0.381597	0.405277	0.366568	0.253628
3730	0	-0.318392	-0.904003	-1.27752	-1.4485	-1.75754	-1.66081	-1.83748	-1.70309	0.172895	-1.87599	-0.149549	-0.302054	-0.572657	-0.541622	-0.479041	-0.346249	-0.258163	-0.0455856	-0.00578272	0.143766	0.154977	-0.16076	0	-0.165887	-0.480895	-0.885443	-1.11901	-1.56084	-1.55219	-1.94144	-1.84686	-0.131631	0	-0.159546	-0.478639	-0.83372	-1.06524	-1.19091	-1.33427	-1.44165	-1.49534	-0.150088	-1.34525	-0.085372	-0.230924	-0.522027	-0.931019	-1.31235
877	0	-0.095533	-0.338358	-0.665536	-1.11524	-1.81251	-2.84663	-3.72513	-4.26223	-0.475099	-3.78713	-0.79304	-0.822251	-1.07546	-1.18296	-1.45225	-1.45681	-1.75954	-1.77178	-1.9141	-1.12106	-0.652057	-1.26204	0	-0.0663218	-0.0559395	-0.275612	-0.456036	-1.14874	-1.88013	-2.74639	-3.14117	-0.616082	0	0.0438308	0.108958	0.0149633	-0.0880121	-0.18231	-0.402637	-0.949282	-1.18604	-0.138941	-1.0471	-0.0975175	0.00159214	-0.00804587	0.127935	0.0664678
8933	0	-0.162496	-0.622012	-0.950295	-1.26375	-1.29203	-1.27165	-1.14366	-1.08477	0.291327	-1.3761	0.0884039	-0.000415802	-0.250514	-0.300799	-0.330147	-0.210243	-0.102158	0.0223035	0.0707745	-0.0176294	0.0415965	0.029178	0	-0.0736765	-0.283094	-0.561092	-0.845199	-0.993385	-1.08109	-1.07756	-1.06714	0.338135	0	-0.0615492	-0.201385	-0.357958	-0.468178	-0.515306	-0.51374	-0.526569	-0.540181	NaN	NaN	-0.229419	-0.26159	-0.304551	-0.326131	-0.370903
11629	0	-0.173723	-0.696315	-1.06905	-1.45654	-1.45337	-1.69787	-1.58822	-1.68249	0.025371	-1.70786	-0.0409375	-0.166758	-0.39296	-0.424156	-0.455353	-0.350606	-0.292075	-0.0299572	0.089292	0.13023	0.023968	0.065324	0	-0.0479018	-0.344293	-0.685836	-1.04212	-1.1437	-1.44673	-1.5992	-1.81272	-0.0395345	0	0.0186673	-0.0069665	-0.0955685	-0.317071	-0.608505	-0.918637	-1.17753	-1.28136	NaN	NaN	-0.140366	-0.157269	-0.200366	-0.252753	-0.343295
12084	0	-0.295944	-1.2249	-1.17705	-1.42107	-1.31158	-1.36866	-1.13318	-1.08277	1.8876	-2.97037	-0.091361	-0.271304	-0.583244	-0.474578	-0.325728	-0.383568	-0.0987121	0.00418156	0.245628	0.336989	1.22412	-0.97849	0	-0.116001	-0.733021	-0.793833	-1.1867	-1.01937	-1.36131	-1.22872	-1.41976	0.572119	NaN	NaN	NaN	NaN	NaN	NaN	NaN	NaN	NaN	NaN	NaN	NaN	NaN	NaN	NaN	NaN
521	0	-0.0980681	-0.365358	-0.563699	-0.761576	-0.754932	-0.791196	-0.675823	-0.688794	0.027376	-0.71617	-0.0641515	-0.181789	-0.373501	-0.445721	-0.483377	-0.462538	-0.424881	-0.277921	-0.171596	-0.107444	0.006897	-0.178493	0	0.0195695	-0.0560085	-0.18213	-0.34235	-0.356546	-0.430466	-0.462053	-0.581349	-0.0436725	0	-0.0122657	-0.036797	-0.152289	-0.346475	-0.725427	-1.21045	-1.60452	-1.80155	0.181493	-1.98304	-0.135386	-0.176793	-0.259608	-0.264494	-0.150045
6649	0	-0.13168	-0.579568	-1.04366	-1.49489	-1.49625	-1.74332	-1.69274	-1.84419	0.514058	-2.35825	0.215286	0.0667281	-0.196683	-0.166213	-0.0495081	0.0588552	0.041745	-0.0049883	-0.0804989	-0.295785	0.046201	-0.1267	0	0.0168776	-0.167599	-0.662159	-1.2301	-1.33982	-1.56978	-1.47247	-1.54841	0.683143	NaN	NaN	NaN	NaN	NaN	NaN	NaN	NaN	NaN	NaN	NaN	NaN	NaN	NaN	NaN	NaN
4530	0	-0.375816	-1.21294	-1.72287	-2.12795	-2.12193	-2.2573	-2.17103	-2.20121	0.496986	-2.69819	-0.0420046	-0.184972	-0.451124	-0.421693	-0.33078	-0.230613	-0.057044	0.0620056	0.207899	0.249904	0.399604	-0.191705	0	-0.232849	-0.803822	-1.34318	-1.83918	-1.93332	-2.24226	-2.27504	-2.45111	0.0553774	0	-0.0273966	-0.394606	-0.586873	-1.05815	-1.43134	-1.8416	-1.72643	-1.64532	-0.25169	-1.39363	0.0505	-0.0775567	-0.431558	-0.646485	-0.893983
2664	0	-0.0954509	-0.500468	-0.802133	-1.13251	-1.07723	-1.30752	-1.25224	-1.34857	-0.121896	-1.22667	0.108884	0.0146764	-0.263291	-0.26946	-0.300765	-0.179736	-0.129768	0.0498026	0.182611	0.0737265	0.107163	0.0754475	0	-0.00124322	-0.128294	-0.42379	-0.722862	-0.788605	-1.06887	-1.19315	-1.4223	-0.120175	0	0.0662015	0.192126	0.167511	0.106571	-0.140434	-0.283049	-0.447856	-0.363656	-0.145834	-0.217823	0.6386	0.669079	0.665355	0.666243	0.52017
93	0	-0.352194	-1.01125	-1.47899	-1.80603	-1.77312	-2.12031	-2.11566	-2.37682	0.402772	-2.77959	0.402842	0.271528	0.0840188	0.0277432	0.0253695	0.0616034	0.0882091	0.0677079	0.0735129	-0.329329	0.831222	-0.757709	0	-0.22088	-0.692429	-1.10389	-1.42856	-1.43188	-1.80567	-1.78053	-2.04749	-0.025607	0	-0.195856	-0.587567	-0.980702	-1.17941	-1.26775	-1.44015	-1.61114	-1.69663	0.173093	-1.86972	-0.46081	-0.469771	-0.487693	-0.608588	-0.823494
443	0	-0.500717	-1.05922	-1.36651	-1.2382	-1.4499	-1.2732	-1.41903	-1.28906	0.445375	-1.73443	-0.0780235	-0.29923	-0.64819	-0.450603	-0.269746	-0.0973905	0.0032405	0.232523	0.270295	0.348318	0.299534	-0.02924	0	-0.279511	-0.489052	-0.993934	-1.04648	-1.43053	-1.35446	-1.72958	-1.63738	0.0678166	0	-0.157506	-0.538422	-0.794993	-0.976012	-1.00536	-1.03449	-1.09119	-1.13982	-0.32378	-0.816039	0.18873	0.0934314	-0.221383	-0.395626	-0.610211
2929	0	-0.101429	-0.540336	-0.925688	-1.39933	-1.77701	-2.19676	-2.25481	-2.22993	-0.230072	-1.99986	-0.178023	-0.246535	-0.434953	-0.55039	-0.640825	-0.585527	-0.495092	-0.316139	-0.18369	-0.00566652	-0.224899	0.0412095	0	-0.0329165	-0.283406	-0.553321	-0.936524	-1.36951	-1.87969	-2.1167	-2.22427	-0.183196	0	0.0206171	0.14456	0.111237	-0.0526983	-0.417374	-0.864679	-1.3911	-1.58587	-0.116203	-1.46967	-0.0973466	-0.132853	-0.200591	-0.225306	-0.216724
2930	0	-0.101429	-0.540336	-0.925688	-1.39933	-1.77701	-2.19676	-2.25481	-2.22993	-0.230072	-1.99986	-0.178023	-0.246535	-0.434953	-0.55039	-0.640825	-0.585527	-0.495092	-0.316139	-0.18369	-0.00566652	-0.224899	0.0412095	0	-0.0329165	-0.283406	-0.553321	-0.936524	-1.36951	-1.87969	-2.1167	-2.22427	-0.183196	0	0.0206171	0.14456	0.111237	-0.0526983	-0.417374	-0.864679	-1.3911	-1.58587	-0.116203	-1.46967	-0.0973466	-0.132853	-0.200591	-0.225306	-0.216724
3574	0	-0.283729	-1.08456	-1.74166	-2.25589	-2.22932	-2.34141	-2.18546	-2.21796	0.182838	-2.4008	-0.0929976	-0.219777	-0.4628	-0.458436	-0.454073	-0.340167	-0.269221	0.0254023	0.165272	0.25827	-0.051762	0.217034	0	-0.15695	-0.714761	-1.37622	-1.89482	-1.98215	-2.16519	-2.30386	-2.47623	0.141602	0	0.123094	0.0099435	-0.0634886	-0.510679	-1.05751	-1.37926	-1.61222	-1.52376	-0.151959	-1.3718	0.274392	0.338916	0.113076	0.0626488	-0.267207
1519	0	-0.164833	-0.597923	-0.867133	-1.06564	-1.11328	-1.18232	-1.252	-1.27832	-0.20291	-1.07541	0.0508575	-0.0400205	-0.265576	-0.310846	-0.355599	-0.282726	-0.259177	-0.0944576	-0.104786	-0.155644	-0.207714	0.102928	0	-0.0739548	-0.28149	-0.50543	-0.659185	-0.779692	-0.872282	-1.10669	-1.12268	0.0556615	0	0.0658496	-0.0935874	-0.136864	-0.32645	-0.717146	-0.780376	-1.28359	-1.21303	-0.171967	-1.04106	0.18349	0.250964	-0.010385	-0.00730169	-0.28522
18634	0	-0.146784	-0.671144	-1.0164	-1.44285	-1.3691	-1.5121	-1.301	-1.41307	0.674097	-2.08717	0.192171	0.0649318	-0.00963789	-0.167585	-0.173716	-0.167848	-0.161716	-0.136245	-0.189141	-0.381311	0.330942	-0.520083	0	-0.0195455	-0.469336	-0.656647	-1.07696	-1.00908	-1.15822	-0.972588	-1.03176	0.535326	NaN	NaN	NaN	NaN	NaN	NaN	NaN	NaN	NaN	NaN	NaN	NaN	NaN	NaN	NaN	NaN
17747	0	-0.195056	-0.649214	-0.894381	-1.23935	-1.14895	-1.63473	-1.51553	-1.77009	-0.017866	-1.75222	-0.0430785	-0.186442	-0.375601	-0.401977	-0.426737	-0.312572	-0.280382	-0.0560987	0.00314897	0.0462275	-0.171756	0.174905	0	-0.0516932	-0.316692	-0.535483	-0.855687	-0.879458	-1.39742	-1.50251	-1.81632	0.110811	0	0.0100645	-0.0066831	-0.0603073	-0.207493	-0.411362	-0.583792	-0.668096	-0.666186	NaN	NaN	-0.0737016	-0.0538822	-0.0258082	-0.009299	-0.0688388
6136	0	-0.171278	-0.810398	-1.35406	-1.87998	-2.07129	-2.39177	-2.38393	-2.38586	0.032742	-2.41861	-0.218452	-0.322068	-0.524146	-0.574338	-0.618364	-0.554722	-0.415373	-0.197789	-0.0848945	0.133557	-0.325521	0.240626	0	-0.0676617	-0.504704	-0.998177	-1.48007	-1.73502	-2.19485	-2.40459	-2.51942	0.139811	0	-0.03792	-0.11376	-0.26619	-0.457289	-0.671268	-0.869457	-0.991056	-1.05186	-0.290368	-0.761488	-0.115419	-0.128111	-0.153494	-0.268721	-0.4611
18041	0	0.00745677	0.0223703	0.0159942	-0.0191284	0.1437	0.533225	0.944039	1.14945	0.0971114	1.05234	0.258179	0.186398	0.0428339	-0.0969797	-0.161262	-0.178349	-0.223775	-0.272951	-0.297539	-0.555718	-0.0185871	-0.278951	0	0.0792386	0.237716	0.371153	0.400313	0.580228	1.01518	1.47517	1.70516	0.373878	NaN	NaN	NaN	NaN	NaN	NaN	NaN	NaN	NaN	NaN	NaN	NaN	NaN	NaN	NaN	NaN
16746	0	-0.158347	-0.661287	-0.999647	-1.22226	-1.2358	-1.28694	-1.2814	-1.31156	-0.123974	-1.18759	-0.130852	-0.16109	-0.430837	-0.48379	-0.565936	-0.423447	-0.259968	-0.211079	-0.0676235	0.0632284	-0.247918	0.180295	0	-0.128109	-0.361302	-0.646709	-0.787177	-0.943208	-1.15783	-1.20117	-1.37479	-0.00690787	0	-0.124125	-0.203007	-0.112521	-0.0993435	-0.332842	-0.535326	-0.46012	-0.283672	NaN	NaN	0.899449	0.89862	0.616202	0.0530256	-0.325277
444	0	-0.458907	-1.23736	-1.62588	-1.70146	-1.71983	-1.62235	-1.64392	-1.56943	0.390415	-1.95985	-0.115129	-0.34642	-0.663746	-0.464514	-0.209839	-0.0144784	0.151709	0.323344	0.390963	0.506092	0.389068	0.00189453	0	-0.227616	-0.688743	-1.27649	-1.60675	-1.82049	-1.88919	-2.08239	-2.07552	-0.113782	0	-0.18561	-0.60784	-0.95825	-1.27348	-1.43001	-1.47868	-1.35114	-1.27978	-0.158333	-1.12145	0.11432	0.0124657	-0.201105	-0.423939	-0.604218
5666	0	-0.19177	-0.665204	-1.20792	-1.69316	-2.04655	-2.44078	-2.36229	-2.32147	-0.0232091	-2.29826	0.212155	0.102376	-0.0697499	-0.13666	-0.169954	-0.108282	-0.0937787	0.151524	0.215125	0.00297046	0.331357	-0.116232	0	-0.0819906	-0.383299	-0.859101	-1.31106	-1.72611	-2.13485	-2.30166	-2.32444	-0.142411	0	0.0216347	0.0345403	-0.030236	-0.092448	-0.244145	-0.277045	-0.587426	-0.600639	-0.190333	-0.410306	0.0983389	0.153559	0.149451	-0.0303085	-0.253017
13601	0	-0.0540393	-0.499406	-1.01591	-1.56884	-1.83656	-1.95228	-1.89482	-1.84134	0.11458	-1.95592	-0.122262	-0.192123	-0.325937	-0.465941	-0.556608	-0.516437	-0.364678	-0.0736071	0.0466505	0.168913	0.188782	-0.142132	0	0.015821	-0.295732	-0.672235	-1.1345	-1.44239	-1.70986	-1.94348	-2.01026	-0.196464	NaN	NaN	NaN	NaN	NaN	NaN	NaN	NaN	NaN	NaN	NaN	NaN	NaN	NaN	NaN	NaN
5665	0	-0.172931	-0.59498	-1.07526	-1.50422	-1.77855	-2.08141	-1.99583	-1.95619	-0.0195122	-1.93668	0.208487	0.102367	-0.0706679	-0.134347	-0.161672	-0.0805098	-0.0580495	0.173944	0.227799	0.0193118	0.290604	-0.0628046	0	-0.066811	-0.315825	-0.732422	-1.13406	-1.48955	-1.81488	-1.96128	-1.9755	-0.101629	0	0.0216347	0.0345403	-0.030236	-0.092448	-0.244145	-0.277045	-0.587426	-0.600639	-0.190333	-0.410306	0.0983389	0.153559	0.149451	-0.0303085	-0.253017
10266	0	-0.115616	-0.403162	-0.647334	-0.853118	-1.04292	-1.5201	-1.80676	-2.02522	-0.109294	-1.91593	0.081585	-0.0160428	-0.185928	-0.260565	-0.308434	-0.240516	-0.190313	-0.00645383	0.11677	0.035185	-0.027549	0.144319	0	-0.0179882	-0.135649	-0.305184	-0.463099	-0.720821	-1.2482	-1.71872	-2.06041	-0.000159994	NaN	NaN	NaN	NaN	NaN	NaN	NaN	NaN	NaN	NaN	NaN	NaN	NaN	NaN	NaN	NaN
10181	0	-0.211968	-0.739658	-1.06743	-1.30337	-1.27045	-1.38585	-1.25186	-1.23736	0.0625765	-1.29993	-0.093592	-0.219771	-0.419348	-0.435712	-0.42621	-0.268961	-0.205556	0.0537142	0.155336	0.248928	-0.242238	0.397574	0	-0.085789	-0.413902	-0.725305	-0.970753	-1.09508	-1.27389	-1.39916	-1.48628	0.211223	NaN	NaN	NaN	NaN	NaN	NaN	NaN	NaN	NaN	NaN	NaN	NaN	NaN	NaN	NaN	NaN
1902	0	-0.126991	-0.468217	-0.773421	-1.09852	-1.31112	-1.6907	-2.07508	-2.36058	-0.23829	-2.12229	-1.13712	-1.17931	-1.4399	-1.47854	-1.61511	-1.52189	-1.57396	-1.54344	-1.59792	-0.460803	-1.33122	-0.266701	0	-0.0847994	-0.165433	-0.432007	-0.620531	-0.926353	-1.25386	-1.66877	-1.89978	-0.0441877	0	-0.0505478	0.0949919	0.0636753	0.035965	-0.224178	-0.314992	-0.4593	-0.417465	-0.120854	-0.29661	-0.201184	-0.155377	-0.240432	-0.252302	-0.413694
3407	0	-0.317101	-0.864617	-1.11727	-1.25185	-1.31475	-1.48071	-1.72788	-1.89399	0.177078	-2.07106	-0.470661	-0.613464	-0.848521	-0.808935	-0.769348	-0.669429	-0.648955	-0.544767	-0.530294	-0.059633	-0.407586	-0.122707	0	-0.174299	-0.486757	-0.779001	-0.953158	-1.11598	-1.30241	-1.65378	-1.83435	0.114003	0	-0.126069	-0.383693	-0.613574	-0.884907	-1.11412	-1.31108	-1.16689	-1.078	-0.168829	-0.909174	-0.275748	-0.364475	-0.557124	-0.824944	-1.11831
1683	0	-0.132942	-0.46667	-0.83097	-1.19075	-1.54674	-2.10653	-2.54704	-2.80637	-0.174473	-2.6319	0.041655	-0.0526395	-0.246425	-0.296072	-0.321417	-0.256379	-0.183207	-0.0510212	0.048722	0.00706699	-0.061959	0.110681	0	-0.0386472	-0.17859	-0.493243	-0.827676	-1.2487	-1.88167	-2.45437	-2.81344	-0.0708591	0	-0.111616	-0.345127	-0.49462	-0.559414	-0.797188	-1.06229	-1.23629	-1.17844	-0.380861	-0.79758	-0.56249	-0.573716	-0.758371	-0.772536	-0.751578
10772	0	-0.102115	-0.306346	-0.576594	-0.810744	-1.08072	-1.42262	-1.69851	-1.83645	-0.00864601	-1.8278	-0.916931	-0.982783	-1.11449	-1.25225	-1.33023	-1.32375	-1.2926	-1.25539	-1.23678	-0.319851	-0.832523	-0.404259	0	-0.0362638	-0.108792	-0.241274	-0.397447	-0.673903	-1.04695	-1.36005	-1.5166	-0.0930542	NaN	NaN	NaN	NaN	NaN	NaN	NaN	NaN	NaN	NaN	NaN	NaN	NaN	NaN	NaN	NaN
355	0	-0.165686	-0.594099	-0.942777	-1.22131	-1.24006	-1.32804	-1.20328	-1.20765	-0.027532	-1.18011	-0.190238	-0.294131	-0.480315	-0.525411	-0.568888	-0.453655	-0.385607	-0.17042	-0.110909	0.079329	-0.291694	0.180785	0	-0.0617933	-0.304022	-0.607604	-0.842664	-0.97664	-1.13267	-1.2231	-1.28698	0.073924	0	0.0112197	-0.0588829	-0.151715	-0.298145	-0.454188	-0.524791	-0.588775	-0.619514	-0.308893	-0.310621	0.324637	0.251754	0.12031	0.0210952	-0.112557
9791	0	-0.318446	-1.11218	-1.6778	-2.133	-2.41678	-2.64195	-2.72837	-2.72577	0.125988	-2.85176	-0.188253	-0.323913	-0.550813	-0.521934	-0.568132	-0.453264	-0.468797	-0.260992	-0.309504	-0.12125	0.0323086	-0.341812	0	-0.182786	-0.749616	-1.34412	-1.75312	-2.15176	-2.3614	-2.65563	-2.60452	-0.0945742	0	0.123181	0.25534	0.273294	0.103126	-0.14096	-0.342399	-0.427273	-0.411428	NaN	NaN	0.168176	0.165424	0.186312	0.233593	0.243957
2299	0	-0.153837	-0.633238	-1.02197	-1.37628	-1.48712	-1.66088	-1.68002	-1.73586	0.171044	-1.9069	-0.033718	-0.140935	-0.295768	-0.366318	-0.399765	-0.344133	-0.26102	0.00401258	0.146717	0.180434	0.028357	0.11836	0	-0.0466201	-0.371188	-0.689365	-1.01023	-1.17671	-1.43358	-1.71775	-1.91629	0.108969	0	0.021663	0.064989	0.0188285	-0.138481	-0.384231	-0.607271	-0.740824	-0.807601	-0.225181	-0.58242	0.050764	0.0416373	0.023384	-0.0694287	-0.227674
6210	0	-0.206302	-0.764615	-0.665622	-1.02647	-0.835413	-0.980077	-0.77085	-0.981041	-0.0876315	-0.89341	0.017866	-0.110518	-0.33371	-0.313804	-0.212711	-0.0490676	0.0356025	0.267878	0.301726	0.28386	-0.0883615	0.390088	0	-0.0779182	-0.413039	-0.333952	-0.795894	-0.768479	-0.997814	-1.02086	-1.2649	0.018596	0	-0.177962	-0.533885	-0.963936	-1.29015	-1.46117	-1.58083	-1.62637	-1.64913	-0.309412	-1.33972	-0.122699	-0.236103	-0.46291	-0.794499	-1.11747
12075	0	-0.280064	-0.765735	-1.1067	-1.27344	-1.22495	-1.64955	-1.56974	-1.88181	0.634478	-2.51629	0.162097	-0.0296825	-0.225925	-0.167777	-0.273206	-0.25744	-0.317306	0.0139181	0.0914246	-0.070672	0.695452	-0.604028	0	-0.0882845	-0.377714	-0.77683	-0.83814	-0.805415	-1.17015	-1.42156	-1.81114	0.101123	NaN	NaN	NaN	NaN	NaN	NaN	NaN	NaN	NaN	NaN	NaN	NaN	NaN	NaN	NaN	NaN
12076	0	-0.280064	-0.765735	-1.1067	-1.27344	-1.22495	-1.64955	-1.56974	-1.88181	0.634478	-2.51629	0.162097	-0.0296825	-0.225925	-0.167777	-0.273206	-0.25744	-0.317306	0.0139181	0.0914246	-0.070672	0.695452	-0.604028	0	-0.0882845	-0.377714	-0.77683	-0.83814	-0.805415	-1.17015	-1.42156	-1.81114	0.101123	NaN	NaN	NaN	NaN	NaN	NaN	NaN	NaN	NaN	NaN	NaN	NaN	NaN	NaN	NaN	NaN
12077	0	-0.280064	-0.765735	-1.1067	-1.27344	-1.22495	-1.64955	-1.56974	-1.88181	0.634478	-2.51629	0.162097	-0.0296825	-0.225925	-0.167777	-0.273206	-0.25744	-0.317306	0.0139181	0.0914246	-0.070672	0.695452	-0.604028	0	-0.0882845	-0.377714	-0.77683	-0.83814	-0.805415	-1.17015	-1.42156	-1.81114	0.101123	NaN	NaN	NaN	NaN	NaN	NaN	NaN	NaN	NaN	NaN	NaN	NaN	NaN	NaN	NaN	NaN
14395	0	-0.098505	-0.295515	-0.53947	-0.731866	-0.909632	-1.12433	-1.29208	-1.37595	0.445683	-1.82163	-0.38755	-0.462653	-0.61286	-0.716393	-0.698147	-0.566466	-0.44313	-0.366469	-0.328138	0.0594119	0.188149	-0.516287	0	-0.0234015	-0.0702044	-0.210628	-0.42127	-0.730716	-1.06875	-1.31316	-1.43536	-0.130016	0	-0.107164	-0.31534	-0.517366	-0.5569	-0.440091	-0.37221	-0.509597	-0.680925	NaN	NaN	-0.189475	-0.235306	-0.4556	-0.804526	-1.05648
2188	0	-0.00374399	-0.197153	-0.519586	-0.908625	-1.28125	-1.46807	-1.69191	-1.71421	0.135695	-1.84991	0.0572885	0.0220157	-0.101366	-0.270055	-0.351812	-0.358817	-0.2231	-0.130671	-0.04303	-0.100318	0.211529	-0.254559	0	0.0315288	-0.0384982	-0.192242	-0.499525	-0.86514	-1.18768	-1.50396	-1.61389	-0.0185455	0	-0.0264773	-0.14823	-0.156704	-0.301469	-0.450761	-0.816272	-1.02261	-1.2128	0.162306	-1.37511	-0.16096	-0.172567	-0.280767	-0.336229	-0.303076
878	0	-0.0656855	-0.350075	-0.605167	-1.00096	-1.4855	-2.11641	-2.4821	-2.70887	-0.378771	-2.3301	-0.647524	-0.694339	-0.925818	-0.974703	-1.19309	-1.28891	-1.62099	-1.60249	-1.66493	-1.0174	-0.672728	-0.992199	0	-0.0188708	-0.0717818	-0.277989	-0.455396	-0.844114	-1.14294	-1.52714	-1.69147	-0.353567	0	0.0857364	0.0319492	-0.114401	-0.285029	-0.343228	-0.49088	-0.985033	-1.22345	-0.106743	-1.11671	-0.11427	-0.0519419	-0.115851	-0.0478314	-0.20367
5996	0	-0.122209	-0.473907	-0.857882	-1.15924	-1.17486	-1.39414	-1.38097	-1.41854	0.085904	-1.50445	-0.202453	-0.288517	-0.525382	-0.527973	-0.543828	-0.451839	-0.409915	-0.434196	-0.420482	-0.218029	-0.414058	-0.0064247	0	-0.0361454	-0.150978	-0.532362	-0.817864	-0.925472	-1.18667	-1.14923	-1.20051	0.297509	0	-0.0366493	-0.109948	-0.227609	-0.352984	-0.441118	-0.484298	-0.483116	-0.482525	-0.31162	-0.170905	-0.627403	-0.617915	-0.59894	-0.564653	-0.524543
5345	0	-0.668126	-1.48837	-1.99475	-1.86902	-2.18735	-2.02904	-2.27945	-2.14841	0.692081	-2.8405	-0.138594	-0.372693	-0.635949	-0.461229	-0.171237	-0.0230126	0.113452	0.205018	0.243555	0.382149	0.738171	-0.494616	0	-0.434028	-0.991015	-1.67211	-1.83638	-2.30293	-2.28109	-2.62306	-2.53056	-0.184684	0	-0.092124	-0.276372	-0.43129	-0.464753	-0.367719	-0.261642	-0.184896	-0.146522	0.334218	-0.48074	-0.042876	-0.0949115	-0.198982	-0.350833	-0.498427
3207	0	-0.101971	-0.675204	-1.17595	-1.85676	-2.15685	-2.41796	-2.33869	-2.28518	-0.052039	-2.23314	-0.100887	-0.175147	-0.323961	-0.422602	-0.467773	-0.440146	-0.351927	-0.152399	-0.0506909	0.0501965	-0.1695	0.118809	0	-0.0277113	-0.452131	-0.854234	-1.48988	-1.81759	-2.16692	-2.28718	-2.33538	0.0165735	0	0.0496557	0.0128777	0.0039861	-0.250823	-0.619481	-1.12871	-1.30814	-1.4167	-0.107646	-1.30905	0.0901761	0.1555	0.0657778	0.0611727	-0.113782
16216	0	-0.241246	-0.928841	-1.13827	-1.36047	-1.34047	-1.38064	-1.42764	-1.46732	0.737092	-2.20441	-0.184853	-0.295958	-0.510854	-0.503937	-0.494516	-0.474951	-0.462373	-0.408734	-0.299977	-0.115123	0.187287	-0.487264	0	-0.130141	-0.60284	-0.819181	-1.05081	-1.05038	-1.10312	-1.20376	-1.3522	0.364952	NaN	NaN	NaN	NaN	NaN	NaN	NaN	NaN	NaN	NaN	NaN	NaN	NaN	NaN	NaN	NaN
1057	0	-0.127888	-0.503953	-0.760209	-0.966556	-0.963241	-1.01511	-0.872119	-0.896932	0.765534	-1.66247	0.181288	0.0605881	0.0104167	-0.136426	-0.148874	-0.166232	-0.209597	-0.032434	-0.0749318	-0.25622	0.795724	-0.870656	0	-0.00718802	-0.333082	-0.442495	-0.636394	-0.615721	-0.62422	-0.658397	-0.640712	0.151098	0	-0.0443143	-0.367959	-0.53897	-0.728292	-1.03893	-1.28283	-1.55939	-1.61724	-0.470787	-1.14645	-0.217547	-0.245012	-0.520666	-0.508482	-0.772317
3406	0	-0.281758	-0.772984	-0.980224	-1.10181	-1.16702	-1.34434	-1.61167	-1.8053	0.0891285	-1.89443	-0.408702	-0.542178	-0.754058	-0.72399	-0.693923	-0.612897	-0.611574	-0.520283	-0.516861	-0.108159	-0.426766	-0.090095	0	-0.148282	-0.427628	-0.664935	-0.816586	-0.962828	-1.14147	-1.50009	-1.69714	0.107193	0	-0.0968305	-0.333427	-0.509961	-0.755887	-0.956799	-1.20233	-1.09666	-1.04805	-0.102475	-0.945579	-0.212665	-0.272782	-0.437492	-0.639523	-0.911071
880	0	-0.0642936	-0.279934	-0.557899	-1.01179	-1.66908	-2.24539	-2.89732	-3.11719	-0.344476	-2.77271	-0.714499	-0.774119	-0.949627	-1.02834	-1.17581	-1.29055	-1.53211	-1.58399	-1.58827	-0.873766	-0.556607	-1.03166	0	-0.00467443	-0.0448064	-0.24406	-0.550479	-1.09303	-1.42779	-2.02783	-2.24342	-0.502368	0	0.082079	0.12982	-0.00800887	-0.155576	-0.279867	-0.523321	-1.08914	-1.38847	-0.160611	-1.22786	-0.0170291	0.0193833	0.0648276	0.152291	0.0871832
19594	0	-0.24306	-0.729181	-1.2142	-1.45505	-1.47049	-1.5047	-1.54002	-1.55767	0.301704	-1.85938	-0.0224533	-0.0954351	-0.241399	-0.336177	-0.306788	-0.172563	-0.0576677	0.00604217	0.0378971	0.0603504	0.376482	-0.338585	0	-0.170079	-0.510236	-0.900474	-1.17071	-1.32039	-1.46949	-1.56851	-1.61802	-0.0972313	NaN	NaN	NaN	NaN	NaN	NaN	NaN	NaN	NaN	NaN	NaN	NaN	NaN	NaN	NaN	NaN
19595	0	-0.24306	-0.729181	-1.2142	-1.45505	-1.47049	-1.5047	-1.54002	-1.55767	0.301704	-1.85938	-0.0224533	-0.0954351	-0.241399	-0.336177	-0.306788	-0.172563	-0.0576677	0.00604217	0.0378971	0.0603504	0.376482	-0.338585	0	-0.170079	-0.510236	-0.900474	-1.17071	-1.32039	-1.46949	-1.56851	-1.61802	-0.0972313	NaN	NaN	NaN	NaN	NaN	NaN	NaN	NaN	NaN	NaN	NaN	NaN	NaN	NaN	NaN	NaN
5355	0	-0.438191	-1.5458	-2.00277	-2.49565	-2.53712	-2.87139	-2.73104	-2.72997	0.771056	-3.50103	0.095244	-0.073215	-0.3291	-0.217718	-0.094608	0.0470443	0.185431	0.396992	0.421002	0.325758	0.956936	-0.535934	0	-0.269732	-1.12146	-1.68981	-2.3058	-2.48892	-2.96158	-3.03279	-3.05573	-0.0906359	0	-0.153568	-0.746038	-1.0587	-1.60863	-1.90166	-2.37799	-2.54568	-2.66426	-0.345199	-2.31907	-0.043278	-0.131094	-0.67621	-0.96136	-1.63652
15210	0	-0.248006	-0.776543	-1.4411	-1.70994	-2.35126	-2.20485	-2.74987	-2.46858	0.164937	-2.63352	0.167899	0.0396624	-0.0957351	-0.144124	-0.175762	-0.132646	-0.139205	0.0667759	0.0849212	-0.0829781	0.118413	-0.0334921	0	-0.119769	-0.512908	-1.12908	-1.36628	-2.05072	-1.89775	-2.64875	-2.3856	0.214423	NaN	NaN	NaN	NaN	NaN	NaN	NaN	NaN	NaN	NaN	NaN	NaN	NaN	NaN	NaN	NaN
879	0	-0.0664075	-0.308777	-0.573271	-0.977969	-1.52156	-2.17711	-2.58931	-2.80327	-0.360443	-2.44282	-0.669185	-0.710566	-0.911116	-0.980785	-1.18537	-1.30515	-1.60847	-1.58775	-1.60248	-0.93329	-0.628345	-0.97413	0	-0.0250267	-0.0668457	-0.261671	-0.461779	-0.885599	-1.23783	-1.67074	-1.86998	-0.401282	0	0.082079	0.12982	-0.00800887	-0.155576	-0.279867	-0.523321	-1.08914	-1.38847	-0.160611	-1.22786	-0.0170291	0.0193833	0.0648276	0.152291	0.0871832
6771	0	0.0797694	0.246603	0.563313	0.68487	0.827612	0.865582	1.10985	1.15149	-0.217272	1.36876	0.158786	0.154062	0.118037	-0.152665	-0.126708	-0.195865	0.0100295	0.00724702	0.11294	-0.045846	0.152591	-0.0396509	0	0.084493	0.287352	0.874763	0.970364	1.18226	1.01434	1.26139	1.19734	-0.211077	NaN	NaN	NaN	NaN	NaN	NaN	NaN	NaN	NaN	NaN	NaN	NaN	NaN	NaN	NaN	NaN
12038	0	-0.116713	-0.40392	-0.721456	-0.95093	-1.16776	-1.3544	-1.46212	-1.45026	0.0319725	-1.48223	-0.229983	-0.245427	-0.361291	-0.54097	-0.625305	-0.685032	-0.485373	-0.357542	-0.236934	-0.00695141	-0.642545	0.405611	0	-0.101269	-0.272611	-0.410468	-0.555608	-0.712713	-1.09901	-1.33456	-1.44331	0.444534	NaN	NaN	NaN	NaN	NaN	NaN	NaN	NaN	NaN	NaN	NaN	NaN	NaN	NaN	NaN	NaN
2729	0	-0.103064	-0.309191	-0.517942	-0.626252	-0.574695	-0.463713	-0.350108	-0.293305	-0.328369	0.0350642	-0.196435	-0.246502	-0.346636	-0.503934	-0.66833	-0.660773	-0.474164	-0.230391	-0.108505	0.08793	-0.654756	0.546251	0	-0.0529969	-0.158991	-0.210443	-0.154357	-0.110357	-0.185983	-0.316151	-0.381235	0.129952	0	-0.118434	0.0184343	-0.197443	0.013308	-0.445159	-0.723373	-1.19383	-1.2288	0.221149	-1.44995	-0.461405	-0.487643	-0.594113	-0.538018	-0.7018
12078	0	-0.365901	-1.02152	-1.33395	-1.55506	-1.42456	-2.33381	-2.12372	-2.6671	0.584278	-3.25138	0.120423	-0.104154	-0.317605	-0.186418	-0.313441	-0.308478	-0.449901	-0.0370978	0.0543655	-0.066058	0.705572	-0.651207	0	-0.141323	-0.583489	-1.0271	-1.12119	-0.995661	-1.76348	-1.96619	-2.60104	-0.00087148	NaN	NaN	NaN	NaN	NaN	NaN	NaN	NaN	NaN	NaN	NaN	NaN	NaN	NaN	NaN	NaN
2195	0	-0.388098	-1.28339	-1.76197	-2.15951	-2.29642	-2.4869	-2.53722	-2.61706	0.531592	-3.14865	-0.881546	-1.02806	-1.30817	-1.18766	-1.13881	-0.936463	-0.781344	-0.447392	-0.416688	0.464859	-0.700148	0.28346	0	-0.241581	-0.856765	-1.45585	-1.90225	-2.24151	-2.58711	-2.97138	-3.08192	0.350194	0	-0.184214	-0.735741	-0.940226	-1.28355	-1.31462	-1.48685	-1.48505	-1.58264	-0.924375	-0.658268	-0.676589	-0.767921	-1.06482	-1.17714	-1.51888
9847	0	-0.159637	-0.47891	-0.885314	-1.21921	-1.47422	-1.72285	-1.88434	-1.96509	0.197294	-2.16239	-0.280863	-0.337015	-0.449319	-0.585521	-0.689468	-0.730698	-0.741465	-0.728334	-0.721769	-0.440906	0.117166	-0.838935	0	-0.103485	-0.310454	-0.580656	-0.810605	-1.02438	-1.26224	-1.43687	-1.52419	-0.200735	NaN	NaN	NaN	NaN	NaN	NaN	NaN	NaN	NaN	NaN	NaN	NaN	NaN	NaN	NaN	NaN
18185	0	0.112527	0.666185	0.886	1.22293	1.26107	1.93185	2.46776	2.97942	0.285869	2.69355	0.374285	0.341155	0.157387	0.0705087	0.113463	0.403759	0.391931	0.243729	0.101441	-0.272844	-0.337337	0.438779	0	0.145657	0.883084	1.18978	1.48376	1.2316	1.91421	2.59832	3.25226	0.997492	NaN	NaN	NaN	NaN	NaN	NaN	NaN	NaN	NaN	NaN	NaN	NaN	NaN	NaN	NaN	NaN
9790	0	-0.198306	-0.661907	-1.08058	-1.46986	-1.56361	-1.74287	-1.71819	-1.81113	0.040567	-1.8517	-0.082535	-0.176899	-0.308535	-0.385024	-0.416505	-0.375337	-0.399415	-0.272146	-0.296221	-0.213686	0.032697	-0.328918	0	-0.103942	-0.435907	-0.778088	-1.13589	-1.2708	-1.42599	-1.52858	-1.59744	-0.074665	0	0.123181	0.25534	0.273294	0.103126	-0.14096	-0.342399	-0.427273	-0.411428	NaN	NaN	0.168176	0.165424	0.186312	0.233593	0.243957
102	0	-0.215046	-0.752881	-1.00755	-1.22426	-1.12447	-1.18932	-1.01732	-1.00067	0.134591	-1.13527	0.514699	0.383742	0.226502	0.212852	0.347645	0.403255	0.552441	0.622069	0.724308	0.209609	0.510608	0.213701	0	-0.0840886	-0.464684	-0.705702	-1.05721	-1.01303	-1.22706	-1.12469	-1.21028	0.138683	0	-0.0361845	-0.108553	-0.244008	-0.406365	-0.562863	-0.686603	-0.747257	-0.777584	-0.179493	-0.598091	0.274341	0.163353	-0.058622	-0.3468	-0.590194
18613	0	-0.0910058	-0.386797	-0.663342	-1.01702	-1.06152	-1.32238	-1.13906	-1.1694	0.00503496	-1.17444	0.208185	0.121714	-0.0500736	-0.0926899	-0.113539	0.0416009	0.0701992	0.264085	0.266307	0.058122	0.195152	0.071155	0	-0.00453523	-0.128539	-0.362467	-0.695295	-0.894937	-1.18439	-1.19496	-1.22752	0.018068	NaN	NaN	NaN	NaN	NaN	NaN	NaN	NaN	NaN	NaN	NaN	NaN	NaN	NaN	NaN	NaN
6208	0	-0.0725752	-0.322291	-0.647162	-0.933769	-1.15509	-1.23902	-1.32226	-1.30399	0.226668	-1.53066	-0.304175	-0.356162	-0.42336	-0.604684	-0.676067	-0.705047	-0.598999	-0.481614	-0.434604	-0.13043	0.11889	-0.553495	0	-0.0205874	-0.203105	-0.346652	-0.561877	-0.754222	-0.944194	-1.14482	-1.17356	-0.196397	0	0.0189878	-0.0512735	-0.113935	-0.285816	-0.457907	-0.714648	-0.938558	-1.05176	0.124156	-1.17592	-0.0100385	-0.00591649	-0.0660754	-0.0934782	-0.126982
1053	0	-0.16043	-0.637124	-0.794925	-1.05177	-1.09425	-1.19401	-1.11858	-1.18664	0.601478	-1.78812	0.033365	-0.084644	-0.160021	-0.262575	-0.234783	-0.180941	-0.208733	0.000271827	-0.0733685	-0.106734	0.696965	-0.770333	0	-0.0424214	-0.443739	-0.498985	-0.783625	-0.879946	-0.951912	-1.08548	-1.07991	-0.062122	0	0.013702	-0.303812	-0.393695	-0.769814	-0.823709	-1.09527	-1.00102	-1.14215	0.133935	-1.27609	0.106859	0.0504557	-0.252675	-0.392585	-0.653662
8663	0	-0.130227	-0.39068	-0.801262	-1.23175	-1.51977	-1.64544	-1.62099	-1.60876	0.07085	-1.67961	-0.060728	-0.106583	-0.198293	-0.355666	-0.532847	-0.589121	-0.504679	-0.354575	-0.279522	-0.218794	-0.132452	-0.14707	0	-0.0843719	-0.253116	-0.506325	-0.759627	-0.991381	-1.20149	-1.32714	-1.38997	0.142574	NaN	NaN	NaN	NaN	NaN	NaN	NaN	NaN	NaN	NaN	NaN	NaN	NaN	NaN	NaN	NaN
8664	0	-0.130227	-0.39068	-0.801262	-1.23175	-1.51977	-1.64544	-1.62099	-1.60876	0.07085	-1.67961	-0.060728	-0.106583	-0.198293	-0.355666	-0.532847	-0.589121	-0.504679	-0.354575	-0.279522	-0.218794	-0.132452	-0.14707	0	-0.0843719	-0.253116	-0.506325	-0.759627	-0.991381	-1.20149	-1.32714	-1.38997	0.142574	NaN	NaN	NaN	NaN	NaN	NaN	NaN	NaN	NaN	NaN	NaN	NaN	NaN	NaN	NaN	NaN
10188	0	-0.11031	-0.33093	-0.585723	-0.76438	-0.875297	-0.994611	-1.07975	-1.12232	0.113455	-1.23578	-0.119322	-0.199303	-0.359266	-0.413591	-0.282295	-0.0724154	0.0304289	0.0276346	0.0262375	0.145559	0.0158014	0.0104361	0	-0.0303285	-0.0909854	-0.291454	-0.601407	-0.922204	-1.14436	-1.22671	-1.26788	-0.0216681	NaN	NaN	NaN	NaN	NaN	NaN	NaN	NaN	NaN	NaN	NaN	NaN	NaN	NaN	NaN	NaN
3863	0	-0.155162	-0.445276	-0.835819	-1.00254	-1.32096	-1.29456	-1.60302	-1.56079	-0.162368	-1.39842	0.123364	0.0415669	-0.0624606	-0.170308	-0.246192	-0.192988	-0.115812	0.124788	0.194515	0.0711505	0.102047	0.0924675	0	-0.0733647	-0.259451	-0.542147	-0.63298	-1.00461	-1.05539	-1.60445	-1.63194	-0.141051	0	0.0199099	-0.0093475	-0.202363	-0.390559	-0.591329	-0.920068	-1.24286	-1.46685	-0.465428	-1.00142	-0.110116	-0.0922908	-0.113661	-0.134875	-0.398684
2733	0	-0.242085	-0.77187	-0.983479	-1.16656	-1.23061	-1.40641	-1.52192	-1.59834	-0.0483434	-1.54999	-0.16056	-0.261196	-0.380619	-0.452529	-0.466744	-0.356003	-0.30034	-0.0614147	-0.0219354	0.138624	0.169512	-0.191447	0	-0.141449	-0.551811	-0.691509	-0.860376	-1.03516	-1.26663	-1.62107	-1.73696	-0.378415	0	-0.240722	-0.572296	-1.04055	-1.30902	-1.84686	-1.92628	-1.64652	-1.10133	-0.471843	-0.629487	-0.454622	-0.541036	-0.750663	-0.919113	-0.951351
5850	0	-0.156931	-0.551084	-0.821456	-1.02077	-0.994344	-1.19831	-1.18486	-1.31722	0.171338	-1.48856	-0.038698	-0.128209	-0.310703	-0.32936	-0.345663	-0.240648	-0.165138	0.0830587	0.191515	0.230213	-0.0656184	0.257133	0	-0.0674195	-0.27908	-0.530794	-0.713809	-0.792394	-1.07187	-1.30662	-1.54744	0.198258	0	0.0782227	0.0184328	-0.0278593	-0.350674	-0.577361	-0.832688	-0.992855	-1.08284	0.015526	-1.09837	0.124994	0.151226	-0.0479567	-0.113184	-0.243312
16569	0	-0.229744	-0.792143	-1.228	-1.6597	-1.7113	-2.30271	-2.24105	-2.494	-0.181264	-2.31273	-0.079769	-0.0948818	-0.302333	-0.369836	-0.597377	-0.670874	-0.741206	-0.640683	-0.592579	-0.51281	0.151502	-0.74408	0	-0.214631	-0.569579	-0.93793	-1.14209	-1.1202	-1.64127	-1.68014	-1.98119	-0.412535	NaN	NaN	NaN	NaN	NaN	NaN	NaN	NaN	NaN	NaN	NaN	NaN	NaN	NaN	NaN	NaN
448	0	-0.424453	-1.1843	-1.47657	-1.60144	-1.70407	-1.70034	-1.7112	-1.65978	0.769597	-2.42937	0.0305885	-0.172193	-0.416154	-0.258161	-0.0110138	0.121549	0.32466	0.458418	0.540671	0.510083	0.613091	-0.072419	0	-0.221671	-0.737557	-1.18782	-1.55984	-1.79503	-1.99441	-2.13903	-2.16986	0.187095	0	-0.206177	-0.789959	-1.20503	-1.57351	-1.92019	-2.07362	-1.96894	-1.70733	-0.43646	-1.27087	0.171878	-0.0310147	-0.468552	-0.832817	-1.12182
4637	0	-0.181114	-0.695816	-0.957364	-1.22458	-1.17468	-1.22638	-1.18523	-1.21495	0.166595	-1.38155	-0.338427	-0.456795	-0.664062	-0.626841	-0.539556	-0.400382	-0.293051	-0.129809	-0.068964	0.269462	-0.24854	0.179576	0	-0.0627454	-0.37018	-0.66895	-1.02345	-1.11272	-1.27176	-1.39385	-1.48442	0.0767075	0	0.150229	0.117962	0.307754	0.526302	0.571923	0.575867	0.269577	0.28989	1.73404	-1.44415	1.08865	0.928758	0.461124	-0.0203816	-0.174398
3074	0	-0.21918	-0.578387	-0.778052	-0.868677	-0.901875	-0.989461	-0.996083	-1.04087	0.0110265	-1.0519	-0.224348	-0.319938	-0.521686	-0.506596	-0.506543	-0.480426	-0.456266	-0.297927	-0.203033	0.0213149	-0.0405655	-0.162468	0	-0.123589	-0.28105	-0.495804	-0.586482	-0.645796	-0.757543	-0.922504	-1.06219	-0.172756	0	-0.0731686	-0.219506	-0.514479	-0.884918	-1.2434	-1.51445	-1.63686	-1.69807	-0.03606	-1.66201	-0.615122	-0.652736	-0.727964	-0.757941	-0.705054
123	0	-0.285139	-0.939379	-1.51688	-1.99128	-2.26798	-2.69575	-2.91369	-3.05339	0.329552	-3.38294	0.0515611	-0.0557733	-0.276936	-0.22901	-0.192972	-0.0882546	-0.0762456	0.0197339	0.0641259	0.0125648	0.160208	-0.096082	0	-0.177805	-0.610882	-1.23631	-1.74675	-2.12817	-2.56794	-2.88186	-3.06595	0.220905	0	0.0323777	-0.107498	-0.104806	-0.363175	-0.66019	-1.09584	-1.38288	-1.57657	-0.064715	-1.51186	-0.0336925	-0.124497	-0.442971	-0.653129	-1.03389
1921	0	-0.137045	-0.547581	-0.794056	-1.04746	-0.942119	-0.820948	-0.520184	-0.438594	0.134315	-0.572909	0.0866249	-0.0270651	-0.199127	-0.192676	-0.121151	0.0137955	0.0763882	0.194701	0.242592	0.155968	-0.0142771	0.256869	0	-0.0233547	-0.261829	-0.514755	-0.839679	-0.86929	-0.810712	-0.62826	-0.594561	0.235217	0	0.0948392	-0.0164868	-0.0456462	-0.475531	-1.02746	-1.46097	-1.7866	-1.77578	-0.300543	-1.47524	0.0495025	0.0549888	-0.134485	-0.298959	-0.613224
94	0	-0.127085	-0.452862	-0.794156	-1.11224	-1.40856	-1.89922	-2.49924	-2.84762	-0.159796	-2.68782	-0.480406	-0.530423	-0.710098	-0.758617	-0.843065	-0.850421	-0.873989	-0.901592	-0.875135	-0.39473	-0.528035	-0.347101	0	-0.0770682	-0.22317	-0.515945	-0.749578	-1.03855	-1.50563	-2.07806	-2.45289	-0.112167	0	0.0180425	0.0501607	0.00117438	-0.0701006	-0.195976	-0.448116	-0.592509	-0.672181	-0.137506	-0.534675	-0.0668415	-0.0929979	-0.0703209	-0.0742547	-0.175663
5061	0	-0.20561	-0.61683	-1.01491	-1.19424	-1.29572	-1.53811	-1.79363	-1.9214	0.063951	-1.98535	-0.193928	-0.2447	-0.346245	-0.471225	-0.568868	-0.532014	-0.387999	-0.220549	-0.136824	0.057104	-0.137135	0.000310987	0	-0.154837	-0.464513	-0.737613	-0.819301	-0.957638	-1.34404	-1.76701	-1.9785	0.00715801	0	0.0502805	0.150841	0.176389	0.0766419	-0.185844	-0.485776	-0.710693	-0.823152	-0.0309333	-0.792219	0.492418	0.495378	0.501299	0.43433	0.29151
128	0	-0.262116	-0.902685	-1.46812	-1.94536	-2.14248	-2.56428	-2.68095	-2.83953	0.351985	-3.19151	0.0567625	-0.051794	-0.256344	-0.214087	-0.171564	-0.0722476	-0.0556253	0.0299387	0.0655405	0.00877801	0.173955	-0.108415	0	-0.153559	-0.589578	-1.19727	-1.71704	-2.01347	-2.45189	-2.65412	-2.8483	0.234793	0	-0.0317935	-0.165529	-0.320124	-0.539795	-0.821583	-1.09152	-1.45376	-1.50926	-0.247244	-1.26202	-0.431335	-0.463004	-0.674094	-0.750111	-0.745233
9814	0	-0.162465	-0.550615	-0.826053	-1.05864	-1.19721	-1.36258	-1.51297	-1.5877	0.230166	-1.81787	0.0859664	-0.00684924	-0.152523	-0.184393	-0.155522	-0.093494	-0.029413	0.00988872	0.0371104	-0.048856	0.226042	-0.188932	0	-0.0696492	-0.312125	-0.555693	-0.817155	-1.01775	-1.2472	-1.43689	-1.53885	0.0900904	NaN	NaN	NaN	NaN	NaN	NaN	NaN	NaN	NaN	NaN	NaN	NaN	NaN	NaN	NaN	NaN
4529	0	-0.305424	-0.846443	-1.27921	-1.44222	-1.50212	-1.42967	-1.52055	-1.51337	0.384825	-1.8982	-0.075874	-0.180638	-0.383776	-0.344361	-0.31561	-0.255885	-0.142857	-0.00718734	0.113153	0.189027	0.174752	-0.061599	0	-0.200661	-0.538541	-1.01072	-1.20248	-1.32211	-1.36268	-1.58924	-1.7024	0.134199	0	-0.0273966	-0.394606	-0.586873	-1.05815	-1.43134	-1.8416	-1.72643	-1.64532	-0.25169	-1.39363	0.0505	-0.0775567	-0.431558	-0.646485	-0.893983
1678	0	-0.104081	-0.347364	-0.630636	-0.872107	-1.11196	-1.60211	-1.93185	-2.16657	-0.214071	-1.9525	-0.0168594	-0.0706504	-0.265414	-0.285069	-0.284559	-0.189041	-0.100414	-0.0167182	0.0811935	0.0980529	-0.065123	0.146317	0	-0.05029	-0.0988094	-0.362427	-0.604407	-0.939775	-1.51856	-1.93199	-2.26463	-0.165808	0	-0.0410385	-0.130729	-0.175344	-0.316765	-0.463912	-0.681757	-0.889581	-1.0051	0.0659795	-1.07108	-0.183931	-0.217386	-0.299436	-0.391658	-0.376045
7987	0	-0.0806342	-0.241903	-0.516238	-0.823006	-1.06285	-1.20335	-1.23078	-1.2445	0.284473	-1.52897	0.0982746	0.0401764	-0.0760199	-0.167529	-0.176254	-0.063313	0.0885074	0.215641	0.279208	0.180933	0.209666	0.069542	0	-0.0225361	-0.0676082	-0.250434	-0.548478	-0.901267	-1.19358	-1.34815	-1.42543	0.173082	NaN	NaN	NaN	NaN	NaN	NaN	NaN	NaN	NaN	NaN	NaN	NaN	NaN	NaN	NaN	NaN
12393	0	-0.155105	-0.510347	-0.869404	-1.09224	-0.970042	-1.10445	-1.11896	-1.25979	0.0938775	-1.35367	-0.326043	-0.412315	-0.664734	-0.586039	-0.459426	-0.355586	-0.228449	-0.0943101	0.072475	0.398519	-0.229229	0.301705	0	-0.0688333	-0.171656	-0.609408	-0.958859	-0.9405	-1.20205	-1.3507	-1.65831	-0.00293648	NaN	NaN	NaN	NaN	NaN	NaN	NaN	NaN	NaN	NaN	NaN	NaN	NaN	NaN	NaN	NaN
16863	0	-0.118536	-0.475095	-0.897678	-1.34663	-1.71627	-2.20594	-2.63259	-2.90529	-0.13763	-2.76766	-0.293528	-0.361553	-0.448173	-0.552694	-0.610345	-0.681668	-0.677899	-0.530418	-0.434187	-0.140659	-0.256671	-0.177516	0	-0.0505097	-0.32045	-0.638511	-1.02981	-1.32813	-1.82156	-2.3957	-2.76463	-0.174487	NaN	NaN	NaN	NaN	NaN	NaN	NaN	NaN	NaN	NaN	NaN	NaN	NaN	NaN	NaN	NaN
4830	0	-0.11749	-0.468968	-0.894605	-1.33933	-1.72701	-2.18932	-2.63206	-2.88581	-0.135606	-2.7502	-0.289871	-0.355629	-0.442364	-0.548182	-0.609849	-0.67609	-0.669737	-0.52006	-0.427626	-0.137755	-0.259444	-0.168182	0	-0.0517323	-0.316476	-0.636294	-1.01935	-1.34079	-1.80945	-2.40187	-2.74806	-0.166034	0	0.0462807	0.154331	0.129159	0.0427684	-0.151798	-0.484712	-0.770059	-0.977171	-0.0903426	-0.886828	0.169551	0.173454	0.138975	0.118616	-0.0646005
5060	0	-0.0904946	-0.418767	-0.668727	-0.958351	-1.05658	-1.27576	-1.29886	-1.38796	-0.0806811	-1.30728	-0.0424121	-0.145978	-0.261993	-0.299803	-0.327322	-0.298609	-0.250502	-0.00362891	0.112507	0.154919	-0.185345	0.297852	0	0.0130716	-0.199186	-0.411337	-0.673441	-0.800382	-1.06767	-1.33765	-1.54288	0.0622519	0	-0.0796146	-0.115379	-0.213632	-0.216235	-0.22892	-0.267269	-0.500874	-0.629202	-0.169846	-0.459357	-0.163996	-0.180271	-0.246541	-0.229645	-0.113925
10908	0	-0.0103469	0.115313	0.419809	0.817079	1.08278	1.30542	1.46814	1.55615	-0.101371	1.65752	0.0866993	-0.0208802	-0.047275	-0.169752	-0.113389	-0.121114	0.0234216	0.0154003	0.0176505	-0.0690488	0.0640205	-0.0463699	0	0.0972326	0.249287	0.67626	1.01717	1.29059	1.36869	1.53944	1.6252	-0.0786924	0	-0.0682772	-0.0966659	-0.0168887	0.212155	0.482301	0.811338	1.15817	1.34047	NaN	NaN	0.145831	0.148053	0.215695	0.346535	0.572967
6221	0	-0.498664	-1.35163	-1.55947	-1.58348	-1.6094	-1.60459	-1.73864	-1.78472	0.735906	-2.52062	-0.340599	-0.618973	-0.963836	-0.596674	-0.27806	-0.00335711	0.123715	0.379162	0.356646	0.697245	0.517626	-0.16098	0	-0.220291	-0.728395	-1.3034	-1.64602	-1.94665	-2.0689	-2.4584	-2.48196	-0.122319	0	-0.261838	-0.84269	-1.35606	-1.66435	-1.90928	-1.90016	-1.9133	-1.74834	-0.251745	-1.4966	-0.133355	-0.283112	-0.630868	-0.976725	-1.27068
14067	0	-0.400922	-1.03604	-1.42665	-1.52059	-1.57628	-1.56992	-1.64399	-1.65388	0.553095	-2.20697	-0.817766	-0.955101	-1.17645	-1.07361	-0.971193	-0.867798	-0.710549	-0.573022	-0.446792	0.370974	-0.452536	0.0057435	0	-0.263586	-0.677352	-1.1708	-1.36717	-1.52625	-1.67714	-1.88873	-2.02485	0.187864	NaN	NaN	NaN	NaN	NaN	NaN	NaN	NaN	NaN	NaN	NaN	NaN	NaN	NaN	NaN	NaN
16221	0	-0.294336	-0.717393	-1.25703	-1.37349	-1.67358	-1.4563	-1.5556	-1.40989	0.164838	-1.57473	-0.00380746	-0.0909988	-0.246516	-0.259178	-0.19846	-0.134467	-0.0744897	-0.00149366	0.0534545	0.057262	0.176717	-0.123262	0	-0.207144	-0.474684	-1.00166	-1.17884	-1.54292	-1.38562	-1.55792	-1.46715	-0.0156865	NaN	NaN	NaN	NaN	NaN	NaN	NaN	NaN	NaN	NaN	NaN	NaN	NaN	NaN	NaN	NaN
16222	0	-0.294336	-0.717393	-1.25703	-1.37349	-1.67358	-1.4563	-1.5556	-1.40989	0.164838	-1.57473	-0.00380746	-0.0909988	-0.246516	-0.259178	-0.19846	-0.134467	-0.0744897	-0.00149366	0.0534545	0.057262	0.176717	-0.123262	0	-0.207144	-0.474684	-1.00166	-1.17884	-1.54292	-1.38562	-1.55792	-1.46715	-0.0156865	NaN	NaN	NaN	NaN	NaN	NaN	NaN	NaN	NaN	NaN	NaN	NaN	NaN	NaN	NaN	NaN
16223	0	-0.294336	-0.717393	-1.25703	-1.37349	-1.67358	-1.4563	-1.5556	-1.40989	0.164838	-1.57473	-0.00380746	-0.0909988	-0.246516	-0.259178	-0.19846	-0.134467	-0.0744897	-0.00149366	0.0534545	0.057262	0.176717	-0.123262	0	-0.207144	-0.474684	-1.00166	-1.17884	-1.54292	-1.38562	-1.55792	-1.46715	-0.0156865	NaN	NaN	NaN	NaN	NaN	NaN	NaN	NaN	NaN	NaN	NaN	NaN	NaN	NaN	NaN	NaN
5508	0	-0.101485	-0.479311	-0.795126	-1.13768	-1.24496	-1.49137	-1.59721	-1.73291	-0.020023	-1.71288	-0.189636	-0.229074	-0.36346	-0.444747	-0.531549	-0.523945	-0.449391	-0.299869	-0.202465	-0.0128285	-0.278558	0.0760935	0	-0.0620466	-0.305486	-0.540015	-0.795765	-0.910653	-1.23161	-1.48697	-1.72008	0.068899	0	0.0288148	-0.100425	-0.14545	-0.373938	-0.537332	-0.749701	-0.935045	-1.02716	-0.154144	-0.873014	-0.085301	-0.100206	-0.208889	-0.254458	-0.303252
6230	0	0.0512013	0.0358173	0.0530578	0.0158828	0.0365241	0.111248	0.26822	0.375835	0.14786	0.227974	0.0969037	0.0832325	-0.113378	-0.157472	-0.179959	-0.0545427	-0.0509061	0.0887075	0.233013	0.13611	0.464475	-0.231462	0	0.0648725	0.246099	0.307433	0.292745	0.187971	0.259058	0.276416	0.239725	-0.219711	0	0.341108	0.749256	0.99814	1.47845	1.263	1.55577	1.17387	1.47176	-0.54877	2.02053	1.64662	1.70113	1.69111	1.75131	1.09212
11438	0	-0.146434	-0.60162	-0.886231	-1.22579	-1.26929	-1.43288	-1.40075	-1.46432	-0.15182	-1.31249	-0.13204	-0.228188	-0.433081	-0.386304	-0.33585	-0.212655	-0.16075	0.0259574	0.120109	0.252148	-0.280153	0.400261	0	-0.0502855	-0.300579	-0.631967	-1.02198	-1.18867	-1.40417	-1.55874	-1.71646	-0.00370714	NaN	NaN	NaN	NaN	NaN	NaN	NaN	NaN	NaN	NaN	NaN	NaN	NaN	NaN	NaN	NaN
2644	0	-0.216783	-0.650349	-1.08212	-1.29532	-1.27442	-1.23799	-1.20336	-1.18605	0.423268	-1.60932	0.519238	0.480072	0.40174	0.267756	0.117285	0.064458	0.125761	0.242716	0.301194	-0.218044	0.876286	-0.575092	0	-0.177617	-0.532851	-0.83064	-0.893366	-0.819637	-0.844517	-0.926842	-0.968005	0.06622	0	-0.124238	-0.421768	-0.616832	-0.809153	-0.988381	-1.262	-1.33127	-1.32643	-0.243925	-1.0825	0.050961	0.10993	0.119823	0.0750324	-0.303966
19847	0	-0.244223	-0.881572	-1.09713	-1.32244	-1.20269	-1.30826	-1.25144	-1.28985	0.0083195	-1.29817	-0.388354	-0.471778	-0.629015	-0.635856	-0.653571	-0.455626	-0.392371	-0.159193	-0.084201	0.304154	0.119381	-0.203582	0	-0.1608	-0.640911	-0.84963	-1.05722	-1.13542	-1.30424	-1.48061	-1.59401	-0.499416	NaN	NaN	NaN	NaN	NaN	NaN	NaN	NaN	NaN	NaN	NaN	NaN	NaN	NaN	NaN	NaN
2734	0	-0.248727	-0.708377	-1.07586	-1.26052	-1.28041	-1.39314	-1.56711	-1.71158	0.159454	-1.87104	-0.0861445	-0.184856	-0.31885	-0.33253	-0.35749	-0.243717	-0.231883	-0.0383177	-0.019243	0.0669015	0.126007	-0.14525	0	-0.150015	-0.475672	-0.829471	-0.989172	-1.12284	-1.2474	-1.61494	-1.77848	-0.0526975	0	0.00123399	-0.175656	-0.341085	-0.796322	-1.04112	-1.46627	-1.45658	-1.57585	-0.412576	-1.16327	-0.0922715	-0.113859	-0.271008	-0.362147	-0.681474
9789	0	-0.243272	-0.606971	-1.04273	-1.27133	-1.45957	-1.44952	-1.52627	-1.52984	0.0158425	-1.54568	-0.069097	-0.169493	-0.291172	-0.313603	-0.348924	-0.267991	-0.302704	-0.145579	-0.206694	-0.137597	0.0199515	-0.226645	0	-0.142876	-0.384896	-0.798227	-0.991508	-1.26068	-1.21591	-1.44979	-1.39224	-0.073206	NaN	NaN	NaN	NaN	NaN	NaN	NaN	NaN	NaN	NaN	NaN	NaN	NaN	NaN	NaN	NaN
1901	0	-0.193673	-0.347486	-0.694886	-0.837931	-1.0391	-1.3332	-1.46275	-1.61048	0.0424789	-1.65296	-0.914529	-0.934434	-1.11678	-1.15776	-1.27364	-1.17124	-1.21396	-1.17782	-1.24054	-0.32601	-0.975825	-0.264713	0	-0.173768	-0.145234	-0.451658	-0.478818	-0.782386	-1.03377	-1.19945	-1.28447	0.103775	0	-0.159885	0.087078	-0.0326067	0.0997314	-0.171713	-0.174158	-0.195963	-0.081575	0.03128	-0.112855	-0.101983	-0.0559294	-0.105695	-0.109245	-0.253238
126	0	-0.197725	-0.606407	-1.03306	-1.28143	-1.44639	-1.66338	-1.88517	-1.996	0.50558	-2.50158	0.24292	0.152092	-0.0054712	0.00108243	0.0535459	0.0970921	0.156345	0.190285	0.22506	-0.0178602	0.330921	-0.105861	0	-0.106897	-0.358015	-0.791221	-1.09206	-1.30056	-1.5768	-1.83254	-1.97814	0.417579	0	-0.0200787	-0.058464	-0.213244	-0.387395	-0.683877	-0.941502	-1.30169	-1.33117	-0.101858	-1.22931	-0.322436	-0.348206	-0.526049	-0.58703	-0.566964
19488	0	0.206721	0.620162	1.00318	1.14904	1.12441	1.16642	1.23887	1.27509	-0.836317	2.11141	-0.195536	-0.247146	-0.350366	-0.436218	-0.453093	-0.414998	-0.390913	-0.384195	-0.380836	-0.185301	-0.932175	0.551339	0	0.258331	0.774992	1.24386	1.4066	1.34387	1.3618	1.42753	1.46039	-0.0996776	NaN	NaN	NaN	NaN	NaN	NaN	NaN	NaN	NaN	NaN	NaN	NaN	NaN	NaN	NaN	NaN
19489	0	0.206721	0.620162	1.00318	1.14904	1.12441	1.16642	1.23887	1.27509	-0.836317	2.11141	-0.195536	-0.247146	-0.350366	-0.436218	-0.453093	-0.414998	-0.390913	-0.384195	-0.380836	-0.185301	-0.932175	0.551339	0	0.258331	0.774992	1.24386	1.4066	1.34387	1.3618	1.42753	1.46039	-0.0996776	NaN	NaN	NaN	NaN	NaN	NaN	NaN	NaN	NaN	NaN	NaN	NaN	NaN	NaN	NaN	NaN
1516	0	-0.20767	-0.577651	-0.934688	-1.14113	-1.44779	-1.60175	-1.92279	-1.97086	0.130945	-2.1018	0.0862432	-0.0394661	-0.160415	-0.154359	-0.12578	-0.092588	-0.121798	-0.0576377	-0.0768441	-0.163087	0.0981912	-0.175035	0	-0.0819603	-0.330992	-0.694086	-0.929111	-1.26896	-1.39371	-1.77891	-1.80777	0.118997	0	0.0122007	-0.147928	-0.416563	-0.661727	-0.808691	-0.905845	-1.09512	-1.22501	-0.388634	-0.836373	0.168902	0.089003	-0.0184977	-0.174633	-0.304329
1917	0	-0.153348	-0.58576	-0.966204	-1.39554	-1.55331	-1.68506	-1.49364	-1.43794	-0.045359	-1.39258	-0.0550568	-0.117319	-0.271027	-0.294571	-0.307584	-0.210598	-0.147505	0.0451378	0.140887	0.195944	-0.127712	0.268599	0	-0.0910859	-0.369791	-0.72669	-1.14301	-1.39777	-1.59261	-1.59384	-1.63389	0.0272965	0	0.0174732	0.0192032	-0.0453237	-0.239502	-0.59771	-1.06117	-1.36909	-1.51993	0.123676	-1.6436	0.0684305	0.0121315	-0.134203	-0.266529	-0.366112
2227	0	-0.0753143	-0.335237	-0.645114	-1.05439	-1.35229	-1.89823	-2.04582	-2.25582	-0.089499	-2.16632	0.0114355	-0.0641881	-0.16037	-0.227206	-0.288174	-0.276093	-0.26001	-0.0952787	-0.0287756	-0.0402111	-0.176851	0.148076	0	0.000309303	-0.163432	-0.406472	-0.754777	-1.06476	-1.62678	-1.93911	-2.21561	0.098788	0	-0.00359982	0.00393784	0.0333815	-0.0468177	-0.244729	-0.4965	-0.759406	-0.880089	-0.20616	-0.673929	-0.129441	-0.159753	-0.167423	-0.223085	-0.318582
6088	0	-0.175965	-0.469693	-0.795632	-0.986296	-1.1334	-1.30356	-1.38741	-1.44021	-0.382572	-1.05764	-0.264696	-0.334887	-0.44069	-0.502674	-0.505003	-0.446709	-0.445913	-0.384548	-0.352264	-0.0875674	-0.442131	0.0898667	0	-0.105775	-0.2937	-0.557654	-0.745989	-0.951387	-1.12234	-1.26756	-1.35264	-0.205138	0	0.0144153	-0.0128953	0.022008	-0.120664	-0.304772	-0.521505	-0.997924	-1.22449	0.009491	-1.23398	-0.302982	-0.339234	-0.357762	-0.348772	-0.343789
17159	0	-0.128784	-0.386352	-0.658758	-0.817219	-0.948667	-1.16705	-1.37059	-1.47236	-0.192385	-1.27997	-0.806755	-0.86435	-0.97954	-1.04473	-1.00234	-0.860282	-0.726168	-0.64205	-0.599991	0.206764	-0.450506	-0.149485	0	-0.0711886	-0.213566	-0.420779	-0.621639	-0.89514	-1.24763	-1.53529	-1.67912	-0.548634	NaN	NaN	NaN	NaN	NaN	NaN	NaN	NaN	NaN	NaN	NaN	NaN	NaN	NaN	NaN	NaN
8367	0	-0.173603	-0.510143	-1.04507	-1.28525	-1.57524	-1.42103	-1.73015	-1.72037	0.102639	-1.82301	0.0974463	0.0335963	-0.118857	-0.137781	-0.181047	-0.162967	-0.182668	-0.180421	-0.190041	-0.287488	0.0887313	-0.278773	0	-0.109753	-0.293839	-0.809839	-1.00676	-1.31483	-1.14092	-1.45228	-1.43288	0.111354	NaN	NaN	NaN	NaN	NaN	NaN	NaN	NaN	NaN	NaN	NaN	NaN	NaN	NaN	NaN	NaN
8368	0	-0.173603	-0.510143	-1.04507	-1.28525	-1.57524	-1.42103	-1.73015	-1.72037	0.102639	-1.82301	0.0974463	0.0335963	-0.118857	-0.137781	-0.181047	-0.162967	-0.182668	-0.180421	-0.190041	-0.287488	0.0887313	-0.278773	0	-0.109753	-0.293839	-0.809839	-1.00676	-1.31483	-1.14092	-1.45228	-1.43288	0.111354	NaN	NaN	NaN	NaN	NaN	NaN	NaN	NaN	NaN	NaN	NaN	NaN	NaN	NaN	NaN	NaN
17922	0	-0.488905	-0.979398	-1.43902	-1.40499	-1.46111	-1.27968	-1.18035	-1.1434	0.613524	-1.75692	-0.0626963	-0.164485	-0.382137	-0.296475	-0.26732	-0.119423	0.0641604	0.32199	0.372756	0.435452	0.639567	-0.266811	0	-0.387117	-0.659958	-1.20524	-1.20037	-1.40439	-1.40653	-1.56504	-1.57885	-0.0887394	NaN	NaN	NaN	NaN	NaN	NaN	NaN	NaN	NaN	NaN	NaN	NaN	NaN	NaN	NaN	NaN
1993	0	-0.115367	-0.840755	-1.28597	-1.84555	-1.79068	-2.01164	-1.8209	-1.80144	0.0415025	-1.84294	0.139006	0.138652	-0.0281621	-0.0943144	-0.261392	-0.216621	-0.0879218	0.183286	0.251553	0.112547	-0.0216765	0.273229	0	-0.115014	-0.673587	-1.05265	-1.44515	-1.43505	-1.78472	-1.86518	-1.91398	0.202185	0	-0.0383217	-0.12118	-0.165128	-0.407678	-0.750753	-1.23144	-1.55598	-1.71817	-0.048101	-1.67007	0.0657812	0.233006	0.0757868	0.0751919	-0.173215
301	0	-0.0149638	-0.107168	-0.30069	-0.479524	-0.50479	-0.520012	-0.471814	-0.510426	0.105576	-0.616002	0.062858	0.00245377	-0.0323033	-0.169833	-0.176797	-0.180799	-0.12451	-0.0356737	-0.035509	-0.098367	-0.00101081	-0.0344982	0	0.0454405	-0.0120068	-0.0679995	-0.239869	-0.261134	-0.332644	-0.373282	-0.412059	0.169445	0	0.0600675	-0.155427	-0.235601	-0.424313	-0.582733	-0.832586	-1.01841	-1.10211	0.121303	-1.22342	-0.097716	-0.135347	-0.333008	-0.500668	-0.586868
15718	0	-0.0874315	-0.693432	-0.997986	-1.47914	-1.27887	-1.31753	-1.02666	-1.0392	0.200923	-1.24013	-0.110529	-0.175898	-0.2819	-0.343029	-0.358585	-0.280816	-0.171571	0.0752088	0.188343	0.298872	-0.0312355	0.219579	0	-0.0220623	-0.522062	-0.765486	-1.23108	-1.10859	-1.25648	-1.2124	-1.33808	0.12163	NaN	NaN	NaN	NaN	NaN	NaN	NaN	NaN	NaN	NaN	NaN	NaN	NaN	NaN	NaN	NaN
2506	0	-0.0632633	-0.341791	-0.622735	-0.901312	-1.08409	-1.29923	-1.45746	-1.54141	0.052818	-1.59423	-0.367463	-0.407321	-0.497396	-0.599685	-0.630796	-0.651434	-0.599448	-0.494673	-0.414184	-0.0467201	-0.383677	-0.0305066	0	-0.0234054	-0.211859	-0.390513	-0.637979	-0.800121	-1.06725	-1.33025	-1.49469	0.0690315	0	0.021088	-0.0602578	-0.0876476	-0.200201	-0.290756	-0.463299	-0.588663	-0.6827	-0.0281951	-0.654505	-0.000288099	0.000844568	-0.0643698	-0.109317	-0.172413
1425	0	-0.158672	-0.486069	-0.804889	-1.02514	-0.975708	-0.847265	-0.846402	-0.847203	-0.0435655	-0.803638	-0.176539	-0.234157	-0.386911	-0.406029	-0.487855	-0.446	-0.382128	-0.235671	-0.212917	-0.0363777	-0.277507	0.0645895	0	-0.101054	-0.275697	-0.5754	-0.713828	-0.706247	-0.641677	-0.78727	-0.810825	0.0574017	0	0.0194563	-0.225155	-0.301901	-0.603779	-0.623951	-0.828572	-0.907825	-1.09641	-0.048153	-1.04826	0.073047	-0.028463	-0.330081	-0.454285	-0.585209
20327	0	-0.170192	-0.510872	-0.85185	-1.09344	-1.23535	-1.2374	-1.19926	-1.1601	NaN	NaN	-0.0748646	-0.165077	-0.271302	-0.303328	-0.259348	-0.213561	-0.121773	0.0142072	0.104294	0.179159	NaN	NaN	0	-0.0799794	-0.314435	-0.623387	-0.908959	-1.09666	-1.19049	-1.28833	-1.33926	NaN	0	0.0143355	0.0430065	-0.0596965	-0.308109	-0.746925	-1.23044	-1.58257	-1.75864	-0.103456	-1.65519	0.092789	0.0346129	-0.0817392	-0.294336	-0.545001
11245	0	-0.0989743	-0.130545	-0.427615	-0.641718	-1.12475	-1.4375	-1.83355	-2.03569	-0.073672	-1.96202	-0.739794	-0.780136	-1.02512	-0.96753	-1.13327	-1.0925	-1.13108	-0.947794	-0.807092	-0.0672978	-0.179844	-0.627248	0	-0.0586323	0.154781	-0.199879	-0.248241	-0.772047	-1.04622	-1.62555	-1.9684	-0.633622	0	0.308553	0.665783	0.763136	0.669645	0.645186	0.517444	0.217386	-0.0187998	NaN	NaN	0.680068	0.703775	0.780478	0.886472	0.858879
8365	0	-0.161537	-0.476751	-0.987542	-1.19399	-1.50531	-1.31352	-1.65637	-1.62781	0.102939	-1.73075	0.137683	0.072487	-0.0668443	-0.08846	-0.149862	-0.144904	-0.165045	-0.144662	-0.154502	-0.292185	0.0644566	-0.218959	0	-0.096341	-0.272223	-0.761399	-0.906444	-1.22272	-1.01079	-1.37403	-1.33562	0.176165	NaN	NaN	NaN	NaN	NaN	NaN	NaN	NaN	NaN	NaN	NaN	NaN	NaN	NaN	NaN	NaN
13596	0	-0.17601	-0.52803	-0.919618	-1.17476	-1.29928	-1.4296	-1.52036	-1.56574	0.303894	-1.86963	0.193087	0.14998	0.0637639	-0.0327634	-0.0964947	-0.0956351	-0.0629807	-0.0200144	0.0014687	-0.191619	0.278525	-0.277057	0	-0.132902	-0.398706	-0.693767	-0.885183	-1.01056	-1.17354	-1.30726	-1.37412	0.218456	NaN	NaN	NaN	NaN	NaN	NaN	NaN	NaN	NaN	NaN	NaN	NaN	NaN	NaN	NaN	NaN
3726	0	-0.254036	-0.65074	-0.980013	-1.10359	-1.22433	-1.30034	-1.38437	-1.32647	-0.124297	-1.20217	0.148982	0.109566	0.0240792	-0.0751323	-0.0682866	-0.0417407	0.200229	0.226951	0.374602	0.225619	0.413518	-0.038916	0	-0.21462	-0.525837	-0.755899	-0.886317	-1.03361	-1.35159	-1.46234	-1.55209	-0.388833	0	0.0245917	-0.02729	0.0155838	-0.196647	-0.388514	-0.399508	-0.551144	-0.51897	0.116629	-0.6356	0.0881431	0.181036	0.237787	0.161285	0.0243949
11789	0	0.121907	0.546133	0.873872	1.25165	1.27252	1.4256	1.40841	1.48748	-0.037523	1.525	-0.177082	-0.222077	-0.378085	-0.400679	-0.386304	-0.26003	-0.233686	-0.255519	-0.264822	-0.0877399	-0.272283	0.00746107	0	0.166902	0.747136	1.09747	1.46088	1.35547	1.48221	1.48685	1.57522	0.057678	NaN	NaN	NaN	NaN	NaN	NaN	NaN	NaN	NaN	NaN	NaN	NaN	NaN	NaN	NaN	NaN
19663	0	-0.71163	-1.32734	-1.8144	-1.65826	-2.19614	-2.21104	-2.62561	-2.43844	0.557181	-2.99563	-0.297819	-0.377806	-0.682444	-0.521348	-0.535246	-0.377643	-0.311121	-0.232738	-0.339368	-0.041549	0.669721	-1.00909	0	-0.631643	-0.942717	-1.59088	-1.42084	-2.11632	-2.19774	-2.69069	-2.39689	-0.410359	NaN	NaN	NaN	NaN	NaN	NaN	NaN	NaN	NaN	NaN	NaN	NaN	NaN	NaN	NaN	NaN
296	0	-0.192181	-0.553889	-0.86207	-1.04531	-1.15867	-1.15106	-1.14327	-1.11916	0.173629	-1.29279	-0.379389	-0.490902	-0.61359	-0.602404	-0.549667	-0.461491	-0.372329	-0.251121	-0.230419	0.148969	-0.293689	0.0632695	0	-0.0806676	-0.319688	-0.639055	-0.875029	-1.07657	-1.15813	-1.27154	-1.26813	0.087929	0	-0.11699	-0.422661	-0.569195	-0.853475	-0.972746	-1.29013	-1.07686	-1.14596	0.312226	-1.45819	0.0996695	-0.0173845	-0.285511	-0.583849	-0.694927
1675	0	-0.00622566	-0.190232	-0.467775	-0.802651	-1.13712	-1.60852	-2.05772	-2.31221	0.096789	-2.409	0.043979	0.0298997	-0.0380825	-0.178586	-0.22907	-0.270246	-0.191357	-0.139746	-0.07077	-0.114749	0.015225	-0.085995	0	0.00785367	-0.10817	-0.24521	-0.529602	-0.822894	-1.37318	-1.87399	-2.19746	0.125543	0	-0.038404	-0.0656267	-0.177355	-0.263023	-0.340284	-0.508069	-0.926886	-1.19064	0.067636	-1.25827	-0.268118	-0.251422	-0.340481	-0.343292	-0.232647
17908	0	-0.201303	-0.60391	-1.0903	-1.45917	-1.58957	-1.59903	-1.52471	-1.48756	0.157277	-1.64483	-0.303839	-0.330666	-0.38432	-0.525283	-0.726729	-0.865415	-0.880859	-0.808994	-0.773061	-0.469222	-0.129373	-0.643688	0	-0.174476	-0.523429	-0.868854	-1.03628	-1.02799	-1.02201	-1.01956	-1.01833	-0.017189	NaN	NaN	NaN	NaN	NaN	NaN	NaN	NaN	NaN	NaN	NaN	NaN	NaN	NaN	NaN	NaN
17909	0	-0.201303	-0.60391	-1.0903	-1.45917	-1.58957	-1.59903	-1.52471	-1.48756	0.157277	-1.64483	-0.303839	-0.330666	-0.38432	-0.525283	-0.726729	-0.865415	-0.880859	-0.808994	-0.773061	-0.469222	-0.129373	-0.643688	0	-0.174476	-0.523429	-0.868854	-1.03628	-1.02799	-1.02201	-1.01956	-1.01833	-0.017189	NaN	NaN	NaN	NaN	NaN	NaN	NaN	NaN	NaN	NaN	NaN	NaN	NaN	NaN	NaN	NaN
8369	0	-0.0544685	-0.372251	-0.556271	-0.905975	-0.988828	-1.18083	-1.09232	-1.15879	0.572137	-1.73093	0.142889	0.110925	-0.0253401	-0.0758721	-0.118481	-0.0971142	0.0479614	0.2019	0.335643	0.192754	0.612042	-0.276399	0	-0.0225048	-0.204022	-0.33751	-0.644605	-0.748825	-1.0859	-1.15133	-1.35155	0.102984	NaN	NaN	NaN	NaN	NaN	NaN	NaN	NaN	NaN	NaN	NaN	NaN	NaN	NaN	NaN	NaN
8503	0	-0.073376	-0.637665	-1.24817	-1.98399	-2.16289	-2.35973	-2.11177	-2.0688	0.425208	-2.49401	0.156323	0.129209	0.0104764	-0.0619012	-0.122037	-0.101109	-0.0672602	0.152556	0.17781	0.0214876	-0.0810841	0.258894	0	-0.0462621	-0.491818	-1.02994	-1.70563	-1.90546	-2.13615	-2.108	-2.09029	0.662615	NaN	NaN	NaN	NaN	NaN	NaN	NaN	NaN	NaN	NaN	NaN	NaN	NaN	NaN	NaN	NaN
1503	0	-0.212198	-0.775908	-1.18712	-1.51963	-1.65707	-1.70235	-1.74201	-1.72414	0.168172	-1.89231	-0.0958003	-0.171013	-0.310842	-0.312256	-0.293661	-0.227444	-0.237689	-0.150455	-0.199304	-0.103503	0.166474	-0.365778	0	-0.136986	-0.560866	-0.970668	-1.32177	-1.52543	-1.56046	-1.68736	-1.62064	-0.0941023	0	0.0496742	-0.113929	-0.263599	-0.547494	-0.724587	-0.902043	-0.878673	-0.80945	0.0308725	-0.840322	-0.182173	-0.0832312	-0.138927	-0.140756	-0.33213
129	0	-0.257677	-0.947193	-1.55016	-2.07228	-2.42425	-2.87166	-3.14375	-3.24826	0.317884	-3.56614	-0.0276196	-0.106265	-0.283031	-0.241507	-0.211336	-0.127298	-0.10497	-0.0444372	-0.00175306	0.0258666	0.14133	-0.143083	0	-0.179032	-0.691782	-1.33628	-1.88856	-2.32457	-2.79431	-3.12693	-3.27413	0.148934	0	-0.112768	-0.225705	-0.5846	-0.84766	-0.993209	-1.23584	-1.37047	-1.59753	-0.245519	-1.35201	-0.787893	-0.854712	-0.946	-1.01901	-0.987085
11541	0	0.159274	0.385905	0.593332	0.656853	0.768414	1.07081	1.38452	1.49059	0.0991402	1.39145	0.0195304	-0.00518967	0.0143705	-0.19406	-0.255772	-0.356699	-0.169322	-0.0416983	-0.0318651	-0.0513955	0.547675	-0.57954	0	0.183994	0.391064	0.806923	0.932156	1.14464	1.25966	1.44575	1.54198	-0.429005	NaN	NaN	NaN	NaN	NaN	NaN	NaN	NaN	NaN	NaN	NaN	NaN	NaN	NaN	NaN	NaN
11542	0	0.159274	0.385905	0.593332	0.656853	0.768414	1.07081	1.38452	1.49059	0.0991402	1.39145	0.0195304	-0.00518967	0.0143705	-0.19406	-0.255772	-0.356699	-0.169322	-0.0416983	-0.0318651	-0.0513955	0.547675	-0.57954	0	0.183994	0.391064	0.806923	0.932156	1.14464	1.25966	1.44575	1.54198	-0.429005	NaN	NaN	NaN	NaN	NaN	NaN	NaN	NaN	NaN	NaN	NaN	NaN	NaN	NaN	NaN	NaN
10476	0	0.315447	0.819391	1.09935	1.14009	1.26454	1.38624	1.67167	1.83248	0.38963	1.44285	0.497372	0.442239	0.274243	0.284208	0.308155	0.0928628	0.118548	0.0338033	0.31954	-0.177832	0.565472	-0.245932	0	0.37058	1.04252	1.31251	1.32931	1.66905	1.76506	2.13524	2.01031	0.32153	NaN	NaN	NaN	NaN	NaN	NaN	NaN	NaN	NaN	NaN	NaN	NaN	NaN	NaN	NaN	NaN
122	0	-0.190593	-0.936692	-1.25737	-1.80344	-1.76859	-2.19931	-2.10291	-2.30274	0.779233	-3.08197	-0.0516686	-0.165399	-0.328391	-0.263069	-0.146574	-0.102294	0.0568635	0.147249	0.252901	0.304569	0.413564	-0.160663	0	-0.076863	-0.65997	-1.04597	-1.70853	-1.71797	-2.30784	-2.30183	-2.60731	0.314001	0	-0.0580062	-0.339531	-0.386667	-0.693767	-0.856629	-1.12138	-1.10495	-1.13	-0.222869	-0.907131	-0.155471	-0.23875	-0.510873	-0.722127	-0.977871
15553	0	-0.0385922	-0.115776	-0.293438	-0.532985	-0.773798	-0.953991	-1.03371	-1.07356	0.152815	-1.22638	-0.160285	-0.217777	-0.332763	-0.369768	-0.2713	-0.116924	-0.0421131	-0.0452825	-0.0468672	0.113418	0.391612	-0.438479	0	0.0189005	0.0567016	-0.083955	-0.42197	-0.817158	-1.07216	-1.14871	-1.18698	-0.399082	NaN	NaN	NaN	NaN	NaN	NaN	NaN	NaN	NaN	NaN	NaN	NaN	NaN	NaN	NaN	NaN
1050	0	-0.199122	-0.680615	-1.04678	-1.34648	-1.47063	-1.57231	-1.56328	-1.55888	0.177201	-1.73608	-0.190671	-0.286199	-0.419709	-0.400021	-0.380334	-0.193927	-0.110986	0.205306	0.249911	0.440583	0.299065	-0.0491535	0	-0.103594	-0.451577	-0.837426	-1.15682	-1.46738	-1.652	-1.95925	-1.99946	-0.312535	0	0.00892121	-0.231152	-0.356224	-0.756517	-0.992938	-1.45564	-1.48049	-1.60089	-0.375526	-1.22537	-0.00594747	-0.00505781	-0.19502	-0.305667	-0.705617
1502	0	-0.214022	-0.766003	-1.15791	-1.48514	-1.58775	-1.66214	-1.68035	-1.68731	0.208654	-1.89597	-0.0794965	-0.158237	-0.294191	-0.288073	-0.260718	-0.190463	-0.204073	-0.117503	-0.168157	-0.0886602	0.206794	-0.374951	0	-0.135281	-0.551308	-0.949335	-1.30391	-1.47679	-1.53756	-1.64235	-1.59865	-0.0776365	0	0.0496742	-0.113929	-0.263599	-0.547494	-0.724587	-0.902043	-0.878673	-0.80945	0.0308725	-0.840322	-0.182173	-0.0832312	-0.138927	-0.140756	-0.33213
9787	0	-0.483557	-1.23287	-1.71688	-1.79852	-1.90111	-1.94349	-2.07225	-2.09113	0.74317	-2.8343	0.106056	-0.0244963	-0.135657	-0.10042	-0.0651827	0.070049	0.227242	0.44249	0.409377	0.303321	0.90904	-0.499663	0	-0.353004	-0.991152	-1.51041	-1.62728	-1.8651	-2.06467	-2.40868	-2.39445	-0.0598136	NaN	NaN	NaN	NaN	NaN	NaN	NaN	NaN	NaN	NaN	NaN	NaN	NaN	NaN	NaN	NaN
8373	0	-0.182761	-0.58049	-1.1241	-1.38572	-1.6342	-1.4713	-1.85116	-1.91827	0.0108543	-1.92913	0.0231783	-0.00493604	-0.169068	-0.178251	-0.263092	-0.270673	-0.300114	-0.272206	-0.243335	-0.266513	-0.00305369	-0.240281	0	-0.154646	-0.388244	-0.922671	-1.09945	-1.34034	-1.14801	-1.55577	-1.65176	0.0370863	NaN	NaN	NaN	NaN	NaN	NaN	NaN	NaN	NaN	NaN	NaN	NaN	NaN	NaN	NaN	NaN
11758	0	0.108361	0.349972	0.652046	0.915707	1.08999	1.17037	1.24487	1.24773	0.239769	1.00797	-0.0391649	-0.0152919	-0.177856	-0.240318	-0.285753	-0.175528	-0.0257203	-0.099511	-0.110705	-0.0715399	-0.0618172	-0.0488876	0	0.0844876	0.488664	0.853199	1.1623	1.22635	1.15692	1.30521	1.31927	0.262421	0	-0.068412	-0.153896	-0.18804	-0.086956	0.098016	0.303548	0.445753	0.485191	NaN	NaN	-0.54734	-0.627894	-0.635374	-0.489228	-0.190212
19597	0	-0.180345	-0.41192	-0.866608	-1.1075	-1.34453	-1.49298	-1.58384	-1.6082	-0.285713	-1.32248	-0.368706	-0.415053	-0.422228	-0.569216	-0.575299	-0.568083	-0.499071	-0.482059	-0.472518	-0.103812	-0.533254	0.0607362	0	-0.133998	-0.358398	-0.666098	-0.900904	-1.14515	-1.36261	-1.47049	-1.50438	-0.121164	NaN	NaN	NaN	NaN	NaN	NaN	NaN	NaN	NaN	NaN	NaN	NaN	NaN	NaN	NaN	NaN
1501	0	-0.170541	-0.642995	-1.00465	-1.32177	-1.41123	-1.48035	-1.49185	-1.50505	0.029177	-1.53422	-0.0516594	-0.105795	-0.234833	-0.242071	-0.249309	-0.17915	-0.230796	-0.136423	-0.201099	-0.149439	0.089326	-0.290424	0	-0.116406	-0.459821	-0.81424	-1.12412	-1.28374	-1.30121	-1.40708	-1.35561	-0.111808	0	0.0319504	-0.11368	-0.285754	-0.542939	-0.732441	-0.887494	-0.930873	-0.882615	0.057831	-0.940446	-0.216363	-0.151749	-0.16668	-0.146106	-0.282768
4042	0	-0.102755	-0.296137	-0.552921	-0.71882	-0.802912	-0.87813	-0.971763	-1.01055	0.00339752	-1.01394	-0.396016	-0.512665	-0.558506	-0.585367	-0.478152	-0.342191	-0.220891	-0.0995148	-0.112584	0.283432	-0.170911	0.0583275	0	0.0138933	-0.133647	-0.363571	-0.636684	-0.856736	-1.05326	-1.26826	-1.29398	-0.221707	0	0.0349714	0.127923	0.0740905	-0.0337833	-0.213388	-0.246102	-0.128317	0.0310756	0.136303	-0.105227	0.426553	0.365741	0.45141	0.401946	0.354993
5520	0	-0.122688	-0.603919	-0.870515	-1.20111	-1.22608	-1.38408	-1.52119	-1.63219	-0.0319532	-1.60024	-0.0358468	-0.118921	-0.204536	-0.224963	-0.29245	-0.270556	-0.224504	-0.0501516	0.0101388	0.0459855	-0.0962982	0.106437	0	-0.0396136	-0.43523	-0.681399	-0.944511	-0.99137	-1.19542	-1.50689	-1.67818	0.0284982	0	0.0571213	0.115392	0.0206207	-0.147109	-0.360212	-0.359764	-0.319353	-0.219272	-0.0817831	-0.137489	0.440902	0.572947	0.502347	0.461053	0.0755444
18415	0	-0.0894023	-0.268207	-0.553256	-0.855146	-1.06307	-1.16018	-1.15105	-1.14649	0.724078	-1.87057	-0.0743867	-0.117714	-0.204368	-0.261935	-0.247089	-0.15595	-0.0609322	0.00499928	0.037965	0.112352	0.586373	-0.548408	0	-0.0460753	-0.138226	-0.365707	-0.682444	-0.981506	-1.17364	-1.23044	-1.25884	0.0633183	NaN	NaN	NaN	NaN	NaN	NaN	NaN	NaN	NaN	NaN	NaN	NaN	NaN	NaN	NaN	NaN
18416	0	-0.0894023	-0.268207	-0.553256	-0.855146	-1.06307	-1.16018	-1.15105	-1.14649	0.724078	-1.87057	-0.0743867	-0.117714	-0.204368	-0.261935	-0.247089	-0.15595	-0.0609322	0.00499928	0.037965	0.112352	0.586373	-0.548408	0	-0.0460753	-0.138226	-0.365707	-0.682444	-0.981506	-1.17364	-1.23044	-1.25884	0.0633183	NaN	NaN	NaN	NaN	NaN	NaN	NaN	NaN	NaN	NaN	NaN	NaN	NaN	NaN	NaN	NaN
125	0	-0.239244	-0.790181	-1.39387	-1.78356	-2.28784	-2.41988	-2.89723	-2.85405	0.265462	-3.11951	-0.05601	-0.12203	-0.269956	-0.242824	-0.22937	-0.165535	-0.150245	-0.0927658	-0.0581658	-0.00215577	0.0907362	-0.148902	0	-0.173224	-0.576235	-1.20706	-1.6102	-2.17832	-2.32565	-2.86047	-2.8519	0.118716	0	-0.012103	-0.11555	-0.234578	-0.453301	-0.737793	-1.04556	-1.37915	-1.48259	-0.148061	-1.33453	-0.308737	-0.370886	-0.580218	-0.706717	-0.783085
18319	0	0.0328022	-0.30197	-0.405445	-0.795515	-0.880245	-1.16639	-1.53799	-1.84729	-0.0026834	-1.8446	-1.18149	-1.17253	-1.31596	-1.36658	-1.33816	-1.41059	-1.32808	-1.51755	-1.45926	-0.27777	-1.02167	-0.437587	0	0.0238422	-0.167498	-0.220356	-0.638848	-0.651143	-1.0198	-1.20193	-1.56952	-0.1625	NaN	NaN	NaN	NaN	NaN	NaN	NaN	NaN	NaN	NaN	NaN	NaN	NaN	NaN	NaN	NaN
5323	0	0.346514	1.04244	1.15246	1.25582	1.25094	1.35286	1.37131	1.41286	-1.09641	2.50927	-0.414632	-0.398941	-0.401289	-0.596676	-0.864488	-0.787502	-0.884003	-0.623785	-0.60356	-0.188928	-1.03506	0.431497	0	0.330822	1.0291	1.3345	1.70568	1.62381	1.82223	1.58046	1.60178	-0.475989	0	0.126867	0.339169	0.586858	0.793609	0.924272	0.99187	0.949349	0.901062	0.292702	0.60836	-0.128061	0.0339705	0.409002	0.72235	1.01328
5417	0	0.305565	0.939293	1.19511	1.43649	1.35158	1.49746	1.4158	1.52857	-1.13427	2.66283	0.282318	0.356065	0.352687	0.10209	0.0761943	0.203662	0.31354	0.244195	0.17705	-0.105268	-0.088244	0.265294	0	0.231819	0.868924	1.37534	1.64261	1.43023	1.46624	1.45392	1.63383	-0.763707	0	0.029915	0.557851	1.0135	1.83654	2.00192	2.4231	2.10588	2.19028	0.676605	1.51368	-0.079699	-0.0218743	0.651303	0.983526	1.8179
17336	0	0.0366455	0.109936	0.272524	0.487763	0.760893	1.03926	1.22833	1.32287	0.17707	1.1458	0.516934	0.475801	0.393534	0.340099	0.35663	0.426839	0.480761	0.505851	0.518396	0.00146204	0.126129	0.392267	0	0.0777788	0.233336	0.449359	0.648067	0.850988	1.07544	1.23942	1.32141	0.567875	NaN	NaN	NaN	NaN	NaN	NaN	NaN	NaN	NaN	NaN	NaN	NaN	NaN	NaN	NaN	NaN
17337	0	0.0366455	0.109936	0.272524	0.487763	0.760893	1.03926	1.22833	1.32287	0.17707	1.1458	0.516934	0.475801	0.393534	0.340099	0.35663	0.426839	0.480761	0.505851	0.518396	0.00146204	0.126129	0.392267	0	0.0777788	0.233336	0.449359	0.648067	0.850988	1.07544	1.23942	1.32141	0.567875	NaN	NaN	NaN	NaN	NaN	NaN	NaN	NaN	NaN	NaN	NaN	NaN	NaN	NaN	NaN	NaN
2662	0	-0.0399018	-0.316783	-0.530761	-0.808719	-1.03807	-1.32344	-1.54971	-1.6225	0.0470788	-1.66958	0.0770598	0.0466805	-0.0709726	-0.0960606	-0.123039	-0.103398	-0.091769	-0.00217954	0.059391	-0.0176688	0.100298	-0.0409068	0	-0.00952244	-0.16875	-0.357641	-0.608619	-0.85761	-1.15462	-1.47047	-1.60483	0.0238408	0	-0.027552	-0.135797	-0.178005	-0.290594	-0.40266	-0.576562	-0.702905	-0.780693	-0.0160479	-0.764646	-0.11353	-0.122506	-0.193619	-0.203663	-0.227391
17939	0	-0.481276	-1.21047	-1.5579	-1.74436	-1.66657	-1.56057	-1.36739	-1.40035	0.901763	-2.30211	0.100128	-0.0528403	-0.143167	-0.0714377	0.000291646	0.012925	0.237374	0.506928	0.596021	0.495893	1.27664	-0.680622	0	-0.328307	-0.967171	-1.38634	-1.64452	-1.57936	-1.69781	-1.77419	-1.89624	-0.274752	NaN	NaN	NaN	NaN	NaN	NaN	NaN	NaN	NaN	NaN	NaN	NaN	NaN	NaN	NaN	NaN
15312	0	-0.13955	-0.418651	-0.775568	-1.07075	-1.30052	-1.52659	-1.67485	-1.74898	0.544076	-2.29306	-0.220026	-0.257314	-0.331889	-0.390116	-0.394707	-0.361014	-0.342673	-0.340681	-0.339685	-0.119659	0.250195	-0.58988	0	-0.102262	-0.306787	-0.605478	-0.896072	-1.15953	-1.40395	-1.5542	-1.62932	0.0738551	NaN	NaN	NaN	NaN	NaN	NaN	NaN	NaN	NaN	NaN	NaN	NaN	NaN	NaN	NaN	NaN
18305	0	-0.0905313	-0.375737	-0.532933	-0.743967	-0.913822	-1.24216	-1.54464	-1.73873	0.070415	-1.80915	-1.2395	-1.25389	-1.4073	-1.4066	-1.34923	-1.33991	-1.44867	-1.63502	-1.70277	-0.46327	-1.32856	-0.374206	0	-0.076143	-0.207939	-0.365833	-0.634232	-0.813414	-1.03299	-1.14912	-1.27546	0.159479	NaN	NaN	NaN	NaN	NaN	NaN	NaN	NaN	NaN	NaN	NaN	NaN	NaN	NaN	NaN	NaN
245	0	-0.0272725	-0.0495689	-0.117954	-0.127408	-0.137101	-0.0506728	0.0744762	0.14619	0.0003307	0.145859	0.195981	0.176979	0.115184	0.0289552	-0.0395142	-0.0774871	0.00427303	0.0855221	0.128069	-0.067912	0.0919883	0.0360812	0	-0.00827006	0.0312288	0.0490723	0.108087	0.136367	0.141036	0.184935	0.214102	0.104324	0	-0.00944448	0.276806	0.379936	0.790929	0.960894	1.27583	1.28199	1.34038	0.299601	1.04078	0.00720602	0.0154345	0.35051	0.569858	0.958014
6212	0	-0.216461	-0.290329	-0.344531	-0.115486	-0.277822	-0.0873448	-0.259911	-0.201184	-0.311372	0.110188	0.018293	-0.105224	-0.274383	-0.145977	-0.0815792	0.0615565	-0.0639372	0.118382	-0.0254235	-0.0437165	-0.255453	0.23003	0	-0.0929443	0.00234701	-0.180261	-0.0156143	-0.321086	-0.00511463	-0.36	-0.157467	-0.0376251	0	0.0114728	-0.327167	-0.673826	-1.22984	-1.34227	-1.64777	-1.56529	-1.6485	-0.320017	-1.32848	0.071879	0.133339	-0.252252	-0.538684	-1.3365
17918	0	-0.718991	-1.04156	-1.97147	-1.64593	-2.22779	-1.67527	-2.07731	-1.80149	-0.0947164	-1.70677	0.194763	0.0311807	-0.0352736	0.0328818	0.0715596	0.262665	0.16914	0.467112	0.2985	0.103738	0.174392	0.124108	0	-0.555408	-0.811522	-1.80959	-1.52273	-2.29569	-1.64965	-2.34966	-1.90522	-0.074346	0	-0.0228347	-0.171232	-0.422356	-0.966379	-1.70057	-1.91615	-1.42293	-0.821932	NaN	NaN	0.388885	0.41958	0.241226	-0.176873	-0.710735
4957	0	0.399548	0.993758	1.38297	1.46594	1.57885	1.58352	1.7013	1.69105	-0.391258	2.08231	0.177494	0.205393	0.2043	0.0165974	-0.0583437	0.065217	0.0521423	0.0982672	0.0812684	-0.0962256	-0.397661	0.478929	0	0.371649	0.966952	1.54387	1.70178	1.69112	1.70887	1.78052	1.78728	0.183897	0	0.0481853	0.328998	0.517589	0.822825	1.0614	1.10123	1.20828	1.08957	0.323241	0.766329	-0.375867	-0.48736	-0.167362	-0.061939	0.392679
19863	0	0.232253	0.696759	1.20269	1.51779	1.78981	2.20959	2.58795	2.77713	0.733461	2.04367	1.19105	1.12226	0.98469	1.03115	1.33042	1.64995	1.73692	1.63985	1.59132	0.40027	1.60851	-0.0171893	0	0.30104	0.903121	1.36259	1.37842	1.33091	1.66373	2.13915	2.37686	0.316002	NaN	NaN	NaN	NaN	NaN	NaN	NaN	NaN	NaN	NaN	NaN	NaN	NaN	NaN	NaN	NaN
18347	0	0.170451	0.484988	0.739788	0.812476	0.913207	0.970269	1.18551	1.21985	-0.112946	1.3328	-0.0682986	-0.151088	-0.191933	-0.227748	-0.154327	-0.160697	-0.168292	-0.158671	-0.125818	-0.0575199	-0.347425	0.221606	0	0.25324	0.608622	0.899238	0.898505	1.00561	1.07026	1.27588	1.27737	0.16618	NaN	NaN	NaN	NaN	NaN	NaN	NaN	NaN	NaN	NaN	NaN	NaN	NaN	NaN	NaN	NaN
20819	0	0.06622	-0.0855342	-0.521482	-1.16506	-1.73207	-1.89474	-1.72965	-1.48321	NaN	NaN	0.180841	0.190836	0.143266	0.0281378	-0.111069	-0.206795	-0.272826	-0.352641	-0.39944	-0.580282	NaN	NaN	0	0.0562257	-0.0479587	-0.368779	-0.87315	-1.34443	-1.44108	-1.19616	-0.902928	NaN	0	0.048015	0.144045	0.0864965	-0.172645	-0.664918	-1.18873	-1.55896	-1.74408	0.295579	-2.03966	-0.585377	-0.59008	-0.599488	-0.728565	-0.972609
19353	0	-0.247463	-0.74239	-1.15594	-1.24064	-1.18561	-1.31969	-1.53515	-1.64288	-0.041623	-1.60126	-0.479589	-0.51635	-0.589871	-0.630446	-0.601315	-0.583805	-0.647623	-0.744387	-0.792769	-0.31318	-0.280095	-0.512674	0	-0.210703	-0.632108	-1.00508	-1.11891	-1.08139	-1.15166	-1.27036	-1.3297	-0.241117	NaN	NaN	NaN	NaN	NaN	NaN	NaN	NaN	NaN	NaN	NaN	NaN	NaN	NaN	NaN	NaN
5522	0	-0.126936	-0.567771	-0.853623	-1.23081	-1.29199	-1.49218	-1.58261	-1.71713	-0.13647	-1.58066	-0.0733327	-0.141882	-0.21163	-0.223103	-0.282126	-0.244791	-0.240047	-0.0819392	-0.0597019	0.0136308	-0.119356	0.0596538	0	-0.0583866	-0.429473	-0.703853	-1.02202	-1.12053	-1.32546	-1.574	-1.73076	-0.0904473	0	-0.0216914	-0.11541	-0.129034	-0.146345	-0.300193	-0.401691	-0.603345	-0.566191	0.0079455	-0.574137	0.0981607	0.13632	0.0989794	0.0694501	-0.169189
10254	0	-0.00457823	-0.231357	-0.449804	-0.750442	-0.987277	-1.28106	-1.49632	-1.62754	0.0560709	-1.68361	0.254627	0.278698	0.168272	0.11084	0.0545989	0.059363	0.0641271	0.0268716	0.0296796	-0.224947	0.117262	-0.0875824	0	-0.0286492	-0.145002	-0.306016	-0.550414	-0.792013	-1.09056	-1.26856	-1.40259	0.193436	NaN	NaN	NaN	NaN	NaN	NaN	NaN	NaN	NaN	NaN	NaN	NaN	NaN	NaN	NaN	NaN
4223	0	-0.0941958	-0.36667	-0.571832	-0.717217	-0.954958	-0.844241	-0.919428	-0.79106	0.412701	-1.20376	0.0108881	-0.0488562	-0.0813212	-0.127849	-0.14608	-0.157154	-0.125632	0.0885436	0.095797	0.0849089	0.050376	0.0454209	0	-0.0344515	-0.274461	-0.433096	-0.560249	-0.786916	-0.707721	-0.997083	-0.875969	0.373213	0	0.115875	-0.310416	-0.420346	-1.14202	-1.80179	-2.4081	-2.62879	-2.6248	-0.457212	-2.16759	-0.216075	-0.162767	-0.638171	-0.777136	-1.1952
1676	0	0.000541665	-0.188598	-0.446838	-0.752357	-1.07231	-1.57287	-2.07288	-2.34601	0.103708	-2.44972	-0.0104555	-0.002113	-0.044954	-0.147178	-0.202553	-0.241593	-0.172073	-0.121588	-0.0590855	-0.04863	-0.0717434	0.0126579	0	-0.00780084	-0.154099	-0.310116	-0.56026	-0.841171	-1.41125	-1.96175	-2.29738	0.164996	0	-0.031487	-0.255642	-0.31455	-0.529945	-0.640219	-0.936566	-1.03782	-1.1811	-0.444617	-0.736478	-0.306366	-0.327382	-0.452521	-0.521871	-0.586367
12979	0	0.197468	0.592403	1.00277	1.2311	1.29493	1.3763	1.44224	1.47522	-0.833058	2.30827	0.217796	0.19246	0.141787	0.08199	0.0384064	-0.0142205	-0.0921039	-0.160864	-0.195244	-0.41304	-0.513003	0.317759	0	0.222804	0.668413	1.13858	1.41049	1.52694	1.6862	1.8209	1.88826	-0.102259	NaN	NaN	NaN	NaN	NaN	NaN	NaN	NaN	NaN	NaN	NaN	NaN	NaN	NaN	NaN	NaN
1058	0	-0.213777	-0.715442	-1.13313	-1.37277	-1.40889	-1.53589	-1.40395	-1.44765	0.277184	-1.72484	-0.191745	-0.237445	-0.322507	-0.326582	-0.337643	-0.187503	-0.116178	0.228834	0.288576	0.480321	0.51605	-0.227474	0	-0.168077	-0.58468	-0.998288	-1.22688	-1.41313	-1.61146	-1.82452	-1.92797	-0.430611	0	-0.178629	-0.432214	-0.646356	-0.946231	-1.25116	-1.68333	-1.36402	-1.34173	-0.488032	-0.853697	-0.154406	-0.231799	-0.302282	-0.618039	-0.919738
14995	0	0.265021	0.544919	0.928346	0.996473	1.27435	1.48043	2.04126	2.15713	0.710641	1.44649	0.432007	0.439871	0.359473	0.305695	0.368057	0.372498	0.509909	0.593949	0.764226	0.332219	0.618023	0.146203	0	0.257157	0.617453	1.05466	1.06042	1.33386	1.40253	1.87932	1.82492	0.524625	NaN	NaN	NaN	NaN	NaN	NaN	NaN	NaN	NaN	NaN	NaN	NaN	NaN	NaN	NaN	NaN
17946	0	-0.297922	-0.893767	-1.59415	-2.10114	-2.30777	-2.40742	-2.40253	-2.40008	0.404047	-2.80413	-0.189534	-0.21148	-0.255371	-0.3152	-0.369023	-0.404657	-0.42811	-0.435624	-0.439381	-0.249847	0.674747	-1.11413	0	-0.275977	-0.82793	-1.46848	-1.92165	-2.09265	-2.16884	-2.15644	-2.15024	-0.460234	NaN	NaN	NaN	NaN	NaN	NaN	NaN	NaN	NaN	NaN	NaN	NaN	NaN	NaN	NaN	NaN
20401	0	-0.0546526	-0.102321	-0.0883525	0.0157707	0.148412	0.387895	0.705701	0.903766	NaN	NaN	0.149419	0.0973469	0.0383804	0.0245918	0.0532914	0.0793013	0.163904	0.30979	0.413375	0.263956	NaN	NaN	0	-0.0025804	0.00871772	0.0364747	0.111898	0.21853	0.37341	0.54533	0.639811	NaN	0	0.184627	0.20706	0.352469	0.1316	0.027751	0.455712	0.848049	1.22641	-0.76902	1.99543	0.657264	0.701523	0.897688	0.789761	0.870593
8366	0	-0.110592	-0.431091	-0.758925	-1.17892	-1.44006	-1.6924	-1.96317	-2.18209	0.29374	-2.47583	-0.0301771	-0.0916864	-0.100938	-0.153637	-0.195229	-0.279929	-0.279447	-0.152365	-0.119472	-0.0892951	0.140561	-0.260033	0	-0.0490827	-0.360331	-0.635466	-1.01387	-1.19031	-1.44313	-1.84098	-2.0928	0.123002	NaN	NaN	NaN	NaN	NaN	NaN	NaN	NaN	NaN	NaN	NaN	NaN	NaN	NaN	NaN	NaN
17921	0	-0.197649	-1.08154	-1.57741	-2.04478	-1.87222	-1.81846	-1.55131	-1.41548	0.242238	-1.65772	-0.105066	-0.0431502	-0.270586	-0.223244	-0.235199	-0.0189299	0.111817	0.0736538	-0.0866597	0.0184065	0.223492	-0.310152	0	-0.259565	-0.916017	-1.45923	-1.91465	-1.95836	-2.03535	-1.73003	-1.43389	-0.0863202	NaN	NaN	NaN	NaN	NaN	NaN	NaN	NaN	NaN	NaN	NaN	NaN	NaN	NaN	NaN	NaN
17926	0	-0.184669	-1.03423	-1.5024	-1.95797	-1.784	-1.73281	-1.48155	-1.36035	0.225995	-1.58634	-0.0836289	-0.0281504	-0.242756	-0.201744	-0.211673	-0.0102337	0.105606	0.0629986	-0.0926519	-0.009023	0.250914	-0.343565	0	-0.240148	-0.875107	-1.38429	-1.82993	-1.85739	-1.92204	-1.62818	-1.35132	-0.108548	NaN	NaN	NaN	NaN	NaN	NaN	NaN	NaN	NaN	NaN	NaN	NaN	NaN	NaN	NaN	NaN
17137	0	-0.167097	-0.56474	-0.984015	-1.21531	-1.52011	-1.50762	-1.87699	-1.86553	0.255494	-2.12102	0.158624	0.0911426	8.80007e-06	0.0436222	0.0946839	0.0986936	0.104636	0.143748	0.156861	-0.0017634	0.299859	-0.142998	0	-0.0996153	-0.406125	-0.869013	-1.15137	-1.46018	-1.45364	-1.86212	-1.86377	0.114259	NaN	NaN	NaN	NaN	NaN	NaN	NaN	NaN	NaN	NaN	NaN	NaN	NaN	NaN	NaN	NaN
3294	0	-0.0377325	0.0955921	0.287503	0.739348	1.24608	1.89909	2.2737	2.5291	0.141981	2.38712	0.978635	0.940501	0.872819	0.865542	1.02222	1.20381	1.35709	1.05966	0.944031	-0.0346037	0.805346	0.138685	0	0.000401497	0.201408	0.400597	0.695762	1.02091	1.52064	2.19268	2.5637	0.31527	0	-0.0482655	-0.0199778	-0.215503	-0.236718	-0.323375	-0.111721	0.147615	0.460927	-0.493909	0.954836	-0.155971	-0.0972334	-0.138426	-0.125899	-0.189278
10844	0	-0.00672516	-0.240196	-0.393039	-0.713729	-0.820404	-1.42212	-1.51466	-1.78041	0.231939	-2.01235	-0.174064	-0.194731	-0.219022	-0.286604	-0.388699	-0.413803	-0.389512	-0.233219	-0.148632	0.0254318	-0.0374885	-0.111144	0	0.0139422	-0.195238	-0.280499	-0.499094	-0.580665	-1.20667	-1.4555	-1.80584	0.0953629	NaN	NaN	NaN	NaN	NaN	NaN	NaN	NaN	NaN	NaN	NaN	NaN	NaN	NaN	NaN	NaN
5339	0	-0.710602	-1.25747	-2.12541	-1.90328	-2.31422	-1.83849	-2.11181	-1.84674	0.0687003	-1.91544	0.235042	0.0798692	0.0125009	0.123741	0.261441	0.463778	0.534734	0.748565	0.651486	0.416444	0.598197	0.053289	0	-0.555429	-1.03492	-2.01411	-1.92968	-2.54295	-2.13818	-2.62533	-2.26318	-0.294454	0	0.00839352	0.0251806	-0.0098241	-0.105014	-0.320872	-0.597212	-0.821761	-0.934036	0.104087	-1.03812	0.661426	0.640381	0.598292	0.488659	0.332527
10253	0	0.00318477	-0.220405	-0.423326	-0.678705	-0.91873	-1.18691	-1.44743	-1.56586	0.0115994	-1.57745	0.273931	0.29933	0.21911	0.164335	0.127172	0.10173	0.112712	0.0563783	0.0622951	-0.211636	0.0830754	-0.0207803	0	-0.0222146	-0.165585	-0.31373	-0.531946	-0.746529	-1.0257	-1.22988	-1.35422	0.202455	NaN	NaN	NaN	NaN	NaN	NaN	NaN	NaN	NaN	NaN	NaN	NaN	NaN	NaN	NaN	NaN
14214	0	-0.0964948	-0.274066	-0.555747	-0.770026	-1.03713	-1.12507	-1.26592	-1.23435	0.068726	-1.30308	-0.266211	-0.32748	-0.413585	-0.375228	-0.283359	-0.137843	-0.04038	0.15947	0.233285	0.499496	-0.02077	0.254055	0	-0.0352266	-0.126692	-0.446731	-0.752878	-1.1655	-1.3509	-1.6916	-1.73385	-0.176715	NaN	NaN	NaN	NaN	NaN	NaN	NaN	NaN	NaN	NaN	NaN	NaN	NaN	NaN	NaN	NaN
120	0	-0.263107	-0.740035	-1.20286	-1.43644	-1.9102	-1.94882	-2.59377	-2.65585	0.680336	-3.33619	0.135527	0.0340277	0.005011	0.0271753	0.065781	-0.010457	-0.0277233	0.103399	0.118867	-0.0166609	0.206116	-0.0872494	0	-0.161607	-0.609519	-1.0945	-1.36669	-1.76422	-1.78557	-2.56164	-2.63919	0.609747	0	0.0218288	-0.0823858	-0.112022	-0.342012	-0.513019	-0.91634	-1.05172	-1.29559	-0.0112235	-1.28437	-0.127859	-0.225005	-0.44504	-0.656165	-0.981367
5018	0	-0.116365	-0.455377	-0.724056	-0.93601	-1.04982	-1.11194	-1.23923	-1.27219	0.193726	-1.46591	0.10159	0.0495941	-0.0307625	-0.00664977	0.0174629	0.0304692	0.0691743	0.12412	0.148168	0.0465781	0.336354	-0.188186	0	-0.0643683	-0.323024	-0.615816	-0.851882	-0.978697	-1.07952	-1.26176	-1.31876	-0.0410376	0	-0.00178769	-0.074157	-0.150674	-0.352227	-0.461448	-0.623338	-0.66093	-0.741669	0.141169	-0.882838	0.365984	0.27963	0.0887202	-0.00895643	-0.147702
9993	0	-0.0813234	-0.24397	-0.491456	-0.742458	-0.920908	-1.02329	-1.04083	-1.0496	0.815824	-1.86543	0.503416	0.478586	0.428927	0.400647	0.418575	0.466628	0.498598	0.509189	0.514484	0.0110683	1.00214	-0.48766	0	-0.0564938	-0.169481	-0.388687	-0.657617	-0.88412	-1.01847	-1.04661	-1.06067	0.317096	0	-0.0984747	-0.309664	-0.535094	-0.737158	-0.901615	-1.18539	-1.62608	-1.92489	NaN	NaN	-0.230798	-0.326602	-0.462461	-0.542571	-0.671649
17929	0	-0.43311	-0.933059	-1.30919	-1.38857	-1.366	-1.31063	-1.08509	-1.12693	0.91408	-2.04101	0.0335175	-0.0523038	-0.16412	-0.0672345	0.0232951	0.0711368	0.274559	0.433792	0.488247	0.454729	1.11372	-0.625473	0	-0.347289	-0.735421	-1.20844	-1.37835	-1.40362	-1.55167	-1.48536	-1.58166	-0.166123	NaN	NaN	NaN	NaN	NaN	NaN	NaN	NaN	NaN	NaN	NaN	NaN	NaN	NaN	NaN	NaN
17925	0	-0.454551	-1.73181	-2.27307	-2.77538	-2.34701	-2.80385	-2.40513	-2.60269	0.676856	-3.27955	0.22491	0.0871448	-0.0149318	0.124779	0.26449	0.356722	0.475678	0.642699	0.639458	0.414548	1.0067	-0.367237	0	-0.316786	-1.49197	-2.17294	-2.81496	-2.47883	-3.05462	-2.82292	-3.01724	-0.10493	NaN	NaN	NaN	NaN	NaN	NaN	NaN	NaN	NaN	NaN	NaN	NaN	NaN	NaN	NaN	NaN
5017	0	-0.14654	-0.528755	-0.85842	-1.09527	-1.29216	-1.34842	-1.55444	-1.56987	0.248186	-1.81806	0.125033	0.0607714	-0.0183813	0.0279434	0.0742681	0.0761789	0.0964855	0.151821	0.178146	0.053113	0.349686	-0.17154	0	-0.0822782	-0.385341	-0.76133	-1.0445	-1.2433	-1.31987	-1.58123	-1.62298	0.023534	0	-0.00178769	-0.074157	-0.150674	-0.352227	-0.461448	-0.623338	-0.66093	-0.741669	0.141169	-0.882838	0.365984	0.27963	0.0887202	-0.00895643	-0.147702
17907	0	-0.462398	-1.88425	-2.48261	-3.05814	-2.65094	-3.23038	-2.86125	-3.03714	0.766057	-3.8032	0.215089	0.0746043	-0.0379183	0.119178	0.276274	0.376864	0.500681	0.654625	0.645251	0.430162	0.995635	-0.350384	0	-0.321914	-1.63125	-2.3867	-3.11932	-2.81272	-3.51597	-3.30079	-3.4673	-0.0144891	NaN	NaN	NaN	NaN	NaN	NaN	NaN	NaN	NaN	NaN	NaN	NaN	NaN	NaN	NaN	NaN
19041	0	0.333864	0.817419	1.21795	1.3319	1.48331	1.45479	1.61213	1.61508	0.039899	1.57518	0.189098	0.156661	0.142353	0.0935873	0.0212462	-0.0142963	-0.0449263	0.0425925	0.0396893	-0.149409	0.137429	-0.09774	0	0.366301	0.864164	1.31347	1.49975	1.68671	1.68882	1.75864	1.76448	0.0915677	0	0.0810875	0.384783	0.829999	1.2477	1.49637	1.58582	1.68507	1.73961	NaN	NaN	0.345463	0.312073	0.457921	0.816399	1.22934
15005	0	0.339543	1.01863	1.67503	1.96922	1.9513	1.98348	2.03834	2.06578	0.744326	1.32145	0.281346	0.296177	0.325839	0.186263	-0.137381	-0.245167	0.046974	0.508353	0.739042	0.457696	0.45969	0.279352	0	0.324712	0.974136	1.77012	2.38795	2.47781	2.21785	1.81134	1.60808	0.565982	NaN	NaN	NaN	NaN	NaN	NaN	NaN	NaN	NaN	NaN	NaN	NaN	NaN	NaN	NaN	NaN
6648	0	-0.104288	-0.574803	-1.00643	-1.40291	-1.49497	-1.69835	-1.88646	-2.10444	0.743697	-2.84813	0.196217	0.102342	0.102366	0.103479	0.136437	0.0731255	0.0655578	0.152817	0.0965872	-0.0996297	0.223526	-0.126939	0	-0.0104129	-0.480952	-0.913692	-1.34313	-1.37188	-1.56769	-1.84306	-2.00481	0.716387	NaN	NaN	NaN	NaN	NaN	NaN	NaN	NaN	NaN	NaN	NaN	NaN	NaN	NaN	NaN	NaN
17919	0	-0.444275	-1.80404	-2.31934	-2.9205	-2.41224	-2.94678	-2.44197	-2.65179	0.713547	-3.36533	0.210302	0.0804362	-0.0214682	0.121224	0.263916	0.358368	0.480901	0.64354	0.640042	0.42974	0.998855	-0.358813	0	-0.314409	-1.57227	-2.23026	-2.97411	-2.5603	-3.21738	-2.87521	-3.08153	-0.075006	NaN	NaN	NaN	NaN	NaN	NaN	NaN	NaN	NaN	NaN	NaN	NaN	NaN	NaN	NaN	NaN
6465	0	0.0698563	-0.211381	-0.539081	-1.03175	-1.1566	-1.32007	-1.32925	-1.42463	0.617582	-2.04221	-0.145033	-0.118527	-0.107099	-0.229008	-0.120869	-0.173212	-0.110505	-0.187885	-0.179269	-0.0342358	0.0581299	-0.237399	0	0.0433501	-0.249315	-0.455106	-1.05591	-1.12842	-1.3546	-1.28639	-1.39039	0.414419	NaN	NaN	NaN	NaN	NaN	NaN	NaN	NaN	NaN	NaN	NaN	NaN	NaN	NaN	NaN	NaN
119	0	-0.251579	-0.678966	-0.943815	-1.19708	-1.19241	-1.34683	-1.16968	-1.1977	0.287186	-1.48489	-0.0163565	-0.0752284	-0.138189	-0.0963434	0.00518167	0.0493991	0.16516	0.20695	0.323048	0.339404	0.138149	0.184899	0	-0.192707	-0.557133	-0.863828	-1.21862	-1.25817	-1.52835	-1.39299	-1.5371	0.132681	0	-0.0821013	-0.222699	-0.375232	-0.576915	-0.698627	-0.823022	-0.900946	-0.998905	-0.042486	-0.956419	-0.0732505	-0.234764	-0.43318	-0.609168	-0.695865
18158	0	-0.128375	-0.493998	-0.734743	-1.02591	-0.907125	-1.17759	-1.10881	-1.25238	-0.230333	-1.02204	-0.245141	-0.210798	-0.267418	-0.324818	-0.403547	-0.40775	-0.383883	-0.406649	-0.450008	-0.204867	-0.472624	0.0226164	0	-0.162719	-0.471721	-0.655065	-0.867506	-0.744516	-1.03885	-0.947297	-1.04751	-0.00285044	NaN	NaN	NaN	NaN	NaN	NaN	NaN	NaN	NaN	NaN	NaN	NaN	NaN	NaN	NaN	NaN
6323	0	0.224646	0.701476	0.776383	0.706574	0.644444	0.589999	0.762948	0.715783	-1.18385	1.89963	-0.369413	-0.394563	-0.324799	-0.448747	-0.665128	-0.596313	-0.502806	-0.241331	-0.290676	0.0787371	-1.19864	0.907963	0	0.249796	0.656863	0.855717	1.00229	0.871343	0.723393	0.634867	0.637046	-0.354621	0	0.176803	0.661719	1.06481	1.45652	1.60635	1.60788	1.59236	1.57497	-0.662175	2.23715	0.185836	0.373853	0.936135	1.38072	1.72903
6581	0	0.0388992	0.248887	0.688381	1.00999	1.4877	1.65438	2.13798	2.16294	-0.197077	2.36001	0.433192	0.387067	0.398285	0.356295	0.371795	0.39059	0.504887	0.60274	0.656591	0.223399	0.382584	0.274007	0	0.085024	0.283794	0.765278	1.07139	1.5303	1.58269	1.96843	1.93954	-0.146469	NaN	NaN	NaN	NaN	NaN	NaN	NaN	NaN	NaN	NaN	NaN	NaN	NaN	NaN	NaN	NaN
124	0	-0.301147	-0.982962	-1.28298	-1.58464	-1.56325	-1.75721	-1.64898	-1.69676	0.627356	-2.32412	-0.048168	-0.13702	-0.220795	-0.124584	0.0561805	0.0558828	0.238404	0.259992	0.40348	0.451648	0.371457	0.0320235	0	-0.212294	-0.810335	-1.20657	-1.68899	-1.6673	-2.04378	-1.95714	-2.14841	0.207732	0	-0.062497	-0.347469	-0.399205	-0.768331	-0.945912	-1.21673	-1.14062	-1.16713	-0.223582	-0.943546	-0.0883394	-0.202719	-0.490147	-0.736654	-0.954701
17933	0	-0.424069	-1.74936	-2.18961	-2.82993	-2.21544	-2.72029	-2.08486	-2.31598	0.596102	-2.91209	0.176206	0.0624282	-0.0319535	0.101785	0.235523	0.32777	0.422105	0.586134	0.576087	0.399881	0.96651	-0.390423	0	-0.310292	-1.5412	-2.11519	-2.88925	-2.36701	-2.96619	-2.49479	-2.71586	-0.194202	NaN	NaN	NaN	NaN	NaN	NaN	NaN	NaN	NaN	NaN	NaN	NaN	NaN	NaN	NaN	NaN
9786	0	-0.475866	-1.26882	-1.68257	-1.82142	-1.96369	-1.96379	-2.04726	-1.98376	0.756157	-2.73992	0.026242	-0.0905617	-0.209328	-0.0433363	0.167016	0.251678	0.36199	0.427556	0.427438	0.401196	0.779331	-0.351893	0	-0.359062	-1.03325	-1.61299	-1.9622	-2.18913	-2.29954	-2.44858	-2.38495	0.00306801	NaN	NaN	NaN	NaN	NaN	NaN	NaN	NaN	NaN	NaN	NaN	NaN	NaN	NaN	NaN	NaN
3334	0	-0.146816	-0.508635	-0.697211	-0.978751	-0.957422	-1.20988	-1.10926	-1.21834	0.000461996	-1.21881	-0.249185	-0.264686	-0.310237	-0.31834	-0.434362	-0.413435	-0.395532	-0.174666	-0.150577	0.0986079	-0.139417	-0.01116	0	-0.131315	-0.447583	-0.628056	-0.793574	-0.793172	-1.06354	-1.18378	-1.31695	-0.109306	0	0.0129397	-0.0662403	-0.0463144	-0.103899	-0.273426	-0.403309	-0.486117	-0.494831	-0.154558	-0.340274	-0.118179	-0.0944232	-0.331752	-0.364108	-0.626789
9785	0	-0.468738	-1.25516	-1.65554	-1.79109	-1.91295	-1.91708	-1.99283	-1.94286	0.753269	-2.69613	0.028679	-0.0893002	-0.206409	-0.0382845	0.17523	0.25781	0.36498	0.42542	0.4247	0.396021	0.773754	-0.349055	0	-0.350759	-1.02007	-1.58858	-1.93764	-2.14208	-2.25338	-2.38958	-2.33888	0.00819401	NaN	NaN	NaN	NaN	NaN	NaN	NaN	NaN	NaN	NaN	NaN	NaN	NaN	NaN	NaN	NaN
17632	0	0.111632	0.376873	0.596801	0.764669	1.00973	1.50716	2.01904	2.33677	0.18728	2.14949	0.401461	0.299695	0.378978	0.337399	0.447674	0.430525	0.407591	0.437735	0.463527	0.0620663	0.240398	0.223129	0	0.213397	0.399356	0.660863	0.718457	0.980666	1.50103	1.98277	2.27471	0.348343	NaN	NaN	NaN	NaN	NaN	NaN	NaN	NaN	NaN	NaN	NaN	NaN	NaN	NaN	NaN	NaN
9720	0	-0.24891	-0.746731	-1.39922	-1.95748	-2.36028	-2.70186	-2.88877	-2.98222	0.276208	-3.25843	0.0577354	0.059133	0.0619282	-0.00563342	-0.14495	-0.197599	-0.0918273	0.0843014	0.172366	0.11463	0.563447	-0.391081	0	-0.250308	-0.750924	-1.33585	-1.75479	-2.10494	-2.55229	-2.91533	-3.09685	-0.229504	NaN	NaN	NaN	NaN	NaN	NaN	NaN	NaN	NaN	NaN	NaN	NaN	NaN	NaN	NaN	NaN
13240	0	-0.0373549	-0.0269942	0.0582033	0.230014	0.4686	0.840214	1.23785	1.47264	0.0170859	1.45556	0.116482	0.114042	0.132928	0.0535832	-0.0627275	-0.158635	-0.0592011	0.234068	0.449623	0.333141	-0.00595095	0.455574	0	-0.0349154	-0.0434406	0.121102	0.409224	0.743717	1.0159	1.12026	1.1395	0.139519	0	0.049821	0.10411	0.113046	0.14836	0.255405	0.369353	0.418475	0.410623	NaN	NaN	0.250203	0.278891	0.38572	0.542004	0.723683
1979	0	-0.0452555	-0.237774	-0.328317	-0.52824	-0.541479	-0.565833	-0.443575	-0.488463	0.421359	-0.909822	-0.102194	-0.147407	-0.176303	-0.162754	-0.115182	-0.0618997	0.0877819	0.194242	0.230855	0.333049	0.188099	0.0427565	0	-4.22895e-05	-0.163665	-0.267757	-0.515251	-0.581773	-0.755809	-0.740011	-0.821512	0.131066	0	-0.0901086	-0.503551	-0.737623	-1.00599	-1.0541	-1.30968	-1.44143	-1.5896	-0.575525	-1.01407	-0.536916	-0.68115	-1.06939	-1.21609	-1.24404
3245	0	-0.00851933	0.321215	0.656653	1.18493	1.34099	1.66455	1.5336	1.5768	0.0473001	1.5295	-0.145773	-0.178919	-0.198489	-0.204488	-0.165444	-0.20831	-0.181763	-0.232917	-0.20955	-0.0637769	-0.164702	-0.0448478	0	0.0246264	0.373931	0.715369	1.2046	1.40352	1.70054	1.62075	1.64058	0.0662292	0	0.038435	0.115695	0.144541	0.210494	0.348067	0.658566	0.833508	1.05455	-0.0514621	1.10601	0.0747245	0.123588	0.143815	0.26016	0.428015
17956	0	-0.0756858	-0.227057	-0.565084	-1.01408	-1.35023	-1.46257	-1.38826	-1.3511	0.179704	-1.53081	-0.516832	-0.517443	-0.518665	-0.574143	-0.683267	-0.782335	-0.817702	-0.798813	-0.789369	-0.272537	-0.430668	-0.358701	0	-0.0750748	-0.225224	-0.507773	-0.847645	-1.08473	-1.1617	-1.10628	-1.07857	0.0935395	NaN	NaN	NaN	NaN	NaN	NaN	NaN	NaN	NaN	NaN	NaN	NaN	NaN	NaN	NaN	NaN
18127	0	-0.185802	-0.628933	-1.14999	-1.52731	-1.54857	-1.56308	-1.48762	-1.52012	-0.214731	-1.30539	-0.180745	-0.151811	-0.156388	-0.237495	-0.320191	-0.263406	-0.282535	-0.218839	-0.282043	-0.101298	-0.245443	-0.0366004	0	-0.214736	-0.653291	-1.09324	-1.38786	-1.46591	-1.46129	-1.44953	-1.41882	-0.150034	NaN	NaN	NaN	NaN	NaN	NaN	NaN	NaN	NaN	NaN	NaN	NaN	NaN	NaN	NaN	NaN
17866	0	-0.129366	-0.453701	-0.73379	-1.18759	-1.24256	-1.553	-1.14575	-1.17262	-0.131846	-1.04078	0.107289	0.137768	0.155426	0.0547864	-0.120887	-0.175898	-0.165129	0.0592177	0.138597	0.0313077	0.0783788	0.0602177	0	-0.159845	-0.501838	-0.681288	-0.959413	-0.959377	-1.28058	-1.09767	-1.20393	-0.102936	NaN	NaN	NaN	NaN	NaN	NaN	NaN	NaN	NaN	NaN	NaN	NaN	NaN	NaN	NaN	NaN
1958	0	-0.0887867	-0.407731	-0.697368	-0.973087	-1.14177	-1.2711	-1.37926	-1.39827	-0.081702	-1.31656	-0.462783	-0.428622	-0.484504	-0.511128	-0.617128	-0.661257	-0.638543	-0.583808	-0.5184	-0.0556172	-0.488803	-0.0295973	0	-0.122948	-0.38601	-0.649023	-0.818742	-0.943292	-1.09534	-1.25823	-1.34265	-0.0556822	0	0.0139799	0.00772454	0.00902954	-0.071153	-0.198608	-0.496874	-0.753309	-0.937311	0.546749	-1.48406	0.284142	0.263414	0.267551	0.231933	0.210563
17917	0	-0.45238	-1.40687	-1.7009	-2.18711	-2.00763	-2.18227	-1.89128	-2.22532	1.40045	-3.62577	0.272725	0.120882	0.047745	0.226028	0.40431	0.395489	0.529417	0.743955	0.798393	0.525668	1.74292	-0.944527	0	-0.300537	-1.18189	-1.65421	-2.31869	-2.13039	-2.43896	-2.36251	-2.75099	-0.0697446	NaN	NaN	NaN	NaN	NaN	NaN	NaN	NaN	NaN	NaN	NaN	NaN	NaN	NaN	NaN	NaN
8498	0	0.0584198	0.330856	0.548442	0.865541	0.857324	1.20737	1.23939	1.46714	0.144449	1.3227	-0.102152	-0.0722363	-0.161145	-0.146708	-0.220744	-0.229517	-0.17834	-0.115408	-0.079068	0.0230836	0.0873787	-0.166447	0	0.0285045	0.389849	0.592999	0.984132	0.98469	1.28356	1.25264	1.44406	-0.0450818	NaN	NaN	NaN	NaN	NaN	NaN	NaN	NaN	NaN	NaN	NaN	NaN	NaN	NaN	NaN	NaN
20018	0	-0.410829	-0.960124	-1.18501	-1.09553	-1.28351	-1.09691	-1.22232	-1.13897	1.17611	-2.31508	0.571841	0.510098	0.421313	0.527533	0.646255	0.635591	0.80034	0.831419	0.910488	0.338647	1.25035	-0.339867	0	-0.349087	-0.809597	-1.1407	-1.16995	-1.34726	-1.32541	-1.4819	-1.47762	0.497596	0	-0.524617	-1.28575	-1.7588	-1.7719	-1.61315	-1.39085	-1.27684	-1.27398	NaN	NaN	-0.129477	-0.662221	-1.46463	-2.00396	-2.11472
243	0	0.304074	1.25248	1.44775	1.86191	1.66575	2.02029	1.89032	2.09396	-1.1734	3.26735	-0.602386	-0.553849	-0.521499	-0.645135	-0.834677	-0.744567	-0.832974	-0.719901	-0.756933	-0.154547	-1.31444	0.557503	0	0.255537	1.17159	1.4905	2.0942	1.80793	2.25088	2.00784	2.2485	-0.461349	0	-0.13987	0.301134	0.319709	0.808833	0.869956	1.02298	1.08026	1.1472	0.411556	0.735641	-0.00437582	-0.171234	0.193483	0.27418	0.638493
4489	0	0.171576	0.607269	0.68948	0.829491	0.841552	0.982015	1.00467	1.0533	-0.772004	1.8253	0.294046	0.366055	0.433619	0.251854	0.0447282	0.0184132	-0.0472818	-0.0614808	-0.132675	-0.42672	-0.319179	0.186505	0	0.0995667	0.467696	0.731672	1.07881	1.11718	1.32334	1.36019	1.48002	-0.158779	0	0.166329	0.427501	0.68003	0.843724	0.904528	0.97767	0.887403	0.852505	0.084081	0.768424	0.218926	0.303686	0.47153	0.660109	0.816229
18193	0	-0.06081	0.443956	1.49021	2.10226	3.0075	2.81511	3.94104	3.79654	0.045267	3.75128	0.182935	0.147241	0.237233	0.141956	0.0691823	0.150511	0.336468	0.576613	0.51647	0.333535	0.200907	0.315563	0	-0.025116	0.389658	1.53118	2.21601	3.03992	2.66157	3.54736	3.46301	0.027295	NaN	NaN	NaN	NaN	NaN	NaN	NaN	NaN	NaN	NaN	NaN	NaN	NaN	NaN	NaN	NaN
18194	0	-0.06081	0.443956	1.49021	2.10226	3.0075	2.81511	3.94104	3.79654	0.045267	3.75128	0.182935	0.147241	0.237233	0.141956	0.0691823	0.150511	0.336468	0.576613	0.51647	0.333535	0.200907	0.315563	0	-0.025116	0.389658	1.53118	2.21601	3.03992	2.66157	3.54736	3.46301	0.027295	NaN	NaN	NaN	NaN	NaN	NaN	NaN	NaN	NaN	NaN	NaN	NaN	NaN	NaN	NaN	NaN
18195	0	-0.06081	0.443956	1.49021	2.10226	3.0075	2.81511	3.94104	3.79654	0.045267	3.75128	0.182935	0.147241	0.237233	0.141956	0.0691823	0.150511	0.336468	0.576613	0.51647	0.333535	0.200907	0.315563	0	-0.025116	0.389658	1.53118	2.21601	3.03992	2.66157	3.54736	3.46301	0.027295	NaN	NaN	NaN	NaN	NaN	NaN	NaN	NaN	NaN	NaN	NaN	NaN	NaN	NaN	NaN	NaN
2226	0	-0.13032	-0.424807	-0.754505	-1.14241	-1.49421	-2.11963	-2.28772	-2.49215	-0.308245	-2.1839	-0.282584	-0.319359	-0.357205	-0.320099	-0.36906	-0.366823	-0.425823	-0.268138	-0.225495	0.0570897	-0.306109	0.080614	0	-0.0935456	-0.350186	-0.716991	-1.05593	-1.40997	-1.9764	-2.30217	-2.54924	-0.284721	0	0.0535477	0.160643	0.206737	0.138282	-0.220272	-0.754377	-1.22748	-1.46403	0.115787	-1.57982	-0.0833153	-0.211414	-0.467613	-0.608708	-0.506603
17898	0	-0.622736	-1.44956	-2.02056	-2.25532	-2.57249	-2.88048	-3.09686	-3.15926	1.06082	-4.22008	0.133347	0.0169282	-0.0829148	0.105053	0.327531	0.4408	0.568483	0.674213	0.667419	0.534073	0.890531	-0.223112	0	-0.506317	-1.2333	-1.99226	-2.4495	-2.87995	-3.31561	-3.63773	-3.69333	0.303638	NaN	NaN	NaN	NaN	NaN	NaN	NaN	NaN	NaN	NaN	NaN	NaN	NaN	NaN	NaN	NaN
20399	0	-0.1104	-0.204562	-0.172084	0.0050945	0.200334	0.440535	0.707636	0.854636	NaN	NaN	0.0332443	0.0297148	0.0193411	0.00565265	-0.0356937	-0.101383	-0.0626429	0.104871	0.253014	0.21977	NaN	NaN	0	-0.106871	-0.190659	-0.144492	0.0740325	0.334962	0.536423	0.636009	0.634866	NaN	0	0.184627	0.20706	0.352469	0.1316	0.027751	0.455712	0.848049	1.22641	-0.76902	1.99543	0.657264	0.701523	0.897688	0.789761	0.870593
20400	0	-0.1104	-0.204562	-0.172084	0.0050945	0.200334	0.440535	0.707636	0.854636	NaN	NaN	0.0332443	0.0297148	0.0193411	0.00565265	-0.0356937	-0.101383	-0.0626429	0.104871	0.253014	0.21977	NaN	NaN	0	-0.106871	-0.190659	-0.144492	0.0740325	0.334962	0.536423	0.636009	0.634866	NaN	0	0.184627	0.20706	0.352469	0.1316	0.027751	0.455712	0.848049	1.22641	-0.76902	1.99543	0.657264	0.701523	0.897688	0.789761	0.870593
5321	0	-0.118573	-0.414121	-0.695432	-1.12222	-1.26043	-1.5167	-1.19142	-1.1512	-0.0905047	-1.06069	0.142059	0.205942	0.223359	0.115339	-0.0915142	-0.135584	-0.112507	0.0706624	0.119046	-0.0230124	0.130368	-0.0113219	0	-0.182457	-0.495421	-0.668713	-0.888643	-0.982784	-1.26213	-1.12003	-1.12818	-0.0788142	0	-0.00728447	-0.0964478	-0.0818671	-0.0752478	0.0483603	-0.128758	-0.265684	-0.456827	0.0859647	-0.542792	0.458118	0.365633	0.489741	0.350929	0.305954
5593	0	-0.148339	-0.480227	-0.64602	-0.83748	-0.865672	-1.11182	-1.13009	-1.24106	-0.0405354	-1.20053	-0.0771817	-0.210599	-0.219385	-0.101075	-0.0369334	-0.00303972	-0.101759	0.0719451	0.0406139	0.117796	-0.0200634	0.0606772	0	-0.0149216	-0.338024	-0.622127	-0.877728	-0.939814	-1.08724	-1.27922	-1.35886	-0.0976537	0	0.0136438	-0.192576	-0.274839	-0.568507	-0.613096	-0.811513	-0.86681	-1.02967	-0.127466	-0.902208	-0.316085	-0.323594	-0.426821	-0.532735	-0.64655
5319	0	-0.146926	-0.452936	-0.770983	-1.17464	-1.38198	-1.60152	-1.31472	-1.22461	-0.106197	-1.11841	0.126109	0.191619	0.209208	0.10365	-0.104745	-0.151276	-0.13066	0.0747947	0.136783	0.010674	0.114676	0.0221065	0	-0.212437	-0.536035	-0.748524	-0.94379	-1.1046	-1.34475	-1.26341	-1.23528	-0.0947642	0	0.0738903	0.13902	0.161279	0.16387	0.33291	0.148113	-0.121917	-0.425043	0.317404	-0.742447	0.442855	0.408501	0.697076	0.790769	0.769897
20748	0	0.0314335	0.0748058	0.0986832	0.304543	0.711881	0.922847	0.735963	0.443596	NaN	NaN	0.162676	0.176089	0.173238	0.140709	0.137113	0.192126	0.302855	0.410691	0.463162	0.300486	NaN	NaN	0	0.0180208	0.0642445	0.12065	0.330107	0.682431	0.782668	0.487948	0.14311	NaN	0	-0.0978495	-0.0811825	-0.500869	-0.664544	-1.22239	-1.29652	-1.30836	-1.15532	0.359054	-1.51437	-0.108	-0.265528	-0.406429	-0.802864	-0.895099
17129	0	-0.259155	-0.658343	-0.969518	-1.08597	-0.99201	-1.11709	-0.981547	-1.12105	0.768162	-1.88921	-0.239644	-0.291645	-0.334845	-0.260667	-0.244329	-0.275033	-0.343034	-0.220037	-0.171693	0.0679514	0.230059	-0.401751	0	-0.207154	-0.563143	-0.948496	-1.08128	-0.956621	-1.0137	-1.00115	-1.189	0.29846	NaN	NaN	NaN	NaN	NaN	NaN	NaN	NaN	NaN	NaN	NaN	NaN	NaN	NaN	NaN	NaN
9788	0	0.0679938	0.360104	0.577851	0.877556	0.990181	1.27285	1.28696	1.34944	-0.0576525	1.40709	-0.176929	-0.211467	-0.198769	-0.197658	-0.111714	-0.102371	0.0135832	-0.0211997	-0.0571883	0.119741	-0.170655	0.113466	0	0.102532	0.381944	0.598579	0.812341	0.915623	1.08233	1.13123	1.2297	-0.0639269	NaN	NaN	NaN	NaN	NaN	NaN	NaN	NaN	NaN	NaN	NaN	NaN	NaN	NaN	NaN	NaN
2634	0	-0.00320584	0.0964405	0.211375	0.482875	0.622167	0.813136	0.785264	0.773875	-0.0278095	0.801684	0.22732	0.170918	0.141766	0.208047	0.335831	0.405807	0.434959	0.47355	0.459511	0.232191	0.123912	0.335598	0	0.0531967	0.181994	0.230648	0.374364	0.443679	0.605497	0.539034	0.541684	0.075598	0	0.103281	-0.101121	0.18656	0.171052	0.486489	0.761152	1.00795	1.0674	-0.513479	1.58088	1.0758	0.970212	1.00907	0.823481	0.997527
3815	0	0.158743	0.476231	0.8611	1.15461	1.41363	1.72952	1.97802	2.10228	-0.06532	2.1676	0.458209	0.43441	0.386811	0.439755	0.617038	0.802892	0.872974	0.842515	0.827285	0.369076	0.165392	0.661893	0	0.182543	0.547628	0.879554	0.995779	1.06894	1.31475	1.59372	1.7332	0.227497	0	0.0876185	0.204136	0.15932	0.22036	0.420874	0.712877	0.967502	1.10693	0.357585	0.749348	0.352552	0.260717	0.257807	0.274872	0.393302
20586	0	-0.030725	-0.0610348	-0.0602045	-0.0316361	-0.00646976	0.0173726	0.0432929	0.0572922	NaN	NaN	0.00488983	0.101422	0.129938	-0.00609193	-0.153111	-0.146574	-0.0183561	0.0779839	0.110215	0.105325	NaN	NaN	0	-0.127257	-0.186083	-0.0492227	0.126365	0.144994	0.0406184	-0.0298011	-0.048033	NaN	0	0	0	-0.176169	-0.352337	0.024646	0.778612	1.53258	1.90956	0.369342	1.54022	1.48645	1.54255	1.65474	1.77172	1.83738
18031	0	0.211151	0.633453	1.09802	1.39371	1.45194	1.44161	1.38901	1.36271	-0.715334	2.07804	-0.270966	-0.268451	-0.263423	-0.279884	-0.320349	-0.406133	-0.513231	-0.598839	-0.641643	-0.370677	-0.43741	-0.204233	0	0.208637	0.625911	1.10694	1.44309	1.58711	1.68387	1.71688	1.73338	-0.54889	NaN	NaN	NaN	NaN	NaN	NaN	NaN	NaN	NaN	NaN	NaN	NaN	NaN	NaN	NaN	NaN
4244	0	-0.0947463	0.0500655	0.320223	0.799857	1.14409	1.36073	1.45047	1.44703	-0.089378	1.53641	0.410935	0.348795	0.365899	0.402643	0.448818	0.36736	0.360076	0.396246	0.480269	0.069334	0.468175	0.012094	0	-0.0326065	0.0951006	0.328514	0.761974	1.18767	1.41159	1.46516	1.3777	-0.146618	0	-0.0493845	-0.105696	-0.0693492	0.0194314	0.161861	0.408989	0.458234	0.494839	-0.173945	0.668784	-0.0260697	-0.00159927	0.0375444	0.0374082	0.0406882
4245	0	-0.0947463	0.0500655	0.320223	0.799857	1.14409	1.36073	1.45047	1.44703	-0.089378	1.53641	0.410935	0.348795	0.365899	0.402643	0.448818	0.36736	0.360076	0.396246	0.480269	0.069334	0.468175	0.012094	0	-0.0326065	0.0951006	0.328514	0.761974	1.18767	1.41159	1.46516	1.3777	-0.146618	0	-0.0493845	-0.105696	-0.0693492	0.0194314	0.161861	0.408989	0.458234	0.494839	-0.173945	0.668784	-0.0260697	-0.00159927	0.0375444	0.0374082	0.0406882
17635	0	0.122461	0.40397	0.653882	0.819055	1.0821	1.54954	2.10332	2.42401	0.211682	2.21233	0.371396	0.30113	0.416724	0.364676	0.461607	0.454926	0.44246	0.454512	0.460789	0.0893936	0.2648	0.19599	0	0.192726	0.358641	0.660601	0.728844	0.998572	1.47848	2.02021	2.33462	0.318278	NaN	NaN	NaN	NaN	NaN	NaN	NaN	NaN	NaN	NaN	NaN	NaN	NaN	NaN	NaN	NaN
3866	0	0.00884373	0.0265312	0.0413551	0.0444717	0.0213721	-0.0162364	-0.0509813	-0.0683538	0.067543	-0.135897	0.161135	0.163471	0.168142	0.154721	0.12087	0.121199	0.176137	0.249168	0.285684	0.12455	0.200928	0.084756	0	0.0065078	0.0195234	0.047769	0.0847366	0.0613081	-0.0312385	-0.139015	-0.192903	0.0277495	0	-0.0196266	-0.05888	-0.217285	-0.475213	-0.884291	-1.34499	-1.68655	-1.85732	-0.370572	-1.48675	0.061028	0.039517	-0.00350499	-0.247622	-0.671322
15753	0	-0.176296	-0.528888	-1.02834	-1.49837	-1.75263	-1.82056	-1.74163	-1.70216	-0.05106	-1.6511	-0.40929	-0.405367	-0.397522	-0.413463	-0.457112	-0.551104	-0.667731	-0.760572	-0.806993	-0.397703	-0.214576	-0.592417	0	-0.180218	-0.540655	-1.02417	-1.45054	-1.61081	-1.56212	-1.39034	-1.30446	-0.245774	NaN	NaN	NaN	NaN	NaN	NaN	NaN	NaN	NaN	NaN	NaN	NaN	NaN	NaN	NaN	NaN
2895	0	0.419512	1.36246	1.92138	2.35793	2.50493	2.74945	2.94586	3.11154	-0.196163	3.3077	0.0287946	0.0711176	0.144687	0.0261206	-0.0128645	0.0996321	0.190683	0.221459	0.166644	0.13785	-0.101342	0.267986	0	0.377189	1.24657	1.92406	2.39959	2.43409	2.58756	2.75319	2.97369	-0.0660274	0	0.12689	0.295819	0.509389	0.729699	0.936432	1.16648	1.25134	1.38598	0.580842	0.805139	0.187725	0.228654	0.489576	0.521079	0.810272
17121	0	0.238836	0.574448	0.929675	1.02999	1.17602	1.13451	1.24599	1.21301	-0.289762	1.50278	-0.130605	-0.208821	-0.155032	-0.128447	-0.074462	-0.210494	-0.344025	-0.465037	-0.466896	-0.336291	-0.463964	-0.00293201	0	0.317052	0.598875	0.927517	0.973849	1.25591	1.34793	1.58042	1.5493	0.0435963	NaN	NaN	NaN	NaN	NaN	NaN	NaN	NaN	NaN	NaN	NaN	NaN	NaN	NaN	NaN	NaN
18374	0	0.237889	0.713668	1.24165	1.58394	1.63523	1.58121	1.47499	1.42188	-0.784166	2.20604	-0.435321	-0.441877	-0.454988	-0.432657	-0.368328	-0.295181	-0.255214	-0.250689	-0.248426	0.186895	-0.841926	0.5935	0	0.244445	0.733335	1.23898	1.51695	1.49509	1.4011	1.29036	1.23498	-0.377561	NaN	NaN	NaN	NaN	NaN	NaN	NaN	NaN	NaN	NaN	NaN	NaN	NaN	NaN	NaN	NaN
9761	0	-0.0640781	-0.192234	-0.378574	-0.559018	-0.813727	-1.1486	-1.42528	-1.56362	0.335084	-1.89871	-0.388979	-0.387128	-0.383426	-0.386237	-0.397412	-0.438151	-0.500089	-0.555515	-0.583228	-0.194249	0.168546	-0.751774	0	-0.0659292	-0.197788	-0.381316	-0.550585	-0.764556	-1.03749	-1.25875	-1.36938	-0.222441	NaN	NaN	NaN	NaN	NaN	NaN	NaN	NaN	NaN	NaN	NaN	NaN	NaN	NaN	NaN	NaN
17868	0	-0.155165	-0.51962	-0.80254	-1.2506	-1.32844	-1.63604	-1.22255	-1.22344	-0.192024	-1.03141	0.0471183	0.110591	0.128243	0.0553868	-0.153282	-0.236076	-0.253091	0.0216886	0.154067	0.106949	0.0182003	0.135867	0	-0.218638	-0.600745	-0.810809	-1.0502	-1.04525	-1.33583	-1.19712	-1.33039	-0.163106	NaN	NaN	NaN	NaN	NaN	NaN	NaN	NaN	NaN	NaN	NaN	NaN	NaN	NaN	NaN	NaN
3220	0	0.0578954	0.316113	0.500173	0.747444	0.790203	1.02336	1.09973	1.22789	-0.0116242	1.23951	-0.250384	-0.184521	-0.129142	-0.241171	-0.258403	-0.344247	-0.244862	-0.271035	-0.160808	0.0895757	-0.204967	0.0441589	0	-0.00796697	0.194871	0.49096	0.755463	0.884066	1.01784	1.12039	1.13831	-0.057041	0	0.0707363	0.38186	0.394388	0.616639	0.743701	0.971101	1.31739	1.51676	0.472981	1.04378	0.528554	0.478205	0.568455	0.658705	0.615559
3718	0	0.167514	0.342376	0.558675	0.633792	0.845431	0.980042	1.14836	1.16366	-0.011977	1.17563	0.23572	0.231151	0.266369	0.248062	0.241425	0.191819	0.149439	0.120858	0.120174	-0.115546	0.053918	0.0662565	0	0.172083	0.311727	0.546332	0.628088	0.889331	1.06632	1.26322	1.2792	0.169825	0	0.0843323	0.274721	0.446425	0.716282	0.791366	1.06864	1.15715	1.33806	0.157209	1.18086	-0.178046	-0.152933	-0.00919798	0.15139	0.421749
5859	0	0.063944	0.0821103	0.169797	0.149115	0.290783	0.316238	0.296874	0.237141	0.418155	-0.181014	0.328164	0.309321	0.213686	0.341314	0.384908	0.410307	0.398587	0.397017	0.413448	0.085284	0.673461	-0.260013	0	0.0827866	0.196588	0.156647	0.0923713	0.20864	0.245815	0.228021	0.151857	0.0728576	0	0.174085	0.522256	0.654878	0.397863	-0.314536	-1.09269	-1.65529	-1.93659	1.92069	-3.85728	1.6444	1.62519	1.58677	1.28667	0.744117
13642	0	0.0704005	0.326315	0.557746	0.79136	0.887896	1.07369	1.23803	1.3564	-0.0150789	1.37148	-0.269043	-0.200416	-0.1349	-0.253904	-0.268833	-0.385088	-0.278728	-0.332671	-0.205918	0.0631253	-0.208422	0.0025034	0	0.00177291	0.192172	0.542606	0.79115	1.00394	1.08337	1.30166	1.29327	-0.0757007	NaN	NaN	NaN	NaN	NaN	NaN	NaN	NaN	NaN	NaN	NaN	NaN	NaN	NaN	NaN	NaN
5244	0	-0.175482	-0.494291	-0.777679	-0.901049	-1.00891	-0.991649	-1.04355	-1.03129	0.380671	-1.41197	0.173436	0.132232	0.0798277	0.19284	0.300329	0.264419	0.313955	0.263301	0.325033	0.151597	0.56094	-0.235906	0	-0.134278	-0.400683	-0.797083	-1.02794	-1.0999	-1.13217	-1.13342	-1.18289	-0.00683297	0	0.00678599	-0.170832	-0.376273	-0.615381	-0.652306	-0.635988	-0.596291	-0.601079	-0.150903	-0.450176	-0.0559875	-0.211439	-0.728866	-0.824396	-1.05028
5241	0	-0.18741	-0.495845	-0.768973	-0.892347	-1.03979	-1.06824	-1.11356	-1.06642	0.246715	-1.31313	0.525653	0.484296	0.455917	0.550604	0.675116	0.606293	0.698886	0.616777	0.702644	0.176991	0.950252	-0.247608	0	-0.146053	-0.42611	-0.793923	-1.04181	-1.12043	-1.24147	-1.20468	-1.24341	-0.177883	0	-0.0583763	-0.175166	-0.267809	-0.415986	-0.49558	-0.644003	-0.641576	-0.651866	0.091732	-0.743599	-0.178153	-0.2486	-0.44489	-0.625157	-1.00519
16758	0	0.113009	0.62904	1.24919	1.93959	2.38873	2.64763	2.6659	2.59596	-0.0829197	2.67888	-0.127541	-0.150883	-0.157812	-0.101722	-0.0982058	-0.134956	-0.305423	-0.36132	-0.470238	-0.342698	-0.053578	-0.41666	0	0.136352	0.659312	1.22337	1.91025	2.39614	2.82551	2.89968	2.93866	-0.156882	0	-0.0159052	-0.061037	-0.11949	-0.143423	-0.119515	0.0167258	0.21746	0.350073	NaN	NaN	-0.247148	-0.343815	-0.482862	-0.567622	-0.559508
20534	0	0.133034	0.474218	0.890515	1.27579	1.55492	1.42696	0.998068	0.633149	NaN	NaN	0.427241	0.350406	0.333682	0.453904	0.521515	0.39957	0.0222859	-0.420778	-0.675201	-1.10244	NaN	NaN	0	0.209869	0.567776	0.863851	1.18151	1.58259	1.83192	1.84609	1.73559	NaN	0	0.0279358	0.381347	0.391143	0.885931	0.820365	1.32512	0.971725	1.12604	-0.410912	1.53696	-0.196608	-0.257405	-0.080005	-0.245176	-0.125243
10136	0	0.0874413	0.262324	0.508727	0.73921	0.985351	1.26307	1.46927	1.57237	-0.199371	1.77174	0.184689	0.211413	0.264862	0.212417	0.0273533	-0.0563434	0.0939455	0.350129	0.47822	0.293531	-0.082414	0.560634	0	0.0607169	0.182151	0.480999	0.896545	1.22638	1.35382	1.30383	1.27884	0.0677315	NaN	NaN	NaN	NaN	NaN	NaN	NaN	NaN	NaN	NaN	NaN	NaN	NaN	NaN	NaN	NaN
6606	0	0.102353	0.514009	0.913107	1.44316	1.40844	1.92729	1.9089	2.22524	-0.000310004	2.22555	0.300294	0.262278	0.273111	0.332223	0.392439	0.396208	0.502458	0.492281	0.527256	0.226962	-0.198236	0.725492	0	0.140369	0.541192	0.881179	1.35102	1.31253	1.72513	1.71691	1.99828	0.49822	NaN	NaN	NaN	NaN	NaN	NaN	NaN	NaN	NaN	NaN	NaN	NaN	NaN	NaN	NaN	NaN
8083	0	-0.209886	-0.629658	-1.20646	-1.73041	-1.99168	-2.04312	-1.93753	-1.88473	-0.138449	-1.74628	-1.40946	-1.42505	-1.45622	-1.37642	-1.17007	-0.971368	-0.906887	-0.953378	-0.976624	0.432834	-0.638613	-0.338011	0	-0.194299	-0.582895	-1.2395	-1.9698	-2.42977	-2.54569	-2.39361	-2.31756	-0.909294	NaN	NaN	NaN	NaN	NaN	NaN	NaN	NaN	NaN	NaN	NaN	NaN	NaN	NaN	NaN	NaN
8084	0	-0.209886	-0.629658	-1.20646	-1.73041	-1.99168	-2.04312	-1.93753	-1.88473	-0.138449	-1.74628	-1.40946	-1.42505	-1.45622	-1.37642	-1.17007	-0.971368	-0.906887	-0.953378	-0.976624	0.432834	-0.638613	-0.338011	0	-0.194299	-0.582895	-1.2395	-1.9698	-2.42977	-2.54569	-2.39361	-2.31756	-0.909294	NaN	NaN	NaN	NaN	NaN	NaN	NaN	NaN	NaN	NaN	NaN	NaN	NaN	NaN	NaN	NaN
8085	0	-0.209886	-0.629658	-1.20646	-1.73041	-1.99168	-2.04312	-1.93753	-1.88473	-0.138449	-1.74628	-1.40946	-1.42505	-1.45622	-1.37642	-1.17007	-0.971368	-0.906887	-0.953378	-0.976624	0.432834	-0.638613	-0.338011	0	-0.194299	-0.582895	-1.2395	-1.9698	-2.42977	-2.54569	-2.39361	-2.31756	-0.909294	NaN	NaN	NaN	NaN	NaN	NaN	NaN	NaN	NaN	NaN	NaN	NaN	NaN	NaN	NaN	NaN
14003	0	0.418802	1.14002	1.42362	1.58201	1.43878	1.68066	1.63837	1.78583	-0.264136	2.04997	-0.2973	-0.229204	-0.106966	-0.263488	-0.301513	-0.36478	-0.251288	-0.227217	-0.174365	0.122935	-0.178259	0.00389385	0	0.350707	0.949687	1.38981	1.58622	1.50626	1.63465	1.56829	1.6629	-0.383177	NaN	NaN	NaN	NaN	NaN	NaN	NaN	NaN	NaN	NaN	NaN	NaN	NaN	NaN	NaN	NaN
17899	0	-0.287952	-1.08532	-1.17114	-1.74321	-1.42321	-1.80607	-1.08784	-1.3488	1.63612	-2.98492	0.426224	0.354659	0.336304	0.461701	0.587097	0.541477	0.728292	0.852658	0.898809	0.472584	1.97859	-1.07978	0	-0.216387	-0.995403	-1.20661	-1.90408	-1.53846	-2.10814	-1.51428	-1.82138	0.0837545	NaN	NaN	NaN	NaN	NaN	NaN	NaN	NaN	NaN	NaN	NaN	NaN	NaN	NaN	NaN	NaN
18150	0	0.136561	0.43434	0.818762	1.09372	1.2879	1.54436	1.82209	1.93024	0.239531	1.69071	0.448145	0.479954	0.511343	0.484245	0.456962	0.419315	0.478202	0.567434	0.676483	0.228338	0.322344	0.354139	0	0.104752	0.371142	0.782662	1.0849	1.31673	1.5143	1.7028	1.7019	0.365332	NaN	NaN	NaN	NaN	NaN	NaN	NaN	NaN	NaN	NaN	NaN	NaN	NaN	NaN	NaN	NaN
12152	0	-0.343288	-0.888159	-1.05806	-1.1708	-1.35013	-1.46409	-1.55106	-1.65194	0.864066	-2.516	-0.486196	-0.525352	-0.537713	-0.44539	-0.384616	-0.498799	-0.290301	-0.243651	-0.142452	0.343745	0.30733	-0.449781	0	-0.304133	-0.836642	-1.09886	-1.27238	-1.33752	-1.65998	-1.7936	-1.99568	0.07054	NaN	NaN	NaN	NaN	NaN	NaN	NaN	NaN	NaN	NaN	NaN	NaN	NaN	NaN	NaN	NaN
20403	0	-0.0245553	-0.133049	-0.300927	-0.466327	-0.569864	-0.64684	-0.759116	-0.832905	NaN	NaN	-0.634428	-0.653128	-0.644641	-0.590265	-0.55555	-0.586382	-0.512993	-0.269835	-0.0633712	0.571056	NaN	NaN	0	-0.0058549	-0.122836	-0.34509	-0.545205	-0.61791	-0.768275	-1.12371	-1.40396	NaN	0	0.191971	0.575913	0.758197	0.546853	-0.0753931	-0.714911	-1.15277	-1.3717	0.411802	-1.7835	0.550162	0.56614	0.598096	0.614904	0.600587
13058	0	0.324391	1.0611	1.45636	1.84127	1.6028	1.64819	1.10295	1.04306	0.0340142	1.00905	-0.0145772	0.0430577	0.0844954	0.0300298	-0.0332317	-0.103718	-0.063985	-0.131655	-0.167806	-0.153229	-0.099224	-0.068582	0	0.266756	0.962027	1.41175	1.85992	1.69194	1.6976	1.22002	1.19629	0.118661	NaN	NaN	NaN	NaN	NaN	NaN	NaN	NaN	NaN	NaN	NaN	NaN	NaN	NaN	NaN	NaN
20496	0	0.0447315	0.146721	0.261236	0.378016	0.484535	0.558681	0.610717	0.625679	NaN	NaN	-0.251288	-0.173164	-0.129499	-0.198416	-0.312215	-0.358312	-0.294269	-0.187788	-0.113329	0.13796	NaN	NaN	0	-0.0333927	0.024931	0.208364	0.438943	0.591558	0.601662	0.547217	0.48772	NaN	0	0.0707363	0.38186	0.394388	0.616639	0.743701	0.971101	1.31739	1.51676	0.472981	1.04378	0.528554	0.478205	0.568455	0.658705	0.615559
12600	0	0.198197	0.594592	1.03364	1.31714	1.44449	1.57124	1.65534	1.69739	0.578796	1.11859	0.158691	0.172484	0.200071	0.2132	0.198079	0.260532	0.428809	0.611544	0.702912	0.544221	0.38716	0.315752	0	0.184404	0.553212	0.979128	1.27775	1.34265	1.30112	1.20249	1.15317	0.350327	NaN	NaN	NaN	NaN	NaN	NaN	NaN	NaN	NaN	NaN	NaN	NaN	NaN	NaN	NaN	NaN
1408	0	0.31709	0.512209	1.02112	0.940914	1.36949	1.02604	1.38102	1.16968	-0.248379	1.41806	-0.213841	-0.191925	-0.121191	-0.159069	-0.190492	-0.212521	-0.28472	-0.324092	-0.374022	-0.160181	-0.183106	-0.190916	0	0.295174	0.419559	0.966349	0.917564	1.36817	1.09692	1.49127	1.32986	-0.279114	0	-0.0192189	0.115118	0.340452	0.822411	0.97142	1.3869	1.27553	1.47865	-0.204939	1.68359	-0.135298	-0.117404	0.0620265	0.371271	0.871678
9523	0	0.111598	0.334795	0.580216	0.736264	0.830391	0.951972	1.05133	1.10101	0.043304	1.0577	0.406331	0.423577	0.458069	0.461822	0.417588	0.346794	0.297428	0.278801	0.269488	-0.136843	-0.110772	0.38026	0	0.0943521	0.283056	0.524725	0.725006	0.889927	1.06087	1.17886	1.23785	0.560407	NaN	NaN	NaN	NaN	NaN	NaN	NaN	NaN	NaN	NaN	NaN	NaN	NaN	NaN	NaN	NaN
17542	0	0.115666	0.455046	0.76759	1.02526	1.12305	1.25544	1.36955	1.44365	-0.033741	1.47739	-0.150447	-0.146056	-0.127303	-0.0938077	-0.11212	-0.0950852	-0.0887452	-0.058595	-0.0991526	0.0512943	-0.167984	0.0688317	0	0.111275	0.431902	0.710951	0.986937	1.06769	1.19374	1.2777	1.39235	-0.0162037	0	0.0166852	0.0749358	0.158066	0.331626	0.570734	0.859052	1.13103	1.25885	NaN	NaN	-0.217319	-0.203799	-0.0953383	0.0945422	0.385871
6865	0	0.0879798	0.263939	0.469892	0.617857	0.782577	1.02204	1.23151	1.33624	-0.730131	2.06638	0.209705	0.236547	0.290231	0.279664	0.178002	0.0601345	0.0171555	0.0384286	0.0490651	-0.16064	-0.132396	0.181461	0	0.0611376	0.183413	0.399933	0.64956	0.932148	1.21459	1.40279	1.49688	-0.38803	NaN	NaN	NaN	NaN	NaN	NaN	NaN	NaN	NaN	NaN	NaN	NaN	NaN	NaN	NaN	NaN
14942	0	0.217532	0.586871	0.787872	0.81558	0.92233	0.96885	1.21079	1.23845	0.202974	1.03547	0.630865	0.629005	0.691165	0.701588	0.689246	0.62915	0.496892	0.481883	0.433674	-0.197191	0.35625	0.0774246	0	0.219392	0.526572	0.71715	0.7572	0.924045	1.10282	1.35977	1.43564	0.477589	NaN	NaN	NaN	NaN	NaN	NaN	NaN	NaN	NaN	NaN	NaN	NaN	NaN	NaN	NaN	NaN
17638	0	0.16189	0.545683	0.85344	1.12855	1.32749	1.83865	2.28275	2.62315	-0.282745	2.9059	0.434966	0.413107	0.514197	0.506189	0.557748	0.542325	0.306341	0.326627	0.223655	-0.211311	0.064522	0.159133	0	0.183749	0.466452	0.782217	1.00577	1.22013	1.96728	2.39109	2.83447	0.087699	NaN	NaN	NaN	NaN	NaN	NaN	NaN	NaN	NaN	NaN	NaN	NaN	NaN	NaN	NaN	NaN
17639	0	0.16189	0.545683	0.85344	1.12855	1.32749	1.83865	2.28275	2.62315	-0.282745	2.9059	0.434966	0.413107	0.514197	0.506189	0.557748	0.542325	0.306341	0.326627	0.223655	-0.211311	0.064522	0.159133	0	0.183749	0.466452	0.782217	1.00577	1.22013	1.96728	2.39109	2.83447	0.087699	NaN	NaN	NaN	NaN	NaN	NaN	NaN	NaN	NaN	NaN	NaN	NaN	NaN	NaN	NaN	NaN
1505	0	0.0728333	0.334314	0.805356	0.974703	1.33033	1.37474	1.88717	1.90336	-0.0356615	1.93902	-0.141462	-0.17724	-0.0990808	-0.0676802	0.0891723	0.136558	0.221674	0.195992	0.212251	0.353713	0.086429	0.125822	0	0.108611	0.291932	0.731575	0.744069	1.05231	1.0116	1.54971	1.54965	-0.263552	0	-0.0840331	-0.0512431	-0.0642235	0.387074	0.802549	1.62054	2.00729	2.3876	0.287789	2.09981	-0.335665	-0.444948	-0.364304	-0.150718	0.49212
2997	0	0.113535	0.478682	0.838131	1.23221	1.46636	1.91792	2.30022	2.57554	0.114411	2.46113	-0.0133	-0.0414697	0.042141	0.065031	0.144709	0.112202	0.239878	0.272385	0.339005	0.352305	-0.061294	0.400299	0	0.141705	0.423241	0.7598	1.0742	1.34085	1.66474	2.01453	2.22323	0.162405	0	0.0591968	0.267223	0.302163	0.37478	0.345293	0.45433	0.588608	0.755418	0.255897	0.499521	0.0994324	0.0708596	0.12631	0.206736	0.280102
12821	0	0.104501	0.556455	1.15401	1.76796	2.01196	2.31543	2.4755	2.62515	-0.25455	2.8797	-0.195657	-0.12941	-0.180471	-0.110532	-0.0247425	0.153501	0.264054	0.209715	0.149982	0.34564	0.208408	-0.0584253	0	0.0382532	0.541268	1.06888	1.59704	1.6628	1.85572	2.07012	2.27951	-0.658616	NaN	NaN	NaN	NaN	NaN	NaN	NaN	NaN	NaN	NaN	NaN	NaN	NaN	NaN	NaN	NaN
18900	0	0.21687	0.65061	1.08168	1.29321	1.28729	1.28347	1.28232	1.28174	-0.396356	1.6781	0.0798688	0.0984149	0.135507	0.165004	0.168358	0.122265	0.0528656	-0.00893813	-0.03984	-0.119709	-0.402687	0.362847	0	0.198324	0.594972	0.996543	1.20472	1.24489	1.31047	1.37112	1.40145	0.0861998	NaN	NaN	NaN	NaN	NaN	NaN	NaN	NaN	NaN	NaN	NaN	NaN	NaN	NaN	NaN	NaN
4487	0	0.322692	1.06019	1.22952	1.41595	1.402	1.55327	1.59251	1.66651	-1.14372	2.81023	0.458587	0.656816	0.846919	0.5441	0.205838	0.100158	0.0248663	-0.0340153	-0.0977435	-0.55633	-0.45072	0.352977	0	0.124462	0.671859	1.144	1.66869	1.76043	1.98699	2.08511	2.22284	-0.234414	0	0.205755	0.9435	1.34535	1.88485	1.94697	2.04823	1.82243	1.8218	0.351168	1.47063	0.0786225	0.166824	0.682523	1.0692	1.61537
244	0	0.395793	1.36743	1.66568	1.99974	1.91627	2.16784	2.14394	2.28791	-1.13855	3.42646	-0.700278	-0.611225	-0.490382	-0.610287	-0.796098	-0.750284	-0.842422	-0.751282	-0.754984	-0.054707	-1.27959	0.524603	0	0.306741	1.15753	1.57568	2.09556	1.96627	2.30998	2.19495	2.34262	-0.559241	0	-0.027431	0.44829	0.665659	1.23335	1.25744	1.56898	1.54566	1.72618	-0.832163	2.55834	-0.195113	-0.183446	0.115606	0.54715	1.06103
13068	0	0.018102	0.349494	0.657213	1.06027	1.21406	1.44486	1.50346	1.54493	0.0576038	1.48733	-0.0128894	-0.047824	0.00477548	0.0771458	0.13301	0.170187	0.0884237	0.0761714	-0.0279669	-0.0150775	0.230635	-0.258602	0	0.0530365	0.331829	0.567177	0.914371	1.03098	1.34354	1.4144	1.56001	-0.185921	NaN	NaN	NaN	NaN	NaN	NaN	NaN	NaN	NaN	NaN	NaN	NaN	NaN	NaN	NaN	NaN
12135	0	0.330738	0.992213	1.64141	1.94758	1.99694	2.13251	2.28036	2.35428	-0.73714	3.09142	1.93956	1.94558	1.95764	2.03274	2.16485	2.29453	2.36478	2.372	2.3756	0.436047	1.03058	1.34502	0	0.324709	0.974128	1.54822	1.72229	1.64197	1.70728	1.84792	1.91824	0.171831	NaN	NaN	NaN	NaN	NaN	NaN	NaN	NaN	NaN	NaN	NaN	NaN	NaN	NaN	NaN	NaN
10375	0	-0.226076	-0.678228	-1.13455	-1.36897	-1.35552	-1.31612	-1.27255	-1.25077	0.082333	-1.3331	-0.434191	-0.412649	-0.369564	-0.340699	-0.347595	-0.338228	-0.276836	-0.201225	-0.163419	0.270772	-0.07598	-0.087439	0	-0.247618	-0.742855	-1.22804	-1.45556	-1.45148	-1.47348	-1.50552	-1.52154	-0.275878	0	-0.0668634	-0.235701	-0.439648	-0.525863	-0.459234	-0.304344	-0.214037	-0.201175	NaN	NaN	-0.235962	-0.18486	-0.179014	-0.269527	-0.400517
2655	0	0.176363	0.56446	0.983697	1.27564	1.52196	1.68802	1.98597	2.09169	-0.0438244	2.13551	-0.100272	-0.0982197	-0.0658407	-0.00625267	0.0271164	0.0388606	0.103123	0.132288	0.170294	0.270566	-0.188874	0.359168	0	0.174311	0.530028	0.889678	1.14825	1.38283	1.48463	1.75341	1.82112	0.0447781	0	-0.0672655	-0.0251625	0.036866	0.299666	0.519876	0.830273	1.00285	1.08972	0.137314	0.952406	-0.114679	-0.217014	-0.0783221	-0.047769	0.218829
5357	0	-0.18264	-0.47904	-0.746021	-0.934254	-1.1176	-1.26872	-1.4248	-1.51416	0.242151	-1.75631	-0.618295	-0.635865	-0.618474	-0.524263	-0.4805	-0.549568	-0.662288	-0.736389	-0.822207	-0.203912	-0.117536	-0.704671	0	-0.165071	-0.478861	-0.840053	-1.07205	-1.18633	-1.22473	-1.3067	-1.31024	-0.258607	0	-0.074452	-0.259354	-0.437548	-0.594724	-0.706713	-0.776892	-0.957101	-0.989708	-0.492368	-0.49734	-0.183481	-0.23244	-0.382705	-0.468245	-0.66738
18834	0	0.1139	0.11771	0.402032	0.507569	0.64139	0.756799	1.46839	1.82812	0.33027	1.49785	0.297772	0.249011	0.287814	0.394104	0.282739	0.179751	-0.0231645	0.118474	0.108969	-0.188803	0.430472	-0.321503	0	0.162661	0.127669	0.3057	0.522603	0.759411	1.07774	1.64769	2.01692	0.19757	NaN	NaN	NaN	NaN	NaN	NaN	NaN	NaN	NaN	NaN	NaN	NaN	NaN	NaN	NaN	NaN
1140	0	0.133299	0.405655	0.368622	0.538888	0.856642	1.30515	1.53314	1.69669	-0.863605	2.5603	0.11795	0.125841	0.30585	0.217175	0.18134	0.214976	0.248612	0.246181	0.176038	0.0580885	-0.605042	0.78108	0	0.125408	0.217755	0.269397	0.475498	0.759616	1.17449	1.40491	1.6386	-0.140613	0	-0.0913278	-0.0978372	0.158665	0.250956	0.168844	0.0406189	0.217123	0.323317	-0.23621	0.559527	-0.469484	-0.385257	-0.210809	-0.172077	-0.0539736
10155	0	0.155976	0.467927	0.800425	0.997491	1.0711	1.15668	1.22171	1.25423	0.083443	1.17078	0.234455	0.255769	0.298396	0.333779	0.340605	0.296298	0.229416	0.169778	0.139959	-0.0944963	0.183932	-0.0439726	0	0.134662	0.403987	0.701101	0.891342	1.00926	1.16172	1.28639	1.34872	0.133967	NaN	NaN	NaN	NaN	NaN	NaN	NaN	NaN	NaN	NaN	NaN	NaN	NaN	NaN	NaN	NaN
18192	0	0.238387	0.518926	0.707682	0.701899	0.830097	0.924518	1.10033	1.1346	-0.353688	1.48829	-0.00135316	0.0908138	0.204136	0.0984507	-0.0299833	-0.0568904	-0.0779977	-0.0314354	-0.0722769	-0.0709237	-0.453698	0.381422	0	0.14622	0.313436	0.607878	0.730529	0.885634	1.00116	1.13041	1.20552	0.0986569	0	0.0126193	0.0584334	0.124823	0.198487	0.25885	0.274716	0.259387	0.236124	NaN	NaN	-0.178519	-0.143502	-0.0631097	0.0276415	0.0956275
7937	0	-0.542271	-1.10421	-1.67712	-1.949	-1.78162	-1.71744	-1.51788	-1.70955	0.12038	-1.82993	-1.17024	-1.15582	-1.12949	-1.06964	-1.19501	-1.11156	-0.879237	-0.616011	-0.603671	0.566572	-0.554669	-0.049002	0	-0.556695	-1.14497	-1.77772	-1.92423	-1.8403	-2.00845	-2.07211	-2.27613	-0.495194	NaN	NaN	NaN	NaN	NaN	NaN	NaN	NaN	NaN	NaN	NaN	NaN	NaN	NaN	NaN	NaN
2882	0	0.0680447	-0.0377783	0.090049	-0.216676	-0.0737009	-0.335301	0.0243981	-0.0890066	1.3985	-1.48751	-0.0784278	-0.00896607	0.241315	0.0260931	0.156174	-0.160679	0.0375476	-0.235342	-0.0945534	-0.0161256	0.75682	-0.851374	0	-0.00141698	-0.357521	-0.0144718	-0.451278	0.00854991	-0.451277	0.181312	-0.072881	0.563256	0	-0.12407	-0.470305	-0.78257	-1.01128	-1.09733	-1.17663	-1.10596	-1.10518	0.270295	-1.37548	-0.281519	-0.468844	-0.636688	-0.879326	-1.02971
8660	0	0.261521	0.777238	1.23159	1.4525	1.58821	1.66686	1.87155	1.91488	0.0762246	1.83865	-0.204585	-0.166884	-0.165191	-0.0996533	-0.0462382	-0.00833251	-0.0118989	0.0118078	0.0671432	0.271728	-0.131171	0.198314	0	0.22382	0.737845	1.12666	1.29415	1.39196	1.47418	1.65516	1.64315	0.00281113	0	0.0115038	0.0382649	0.0687798	0.220057	0.488342	0.80841	1.06325	1.15806	NaN	NaN	0.0463053	0.0224953	0.0545601	0.16631	0.331959
18362	0	0.591641	1.85154	2.4233	2.95116	2.93994	3.03413	2.8574	2.91085	-0.952588	3.86343	-0.263291	-0.0643037	0.0424566	-0.156095	-0.30636	-0.125618	0.0631604	-0.131288	-0.248409	0.0148811	-1.2959	1.04749	0	0.392654	1.5458	2.3161	2.99423	2.80227	2.70768	2.7254	2.89597	0.0800194	NaN	NaN	NaN	NaN	NaN	NaN	NaN	NaN	NaN	NaN	NaN	NaN	NaN	NaN	NaN	NaN
16996	0	0.160344	0.515062	1.05323	1.53819	1.53902	1.75968	1.56926	1.59584	0.315966	1.27987	0.0605658	0.172406	0.404774	0.170667	0.177403	0.0401368	0.343289	0.127612	0.182696	0.12213	0.258577	-0.075881	0	0.0485035	0.170854	0.943127	1.42135	1.55945	1.47695	1.50222	1.47371	0.117955	NaN	NaN	NaN	NaN	NaN	NaN	NaN	NaN	NaN	NaN	NaN	NaN	NaN	NaN	NaN	NaN
11281	0	0.227861	0.683583	1.20729	1.57111	1.75904	1.93095	2.03489	2.08686	-0.262974	2.34983	-0.462267	-0.443225	-0.40514	-0.349991	-0.296819	-0.246472	-0.196973	-0.164539	-0.148321	0.313946	-0.548739	0.400418	0	0.208819	0.626456	1.09501	1.40566	1.54324	1.66566	1.73716	1.77291	-0.176502	NaN	NaN	NaN	NaN	NaN	NaN	NaN	NaN	NaN	NaN	NaN	NaN	NaN	NaN	NaN	NaN
8846	0	0.246063	0.714308	0.908198	1.0221	1.04872	1.05046	1.09612	1.06018	-0.00993299	1.07011	0.212021	0.296078	0.493481	0.325671	0.315576	0.26661	0.18862	-0.0580347	-0.126837	-0.338858	-0.133034	0.00619704	0	0.162006	0.432849	0.794548	0.918542	0.994135	1.07386	1.36617	1.39904	0.335122	NaN	NaN	NaN	NaN	NaN	NaN	NaN	NaN	NaN	NaN	NaN	NaN	NaN	NaN	NaN	NaN
12820	0	0.0859794	0.551636	1.2251	1.86442	2.15211	2.37967	2.5937	2.72665	-0.233996	2.96064	-0.153486	-0.100546	-0.166019	-0.0387832	0.0531079	0.179621	0.232878	0.225043	0.240293	0.393779	0.228962	0.0113311	0	0.0330396	0.564169	1.1104	1.65783	1.819	1.99331	2.21517	2.33287	-0.616444	NaN	NaN	NaN	NaN	NaN	NaN	NaN	NaN	NaN	NaN	NaN	NaN	NaN	NaN	NaN	NaN
97	0	0.0344134	0.296407	0.473876	0.857678	0.936332	1.34168	1.28337	1.45738	-0.0181004	1.47548	0.0349356	0.0558269	0.115098	0.150657	0.0572055	0.0219757	0.0460051	0.183058	0.198563	0.163627	-0.0437844	0.242347	0	0.013522	0.216244	0.358155	0.835408	0.949292	1.33061	1.13525	1.29375	0.0606196	0	-0.112136	-0.169822	-0.140951	0.0096731	0.224821	0.461186	0.641396	0.719731	0.116263	0.603468	-0.0879779	-0.119696	-0.10948	-0.0957485	0.171009
19390	0	0.188641	0.553793	0.811115	1.17296	1.16801	1.60946	1.66103	1.96473	-0.0366385	2.00137	0.410177	0.497079	0.539521	0.526205	0.462959	0.45951	0.569201	0.820548	0.960845	0.550668	0.777609	0.183237	0	0.101739	0.424449	0.695088	1.12018	1.11868	1.45044	1.25066	1.41406	-0.40407	NaN	NaN	NaN	NaN	NaN	NaN	NaN	NaN	NaN	NaN	NaN	NaN	NaN	NaN	NaN	NaN
19391	0	0.188641	0.553793	0.811115	1.17296	1.16801	1.60946	1.66103	1.96473	-0.0366385	2.00137	0.410177	0.497079	0.539521	0.526205	0.462959	0.45951	0.569201	0.820548	0.960845	0.550668	0.777609	0.183237	0	0.101739	0.424449	0.695088	1.12018	1.11868	1.45044	1.25066	1.41406	-0.40407	NaN	NaN	NaN	NaN	NaN	NaN	NaN	NaN	NaN	NaN	NaN	NaN	NaN	NaN	NaN	NaN
20495	0	-0.0473435	-0.261766	-0.595925	-0.917708	-1.10738	-1.06515	-0.923149	-0.802254	NaN	NaN	-0.568469	-0.529543	-0.477719	-0.451921	-0.397144	-0.287359	-0.145427	-0.0263575	0.0217465	0.590215	NaN	NaN	0	-0.0862694	-0.352517	-0.712472	-1.08903	-1.38849	-1.4882	-1.46526	-1.39247	NaN	0	0.0326956	-0.0393428	-0.0511181	-0.288526	-0.404242	-0.85964	-1.10406	-1.48632	-0.17068	-1.31564	0.19279	0.130357	0.01182	-0.0611399	-0.308209
5340	0	-0.155695	-0.515163	-1.03306	-1.27596	-1.57633	-1.47528	-1.77261	-1.66471	-0.147783	-1.51693	0.0121498	0.0533672	0.128564	0.129151	0.0685872	0.169591	0.20462	0.385179	0.327505	0.315355	0.340295	-0.0127905	0	-0.196913	-0.631577	-1.15006	-1.33239	-1.73377	-1.66775	-2.14564	-1.98007	-0.475928	0	0.27186	0.206959	0.0914069	-0.308094	-0.866376	-1.06217	-1.01092	-0.642873	-0.0184456	-0.624427	0.620299	0.779703	0.683343	0.534753	0.171038
1777	0	0.177664	0.613079	1.01845	1.36237	1.56258	1.83048	2.10594	2.28911	0.136638	2.15247	0.138563	0.126594	0.283261	0.261198	0.399112	0.398107	0.49247	0.493475	0.527899	0.389336	0.235543	0.292356	0	0.189633	0.468381	0.895819	1.10182	1.30303	1.47657	1.75103	1.89977	0.0396575	0	0.023	0.13454	0.0704445	0.135529	0.226792	0.56071	0.949222	1.17223	-0.194293	1.36652	-0.0846788	-0.151235	-0.215838	-0.0705247	0.19301
3717	0	0.392072	1.1419	1.57974	1.85485	1.97078	2.17024	2.35134	2.4803	-0.636769	3.11707	-0.364612	-0.243966	-0.0840067	-0.241625	-0.398154	-0.377601	-0.367777	-0.292581	-0.303077	0.061536	-1.00867	0.705591	0	0.271426	0.86129	1.45676	1.88839	1.98377	2.17341	2.27931	2.41876	0.00728646	0	-0.108622	0.249416	0.433974	0.992865	1.04923	1.29124	1.22617	1.36201	0.294711	1.0673	0.387052	0.507434	0.681302	0.857292	0.980995
5330	0	0.0877892	0.410748	0.558626	0.811768	0.829825	1.03101	1.02522	1.0904	-0.61045	1.70085	0.295389	0.301082	0.437432	0.42071	0.375446	0.247936	0.147159	0.0897069	0.025492	-0.269897	-0.281333	0.306825	0	0.0820962	0.268705	0.433305	0.731711	0.877279	1.17924	1.23091	1.3603	-0.0337276	0	-0.150756	-0.241397	-0.255793	0.0610975	0.410567	0.542778	0.620001	0.578115	0.115185	0.462931	-0.11156	-0.311286	-0.239235	-0.203637	0.422681
16960	0	0.132929	0.292121	0.687874	0.830585	1.02032	1.09447	1.22214	1.21187	0.126462	1.0854	0.326953	0.357446	0.427102	0.454829	0.482555	0.397683	0.315573	0.38493	0.448721	0.121767	0.11547	0.333251	0	0.102436	0.191972	0.559998	0.674983	0.949588	1.10585	1.16417	1.0901	0.337946	0	0	0.688982	1.37796	1.28408	1.0963	0.943245	0.918808	0.970896	NaN	NaN	0.252956	0.176399	0.0404489	-0.0783385	0.011884
9849	0	-0.0530755	-0.35315	-0.525905	-0.866799	-1.10551	-1.4322	-1.49341	-1.52413	-0.10346	-1.42067	-0.530066	-0.447263	-0.383133	-0.401437	-0.619284	-0.672479	-0.875806	-0.802358	-0.918478	-0.388412	-0.25651	-0.661968	0	-0.135879	-0.500083	-0.654534	-0.777581	-0.963098	-1.08646	-1.22112	-1.13572	-0.377016	NaN	NaN	NaN	NaN	NaN	NaN	NaN	NaN	NaN	NaN	NaN	NaN	NaN	NaN	NaN	NaN
6613	0	0.40305	1.28677	1.62158	1.95389	1.85359	1.95295	1.77619	1.80998	-1.08042	2.89039	-0.336222	-0.186161	-0.0241587	-0.207027	-0.448502	-0.420901	-0.653646	-0.600072	-0.749907	-0.413686	-1.49186	0.741952	0	0.252989	0.974704	1.49239	2.06617	1.93827	2.27037	2.04004	2.22366	0.0752221	NaN	NaN	NaN	NaN	NaN	NaN	NaN	NaN	NaN	NaN	NaN	NaN	NaN	NaN	NaN	NaN
3814	0	0.441205	1.2149	1.51719	1.63878	1.79059	2.04661	2.44404	2.63161	-0.0482398	2.67985	0.138171	0.278814	0.568532	0.268866	0.20229	0.184595	0.383418	0.49804	0.630486	0.492315	-0.160093	0.790579	0	0.300562	0.784542	1.3865	1.57466	1.74416	1.80136	2.08417	2.13929	0.250024	0	0.09926	0.549779	0.83256	1.50326	1.72609	2.20066	2.18767	2.40817	0.30451	2.10366	-0.216955	-0.110547	0.532137	1.0688	1.82469
16219	0	-0.248594	-0.627235	-1.01396	-1.14298	-1.27243	-1.14622	-1.17192	-1.14535	0.397191	-1.54254	0.29442	0.297238	0.326888	0.426479	0.491601	0.45612	0.501752	0.523464	0.601976	0.307556	0.4947	0.107275	0	-0.251413	-0.659704	-1.14602	-1.34016	-1.43413	-1.35356	-1.40097	-1.45291	0.19691	NaN	NaN	NaN	NaN	NaN	NaN	NaN	NaN	NaN	NaN	NaN	NaN	NaN	NaN	NaN	NaN
16031	0	0.247129	0.741386	1.32127	1.73966	1.9079	1.9875	1.98147	1.97846	0.136506	1.84195	0.48442	0.505709	0.548286	0.618613	0.695403	0.733966	0.727839	0.693962	0.677023	0.192603	0.150847	0.526176	0	0.22584	0.677521	1.18708	1.52867	1.65835	1.74408	1.77193	1.78585	0.470079	NaN	NaN	NaN	NaN	NaN	NaN	NaN	NaN	NaN	NaN	NaN	NaN	NaN	NaN	NaN	NaN
20141	0	0.0942594	0.332161	0.619444	0.773863	0.746035	0.53706	0.329184	0.225796	NaN	NaN	0.291176	0.302922	0.352204	0.427276	0.459135	0.421991	0.230743	-0.0456072	-0.226333	-0.517509	NaN	NaN	0	0.0825135	0.271133	0.483345	0.605904	0.61522	0.597492	0.665967	0.743306	NaN	0	0.0922424	0.118175	0.245519	0.281818	0.590942	1.05288	1.31911	1.39206	0.272905	1.11916	-0.0759068	-0.0371955	-0.0810011	0.109643	0.16318
1412	0	0.0594006	0.178202	0.413944	0.707228	1.14668	1.67477	2.08591	2.29148	-0.141926	2.43341	0.763706	0.814834	0.91709	0.900577	0.714167	0.472169	0.344481	0.335562	0.331102	-0.432604	-0.826979	1.15808	0	0.00827235	0.0248172	0.277073	0.756767	1.43822	2.09399	2.51405	2.72408	1.44876	0	4.8399e-05	0.000145201	0.0525702	0.157275	0.218544	0.184098	0.0973238	0.0539366	-0.31383	0.367767	-0.110799	-0.116297	-0.127294	-0.0942566	-0.0116878
9522	0	0.0594006	0.178202	0.413944	0.707228	1.14668	1.67477	2.08591	2.29148	-0.141926	2.43341	0.763706	0.814834	0.91709	0.900577	0.714167	0.472169	0.344481	0.335562	0.331102	-0.432604	-0.826979	1.15808	0	0.00827235	0.0248172	0.277073	0.756767	1.43822	2.09399	2.51405	2.72408	1.44876	NaN	NaN	NaN	NaN	NaN	NaN	NaN	NaN	NaN	NaN	NaN	NaN	NaN	NaN	NaN	NaN
11791	0	0.201326	0.88929	1.46012	2.08187	2.08329	2.37912	2.32586	2.47605	0.0167833	2.45927	-0.313283	-0.207569	-0.241134	-0.176395	-0.258425	-0.231145	-0.182533	-0.115786	-0.0484505	0.264832	-0.270984	0.222534	0	0.0956112	0.817141	1.32323	2.02701	2.00115	2.24837	2.12836	2.21122	-0.0255153	0	-0.0381267	-0.267353	-0.649553	-0.951192	-1.0193	-0.755661	-0.393818	-0.163793	NaN	NaN	-0.170643	-0.139414	-0.160644	-0.265562	-0.366866
896	0	0.119054	0.510599	0.843537	1.12237	1.2224	1.27878	1.33938	1.35201	-0.154219	1.50622	0.216818	0.204272	0.254655	0.353987	0.449829	0.416937	0.331733	0.164623	0.111931	-0.104887	0.020817	0.0911138	0	0.1316	0.472761	0.706367	0.889355	1.02228	1.16386	1.39157	1.45689	0.0417815	0	0.0192237	0.265037	0.292174	0.537423	0.682274	1.11804	1.27353	1.47837	-0.310676	1.78905	0.000195026	0.114257	0.246042	0.673009	0.97243
13926	0	-0.128594	-0.287825	-0.372476	-0.560709	-0.817711	-1.18766	-1.30597	-1.37727	-0.154499	-1.22278	-0.33407	-0.326113	-0.314637	-0.195574	-0.221099	-0.215021	-0.281128	-0.216491	-0.189311	0.144759	-0.253667	0.064356	0	-0.136551	-0.307258	-0.510972	-0.67368	-0.936761	-1.2406	-1.42355	-1.52203	-0.234902	NaN	NaN	NaN	NaN	NaN	NaN	NaN	NaN	NaN	NaN	NaN	NaN	NaN	NaN	NaN	NaN
95	0	0.0520526	0.348251	0.565873	0.886518	1.03218	1.32082	1.49545	1.63337	0.117805	1.51557	-0.0324795	-0.0498089	0.0246382	0.106908	0.214065	0.16664	0.277683	0.286613	0.419971	0.45245	-0.027932	0.447903	0	0.0693821	0.291133	0.426485	0.639973	0.833057	1.01066	1.17636	1.18092	0.113257	0	-0.0888233	-0.117055	-0.237913	-0.179259	-0.0135834	0.221764	0.568129	0.62996	0.389675	0.240285	-0.255978	-0.202463	-0.128801	-0.207031	-0.184622
18705	0	0.128467	0.579918	0.867011	1.15363	1.12679	1.16969	1.08047	1.08452	-0.234202	1.31872	0.328018	0.414446	0.500572	0.467424	0.350008	0.321023	0.327422	0.268946	0.263796	-0.0642214	-0.018319	0.282115	0	0.0420378	0.407364	0.727605	1.13164	1.13378	1.17028	1.13954	1.14874	0.112134	NaN	NaN	NaN	NaN	NaN	NaN	NaN	NaN	NaN	NaN	NaN	NaN	NaN	NaN	NaN	NaN
6921	0	0.0855222	0.256567	0.447837	0.573811	0.710305	0.922617	1.1147	1.21075	0.0973976	1.11335	0.125816	0.168225	0.253044	0.265282	0.162531	0.0506855	0.0447345	0.111363	0.144678	0.0188618	0.01371	0.130968	0	0.043113	0.129339	0.308371	0.537096	0.785436	1.0037	1.12916	1.19189	0.209504	NaN	NaN	NaN	NaN	NaN	NaN	NaN	NaN	NaN	NaN	NaN	NaN	NaN	NaN	NaN	NaN
6922	0	0.0855222	0.256567	0.447837	0.573811	0.710305	0.922617	1.1147	1.21075	0.0973976	1.11335	0.125816	0.168225	0.253044	0.265282	0.162531	0.0506855	0.0447345	0.111363	0.144678	0.0188618	0.01371	0.130968	0	0.043113	0.129339	0.308371	0.537096	0.785436	1.0037	1.12916	1.19189	0.209504	NaN	NaN	NaN	NaN	NaN	NaN	NaN	NaN	NaN	NaN	NaN	NaN	NaN	NaN	NaN	NaN
6605	0	0.257399	0.666431	1.18613	1.72589	1.51115	2.20214	1.87251	2.22426	0.095984	2.12827	0.587193	0.643601	0.577653	0.728469	0.796085	0.776658	0.976559	0.960734	1.10788	0.520685	-0.070023	1.1779	0	0.200992	0.675971	1.04486	1.517	1.32169	1.81277	1.49897	1.70357	0.7532	NaN	NaN	NaN	NaN	NaN	NaN	NaN	NaN	NaN	NaN	NaN	NaN	NaN	NaN	NaN	NaN
3202	0	0.463067	0.880639	1.51865	1.49578	2.05039	1.9217	2.56618	2.51209	-0.400621	2.91271	0.0199757	0.0738585	0.189409	0.161344	0.141221	0.145352	0.101182	0.0879919	0.029498	0.00952235	-0.049211	0.078709	0	0.409184	0.711206	1.37728	1.37453	1.92501	1.84049	2.49816	2.50256	-0.331434	0	0.0294323	0.153532	0.277151	0.443079	0.637022	0.816958	1.01525	1.08706	0.438019	0.649046	-0.065733	-0.038564	-0.0293247	0.0760445	0.238122
1743	0	0.204625	0.541425	0.810941	0.945848	1.05447	1.16012	1.35077	1.42458	-0.167031	1.59161	0.121294	0.14572	0.214509	0.265395	0.204156	0.16145	0.194875	0.32153	0.36288	0.241586	0.294702	0.0681776	0	0.180199	0.44821	0.66684	0.862987	1.01431	1.08654	1.15053	1.18299	-0.340439	0	0.0190682	0.0572047	0.120708	0.190509	0.354262	0.605668	0.831708	0.944728	0.018092	0.926636	-0.113681	0.00126967	0.231171	0.446393	0.531985
3719	0	0.305468	0.836103	1.24063	1.51396	1.66203	1.86866	2.00496	2.10473	-0.084863	2.1896	-0.173166	-0.125391	0.0281184	-0.0288043	-0.00995305	-0.0214305	0.0297574	0.053812	0.0730582	0.246225	-0.244909	0.317967	0	0.257693	0.634818	1.09627	1.35075	1.5103	1.66574	1.77799	1.85851	-0.0131204	0	0.00771101	0.023133	0.0638487	0.122147	0.203651	0.290777	0.352609	0.383525	0.779089	-0.395564	-0.152164	-0.16418	-0.188212	-0.0790968	0.17518
11128	0	0.117598	0.531132	0.624585	0.799797	0.826655	1.0786	1.28959	1.44376	-0.159883	1.60364	0.345131	0.431308	0.534023	0.489833	0.428932	0.334445	0.229543	0.231253	0.270869	-0.0742627	0.176571	0.0942973	0	0.0314214	0.34224	0.479883	0.715995	0.837342	1.19419	1.40347	1.51802	0.00867724	NaN	NaN	NaN	NaN	NaN	NaN	NaN	NaN	NaN	NaN	NaN	NaN	NaN	NaN	NaN	NaN
12863	0	0.115335	0.472104	0.752745	1.05028	1.14672	1.38201	1.47238	1.55467	0.202265	1.3524	-0.178584	-0.0843055	-0.0501835	-0.0334182	-0.187501	-0.194923	-0.153367	-0.0445558	-0.00533965	0.173244	-0.0398688	0.0345291	0	0.0210569	0.343704	0.60758	1.0592	1.16306	1.35679	1.33835	1.38143	0.0635498	NaN	NaN	NaN	NaN	NaN	NaN	NaN	NaN	NaN	NaN	NaN	NaN	NaN	NaN	NaN	NaN
5503	0	0.254112	0.573388	0.746382	0.739816	0.859438	0.970906	1.14643	1.1868	-0.286994	1.47379	0.02413	0.136251	0.272385	0.169991	0.0396115	0.00311297	-0.0181274	0.00097163	-0.0394317	-0.0635617	-0.36362	0.324188	0	0.141991	0.325133	0.60052	0.724335	0.880455	1.01316	1.16959	1.25036	0.100756	0	0.0483612	-0.00995852	0.139977	0.290715	0.45908	0.416835	0.315534	0.259849	0.265332	-0.00548285	0.0724528	0.0491351	0.292891	0.29839	0.491281
5504	0	0.254112	0.573388	0.746382	0.739816	0.859438	0.970906	1.14643	1.1868	-0.286994	1.47379	0.02413	0.136251	0.272385	0.169991	0.0396115	0.00311297	-0.0181274	0.00097163	-0.0394317	-0.0635617	-0.36362	0.324188	0	0.141991	0.325133	0.60052	0.724335	0.880455	1.01316	1.16959	1.25036	0.100756	0	0.0500718	-0.0102295	0.131065	0.279101	0.445579	0.411975	0.322274	0.274277	0.26236	0.0119169	0.0581708	0.0517436	0.30304	0.310902	0.490672
3269	0	0.0896451	0.430592	0.497899	0.701667	0.770072	0.802923	0.776284	0.789295	-0.0589007	0.848196	0.285846	0.322243	0.357591	0.431885	0.454701	0.51921	0.629598	0.617465	0.636222	0.350375	0.116932	0.519289	0	0.0532479	0.358848	0.35186	0.532812	0.536708	0.459171	0.444666	0.43892	0.110013	0	0.184457	0.562808	0.732515	0.813059	0.878912	1.03614	1.30358	1.5993	0.119285	1.48002	0.471628	0.44416	0.646907	0.67453	0.931253
12234	0	0.448181	1.1323	1.4823	1.61347	1.59718	1.70339	1.67689	1.71955	-0.316657	2.03621	-0.348336	-0.250823	-0.143095	-0.201355	-0.329007	-0.385877	-0.382204	-0.341853	-0.318996	0.0293398	-0.555061	0.236065	0	0.350668	0.927054	1.33532	1.59414	1.63473	1.73726	1.67041	1.69021	-0.109932	NaN	NaN	NaN	NaN	NaN	NaN	NaN	NaN	NaN	NaN	NaN	NaN	NaN	NaN	NaN	NaN
10676	0	0.713067	1.86416	2.32838	2.43348	2.56209	2.67315	2.86784	2.92659	-1.3643	4.29088	0.355811	0.555823	0.740325	0.504983	0.262109	0.466105	0.50101	0.632364	0.596369	0.240557	-0.83134	1.42771	0	0.513055	1.47964	2.17921	2.52718	2.4518	2.52795	2.59129	2.68603	-0.177149	NaN	NaN	NaN	NaN	NaN	NaN	NaN	NaN	NaN	NaN	NaN	NaN	NaN	NaN	NaN	NaN
5545	0	0.157145	0.53395	0.898273	1.21003	1.39768	1.57943	1.78168	1.8862	0.0350216	1.85118	0.0303859	0.0561856	0.175517	0.181907	0.185558	0.112094	0.143498	0.175563	0.210399	0.180014	0.0755337	0.134866	0	0.131345	0.388819	0.746752	1.05486	1.31597	1.46632	1.6365	1.70619	-0.0101262	0	-0.128737	-0.186241	-0.219701	0.0993948	0.235667	0.603031	0.633633	0.733817	-0.155425	0.889242	-0.182884	-0.198581	-0.0704805	-0.0875055	0.0116686
2661	0	0.152714	0.674329	1.02959	1.44545	1.53391	1.9202	2.07913	2.27063	0.0318947	2.23873	-0.184318	-0.200399	-0.0853589	-0.0303232	0.104337	0.0952654	0.233554	0.242626	0.292291	0.476609	-0.0385043	0.330795	0	0.168795	0.575369	0.875597	1.15679	1.25433	1.50233	1.65218	1.79402	-0.113919	0	-0.0738016	0.138414	0.178288	0.588421	0.702686	1.23266	1.44587	1.90065	0.0940961	1.80656	-0.3564	-0.362014	-0.0774491	0.0500346	0.634854
2896	0	0.613405	1.87284	2.54897	2.99216	3.17423	3.38841	3.62991	3.78911	-0.153352	3.94246	-0.0496013	0.100525	0.302342	0.10512	0.0120597	0.124692	0.300195	0.348905	0.319631	0.369232	-0.153618	0.473249	0	0.463279	1.5209	2.39425	2.9305	2.99993	3.03861	3.23141	3.41988	-0.0493352	0	0.177657	0.326433	0.569128	0.782177	1.01144	1.24936	1.26489	1.41199	0.609648	0.802338	0.158376	0.246799	0.549455	0.605368	0.855592
5014	0	0.603702	1.32049	1.79694	1.80507	2.02006	2.06089	2.28772	2.30682	-0.910788	3.21761	-0.49996	-0.450478	-0.370641	-0.344744	-0.397104	-0.462664	-0.545918	-0.562378	-0.608314	-0.108354	-1.13487	0.526552	0	0.55422	1.19117	1.64172	1.70221	1.98276	2.10684	2.35013	2.41517	-0.275881	0	-0.101881	-0.305645	-0.410625	-0.314942	-0.0445818	0.199792	0.345383	0.418178	-0.713053	1.13123	-1.17318	-0.942129	-0.480033	-0.156116	-0.201427
3460	0	0.420195	1.39836	1.70727	2.0389	1.98679	2.04817	1.89661	1.87434	-1.95385	3.82819	0.160926	0.345902	0.491194	0.318356	0.0419335	-0.0241272	-0.378346	-0.506243	-0.780301	-0.941227	-1.47363	0.693325	0	0.235218	1.06809	1.54984	2.15789	2.17185	2.58744	2.56378	2.81557	-0.319295	0	0.10281	0.86174	1.31716	2.05066	2.25162	2.52549	2.49684	2.56601	0.67456	1.89145	-0.27287	-0.137213	0.727643	1.26414	2.07588
7858	0	0.184943	0.554829	0.928777	1.12184	1.16475	1.23839	1.30796	1.34275	-0.185966	1.52871	-0.285616	-0.248396	-0.173957	-0.127364	-0.145838	-0.199005	-0.2218	-0.216748	-0.214222	0.0713942	-0.426567	0.212345	0	0.147723	0.44317	0.770525	0.982065	1.07814	1.17457	1.23909	1.27135	-0.0450153	NaN	NaN	NaN	NaN	NaN	NaN	NaN	NaN	NaN	NaN	NaN	NaN	NaN	NaN	NaN	NaN
916	0	0.0285755	0.378364	0.712501	1.12462	1.36678	1.66539	2.0474	2.25487	-0.186902	2.44177	-0.187711	-0.167981	-0.123809	-0.0203365	0.0776218	0.172297	0.264277	0.269187	0.292346	0.480057	-0.191184	0.48353	0	0.00884603	0.314462	0.545127	0.859285	1.00677	1.2134	1.5905	1.77481	-0.183429	0	-0.087649	0.046481	0.0528226	0.403757	0.571542	1.02604	1.25748	1.56173	-0.35952	1.92125	-0.128891	-0.142771	-0.115582	-0.0554154	0.355436
6614	0	0.325347	0.865272	1.35703	1.63706	1.77147	1.83514	1.82904	1.81365	0.0272499	1.7864	-0.0146265	0.0421092	0.154644	0.154692	0.182023	0.158036	0.182362	0.181928	0.179743	0.19437	0.184993	-0.00524956	0	0.268612	0.696001	1.18771	1.44041	1.59881	1.63815	1.63249	1.61928	-0.17237	0	0.0022665	0.049988	0.140898	0.262438	0.371419	0.46678	0.561078	0.607696	NaN	NaN	-0.356777	-0.321635	-0.223998	-0.099007	0.0825953
10201	0	0.165789	0.677882	0.728492	1.02139	0.859601	1.19091	0.988747	1.11387	-0.423603	1.53747	0.169932	0.154762	0.362967	0.340863	0.399923	0.327381	0.295299	0.243379	0.175712	0.00577936	-0.305193	0.480905	0	0.180959	0.484848	0.557561	0.791402	0.702153	1.06555	0.915301	1.10809	0.0515223	NaN	NaN	NaN	NaN	NaN	NaN	NaN	NaN	NaN	NaN	NaN	NaN	NaN	NaN	NaN	NaN
2584	0	0.254528	0.763774	0.810926	0.77684	0.639902	0.44645	0.290618	0.196188	-0.7638	0.959988	0.199421	0.370961	0.533151	0.370754	0.027825	-0.0975721	-0.481815	-0.533392	-0.71037	-0.909791	-0.544143	-0.166227	0	0.0829885	0.430044	0.639593	0.948437	0.936895	1.12769	1.02343	1.10598	-0.0202346	0	0.159835	0.686438	1.02449	1.404	1.38554	1.42401	1.25308	1.26441	0.112737	1.15167	0.0367446	0.115151	0.427808	0.771214	1.14764
6577	0	0.147203	0.479108	0.906063	1.15233	1.5554	1.66968	2.12956	2.15951	0.225955	1.93355	0.0735325	0.117808	0.155868	0.245389	0.310899	0.297993	0.375865	0.494557	0.598957	0.525425	0.226541	0.372416	0	0.102927	0.396773	0.734206	0.914964	1.33094	1.36735	1.70853	1.63408	0.0729465	0	0.108525	0.193542	0.146526	0.0710037	0.0990065	0.35714	0.741878	0.99755	NaN	NaN	-0.42824	-0.443211	-0.345626	-0.120513	0.172344
17646	0	0.153859	0.39442	0.618755	0.78145	0.898148	1.20611	1.31594	1.42598	-0.0759515	1.50193	0.352885	0.40203	0.43813	0.525909	0.478491	0.452705	0.482217	0.539455	0.577596	0.224711	0.489573	0.0880225	0	0.104713	0.309175	0.44573	0.655843	0.798328	1.07678	1.12937	1.20127	-0.21264	NaN	NaN	NaN	NaN	NaN	NaN	NaN	NaN	NaN	NaN	NaN	NaN	NaN	NaN	NaN	NaN
18297	0	-0.360838	-1.08252	-1.78467	-2.10645	-2.0955	-2.13217	-2.18836	-2.21646	-0.630452	-1.58601	-0.849604	-0.786612	-0.660629	-0.6723	-0.884614	-1.13262	-1.21566	-1.16105	-1.13375	-0.284142	-0.928694	-0.205052	0	-0.42383	-1.27149	-1.96197	-2.07144	-1.81249	-1.76611	-1.87692	-1.93232	-0.551362	0	-0.0175788	-0.0371219	-0.0410504	0.0797402	0.309635	0.389434	0.210031	-0.00927114	NaN	NaN	-0.231183	-0.304045	-0.53831	-0.861117	-0.944262
10309	0	0.0887251	0.56412	0.796697	1.18336	1.0825	1.49446	1.4437	1.64712	0.0797235	1.5674	0.022718	0.0581088	0.152348	0.20328	0.224461	0.192956	0.243606	0.268987	0.28732	0.264602	0.0140745	0.273245	0	0.0533343	0.434491	0.616136	0.981619	0.912261	1.27357	1.19743	1.38252	0.088367	NaN	NaN	NaN	NaN	NaN	NaN	NaN	NaN	NaN	NaN	NaN	NaN	NaN	NaN	NaN	NaN
2585	0	0.256968	0.756915	0.811804	0.769798	0.641189	0.450509	0.307024	0.216104	-0.726768	0.942872	0.191372	0.368313	0.5315	0.380109	0.0409288	-0.0859946	-0.459473	-0.517472	-0.689518	-0.88089	-0.519456	-0.170062	0	0.0800268	0.416787	0.623068	0.920241	0.918556	1.10135	1.01587	1.09699	-0.0159395	0	0.193042	0.693705	1.04956	1.38196	1.3845	1.40552	1.24389	1.2389	0.0775105	1.16139	0.0127596	0.111337	0.417765	0.751045	1.10197
16696	0	0.0368217	0.193858	0.398611	0.592163	0.822673	1.039	1.28441	1.35516	-0.255546	1.6107	0.0925549	0.23586	0.274041	0.28585	0.0254763	-0.0577707	-0.231634	-0.160148	-0.262792	-0.355346	0.271077	-0.533868	0	-0.106483	0.0123727	0.205316	0.659242	0.972999	1.36319	1.53711	1.7105	-0.434068	NaN	NaN	NaN	NaN	NaN	NaN	NaN	NaN	NaN	NaN	NaN	NaN	NaN	NaN	NaN	NaN
4065	0	0.1364	0.372803	0.59439	0.740156	0.926429	1.19845	1.48962	1.6422	-0.0507755	1.69297	0.583364	0.658988	0.796649	0.777046	0.770551	0.691425	0.76414	0.749144	0.776885	0.193521	0.352037	0.424848	0	0.0607754	0.159518	0.400708	0.552968	0.818368	1.01767	1.32384	1.44868	0.180551	0	0.127667	0.106202	0.224159	0.307519	0.466868	0.719061	0.640304	0.657102	0.255828	0.401274	0.0397941	0.0874066	0.249372	0.254471	0.426666
8741	0	0.241671	0.731004	0.918201	1.18097	1.30084	1.42822	1.41181	1.46931	-0.492498	1.96181	0.530844	0.648216	0.738125	0.726776	0.662777	0.608564	0.774077	0.782458	0.970428	0.439585	0.191189	0.779239	0	0.124299	0.523723	0.722269	1.04904	1.22312	1.18499	1.1602	1.02973	-0.152843	0	0.0563975	0.205413	0.390648	0.517843	0.550775	0.490636	0.431687	0.402807	NaN	NaN	-0.107624	-0.136417	-0.104525	0.0168439	0.20307
2804	0	-0.0935461	-0.10106	0.0462289	0.344634	0.513354	0.39776	-0.0593028	-0.397344	-0.228243	-0.169101	-0.425074	-0.464082	-0.412567	-0.22672	-0.0251903	0.0430033	-0.243818	-0.571367	-0.887957	-0.462883	-0.468345	-0.419612	0	-0.0545383	-0.113567	-0.152125	-0.0552493	0.0452764	0.216504	0.08699	0.0655385	-0.184972	0	-0.00419733	0.131047	0.0042523	-0.0033115	0.147607	0.585795	0.985276	1.17869	-0.136381	1.31507	-0.36018	-0.495152	-0.498868	-0.540458	-0.347328
16215	0	-0.361522	-1.21196	-1.74701	-1.71887	-2.11439	-2.12427	-2.71937	-2.47232	0.726936	-3.19925	0.067824	0.032273	0.104374	0.266415	0.355011	0.299149	0.234609	0.306928	0.335674	0.26785	0.324392	0.011282	0	-0.325971	-1.24851	-1.9456	-2.00606	-2.34571	-2.29105	-2.95847	-2.74017	0.470368	NaN	NaN	NaN	NaN	NaN	NaN	NaN	NaN	NaN	NaN	NaN	NaN	NaN	NaN	NaN	NaN
452	0	0.279074	0.792775	1.0263	1.13832	1.11256	1.17478	1.15184	1.17178	-0.712815	1.8846	-0.530405	-0.454375	-0.30839	-0.331475	-0.435695	-0.530596	-0.471432	-0.337206	-0.31337	0.217034	-0.773676	0.460306	0	0.203045	0.570761	0.82737	1.04361	1.11275	1.1158	0.958637	0.954748	-0.469544	0	0.221579	0.664737	1.13589	1.41345	1.45479	1.4535	1.42421	1.40956	-0.84945	2.25901	-0.36741	-0.142894	0.306138	0.892496	1.39167
17949	0	-0.402739	-1.27622	-1.98675	-2.06592	-1.74421	-1.68389	-1.70509	-1.56882	-0.311466	-1.25735	-0.276251	-0.26888	-0.193824	-0.0743137	-0.0779357	-0.0435266	-0.0644726	0.0864627	0.0201108	0.296362	0.161384	-0.141273	0	-0.41011	-1.35865	-2.18869	-2.26424	-1.97693	-1.89567	-2.0678	-1.86518	-0.749101	NaN	NaN	NaN	NaN	NaN	NaN	NaN	NaN	NaN	NaN	NaN	NaN	NaN	NaN	NaN	NaN
16697	0	0.166403	0.499209	0.88019	1.14294	1.28538	1.42573	1.51791	1.564	-0.052101	1.6161	0.179694	0.218841	0.297135	0.38548	0.444728	0.371571	0.195105	0.00858915	-0.084669	-0.264363	-0.36217	0.277501	0	0.127256	0.381768	0.674405	0.877911	1.09351	1.41032	1.68901	1.82836	0.489763	NaN	NaN	NaN	NaN	NaN	NaN	NaN	NaN	NaN	NaN	NaN	NaN	NaN	NaN	NaN	NaN
4067	0	0.145466	0.427343	0.653386	0.812821	1.01199	1.27955	1.59745	1.75049	0.0174335	1.73305	0.634675	0.71688	0.865806	0.844119	0.836676	0.758545	0.833344	0.817353	0.843602	0.208927	0.420246	0.423356	0	0.0632614	0.196212	0.443942	0.61082	0.888125	1.08088	1.41477	1.54156	0.231862	0	0.120995	0.166487	0.271099	0.388783	0.481175	0.739803	0.626722	0.646738	0.189704	0.457034	0.0369694	0.0788512	0.196306	0.189944	0.27205
14118	0	0.351457	1.0661	1.63724	1.9535	2.2328	2.20929	2.44912	2.39504	-0.670344	3.06538	-0.0932835	0.0258105	0.204827	0.119771	0.0066255	-0.108873	-0.428844	-0.509143	-0.594882	-0.501599	-0.810586	0.215704	0	0.232363	0.767987	1.42418	1.85359	2.24839	2.54485	2.86498	2.89664	0.0469594	0	0.0949237	0.327286	0.602163	1.07608	1.70653	2.26333	2.58998	2.63822	NaN	NaN	-1.13295	-1.16656	-0.82666	-0.0796482	0.861582
12281	0	0.120428	0.385332	0.621097	0.840947	0.951893	1.1203	1.21208	1.27607	0.249761	1.02631	0.159827	0.229196	0.412906	0.375732	0.289558	0.140175	-0.023391	-0.107523	-0.231762	-0.391589	0.179643	-0.411406	0	0.0510591	0.132253	0.405192	0.711216	0.971545	1.30351	1.47943	1.66766	0.229945	NaN	NaN	NaN	NaN	NaN	NaN	NaN	NaN	NaN	NaN	NaN	NaN	NaN	NaN	NaN	NaN
12282	0	0.120428	0.385332	0.621097	0.840947	0.951893	1.1203	1.21208	1.27607	0.249761	1.02631	0.159827	0.229196	0.412906	0.375732	0.289558	0.140175	-0.023391	-0.107523	-0.231762	-0.391589	0.179643	-0.411406	0	0.0510591	0.132253	0.405192	0.711216	0.971545	1.30351	1.47943	1.66766	0.229945	NaN	NaN	NaN	NaN	NaN	NaN	NaN	NaN	NaN	NaN	NaN	NaN	NaN	NaN	NaN	NaN
2803	0	-0.0297153	-0.020146	0.223396	0.536814	0.74813	0.574261	0.103359	-0.261588	0.0687745	-0.330362	-0.204018	-0.229696	-0.169527	0.0146301	0.249332	0.308836	-0.027474	-0.49063	-0.846715	-0.642697	-0.081303	-0.765412	0	-0.00403732	-0.0546371	0.00474828	0.0834646	0.235276	0.397717	0.389971	0.381109	-0.0539405	0	-0.00419733	0.131047	0.0042523	-0.0033115	0.147607	0.585795	0.985276	1.17869	-0.136381	1.31507	-0.36018	-0.495152	-0.498868	-0.540458	-0.347328
10017	0	0.179029	0.537088	0.956185	1.25729	1.37007	1.41252	1.39393	1.38463	0.371629	1.013	0.227389	0.255904	0.312935	0.446605	0.6284	0.605884	0.330935	-0.0206537	-0.196448	-0.423837	0.166262	-0.36271	0	0.150514	0.451542	0.736969	0.85628	0.991576	1.30897	1.64197	1.80847	0.432756	NaN	NaN	NaN	NaN	NaN	NaN	NaN	NaN	NaN	NaN	NaN	NaN	NaN	NaN	NaN	NaN
16694	0	0.0892426	0.273344	0.490905	0.643236	0.874953	1.10577	1.37301	1.47226	-0.103357	1.57562	0.121597	0.268983	0.355316	0.340859	0.133245	0.0486731	-0.0258916	-0.0090286	-0.0707295	-0.192327	0.247998	-0.318728	0	-0.0581435	0.0396246	0.271644	0.631588	0.947877	1.25326	1.50363	1.66459	-0.229757	NaN	NaN	NaN	NaN	NaN	NaN	NaN	NaN	NaN	NaN	NaN	NaN	NaN	NaN	NaN	NaN
10700	0	0.0783847	0.334408	0.713595	0.967542	1.14968	1.2952	1.46408	1.47936	0.144113	1.33525	0.266766	0.283275	0.360755	0.486288	0.529749	0.559489	0.523805	0.46458	0.366227	0.0994618	0.102004	0.264223	0	0.0618748	0.240419	0.494073	0.704558	0.85696	1.03816	1.26626	1.3799	0.308874	NaN	NaN	NaN	NaN	NaN	NaN	NaN	NaN	NaN	NaN	NaN	NaN	NaN	NaN	NaN	NaN
13641	0	0.176213	0.728952	1.10198	1.47333	1.5203	1.59219	1.52773	1.50294	-0.243124	1.74606	-0.243895	-0.15972	-0.0615873	-0.0224282	0.00846897	0.0393661	0.0449216	-0.0588179	-0.12336	0.120535	-0.419855	0.296495	0	0.0920383	0.546644	0.880511	1.22097	1.23704	1.30337	1.34265	1.3824	-0.067164	0	-0.0816975	0.041899	0.452487	1.00624	1.41617	1.4935	1.38205	1.23194	NaN	NaN	0.542273	0.691727	0.976072	1.24585	1.42315
486	0	0.145804	0.437412	0.689606	0.756582	0.718972	0.761995	0.844433	0.885652	-0.154235	1.03989	0.0570631	0.11188	0.221514	0.287221	0.254184	0.00293077	-0.367794	-0.694591	-0.857989	-0.915053	-0.695201	-0.162788	0	0.090987	0.272961	0.459448	0.559461	0.773104	1.18685	1.59609	1.8007	0.598029	0	0.0838959	0.251688	0.488985	0.71189	0.890576	1.03943	1.11879	1.15846	-0.157659	1.31612	0.474554	0.474402	0.474096	0.507875	0.575891
16572	0	0.0866881	0.37657	0.617641	0.891968	0.911936	1.14629	1.21415	1.35229	0.312524	1.03976	0.189653	0.255617	0.320143	0.420857	0.397198	0.346208	0.239686	0.210078	0.226082	0.0364292	0.363322	-0.13724	0	0.0207239	0.24608	0.386438	0.684423	0.755381	1.09625	1.19373	1.31586	0.138855	NaN	NaN	NaN	NaN	NaN	NaN	NaN	NaN	NaN	NaN	NaN	NaN	NaN	NaN	NaN	NaN
17003	0	0.258157	0.774471	1.3378	1.68998	1.8155	1.92551	1.9885	2.02	-0.384106	2.40411	0.327786	0.382722	0.492593	0.559663	0.528997	0.445734	0.407612	0.41229	0.41463	0.0868435	0.072023	0.342607	0	0.203222	0.609665	1.10592	1.48877	1.69755	1.84568	1.904	1.93316	-0.128343	NaN	NaN	NaN	NaN	NaN	NaN	NaN	NaN	NaN	NaN	NaN	NaN	NaN	NaN	NaN	NaN
1556	0	0.0960532	0.374335	0.472104	0.59363	0.593608	0.614028	0.495724	0.419249	0.0681768	0.351073	-0.0893348	0.063997	0.320591	0.143231	0.108898	0.102066	0.0954932	-0.149939	-0.337949	-0.248614	-0.0216972	-0.316252	0	-0.0572787	-0.0355901	0.239539	0.395397	0.402208	0.4292	0.556328	0.667863	0.000539154	0	-0.00632492	0.22019	0.222819	0.508598	0.678572	0.922183	0.996246	1.10621	-0.0338348	1.14005	-0.0597717	-0.131243	0.0241213	0.0674871	0.335373
13063	0	0.303926	1.0104	1.57623	1.96629	1.95746	1.83897	1.53577	1.36268	-0.0637353	1.42641	-0.195162	-0.0825385	0.0375614	0.0428834	-0.0377499	-0.106564	-0.129498	-0.167988	-0.19811	-0.002948	-0.172034	-0.0260755	0	0.191302	0.777673	1.33818	1.80888	1.86886	1.7733	1.5086	1.36562	-0.0868628	NaN	NaN	NaN	NaN	NaN	NaN	NaN	NaN	NaN	NaN	NaN	NaN	NaN	NaN	NaN	NaN
9796	0	0.286575	0.619819	1.15182	1.20818	1.53872	1.4812	1.82159	1.7414	0.0150483	1.72635	-0.270692	-0.182849	-0.060942	-0.032307	-0.0929586	-0.0949634	-0.140993	-0.0734711	-0.115699	0.154992	-0.498167	0.382468	0	0.198733	0.410069	0.913432	1.03045	1.36299	1.3515	1.62437	1.58641	0.242524	NaN	NaN	NaN	NaN	NaN	NaN	NaN	NaN	NaN	NaN	NaN	NaN	NaN	NaN	NaN	NaN
13062	0	0.310294	1.00995	1.57669	1.95137	1.954	1.81769	1.52553	1.34014	-0.0452527	1.38539	-0.190679	-0.0774093	0.0418796	0.0493392	-0.0354081	-0.100203	-0.12881	-0.163388	-0.19897	-0.00829002	-0.156028	-0.0429415	0	0.197024	0.777393	1.33667	1.7961	1.86353	1.75582	1.49824	1.34843	-0.0799042	NaN	NaN	NaN	NaN	NaN	NaN	NaN	NaN	NaN	NaN	NaN	NaN	NaN	NaN	NaN	NaN
13326	0	0.127739	0.420978	0.648054	0.889561	0.87115	1.31005	1.45611	1.73385	0.632011	1.10184	0.562025	0.607982	0.706227	0.804237	0.826315	0.795923	0.773845	0.858333	0.869447	0.307422	0.715879	0.153568	0	0.081782	0.276776	0.405841	0.625271	0.637252	1.09822	1.1598	1.42643	0.478157	NaN	NaN	NaN	NaN	NaN	NaN	NaN	NaN	NaN	NaN	NaN	NaN	NaN	NaN	NaN	NaN
13064	0	0.305272	1.01265	1.57883	1.9663	1.96228	1.83786	1.53981	1.36045	-0.0573021	1.41776	-0.193991	-0.081377	0.0424527	0.0486817	-0.03533	-0.102381	-0.127275	-0.161698	-0.19906	-0.005068	-0.161285	-0.0377745	0	0.192657	0.776207	1.33616	1.80764	1.87067	1.77115	1.50752	1.36552	-0.0900086	NaN	NaN	NaN	NaN	NaN	NaN	NaN	NaN	NaN	NaN	NaN	NaN	NaN	NaN	NaN	NaN
3437	0	0.113526	0.340577	0.621095	0.841556	0.759884	0.436139	0.0589259	-0.129681	-0.0773611	-0.0523195	-0.101776	-0.0610782	0.0203175	0.144226	0.269951	0.22668	0.0125991	-0.243995	-0.372292	-0.270516	-0.0766038	-0.295688	0	0.0728276	0.218483	0.375093	0.469829	0.431428	0.321764	0.201145	0.140835	-0.102533	0	-0.0103427	-0.031028	0.0182752	0.147909	0.464441	0.887539	1.24065	1.4172	-0.102026	1.51923	-0.392221	-0.351097	-0.268848	-0.148871	-0.0322915
13643	0	0.224828	0.787169	1.19916	1.54494	1.62604	1.6631	1.61277	1.57312	-0.364964	1.93808	-0.265509	-0.162747	-0.0563076	-0.0177539	-0.00113137	0.0477038	0.0634616	-0.0429024	-0.101256	0.164253	-0.477903	0.376647	0	0.122067	0.577968	0.951401	1.28057	1.31283	1.33413	1.39017	1.40887	-0.15257	0	-0.0367833	0.0617675	0.332435	0.725865	1.06994	1.30774	1.48861	1.55059	NaN	NaN	0.566521	0.532163	0.566468	0.703794	0.872254
13327	0	0.137125	0.424812	0.662976	0.892321	0.888803	1.31661	1.48081	1.75272	0.623683	1.12904	0.547882	0.595091	0.697212	0.795909	0.818673	0.799883	0.777119	0.862541	0.86252	0.314637	0.707551	0.154969	0	0.0899165	0.275483	0.414949	0.621531	0.636802	1.08737	1.16615	1.43809	0.464015	NaN	NaN	NaN	NaN	NaN	NaN	NaN	NaN	NaN	NaN	NaN	NaN	NaN	NaN	NaN	NaN
13328	0	0.137125	0.424812	0.662976	0.892321	0.888803	1.31661	1.48081	1.75272	0.623683	1.12904	0.547882	0.595091	0.697212	0.795909	0.818673	0.799883	0.777119	0.862541	0.86252	0.314637	0.707551	0.154969	0	0.0899165	0.275483	0.414949	0.621531	0.636802	1.08737	1.16615	1.43809	0.464015	NaN	NaN	NaN	NaN	NaN	NaN	NaN	NaN	NaN	NaN	NaN	NaN	NaN	NaN	NaN	NaN
6909	0	0.0314206	0.403202	0.694718	1.1272	1.32848	1.67447	1.98821	2.1968	0.0775262	2.11927	-0.113053	-0.0476529	0.0508931	0.139427	0.139015	0.144681	0.224974	0.312514	0.358285	0.471338	-0.0933881	0.451673	0	-0.0339796	0.239256	0.442238	0.875135	1.07075	1.33644	1.56264	1.72546	0.0578611	NaN	NaN	NaN	NaN	NaN	NaN	NaN	NaN	NaN	NaN	NaN	NaN	NaN	NaN	NaN	NaN
16212	0	0.469596	1.05308	1.40931	1.44062	1.50107	1.54477	1.59471	1.63038	-0.424117	2.0545	-0.143449	0.026698	0.245355	0.111552	-0.0710147	-0.138095	-0.274929	-0.337916	-0.389045	-0.245596	-0.77984	0.390795	0	0.299449	0.66428	1.15431	1.36818	1.49572	1.67625	1.78918	1.87598	0.212274	0	0.092674	0.278022	0.522064	0.732125	0.871496	0.974157	1.01812	1.04011	-0.75031	1.79042	-0.479006	-0.327789	-0.0253552	0.27608	0.4253
16213	0	0.469596	1.05308	1.40931	1.44062	1.50107	1.54477	1.59471	1.63038	-0.424117	2.0545	-0.143449	0.026698	0.245355	0.111552	-0.0710147	-0.138095	-0.274929	-0.337916	-0.389045	-0.245596	-0.77984	0.390795	0	0.299449	0.66428	1.15431	1.36818	1.49572	1.67625	1.78918	1.87598	0.212274	0	0.092674	0.278022	0.522064	0.732125	0.871496	0.974157	1.01812	1.04011	-0.75031	1.79042	-0.479006	-0.327789	-0.0253552	0.27608	0.4253
15069	0	0.305537	0.770173	1.02988	1.08125	1.18104	1.17235	1.21147	1.14346	0.0224222	1.12103	0.151411	0.298199	0.492459	0.410467	0.305215	0.0902078	0.0746752	0.0009422	0.0964712	-0.0549402	0.13273	-0.036259	0	0.15875	0.429126	0.770827	0.927447	1.24225	1.24908	1.36194	1.1984	0.0411034	0	0.121219	0.29878	0.411463	0.567151	0.830721	1.04938	1.11525	1.07179	NaN	NaN	-0.216975	-0.123541	0.084038	0.312326	0.529832
891	0	0.064227	0.191337	0.376525	0.45125	0.577144	0.69005	0.829259	0.858902	0.028766	0.830135	0.125664	0.189142	0.247395	0.384878	0.423853	0.382402	0.492346	0.627838	0.726869	0.601205	-0.346592	1.07346	0	0.000748858	0.0696056	0.117311	0.15306	0.320406	0.323368	0.327085	0.257696	0.501022	0	0.0199336	0.059801	0.211633	0.455495	0.767327	1.0551	1.2309	1.3188	0.171021	1.14778	0.336609	0.466148	0.725227	0.902256	0.867697
4117	0	0.432199	0.793223	1.02268	0.722966	1.00712	0.764674	1.04137	0.860925	-0.172075	1.033	-0.101812	0.0721837	0.313151	0.161387	0.0694257	0.114646	0.180374	0.189186	0.190254	0.292067	-0.181872	0.372126	0	0.258203	0.37826	0.759483	0.551728	0.790664	0.482488	0.750372	0.568858	-0.0920155	0	0.20899	0.559129	1.04978	1.32608	1.35982	1.35674	1.33996	1.37007	-0.19088	1.56095	-0.202755	0.0965587	0.48218	1.07916	1.31485
3108	0	0.241648	0.979358	1.29343	1.62551	1.44582	1.29726	0.949739	0.845968	-0.457453	1.30342	0.252935	0.498562	0.728421	0.517783	0.285965	0.0448557	-0.076502	-0.424763	-0.456825	-0.70976	-0.497056	0.040231	0	-0.0039798	0.503871	1.02858	1.59248	1.6539	1.6267	1.62744	1.55573	0.292538	0	0.128787	0.555906	0.841237	1.37339	1.43193	1.78084	1.49179	1.56936	0.214843	1.35451	0.278408	0.118965	0.31495	0.275076	0.588182
3707	0	0.0567837	0.388308	0.747582	1.17051	1.48183	1.82338	2.22454	2.41594	0.00450405	2.41144	-0.33472	-0.354047	-0.165268	-0.066407	0.0907131	0.021043	0.106236	0.167939	0.28715	0.62187	-0.225131	0.512281	0	0.0761104	0.218856	0.479269	0.74508	1.12606	1.38242	1.72188	1.79407	-0.105085	0	0.0202008	0.133758	0.290495	0.448867	0.668932	1.01248	1.41023	1.5993	0.233796	1.36551	0.225393	0.157769	0.24327	0.220894	0.416336
20538	0	0.593469	1.31535	1.57217	1.40714	1.28534	1.09127	0.781736	0.56923	NaN	NaN	-0.607286	-0.494439	-0.367303	-0.338728	-0.339102	-0.269866	-0.220856	-0.261681	-0.327011	0.280275	NaN	NaN	0	0.480622	1.07537	1.30361	1.13896	0.947918	0.704844	0.436131	0.288955	NaN	0	0.294554	0.883662	1.67907	2.38623	2.74677	2.84896	2.74484	2.69279	-0.24742	2.94021	-0.45016	-0.0078907	0.876648	1.90239	2.62705
892	0	0.0710498	0.208644	0.407478	0.471718	0.587128	0.677899	0.827593	0.846168	-0.41719	1.26336	0.142562	0.207231	0.272667	0.41253	0.486616	0.437981	0.535424	0.635806	0.728587	0.586025	-0.350936	1.07952	0	0.00638169	0.0785395	0.13751	0.127665	0.291709	0.285037	0.334349	0.260143	0.0763074	0	0.0199336	0.059801	0.211633	0.455495	0.767327	1.0551	1.2309	1.3188	0.171021	1.14778	0.336609	0.466148	0.725227	0.902256	0.867697
5224	0	0.193653	0.660796	0.793572	0.930277	0.900028	0.945572	0.977905	1.03692	-0.376255	1.41317	0.218176	0.334572	0.549519	0.494305	0.448019	0.293575	0.162227	-0.0428676	-0.0906619	-0.308838	0.123409	-0.214071	0	0.0772572	0.329453	0.517443	0.700434	0.824629	1.00152	1.23895	1.34576	-0.281488	0	0.0454933	0.13648	0.321051	0.553712	0.775044	0.936959	1.00529	1.03945	-0.304561	1.34402	-1.14098	-0.989226	-0.685719	-0.294562	0.0324895
11124	0	0.188412	0.818461	0.957017	1.17102	1.28193	1.46964	1.78806	1.90688	0.319993	1.58688	0.644951	0.805826	0.974543	0.928375	0.839482	0.712029	0.635201	0.659058	0.747488	0.102537	0.632827	0.114661	0	0.0275371	0.488869	0.673593	0.976487	1.21486	1.47939	1.77395	1.80434	0.332117	NaN	NaN	NaN	NaN	NaN	NaN	NaN	NaN	NaN	NaN	NaN	NaN	NaN	NaN	NaN	NaN
3247	0	0.0677715	0.303165	0.399278	0.539479	0.586884	0.627419	1.27101	1.56864	0.0574095	1.51123	0.091679	0.267159	0.30831	0.375761	0.347035	0.397331	0.452473	0.382533	0.397559	0.30588	-0.0562995	0.453859	0	-0.107708	0.0865337	0.115195	0.284123	0.281232	0.266625	0.980152	1.26276	0.205388	0	0.0460317	0.138095	0.350247	0.636455	0.984398	1.32002	1.53555	1.64332	-0.192278	1.8356	0.750911	0.791495	0.872663	1.03191	1.22867
20	0	0.209491	0.698651	1.21112	1.56926	1.7904	1.86245	1.96465	1.9481	-0.201638	2.14974	0.00293648	0.109959	0.234302	0.288797	0.273399	0.248402	0.277185	0.251303	0.267304	0.264367	-0.147036	0.41434	0	0.102469	0.467285	0.925258	1.2988	1.54493	1.5882	1.71628	1.68373	-0.0516655	0	-0.0929547	0.0731875	0.113787	0.52714	0.730847	1.11613	1.1484	1.27181	0.071541	1.20027	0.00198001	-0.128148	0.0582899	0.118473	0.652204
3507	0	0.267625	0.977587	1.28824	1.58624	1.53807	1.76113	1.80239	1.93456	-0.310051	2.24461	-0.469203	-0.379458	-0.19368	-0.180392	-0.204817	-0.223789	-0.257212	-0.295024	-0.351983	0.11722	-0.586597	0.234614	0	0.17788	0.702064	0.999429	1.32185	1.29266	1.54914	1.62821	1.81734	-0.192657	0	0.155869	0.544273	0.879828	1.16596	1.41184	1.62586	1.86952	1.92453	0.33783	1.5867	0.304518	0.443901	0.679785	1.06192	1.26864
17645	0	0.240488	0.855751	0.852571	0.962195	1.1225	1.06986	1.12566	1.08793	-0.221572	1.3095	0.165801	0.358788	0.612179	0.456402	0.142868	-0.0555809	-0.0685908	-0.0871142	0.0105735	-0.155227	0.0611115	-0.050538	0	0.0475008	0.409373	0.561969	0.985128	1.34388	1.30425	1.37858	1.24316	-0.116883	NaN	NaN	NaN	NaN	NaN	NaN	NaN	NaN	NaN	NaN	NaN	NaN	NaN	NaN	NaN	NaN
13636	0	0.453406	1.20654	1.73005	1.95734	1.92099	1.91762	1.78964	1.76454	-0.556445	2.32098	0.0762922	0.149974	0.360528	0.369103	0.368172	0.259394	0.193175	0.0867784	0.0421994	-0.0340928	-0.556934	0.599133	0	0.379724	0.922305	1.43724	1.66546	1.73788	1.80073	1.77915	1.79863	0.0767812	0	0.108637	0.33435	0.568502	0.864039	1.21252	1.53095	1.76638	1.8426	NaN	NaN	0.844177	0.774998	0.826075	1.06659	1.39141
17346	0	0.162844	0.488533	0.850454	1.08576	1.255	1.48476	1.67829	1.77506	-0.209244	1.98431	-0.166624	-0.0988363	0.036739	0.126693	0.103237	0.0609293	0.113177	0.211047	0.259982	0.426606	-0.602142	0.862124	0	0.0950567	0.28517	0.557137	0.815902	1.02744	1.20496	1.30062	1.34845	0.226274	NaN	NaN	NaN	NaN	NaN	NaN	NaN	NaN	NaN	NaN	NaN	NaN	NaN	NaN	NaN	NaN
16876	0	-0.0966742	-0.290022	-0.446733	-0.470131	-0.557004	-0.840665	-1.16096	-1.32111	-0.154772	-1.16634	-0.636215	-0.591447	-0.50191	-0.342419	-0.157741	-0.0590865	-0.0716426	-0.154154	-0.195409	0.440806	-0.00548398	-0.189925	0	-0.141442	-0.424327	-0.740529	-0.948605	-1.13413	-1.40524	-1.64302	-1.76192	-0.785503	NaN	NaN	NaN	NaN	NaN	NaN	NaN	NaN	NaN	NaN	NaN	NaN	NaN	NaN	NaN	NaN
3768	0	0.161588	0.547724	0.916667	1.22859	1.25138	1.19469	1.00817	0.960164	-0.364545	1.32471	-0.259724	-0.0933017	-0.0660777	0.0357367	0.00289589	0.0276286	0.0715943	-0.050954	-0.0353226	0.224402	-0.491067	0.455744	0	-0.00483474	0.354077	0.621206	0.96597	0.964029	0.86337	0.799399	0.735763	-0.133202	0	0.0788125	0.236437	0.510895	0.823373	1.14508	1.43801	1.6141	1.70214	0.183364	1.51878	0.421715	0.521124	0.719941	0.972877	1.18052
4424	0	0.457885	1.20258	1.72941	1.95349	2.1537	2.19735	2.32533	2.28501	0.486251	1.79875	0.397975	0.44343	0.713711	0.693748	0.775111	0.721141	0.833141	0.879827	0.978954	0.58098	0.401587	0.577368	0	0.41243	0.886849	1.43364	1.57635	1.83054	1.76219	1.84348	1.70403	0.482639	0	-0.126027	0.700992	1.04269	2.37422	2.51234	3.26484	3.00478	3.3881	1.1434	2.24471	0.275007	0.197378	1.00885	1.33438	2.44819
4425	0	0.457885	1.20258	1.72941	1.95349	2.1537	2.19735	2.32533	2.28501	0.486251	1.79875	0.397975	0.44343	0.713711	0.693748	0.775111	0.721141	0.833141	0.879827	0.978954	0.58098	0.401587	0.577368	0	0.41243	0.886849	1.43364	1.57635	1.83054	1.76219	1.84348	1.70403	0.482639	0	-0.126027	0.700992	1.04269	2.37422	2.51234	3.26484	3.00478	3.3881	1.1434	2.24471	0.275007	0.197378	1.00885	1.33438	2.44819
17124	0	0.126654	0.552375	0.879086	1.17706	1.32987	1.52224	1.76735	1.87887	-0.0723855	1.95125	-0.156025	-0.117953	0.0924729	0.139881	0.22413	0.217451	0.233639	0.119432	0.0493977	0.205423	-0.157227	0.206624	0	0.0885817	0.303878	0.58318	0.796906	0.956398	1.13257	1.49189	1.67344	-0.071184	NaN	NaN	NaN	NaN	NaN	NaN	NaN	NaN	NaN	NaN	NaN	NaN	NaN	NaN	NaN	NaN
8826	0	0.358386	0.971857	1.14596	1.21468	1.25181	1.35315	1.39516	1.42018	-0.566179	1.98636	0.17859	0.378178	0.745872	0.474755	0.292217	0.182407	0.114292	0.0630859	0.0549433	-0.123646	-0.460503	0.515446	0	0.158798	0.404574	0.849791	1.10106	1.24799	1.41745	1.51067	1.54383	0.0729138	NaN	NaN	NaN	NaN	NaN	NaN	NaN	NaN	NaN	NaN	NaN	NaN	NaN	NaN	NaN	NaN
12806	0	0.684574	0.972731	1.8533	1.4881	2.4213	1.87475	2.87814	2.64506	0.207503	2.43756	0.126753	0.25923	0.425231	0.424615	0.490337	0.552763	0.521216	0.359319	0.305828	0.179075	0.522335	-0.216507	0	0.552098	0.674253	1.55544	1.12452	1.99529	1.48029	2.64557	2.46599	-0.188078	0	0.183315	0.469602	0.675546	0.778133	0.857707	0.969537	1.13664	1.24782	NaN	NaN	0.708985	0.748227	0.843814	0.956507	1.05719
14010	0	0.248494	0.809319	1.28512	1.48351	1.36748	1.3827	1.43136	1.56961	-0.220802	1.79042	0.0139175	0.0645869	0.329442	0.31241	0.293548	0.192774	0.0504027	0.04723	-0.0444707	-0.0583882	-0.0744518	0.029981	0	0.197825	0.493794	0.986628	1.20388	1.18863	1.34622	1.39805	1.628	-0.132433	NaN	NaN	NaN	NaN	NaN	NaN	NaN	NaN	NaN	NaN	NaN	NaN	NaN	NaN	NaN	NaN
18599	0	0.143104	0.500894	0.872096	1.21647	1.43488	1.75778	2.00836	2.18267	0.251752	1.93092	0.30838	0.326011	0.479874	0.607107	0.714927	0.699704	0.719305	0.734528	0.76202	0.45364	0.131171	0.630849	0	0.125473	0.3294	0.573369	0.809928	1.04355	1.34686	1.58221	1.72904	0.428961	NaN	NaN	NaN	NaN	NaN	NaN	NaN	NaN	NaN	NaN	NaN	NaN	NaN	NaN	NaN	NaN
18600	0	0.143104	0.500894	0.872096	1.21647	1.43488	1.75778	2.00836	2.18267	0.251752	1.93092	0.30838	0.326011	0.479874	0.607107	0.714927	0.699704	0.719305	0.734528	0.76202	0.45364	0.131171	0.630849	0	0.125473	0.3294	0.573369	0.809928	1.04355	1.34686	1.58221	1.72904	0.428961	NaN	NaN	NaN	NaN	NaN	NaN	NaN	NaN	NaN	NaN	NaN	NaN	NaN	NaN	NaN	NaN
11669	0	0.253314	0.731765	0.959791	1.13075	1.27991	1.51201	1.68777	1.80157	-0.545377	2.34695	0.217733	0.32798	0.673348	0.523449	0.370828	0.328891	0.302411	0.389686	0.351202	0.133469	0.0684045	0.282797	0	0.143067	0.27615	0.654074	0.977652	1.16875	1.42733	1.51582	1.6681	-0.396048	NaN	NaN	NaN	NaN	NaN	NaN	NaN	NaN	NaN	NaN	NaN	NaN	NaN	NaN	NaN	NaN
12276	0	0.191665	0.544327	0.838377	1.04033	1.18206	1.33933	1.46482	1.52588	0.409155	1.11673	0.248724	0.316992	0.570252	0.555461	0.486019	0.274793	-0.0575922	-0.125167	-0.303802	-0.552525	0.245084	-0.548886	0	0.123398	0.222799	0.531639	0.803036	1.15599	1.64564	1.83871	2.07841	0.412794	NaN	NaN	NaN	NaN	NaN	NaN	NaN	NaN	NaN	NaN	NaN	NaN	NaN	NaN	NaN	NaN
7975	0	0.263132	0.817967	1.11201	1.28221	1.38241	1.48063	1.54333	1.48604	-0.042977	1.52902	0.29801	0.359939	0.584672	0.60487	0.689162	0.674437	0.659712	0.554353	0.495053	0.197043	-0.09527	0.590323	0	0.201203	0.531305	0.805153	0.891062	1.00599	1.11893	1.28699	1.289	0.350303	NaN	NaN	NaN	NaN	NaN	NaN	NaN	NaN	NaN	NaN	NaN	NaN	NaN	NaN	NaN	NaN
13073	0	0.230956	1.14061	1.66789	2.31237	2.19434	2.33161	1.90778	1.81832	-0.355671	2.17399	-0.245415	-0.153899	0.0859706	0.0631476	0.0073405	-0.0792433	-0.00917694	-0.0489136	-0.165821	0.079594	-0.251846	0.0860255	0	0.139441	0.809222	1.35933	2.05961	2.02817	2.09538	1.71128	1.73873	-0.34924	NaN	NaN	NaN	NaN	NaN	NaN	NaN	NaN	NaN	NaN	NaN	NaN	NaN	NaN	NaN	NaN
5004	0	0.194694	0.634993	1.02564	1.31849	1.4709	1.70423	1.90736	2.03532	-0.228496	2.26381	-0.157729	-0.0774041	0.0703205	0.150864	0.183409	0.162813	0.125242	0.0881171	0.0600014	0.21773	-0.384446	0.444447	0	0.11437	0.406944	0.717042	0.977351	1.15036	1.42126	1.66151	1.81759	-0.0017786	0	-0.051266	0.057297	0.156018	0.485145	0.604315	0.92814	1.09349	1.3613	0.134933	1.22637	0.235173	0.176701	0.281396	0.372955	0.490172
6265	0	0.103321	0.570274	0.92866	1.37935	1.45187	1.50167	1.20716	1.07668	-0.177751	1.25443	0.162142	0.199705	0.317112	0.470755	0.592262	0.539046	0.272846	-0.0135004	-0.22976	-0.391902	-0.157093	-0.072666	0	0.0657578	0.415304	0.620047	0.949233	1.07497	1.39096	1.3828	1.46858	0.141484	0	0.056995	0.170985	0.216249	0.135791	0.0405569	0.056269	0.140708	0.182927	0.316568	-0.133641	0.471022	0.494773	0.542275	0.574726	0.568374
10451	0	0.0181932	0.398943	0.601256	0.926364	0.985875	1.13307	1.19498	1.23008	0.111808	1.11827	0.487475	0.570815	0.805703	0.796136	0.732582	0.626859	0.55748	0.558579	0.544923	0.057448	0.499713	0.0452105	0	-0.0651471	0.0807156	0.292595	0.681257	0.846491	1.06307	1.12388	1.17263	0.09957	NaN	NaN	NaN	NaN	NaN	NaN	NaN	NaN	NaN	NaN	NaN	NaN	NaN	NaN	NaN	NaN
16683	0	0.206049	0.469089	0.711806	0.781949	1.01128	1.2689	1.58031	1.74098	0.227201	1.51378	0.166573	0.334806	0.550039	0.481736	0.374142	0.28501	0.371495	0.283906	0.282643	0.11607	0.221498	0.0611441	0	0.0378156	0.0856226	0.396643	0.57438	0.892846	1.06398	1.46298	1.62491	0.172276	NaN	NaN	NaN	NaN	NaN	NaN	NaN	NaN	NaN	NaN	NaN	NaN	NaN	NaN	NaN	NaN
15082	0	0.244637	0.931626	1.19368	1.52754	1.47412	1.8029	1.74215	1.8205	-0.324657	2.14515	0.347351	0.453679	0.700863	0.666384	0.631904	0.543031	0.372977	0.302946	0.201008	-0.146343	0.133981	0.0670265	0	0.138309	0.578114	0.87465	1.24299	1.27844	1.77728	1.78655	1.96684	-0.111287	NaN	NaN	NaN	NaN	NaN	NaN	NaN	NaN	NaN	NaN	NaN	NaN	NaN	NaN	NaN	NaN
19899	0	0.0697527	0.360987	0.604063	0.941282	1.03173	1.24225	1.14492	1.13807	-0.0897725	1.22785	0.0901175	0.139617	0.278471	0.413804	0.516246	0.462754	0.282715	0.06467	-0.082087	-0.172204	-0.00434649	-0.0777405	0	0.0202535	0.172633	0.280376	0.515153	0.659096	1.04965	1.17037	1.31028	0.00469151	NaN	NaN	NaN	NaN	NaN	NaN	NaN	NaN	NaN	NaN	NaN	NaN	NaN	NaN	NaN	NaN
1045	0	0.230179	0.677526	0.756815	0.768518	0.719016	0.668785	0.755726	0.792744	-0.293539	1.08628	-0.0853505	0.104959	0.42609	0.247307	0.0940385	0.0724422	-0.0199835	0.0251228	0.00266451	0.088015	0.0768775	-0.074213	0	0.0398698	0.166085	0.424158	0.589129	0.561224	0.603418	0.645253	0.704729	-0.455768	0	0.316887	0.77966	1.17892	1.36816	1.39603	1.51588	1.4779	1.50789	0.293128	1.21476	0.292909	0.378434	0.628759	0.778155	1.02159
844	0	0.178943	0.53722	0.779017	0.932395	1.0386	1.10973	1.05925	1.00884	-0.314922	1.32377	-0.0786316	0.0390557	0.274074	0.260395	0.186018	0.0310265	-0.0595234	-0.165277	-0.159513	-0.0808814	-0.117019	-0.042494	0	0.0612553	0.184514	0.439991	0.667745	0.928944	1.09062	1.14589	1.08972	-0.276535	0	0.0942003	0.195526	0.381261	0.550691	0.687298	1.03472	1.09739	1.16478	0.16568	0.999095	0.164607	0.292642	0.327652	0.376379	0.319213
2575	0	0.148068	0.483774	0.575729	0.675667	0.589289	0.674244	0.639024	0.716519	-0.000744671	0.717264	0.148939	0.269379	0.526434	0.488459	0.428465	0.220327	0.136268	0.0432307	0.0177643	-0.131175	0.0139113	0.00385299	0	0.0276284	0.106279	0.23621	0.396141	0.517901	0.686914	0.744733	0.847694	0.134283	0	0.083475	0.250425	0.527904	0.832438	1.05907	1.18074	1.19188	1.19745	-0.04538	1.24283	0.167244	0.237875	0.379136	0.539616	0.648685
5969	0	0.221583	0.686835	0.840211	0.959834	0.851042	0.848412	0.742925	0.809763	-0.294403	1.10417	0.121916	0.283501	0.503971	0.46273	0.414005	0.146583	0.086582	-0.215152	-0.155521	-0.277437	0.0712296	-0.22675	0	0.0599976	0.30478	0.499397	0.667745	0.826375	0.883746	1.07999	1.0872	-0.243717	0	0.00843632	0.456905	0.639877	1.16064	1.20331	1.51657	1.30767	1.46096	0.371469	1.08949	0.092048	-0.0634153	0.203087	0.224469	0.785687
8857	0	0.110852	0.636486	0.716759	1.00545	1.03073	1.1348	1.15448	1.23937	-0.689125	1.9285	-0.132257	0.114825	0.248802	0.211527	0.0821069	0.0468332	-0.0507676	-0.246409	-0.258316	-0.126058	-0.655838	0.397523	0	-0.13623	0.255426	0.372975	0.791084	0.85164	1.05331	1.26863	1.36543	-0.165544	NaN	NaN	NaN	NaN	NaN	NaN	NaN	NaN	NaN	NaN	NaN	NaN	NaN	NaN	NaN	NaN
4677	0	-0.0760497	0.307686	0.567335	1.19498	1.33014	1.81887	2.2055	2.61693	0.029802	2.58712	0.290765	0.301531	0.512165	0.652145	0.986682	1.08469	1.41848	1.37757	1.51705	1.22628	0.312141	1.20491	0	-0.086816	0.0862863	0.205955	0.499059	0.536216	0.691158	1.11869	1.39064	0.00842601	0	0.0393795	0.118138	0.270788	0.457948	0.816047	1.31057	1.73121	1.94153	0.192169	1.74936	0.317903	0.336035	0.372299	0.498142	0.695432
13136	0	0.217925	1.02373	1.34993	1.85164	1.75445	1.99284	1.81816	1.91341	-0.048704	1.96212	-0.089773	0.0528491	0.212341	0.282099	0.298376	0.366976	0.403137	0.357976	0.319165	0.408938	-0.065624	0.384789	0	0.0753026	0.721614	0.978056	1.46349	1.2977	1.49993	1.37041	1.50447	-0.072853	NaN	NaN	NaN	NaN	NaN	NaN	NaN	NaN	NaN	NaN	NaN	NaN	NaN	NaN	NaN	NaN
1483	0	0.308916	0.816149	1.25543	1.41288	1.52709	1.55806	1.70009	1.69733	0.117209	1.58012	0.043115	0.143454	0.369559	0.416083	0.484678	0.47354	0.508924	0.499867	0.547273	0.504158	-0.0310195	0.578292	0	0.208577	0.489705	0.882464	0.971315	1.09667	1.09225	1.24334	1.19317	0.191344	0	-0.014841	0.259217	0.363515	0.769957	0.897796	1.18685	1.17009	1.28481	0.00377101	1.28104	-0.0265885	-0.0528426	0.170645	0.340019	0.718193
13777	0	0.174129	0.909096	1.24168	1.74936	1.76642	2.01411	1.80354	1.78349	0.325453	1.45804	0.554395	0.656744	0.873749	0.928939	0.984128	0.905842	0.814031	0.475646	0.268391	-0.286004	0.595955	-0.327565	0	0.0717808	0.589742	0.867134	1.31963	1.41498	1.75447	1.88228	2.0695	0.283893	NaN	NaN	NaN	NaN	NaN	NaN	NaN	NaN	NaN	NaN	NaN	NaN	NaN	NaN	NaN	NaN
17678	0	0.193086	0.579259	1.03535	1.36827	1.48329	1.50358	1.45394	1.42913	-0.266247	1.69537	-0.164021	-0.0684012	0.122838	0.211264	0.101256	-0.0876442	-0.157004	-0.12355	-0.106823	0.057198	0.113556	-0.220379	0	0.0974665	0.2924	0.660065	1.103	1.40692	1.49656	1.41347	1.37193	-0.543824	NaN	NaN	NaN	NaN	NaN	NaN	NaN	NaN	NaN	NaN	NaN	NaN	NaN	NaN	NaN	NaN
17679	0	0.193086	0.579259	1.03535	1.36827	1.48329	1.50358	1.45394	1.42913	-0.266247	1.69537	-0.164021	-0.0684012	0.122838	0.211264	0.101256	-0.0876442	-0.157004	-0.12355	-0.106823	0.057198	0.113556	-0.220379	0	0.0974665	0.2924	0.660065	1.103	1.40692	1.49656	1.41347	1.37193	-0.543824	NaN	NaN	NaN	NaN	NaN	NaN	NaN	NaN	NaN	NaN	NaN	NaN	NaN	NaN	NaN	NaN
14100	0	0.117334	0.352001	0.615382	0.790145	0.932205	1.13018	1.29945	1.38408	0.164005	1.22008	0.337197	0.421565	0.590301	0.7134	0.706496	0.535085	0.329168	0.168888	0.088748	-0.248449	-0.024329	0.113077	0	0.0329658	0.0988975	0.239179	0.420845	0.734317	1.13821	1.46776	1.63253	0.525531	NaN	NaN	NaN	NaN	NaN	NaN	NaN	NaN	NaN	NaN	NaN	NaN	NaN	NaN	NaN	NaN
1494	0	0.0111273	0.178109	0.50791	0.757102	0.866211	0.541865	0.131476	-0.262787	-0.0829884	-0.179799	-0.220823	-0.218563	-0.0974053	0.158237	0.314194	0.18613	-0.239234	-0.700321	-0.964007	-0.743185	-0.0434778	-0.920529	0	0.00886741	0.0546914	0.12885	0.222085	0.459259	0.560276	0.610974	0.480397	-0.260333	0	0.057528	0.224859	0.253083	0.378671	0.575677	0.949678	1.0826	1.18625	-0.793679	1.97993	0.196992	0.207452	0.252599	0.303556	0.29194
4120	0	0.149474	0.515469	0.778108	0.908152	0.78362	0.532977	0.196234	-0.00778504	-0.231411	0.223626	-0.0372204	0.102362	0.298571	0.345457	0.209365	0.0415678	-0.111014	-0.179531	-0.259029	-0.221809	-0.0496752	-0.209354	0	0.00989088	0.179678	0.395432	0.661566	0.704832	0.606771	0.338545	0.214024	-0.218956	0	0.0688479	0.206544	0.428868	0.666974	0.876525	1.04174	1.12233	1.16262	-0.066392	1.22902	-0.003921	0.0921236	0.284213	0.512298	0.680335
17647	0	0.329409	1.02777	1.26093	1.44473	1.46196	1.55459	1.49668	1.49983	-0.575197	2.07502	0.309897	0.484216	0.765494	0.695382	0.531625	0.313827	0.137117	0.00275046	-0.0266169	-0.336514	-0.0504729	0.023856	0	0.15509	0.572173	0.875449	1.223	1.45803	1.72737	1.80383	1.83634	-0.214827	NaN	NaN	NaN	NaN	NaN	NaN	NaN	NaN	NaN	NaN	NaN	NaN	NaN	NaN	NaN	NaN
17648	0	0.329409	1.02777	1.26093	1.44473	1.46196	1.55459	1.49668	1.49983	-0.575197	2.07502	0.309897	0.484216	0.765494	0.695382	0.531625	0.313827	0.137117	0.00275046	-0.0266169	-0.336514	-0.0504729	0.023856	0	0.15509	0.572173	0.875449	1.223	1.45803	1.72737	1.80383	1.83634	-0.214827	NaN	NaN	NaN	NaN	NaN	NaN	NaN	NaN	NaN	NaN	NaN	NaN	NaN	NaN	NaN	NaN
17649	0	0.329409	1.02777	1.26093	1.44473	1.46196	1.55459	1.49668	1.49983	-0.575197	2.07502	0.309897	0.484216	0.765494	0.695382	0.531625	0.313827	0.137117	0.00275046	-0.0266169	-0.336514	-0.0504729	0.023856	0	0.15509	0.572173	0.875449	1.223	1.45803	1.72737	1.80383	1.83634	-0.214827	NaN	NaN	NaN	NaN	NaN	NaN	NaN	NaN	NaN	NaN	NaN	NaN	NaN	NaN	NaN	NaN
595	0	0.12207	0.480154	0.882371	1.14468	1.24013	0.96045	0.802655	0.599251	-0.337397	0.936648	0.0755395	0.10741	0.203235	0.463999	0.566634	0.463195	0.130244	-0.340814	-0.549162	-0.624701	-0.190474	-0.358688	0	0.0901994	0.352459	0.493911	0.653582	0.852478	0.905745	1.21901	1.22395	-0.0713835	0	0.0530667	0.131758	0.212293	0.395788	0.55045	1.02288	1.13547	1.34147	-0.160261	1.50173	-0.119352	-0.160165	-0.0537486	0.071264	0.20466
14121	0	0.343016	0.803119	1.18803	1.21108	1.53034	1.5801	1.84495	1.75412	-0.0196675	1.77379	-0.191333	-0.00200237	0.25616	0.197773	0.078971	-0.0371575	-0.0902715	-0.192141	-0.214768	-0.0234342	-0.237636	0.022868	0	0.153685	0.355625	0.798922	0.940776	1.37617	1.47904	1.84576	1.77755	0.0266347	0	0.0450515	0.12024	0.180513	0.331225	0.587291	0.880399	1.1052	1.18344	NaN	NaN	0.270847	0.278713	0.254229	0.189529	0.192888
16714	0	0.115716	0.436942	0.743946	0.965257	1.10845	1.22558	1.31969	1.32808	-0.0389836	1.36706	-0.251411	-0.0834782	0.110866	0.138728	0.0909604	-0.0625503	-0.130237	-0.358284	-0.415552	-0.164141	-0.192916	-0.222636	0	-0.0522159	0.0746651	0.353807	0.622886	0.919585	1.10441	1.42657	1.49222	-0.0974786	NaN	NaN	NaN	NaN	NaN	NaN	NaN	NaN	NaN	NaN	NaN	NaN	NaN	NaN	NaN	NaN
16715	0	0.115716	0.436942	0.743946	0.965257	1.10845	1.22558	1.31969	1.32808	-0.0389836	1.36706	-0.251411	-0.0834782	0.110866	0.138728	0.0909604	-0.0625503	-0.130237	-0.358284	-0.415552	-0.164141	-0.192916	-0.222636	0	-0.0522159	0.0746651	0.353807	0.622886	0.919585	1.10441	1.42657	1.49222	-0.0974786	NaN	NaN	NaN	NaN	NaN	NaN	NaN	NaN	NaN	NaN	NaN	NaN	NaN	NaN	NaN	NaN
6259	0	0.056674	0.402925	0.810866	1.20897	1.43238	1.5123	1.57917	1.51501	-0.067438	1.58245	0.0797665	0.116585	0.309986	0.474536	0.617258	0.606741	0.384235	0.06299	-0.180272	-0.260039	0.011095	-0.191367	0	0.0198555	0.172706	0.416097	0.671476	0.905404	1.20784	1.59595	1.77505	0.00123352	0	-0.0712992	-0.136631	-0.147768	-0.00516704	0.311921	0.581573	0.889174	0.985532	-0.0908085	1.07634	0.25042	0.19959	0.212392	0.225194	0.294383
10590	0	0.386582	0.829587	1.253	1.25976	1.5426	1.39979	1.61571	1.47878	-0.118489	1.59727	-0.187539	-0.0655691	0.179087	0.207309	0.155445	0.0380394	0.0220921	0.0869469	0.163082	0.350621	-0.211591	0.374672	0	0.264612	0.462961	0.858147	0.916775	1.31702	1.19016	1.34122	1.12816	-0.0944371	NaN	NaN	NaN	NaN	NaN	NaN	NaN	NaN	NaN	NaN	NaN	NaN	NaN	NaN	NaN	NaN
6336	0	0.0828275	0.413488	0.585589	0.8688	1.02933	1.28641	1.51497	1.70768	0.143847	1.56383	0.293276	0.301054	0.63091	0.692262	0.938863	0.988615	1.07338	0.976649	0.926481	0.633205	0.670946	0.255536	0	0.0750498	0.0758548	0.186604	0.223213	0.333996	0.50631	0.831599	1.07448	-0.233822	0	0.000522502	-0.00145717	-0.10071	-0.0107679	0.295608	0.710678	1.04303	1.17421	-0.1628	1.33701	-0.56535	-0.487841	-0.326449	-0.0771063	0.153792
6573	0	0.474072	1.26904	1.63358	1.66575	1.61666	1.49984	1.42894	1.37445	-1.34072	2.71517	-0.253131	0.0113285	0.318452	0.151712	-0.11377	-0.18544	-0.237267	-0.197075	-0.208119	0.0450115	-1.07045	0.862326	0	0.209612	0.697454	1.22874	1.52639	1.54897	1.48397	1.37289	1.32944	-0.523401	0	0.11865	0.4432	0.854999	1.33751	1.80347	2.00531	1.95958	1.81293	NaN	NaN	-0.368842	-0.0912346	0.475111	1.05259	1.43338
3363	0	0.0983163	0.434105	0.707055	0.88769	0.749153	0.29832	-0.229425	-0.576326	-0.180155	-0.396171	-0.0834699	-0.0236333	0.124437	0.32457	0.347257	0.105009	-0.241006	-0.559753	-0.664464	-0.580994	-0.186043	-0.47842	0	0.0384798	0.226198	0.299015	0.456963	0.560674	0.455856	0.246858	0.00466813	-0.0775819	0	0.0707601	0.21228	0.422247	0.6299	0.814289	0.977728	1.07272	1.12022	-0.082284	1.2025	0.000904977	0.0989711	0.295103	0.514371	0.658709
4939	0	0.138917	0.445084	0.635457	0.758924	0.701017	0.676302	0.462199	0.410736	-0.311456	0.722192	-0.180649	-0.0245663	0.0573919	0.228255	0.19841	0.159053	0.175106	0.129595	0.171283	0.351931	-0.332521	0.503804	0	-0.0171656	0.207043	0.226553	0.379866	0.361316	0.320547	0.151955	0.0588052	-0.159584	0	0.109475	0.404404	0.693063	1.05666	1.17934	1.4478	1.29489	1.43391	-0.140558	1.57447	0.52048	0.582276	0.764117	0.915477	1.06236
7393	0	0.123381	0.616615	0.866367	1.27762	1.3696	1.58455	1.46184	1.51059	-0.439381	1.94997	0.1705	0.30926	0.53271	0.582113	0.674612	0.630302	0.575188	0.17689	0.0530523	-0.117447	0.0215355	0.0315168	0	-0.0153801	0.254405	0.454753	0.773504	0.9098	1.17986	1.45545	1.62804	-0.290417	NaN	NaN	NaN	NaN	NaN	NaN	NaN	NaN	NaN	NaN	NaN	NaN	NaN	NaN	NaN	NaN
4707	0	0.207457	0.622371	1.13023	1.52357	1.75456	1.93772	2.02793	2.07304	0.158992	1.91405	0.417275	0.492658	0.643424	0.830568	0.978707	0.992194	0.910034	0.791497	0.732228	0.314953	0.012353	0.719875	0	0.132074	0.396222	0.716933	0.962135	1.17964	1.44496	1.65371	1.75809	0.563914	0	-0.116447	-0.199106	0.0448035	0.467381	1.12103	1.69963	2.08774	2.19964	-0.785823	2.98547	0.807705	0.828239	0.924377	0.988739	1.2884
5528	0	0.220844	0.827179	1.26671	1.73285	1.9944	2.23259	2.31684	2.30061	-0.210144	2.51076	-0.238613	-0.139012	0.0955029	0.174735	0.155626	0.0831239	-0.00234991	-0.107142	-0.259232	-0.0206185	-0.16375	-0.0954815	0	0.121242	0.493063	0.853365	1.33861	1.67267	1.99633	2.18537	2.32123	-0.285007	0	-0.0348406	-0.0435493	0.0610235	0.478657	0.618283	1.27052	1.18037	1.47463	-0.270451	1.74508	-0.289831	-0.277666	-0.161905	-0.0303963	0.345878
2037	0	0.363974	1.08818	1.57925	1.82492	1.72213	1.40589	1.01593	0.798693	0.145503	0.653189	0.326405	0.459188	0.735831	0.74319	0.728652	0.421257	0.223678	-0.0676415	-0.131641	-0.458046	-0.361053	0.229411	0	0.231191	0.678754	1.16246	1.42268	1.62728	1.50862	1.40998	1.25674	0.832961	0	0.202474	0.616465	0.966239	1.1951	1.39059	1.67109	1.68283	1.74442	-0.28008	2.0245	0.54719	0.585749	0.468391	0.4849	0.650787
13135	0	0.365314	1.15672	1.79712	2.29854	2.32518	2.48109	2.41805	2.48424	-0.582534	3.06677	-0.198834	-0.0728185	0.112344	0.218414	0.178665	0.131419	0.145033	0.130751	0.145306	0.34414	-0.720208	0.865514	0	0.239299	0.845546	1.37987	1.92104	1.99492	2.13722	2.08846	2.1401	-0.0611596	NaN	NaN	NaN	NaN	NaN	NaN	NaN	NaN	NaN	NaN	NaN	NaN	NaN	NaN	NaN	NaN
3222	0	0.388552	1.10138	1.52651	1.69652	1.79646	1.69051	1.68415	1.57082	0.181405	1.38941	-0.278136	-0.101572	0.131539	0.141113	0.109505	0.0492596	0.0377043	-0.186328	-0.231724	0.0464115	-0.119385	-0.112339	0	0.211988	0.691701	1.10726	1.30888	1.46907	1.37467	1.59234	1.52441	0.0226547	0	-0.00514281	0.153179	0.325866	0.714869	0.973465	1.28938	1.36378	1.46887	0.396829	1.07205	0.556201	0.576968	0.772074	0.896191	1.22234
13646	0	0.245963	1.0319	1.61086	2.12743	2.15853	2.2196	2.17528	2.14902	-0.524849	2.67386	-0.185647	-0.0691009	0.139076	0.234155	0.250628	0.21671	0.126676	0.0485839	-0.0415507	0.144096	-0.401871	0.36032	0	0.129417	0.707181	1.19106	1.69115	1.75617	1.90728	1.94105	2.00492	-0.308625	NaN	NaN	NaN	NaN	NaN	NaN	NaN	NaN	NaN	NaN	NaN	NaN	NaN	NaN	NaN	NaN
3357	0	0.384658	1.09027	1.40818	1.55219	1.47086	1.43792	1.33302	1.31108	-0.165228	1.47631	0.0414553	0.300358	0.62679	0.463704	0.223663	0.0450955	-0.0156355	-0.166307	-0.205394	-0.246849	-0.212031	0.00663751	0	0.125756	0.504939	0.985935	1.36998	1.46722	1.49501	1.54078	1.55793	0.0882583	0	0.103877	0.623755	0.977572	1.60144	1.77685	2.20337	2.05518	2.16107	0.550478	1.61059	0.323626	0.326067	0.595943	0.686737	1.01766
1883	0	0.0267532	0.386514	0.643643	0.923179	1.02394	0.969665	0.896335	0.806538	0.323165	0.483374	0.105922	0.13127	0.425085	0.528837	0.708413	0.765876	0.848826	0.816013	0.837605	0.731683	0.374902	0.462703	0	0.00140482	0.0673503	0.220727	0.320688	0.363981	0.226761	0.186243	0.074855	0.0541845	0	0.0893575	0.268072	0.545543	0.83241	1.09515	1.32437	1.45483	1.52007	0.372385	1.14768	1.5352	1.53526	1.53539	1.4833	1.37893
19	0	0.418125	1.23655	1.90886	2.37544	2.4742	2.63958	2.46799	2.43689	-0.40099	2.83788	-0.308983	-0.178339	-0.0658654	0.114796	0.118476	0.0505616	-0.104437	-0.0641866	-0.0962577	0.212726	-0.69537	0.599113	0	0.287481	0.99343	1.48508	1.94798	2.11466	2.43503	2.22319	2.22417	-0.0146033	0	-0.00913352	0.336223	0.488008	0.90796	1.18147	1.65596	1.83896	1.9352	0.768226	1.16698	0.08273	0.0544388	0.278064	0.476905	0.969477
5066	0	0.140014	0.496481	0.712523	0.960541	1.15766	1.43391	1.62144	1.74194	-0.159469	1.90141	0.405592	0.494026	0.810287	0.829894	0.849502	0.798795	0.751607	0.661216	0.541217	0.135625	0.353146	0.18807	0	0.0515798	0.0917859	0.288221	0.516631	0.764458	1.0879	1.36582	1.60632	-0.107023	0	0.0116143	0.207391	0.341346	0.581872	0.735822	0.879991	1.00472	1.05115	0.321249	0.729901	0.052997	0.0207437	0.156803	0.156492	0.357863
6260	0	0.0422565	0.381588	0.783585	1.17235	1.42374	1.47533	1.58227	1.51662	-0.0176275	1.53425	0.0558855	0.0979028	0.307675	0.480654	0.626037	0.615486	0.397801	0.0477402	-0.207965	-0.263851	0.0677985	-0.275764	0	0.000239164	0.129798	0.358817	0.602198	0.86414	1.13342	1.59042	1.78047	-0.0295405	0	-0.0712992	-0.136631	-0.147768	-0.00516704	0.311921	0.581573	0.889174	0.985532	-0.0908085	1.07634	0.25042	0.19959	0.212392	0.225194	0.294383
19323	0	0.174217	0.52265	0.871969	1.04796	1.07601	1.12946	1.18203	1.20831	-0.336434	1.54475	0.036142	0.126783	0.308064	0.4651	0.507251	0.363682	0.14928	-0.0408773	-0.135956	-0.172098	-0.079341	-0.056615	0	0.0835762	0.250728	0.443011	0.576846	0.748468	1.01632	1.25905	1.38041	-0.220951	NaN	NaN	NaN	NaN	NaN	NaN	NaN	NaN	NaN	NaN	NaN	NaN	NaN	NaN	NaN	NaN
15473	0	-0.0381331	0.227858	0.400356	0.903341	1.35114	1.77055	1.79797	1.73534	0.370749	1.36459	0.363781	0.380658	0.642539	0.792857	1.09502	1.10135	0.887591	0.341912	-0.048314	-0.412095	0.570207	-0.618521	0	-0.05501	-0.0509003	-0.0287199	0.172105	0.613574	1.24674	1.81984	2.14744	0.164322	NaN	NaN	NaN	NaN	NaN	NaN	NaN	NaN	NaN	NaN	NaN	NaN	NaN	NaN	NaN	NaN
17859	0	0.0551375	0.470965	0.582919	0.963313	1.07483	1.45214	1.57019	1.72878	0.0421565	1.68663	0.238257	0.353572	0.601417	0.668862	0.717669	0.596755	0.525008	0.365103	0.282223	0.043966	0.150309	0.131915	0	-0.0601772	0.107806	0.152314	0.483902	0.716334	1.16539	1.44335	1.68482	0.130105	NaN	NaN	NaN	NaN	NaN	NaN	NaN	NaN	NaN	NaN	NaN	NaN	NaN	NaN	NaN	NaN
17860	0	0.0551375	0.470965	0.582919	0.963313	1.07483	1.45214	1.57019	1.72878	0.0421565	1.68663	0.238257	0.353572	0.601417	0.668862	0.717669	0.596755	0.525008	0.365103	0.282223	0.043966	0.150309	0.131915	0	-0.0601772	0.107806	0.152314	0.483902	0.716334	1.16539	1.44335	1.68482	0.130105	NaN	NaN	NaN	NaN	NaN	NaN	NaN	NaN	NaN	NaN	NaN	NaN	NaN	NaN	NaN	NaN
438	0	0.143336	0.73657	1.00129	1.45002	1.51852	1.61602	1.40151	1.37259	-0.566427	1.93902	0.196161	0.363262	0.59587	0.628021	0.676222	0.604425	0.422427	-0.100071	-0.305643	-0.501804	-0.125067	-0.180576	0	-0.023765	0.336861	0.569429	0.969957	1.11026	1.38975	1.69774	1.8744	-0.245199	0	0.127128	0.292352	0.636274	0.713684	0.508814	0.651182	0.638367	1.01405	0.125152	0.888902	0.037075	0.201554	0.413992	0.661482	0.79183
6335	0	0.0766667	0.34044	0.615775	0.916461	1.17085	1.51756	1.91466	2.12277	-0.160729	2.28349	0.45136	0.537555	0.767717	0.883808	1.00876	1.14577	1.19804	1.26841	1.17505	0.72369	0.504009	0.671041	0	-0.00952783	0.0240842	0.183327	0.35906	0.476447	0.770878	1.0976	1.39908	-0.213378	0	0.00798541	0.0343714	-0.0499561	0.0745138	0.352524	0.740325	1.03815	1.15569	0.0524504	1.10324	-0.480972	-0.424127	-0.272785	-0.064769	0.150654
13067	0	0.281119	1.32985	2.11548	2.92358	2.84613	2.94238	2.54124	2.476	-0.142383	2.61839	-0.135205	-0.0107076	0.242367	0.302029	0.255006	0.0594413	-0.00221302	-0.11587	-0.22433	-0.0891255	-0.122377	-0.101953	0	0.156622	0.952274	1.67825	2.53337	2.65149	2.80939	2.52191	2.56513	-0.155211	NaN	NaN	NaN	NaN	NaN	NaN	NaN	NaN	NaN	NaN	NaN	NaN	NaN	NaN	NaN	NaN
13648	0	0.250318	1.03486	1.60887	2.12038	2.14709	2.21311	2.16009	2.13387	-0.526953	2.66083	-0.195014	-0.0691886	0.143831	0.242569	0.252184	0.214607	0.120913	0.0420558	-0.0448017	0.150213	-0.403975	0.359173	0	0.124493	0.696012	1.17129	1.67319	1.73747	1.89718	1.92302	1.98366	-0.317992	NaN	NaN	NaN	NaN	NaN	NaN	NaN	NaN	NaN	NaN	NaN	NaN	NaN	NaN	NaN	NaN
14459	0	0.258022	1.02247	1.38235	1.8438	1.67819	1.68154	1.3343	1.36114	0.0795569	1.28158	0.144021	0.358379	0.698765	0.582143	0.457573	0.192375	0.0893809	-0.314681	-0.378607	-0.522628	-0.0180201	-0.360587	0	0.043664	0.467725	0.944229	1.53025	1.62983	1.73618	1.793	1.88376	0.241598	NaN	NaN	NaN	NaN	NaN	NaN	NaN	NaN	NaN	NaN	NaN	NaN	NaN	NaN	NaN	NaN
5006	0	0.206676	0.642393	0.79313	0.904387	1.12436	1.22658	1.45486	1.46783	-0.415437	1.88326	-0.0449592	0.103486	0.409271	0.394132	0.334895	0.30161	0.200571	0.157921	0.109331	0.15429	-0.468287	0.577618	0	0.058231	0.188163	0.354038	0.524533	0.777795	0.981046	1.25198	1.31354	0.0078918	0	0.187752	0.551664	0.761124	0.848096	0.856183	0.958325	1.14876	1.29336	0.136419	1.15694	0.255666	0.297119	0.493493	0.634526	0.797842
15821	0	0.440372	0.849551	1.04781	1.17245	1.38824	1.58027	1.45157	1.54923	0.5134	1.03583	1.15663	1.31037	1.60268	1.59922	1.45232	1.24736	1.08448	0.957958	0.813519	-0.343115	1.32596	-0.512442	0	0.286636	0.403502	0.605218	0.876763	1.29751	1.65242	1.65024	1.89234	0.344074	NaN	NaN	NaN	NaN	NaN	NaN	NaN	NaN	NaN	NaN	NaN	NaN	NaN	NaN	NaN	NaN
329	0	0.309497	0.647886	0.950357	0.904769	0.901874	0.593124	0.277002	-0.0180729	-0.484288	0.466215	0.0983723	0.342521	0.554238	0.542014	0.162568	-0.072157	-0.573685	-0.826941	-1.08636	-1.18473	-0.416876	-0.669482	0	0.0653488	0.192021	0.506715	0.840573	1.0724	1.26518	1.20232	1.16666	0.0309603	0	0.126047	0.37814	0.704905	0.980295	1.1402	1.23599	1.25712	1.26768	0.195774	1.0719	-0.145151	-0.0918058	0.0148845	0.254026	0.572272
4121	0	0.160618	0.550985	0.790272	0.942938	0.782667	0.542139	0.219794	0.050774	-0.288429	0.339203	-0.154036	-0.0145255	0.23871	0.290681	0.175084	-0.068203	-0.245319	-0.328225	-0.372463	-0.218428	-0.083721	-0.288742	0	0.0211074	0.158239	0.345555	0.613818	0.696834	0.633422	0.393983	0.269202	-0.358744	0	0.0688479	0.206544	0.428868	0.666974	0.876525	1.04174	1.12233	1.16262	-0.066392	1.22902	-0.003921	0.0921236	0.284213	0.512298	0.680335
184	0	0.00010097	0.267726	0.643064	1.06677	1.24678	1.19601	1.00596	0.84649	-0.019459	0.865949	0.175731	0.245144	0.383952	0.622292	0.786084	0.881666	0.749106	0.392993	0.166987	-0.00874409	0.019245	0.147742	0	-0.0693112	0.0595054	0.196504	0.456417	0.540848	0.622639	0.788699	0.855234	0.137028	0	-0.0987903	-0.0252926	0.0315907	0.432045	0.683064	0.997647	1.04081	1.1898	-0.105859	1.29566	0.00926009	0.0396218	0.114652	0.0982838	0.221027
5534	0	0.0906909	0.306351	0.688225	1.01345	1.06603	1.21709	1.13699	1.15496	-0.41778	1.57274	0.080826	0.142947	0.180462	0.527397	0.755103	0.884288	0.947248	0.899436	0.84638	0.765554	-0.287889	1.13427	0	0.0285697	0.206715	0.241653	0.339176	0.262565	0.350667	0.318377	0.389408	-0.0490641	0	0.0294145	0.22996	0.166367	0.336847	0.446789	0.879979	1.08178	1.25718	0.0573855	1.19979	1.05309	1.04644	1.11959	1.19627	1.24824
5533	0	0.0903882	0.327399	0.736669	1.08463	1.12304	1.28138	1.20928	1.24388	-0.390668	1.63454	0.101542	0.134578	0.174029	0.548909	0.817128	0.94972	0.996196	0.93982	0.862466	0.760924	-0.329569	1.19203	0	0.0573515	0.254912	0.289302	0.369048	0.274859	0.386729	0.371006	0.482952	0.0404416	0	0.0294145	0.22996	0.166367	0.336847	0.446789	0.879979	1.08178	1.25718	0.0573855	1.19979	1.05309	1.04644	1.11959	1.19627	1.24824
7370	0	0.21607	0.648209	1.12418	1.42792	1.66174	1.99788	2.29018	2.43633	0.0677299	2.3686	0.761558	0.843739	1.0081	1.20894	1.36408	1.41444	1.40571	1.3605	1.3379	0.576338	0.450586	0.88731	0	0.133889	0.401667	0.6768	0.825399	1.00886	1.35373	1.69124	1.85999	0.378702	0	-0.0273515	-0.105166	-0.206091	-0.0631222	0.346852	0.866726	1.2295	1.33233	NaN	NaN	0.822605	0.795112	0.728544	0.650393	0.713276
6969	0	0.627133	1.5971	2.13997	2.28752	2.49183	2.58139	2.83661	2.86796	-0.71276	3.58072	-0.788732	-0.669539	-0.362692	-0.34072	-0.364406	-0.386378	-0.453188	-0.462368	-0.49324	0.295492	-0.852775	0.359535	0	0.50794	1.17106	1.69196	1.86319	2.08948	2.24585	2.51025	2.57247	-0.648717	NaN	NaN	NaN	NaN	NaN	NaN	NaN	NaN	NaN	NaN	NaN	NaN	NaN	NaN	NaN	NaN
13783	0	0.326546	1.07525	1.56462	1.93197	2.19173	2.2087	2.10192	1.89969	0.051573	1.84812	0.57146	0.739733	0.908398	1.01966	1.03409	0.954481	0.853104	0.62375	0.48875	-0.08271	0.753805	-0.265055	0	0.158273	0.73831	1.11642	1.46933	1.80871	1.92706	2.04963	1.9824	-0.130772	NaN	NaN	NaN	NaN	NaN	NaN	NaN	NaN	NaN	NaN	NaN	NaN	NaN	NaN	NaN	NaN
2066	0	0.206833	0.563895	0.895605	1.01904	1.00829	1.14853	1.33773	1.53304	-0.306482	1.83952	0.357307	0.534923	0.69527	0.805601	0.773754	0.745963	0.718779	0.652655	0.669643	0.312336	0.17707	0.492573	0	0.0292175	0.225933	0.447312	0.602598	0.619636	0.787057	1.04238	1.22071	-0.126244	0	0.066864	0.185543	0.340402	0.529546	0.785513	1.10743	1.2258	1.26637	0.266221	1.00015	-0.173324	-0.073024	0.0995118	0.249577	0.488505
15542	0	0.310382	1.11083	1.33193	1.65361	1.52992	1.77403	1.72078	1.87783	0.150585	1.72724	0.157771	0.347816	0.641781	0.60701	0.656727	0.578192	0.505575	0.253882	0.250468	0.0926971	0.601247	-0.35078	0	0.120337	0.626815	0.882695	1.15466	1.1095	1.42623	1.62467	1.78513	-0.292892	0	0.241821	0.621942	0.89854	1.07888	1.26647	1.40312	1.48156	1.49168	NaN	NaN	1.05677	1.14424	1.22393	1.20836	1.20853
185	0	0.00120783	0.267691	0.644948	1.06827	1.24787	1.1953	1.00365	0.843747	-0.0292595	0.873006	0.173227	0.243047	0.382544	0.623702	0.788084	0.882396	0.746709	0.389658	0.163128	-0.0100985	0.0195675	0.143561	0	-0.068612	0.0583746	0.194474	0.453417	0.538704	0.621814	0.787221	0.853845	0.1244	0	-0.0987903	-0.0252926	0.0315907	0.432045	0.683064	0.997647	1.04081	1.1898	-0.105859	1.29566	0.00926009	0.0396218	0.114652	0.0982838	0.221027
2166	0	-0.118991	0.217352	0.162159	0.660878	0.547804	1.14529	1.01513	1.34017	-0.289474	1.62965	0.0166078	0.00838996	0.350933	0.467277	0.461835	0.194831	0.130832	0.254049	0.235462	0.218854	-0.177556	0.413017	0	-0.110773	-0.116973	-0.288511	0.215651	0.369581	1.03107	0.777686	1.12132	-0.0953102	0	-0.0298246	0.0767253	0.00238633	0.13309	0.209835	0.410076	0.496361	0.560138	0.14197	0.418168	0.28902	0.28148	0.302487	0.346801	0.429903
14143	0	0.277759	0.833276	1.46459	1.89394	2.04451	2.11825	2.1162	2.11517	-0.851609	2.96678	0.410777	0.5113	0.712346	0.861793	0.85912	0.662649	0.424503	0.237954	0.14468	-0.266097	-0.06936	0.21404	0	0.177236	0.531707	1.01357	1.4456	1.79264	2.10453	2.28902	2.38127	-0.371472	NaN	NaN	NaN	NaN	NaN	NaN	NaN	NaN	NaN	NaN	NaN	NaN	NaN	NaN	NaN	NaN
9793	0	0.597891	1.26735	2.33677	2.68354	2.783	2.96941	3.11408	3.23482	1.58907	1.64575	1.23948	1.31259	1.59845	1.69385	1.48335	1.32314	1.28654	1.34738	1.18906	-0.0504166	1.55304	-0.363982	0	0.524779	0.908379	1.8824	2.43966	2.69933	2.92234	3.00617	3.28523	1.2755	NaN	NaN	NaN	NaN	NaN	NaN	NaN	NaN	NaN	NaN	NaN	NaN	NaN	NaN	NaN	NaN
14680	0	0.405188	0.980966	1.41745	1.53451	1.41459	1.63423	1.66637	1.84499	0.189265	1.65572	0.746465	0.920525	1.09238	1.20212	1.34851	1.20474	1.25358	1.12608	1.25472	0.50826	0.507621	0.747104	0	0.231128	0.635054	0.961798	0.932472	0.956307	1.12711	1.28676	1.33673	0.428109	NaN	NaN	NaN	NaN	NaN	NaN	NaN	NaN	NaN	NaN	NaN	NaN	NaN	NaN	NaN	NaN
12984	0	0.230935	0.869016	1.17636	1.63927	1.68045	2.05963	1.94961	2.09992	-0.857303	2.95722	-0.249164	-0.0828546	0.158164	0.207624	0.209714	0.14317	0.138772	0.0553092	0.09107	0.340234	-0.575251	0.666321	0	0.0646256	0.461687	0.719568	1.1804	1.28811	1.67169	1.64513	1.75968	-0.531217	NaN	NaN	NaN	NaN	NaN	NaN	NaN	NaN	NaN	NaN	NaN	NaN	NaN	NaN	NaN	NaN
17007	0	0.217569	0.805357	1.36594	1.79445	1.9674	2.08015	2.11901	2.091	-0.276895	2.3679	0.101428	0.173464	0.505714	0.558377	0.6218	0.512484	0.488769	0.421137	0.413375	0.311947	0.179234	0.234141	0	0.145533	0.401071	0.908996	1.27408	1.55635	1.69281	1.7993	1.77906	-0.354701	NaN	NaN	NaN	NaN	NaN	NaN	NaN	NaN	NaN	NaN	NaN	NaN	NaN	NaN	NaN	NaN
18191	0	0.431371	1.20992	1.58034	1.76356	1.64098	1.75612	1.69001	1.76958	-0.318654	2.08824	-0.757858	-0.563041	-0.262724	-0.300829	-0.360708	-0.420998	-0.347483	-0.33295	-0.326892	0.430966	-1.18869	0.861794	0	0.236554	0.714791	1.12331	1.36641	1.30412	1.34574	1.2651	1.33862	0.112173	0	0.0949501	0.457957	0.994071	1.60836	2.12772	2.40447	2.53353	2.52422	NaN	NaN	-0.23122	-0.22185	0.0686866	0.63102	1.2969
3737	0	0.140857	0.42257	0.662927	0.721071	0.563544	0.372561	0.222934	0.148121	0.279553	-0.131432	0.139498	0.234954	0.425867	0.597655	0.654862	0.47813	0.182038	-0.0949293	-0.233413	-0.372911	0.015816	-0.249229	0	0.0454007	0.136202	0.204771	0.205707	0.224912	0.330021	0.457362	0.521032	0.403235	0	0.177942	0.471793	0.659286	0.940837	1.19389	1.38685	1.24346	1.07717	-0.776403	1.85357	0.163688	0.164258	0.267259	0.161425	0.236865
3356	0	0.201007	0.664806	0.981817	1.16016	1.04958	0.650806	0.226061	-0.096254	-0.24699	0.150736	-0.193751	-0.07647	0.0989017	0.267663	0.241033	-0.006159	-0.290016	-0.660014	-0.741215	-0.547465	-0.324539	-0.416676	0	0.0837262	0.372154	0.520404	0.725373	0.861993	0.747072	0.692325	0.451211	-0.116201	0	0.106232	0.318696	0.619985	0.903869	1.07048	1.13723	1.11516	1.10412	0.042437	1.06168	0.457708	0.487455	0.546948	0.666233	0.815566
3827	0	0.202725	0.567849	0.846002	1.03785	1.28778	1.66301	2.03444	2.22253	-0.117319	2.33985	0.603001	0.725921	0.962669	1.06943	1.13758	1.14532	1.28555	1.43711	1.55669	0.953686	0.317953	1.23873	0	0.079805	0.208181	0.379572	0.503267	0.745456	0.980469	1.20033	1.26885	0.16773	0	-0.0629617	0.166318	0.292772	0.681028	0.722613	0.879663	1.00582	1.16026	0.065505	1.09475	1.44001	1.38697	1.49411	1.39244	1.54106
15135	0	-0.314907	-0.630815	-1.07877	-0.999232	-0.776657	-0.893967	-1.04419	-1.36238	0.0365445	-1.39893	-0.965422	-0.749096	-0.718222	-0.494279	-0.568953	-0.554951	-0.478516	-0.426657	-0.416064	0.549358	-0.14999	-0.266075	0	-0.531233	-0.878015	-1.54991	-1.3957	-1.18713	-1.38087	-1.58296	-1.91174	-0.778888	0	0.176427	0.351834	0.349794	0.144962	-0.0852142	-0.224379	-0.247188	-0.200414	NaN	NaN	0.236844	0.300038	0.377568	0.406242	0.335461
6196	0	0.304936	0.892625	1.13297	1.24557	1.26768	1.30318	1.27166	1.26149	-0.372929	1.63442	-0.077345	0.174989	0.472168	0.395342	0.150989	0.00748602	-0.140511	-0.165534	-0.276895	-0.199551	-0.360318	0.0834225	0	0.0526017	0.343112	0.660288	1.01723	1.18285	1.36634	1.35985	1.46104	-0.089956	0	0.312285	0.633507	1.11657	1.32305	1.48804	1.5942	1.66482	1.7201	0.848375	0.871728	0.319044	0.5363	0.558311	0.649583	0.809024
1060	0	0.252007	0.775545	1.04101	1.21885	1.3208	1.44701	1.49367	1.4968	-0.162627	1.65943	0.249289	0.363351	0.657937	0.724322	0.765005	0.695059	0.674291	0.66644	0.71122	0.461931	0.055019	0.656201	0	0.137945	0.366897	0.565978	0.703135	0.875033	1.02201	1.07652	1.03487	0.031643	0	0.046748	0.304107	0.538265	0.747005	0.706846	0.798781	0.730343	0.941498	-0.1974	1.1389	-0.179807	-0.0649576	0.0463	0.299085	0.700021
4741	0	0.0280067	0.221265	0.738184	1.13591	1.48407	1.35086	1.05756	0.702448	-0.209562	0.91201	0.311762	0.314569	0.376223	0.787583	0.962217	1.05399	0.507315	-0.041336	-0.642594	-0.954356	0.374892	-1.01749	0	0.0252002	0.156804	0.262363	0.485451	0.741846	1.15531	1.41066	1.6568	-0.272692	0	0.00775227	0.0687876	0.109846	0.271386	0.64084	1.15804	1.6467	1.84915	-0.0283871	1.87754	-0.248702	-0.267148	-0.240459	-0.143019	-0.00585771
16159	0	0.189103	0.719513	1.03193	1.37867	1.37077	1.54872	1.45539	1.50989	-0.338203	1.84809	0.141337	0.300194	0.538356	0.617232	0.640817	0.567786	0.558917	0.441011	0.384156	0.242819	0.0639285	0.320228	0	0.0302463	0.322494	0.556032	0.879191	0.944326	1.13114	1.15571	1.26707	-0.260794	0	-0.040762	0.0528708	0.32166	0.664876	0.907359	1.09579	1.33088	1.47177	NaN	NaN	0.158047	0.0631415	0.0025	0.0710285	0.336118
2576	0	0.179268	0.550965	0.667176	0.779016	0.6603	0.757118	0.668649	0.74099	-0.180059	0.921049	0.168731	0.326148	0.649054	0.646009	0.603958	0.322403	0.17243	0.0287423	-0.031223	-0.199954	-0.00745699	-0.023766	0	0.021851	0.0706417	0.189898	0.343788	0.506628	0.753419	0.808638	0.940944	-0.00387102	0	0.083475	0.250425	0.527904	0.832438	1.05907	1.18074	1.19188	1.19745	-0.04538	1.24283	0.167244	0.237875	0.379136	0.539616	0.648685
5954	0	0.0826603	0.528249	0.682493	0.991319	0.921061	0.837851	0.57391	0.524915	-0.648843	1.17376	-0.238038	-0.0326436	0.122165	0.251971	0.287134	0.276323	0.205724	-0.197496	-0.276997	-0.0389595	-0.780768	0.50377	0	-0.122734	0.168046	0.192484	0.466147	0.406701	0.394089	0.533368	0.563874	-0.106113	0	0.0629312	0.29539	0.609488	0.934363	1.08221	1.20301	1.02758	1.08451	-0.230476	1.31498	-0.281898	-0.230238	-0.162444	0.0149472	0.14562
13644	0	0.331367	1.2655	1.84396	2.35119	2.33417	2.39215	2.27551	2.23947	-0.585864	2.82534	-0.247975	-0.0934087	0.153468	0.242729	0.231407	0.180818	0.0880066	-0.0287801	-0.103894	0.144081	-0.552787	0.448893	0	0.176801	0.864059	1.35325	1.8718	1.90538	2.05617	2.05631	2.09539	-0.281051	NaN	NaN	NaN	NaN	NaN	NaN	NaN	NaN	NaN	NaN	NaN	NaN	NaN	NaN	NaN	NaN
12183	0	0.383141	1.02382	1.26636	1.37825	1.38944	1.43242	1.24839	1.1361	-0.0207615	1.15686	0.163673	0.347578	0.692332	0.656161	0.619991	0.325952	0.0675272	-0.282656	-0.328424	-0.492096	-0.133799	-0.194625	0	0.199236	0.49516	0.77387	0.921933	1.22716	1.52856	1.69472	1.62819	0.27671	NaN	NaN	NaN	NaN	NaN	NaN	NaN	NaN	NaN	NaN	NaN	NaN	NaN	NaN	NaN	NaN
10717	0	0.254027	0.923447	1.40808	1.81011	1.75155	1.67901	1.31699	1.15633	-0.0128455	1.16917	0.086135	0.14277	0.452766	0.57953	0.706294	0.535812	0.171612	-0.219419	-0.455285	-0.54142	-0.391877	-0.063408	0	0.197392	0.556816	0.914683	1.18995	1.30187	1.59353	1.62254	1.69775	0.465167	NaN	NaN	NaN	NaN	NaN	NaN	NaN	NaN	NaN	NaN	NaN	NaN	NaN	NaN	NaN	NaN
19818	0	-0.0651533	-0.19546	-0.403834	-0.625121	-0.852897	-1.07425	-1.21753	-1.28917	1.41643	-2.7056	0.079039	0.180094	0.382205	0.577994	0.666405	0.647615	0.628999	0.616704	0.610557	0.531518	1.21745	-0.606896	0	-0.166209	-0.498626	-0.902789	-1.21249	-1.42147	-1.62421	-1.7552	-1.82069	0.278014	NaN	NaN	NaN	NaN	NaN	NaN	NaN	NaN	NaN	NaN	NaN	NaN	NaN	NaN	NaN	NaN
16858	0	0.276051	0.886612	1.18057	1.36954	1.44368	1.39027	1.25545	1.07352	-0.202102	1.27562	0.167867	0.317887	0.57368	0.667997	0.751619	0.649601	0.458201	0.0997343	-0.0896645	-0.257532	0.109711	-0.199376	0	0.126031	0.480799	0.680437	0.785784	0.961948	1.09993	1.32358	1.33105	-0.143946	NaN	NaN	NaN	NaN	NaN	NaN	NaN	NaN	NaN	NaN	NaN	NaN	NaN	NaN	NaN	NaN
114	0	0.5754	1.49919	1.85149	1.88422	1.9466	1.79371	1.75371	1.62718	-1.16542	2.7926	-0.116765	0.120228	0.49922	0.385049	0.177215	0.0933731	-0.0151495	0.0579011	0.0867615	0.203527	-0.674879	0.76164	0	0.338406	0.883209	1.34968	1.59024	1.73646	1.6921	1.57904	1.42365	-0.607306	0	0.317475	1.05312	1.51678	1.98136	2.11474	2.29833	2.22594	2.25793	0.24459	2.01334	-0.0133101	0.365963	1.11143	1.56788	1.94659
2332	0	0.257931	0.873533	1.11079	1.4065	1.41851	1.72459	1.77559	1.92638	-0.093193	2.01957	0.102113	0.255517	0.667597	0.604012	0.504539	0.39589	0.344278	0.378405	0.327356	0.225242	0.171419	0.155937	0	0.104527	0.30805	0.608894	1.00407	1.12473	1.48242	1.4993	1.70114	-0.162499	0	0.0943877	0.283163	0.512769	0.688818	0.832507	0.997396	1.12145	1.18348	0.16774	1.01574	0.412744	0.33459	0.178283	0.101849	0.183443
4740	0	-0.022042	0.195243	0.409906	0.789851	0.985192	1.06491	0.949496	0.859726	-0.085195	0.944921	-0.124141	-0.0609893	0.226969	0.380342	0.628203	0.644588	0.461111	0.0293347	-0.231137	-0.106995	0.0737	-0.304837	0	-0.0851942	-0.155867	-0.0945781	0.0375065	0.216463	0.479662	0.79602	0.966722	-0.283036	0	0.0412208	0.123663	0.214057	0.271183	0.418501	0.689278	0.952102	1.08351	0.0145798	1.06893	-0.276192	-0.234968	-0.152521	-0.0555907	0.0146001
20873	0	0.0331292	0.22639	0.546652	0.900845	1.16197	1.25623	1.2767	1.25004	NaN	NaN	0.170879	0.191064	0.366402	0.676709	1.07607	1.42951	1.57794	1.56727	1.48239	1.31151	NaN	NaN	0	0.0129442	0.0308664	0.0408222	-0.00434458	-0.0966678	-0.150837	-0.119697	-0.0614715	NaN	0	-0.0914909	0.0948324	-0.134233	0.0600351	0.120219	0.636689	1.02991	1.34468	0.340954	1.00373	1.63498	1.52256	1.48336	1.37234	1.37257
545	0	0.175253	0.608197	0.880949	1.00667	0.9123	0.759749	0.5033	0.361983	0.119711	0.242272	0.0510236	0.184702	0.466495	0.558607	0.526541	0.223329	-0.0384664	-0.471244	-0.62	-0.671024	-0.0439636	-0.576036	0	0.0415745	0.192725	0.373366	0.531154	0.739995	0.849239	1.02557	1.03301	0.214699	0	-0.00906	0.257716	0.361626	0.766556	0.86439	1.1801	1.06114	1.18889	0.043891	1.145	-0.008351	-0.0574553	0.197228	0.240731	0.585875
4119	0	0.01324	0.194308	0.469121	0.895202	1.30503	1.65381	1.68227	1.65441	0.114595	1.53982	0.21917	0.268244	0.525427	0.729432	1.00839	1.07808	0.888895	0.393959	0.013775	-0.205395	0.717033	-0.703258	0	-0.0358339	-0.111948	-0.0411402	0.105987	0.44612	0.984084	1.50749	1.85981	-0.383267	0	0.0334077	0.113487	0.176494	0.297296	0.473024	0.840464	1.41385	1.74105	0.103791	1.63726	0.0448147	-0.0153512	-0.0166092	0.0341415	0.0347589
10729	0	0.243372	0.889818	1.34204	1.70101	1.68231	1.55447	1.23603	1.0477	0.017482	1.03022	0.0117795	0.0761193	0.39307	0.522197	0.651153	0.484633	0.19164	-0.198348	-0.402558	-0.414337	-0.154498	-0.24806	0	0.179032	0.508528	0.831618	1.06164	1.20946	1.37461	1.44616	1.46204	0.18376	NaN	NaN	NaN	NaN	NaN	NaN	NaN	NaN	NaN	NaN	NaN	NaN	NaN	NaN	NaN	NaN
13785	0	0.195892	0.917821	1.30862	1.79323	1.91061	2.02616	1.86927	1.78437	0.011413	1.77295	0.450663	0.611809	0.834233	0.961833	1.01027	0.968954	0.851239	0.516652	0.290741	-0.159922	0.713645	-0.422904	0	0.0347457	0.534251	0.797449	1.23362	1.39232	1.62559	1.80328	1.94429	-0.251569	NaN	NaN	NaN	NaN	NaN	NaN	NaN	NaN	NaN	NaN	NaN	NaN	NaN	NaN	NaN	NaN
5521	0	0.340306	1.20756	1.94212	2.5348	2.75505	3.01721	3.17014	3.25392	0.064759	3.18916	-0.052815	0.0129413	0.287777	0.458616	0.603896	0.473516	0.256946	-0.0992717	-0.255233	-0.202418	-0.240325	-0.014908	0	0.274549	0.866971	1.43069	1.87808	2.22872	2.70745	3.21659	3.45633	0.252269	0	-0.0150202	-0.0450605	-0.0312101	0.0779438	0.414488	0.525633	0.969951	0.99517	-0.027959	1.02313	-0.0127535	-0.0362421	-0.0832191	-0.0210264	0.26259
1377	0	0.177582	0.475976	0.754849	0.875937	0.959926	1.06262	1.10266	1.07684	-0.133962	1.2108	0.2035	0.308263	0.593797	0.716243	0.784741	0.680532	0.573636	0.488787	0.43614	0.23264	0.347674	0.0884661	0	0.0728199	0.0856793	0.242106	0.294696	0.482894	0.692481	0.817376	0.844202	-0.278136	0	0.0292383	0.236974	0.385105	0.673396	0.847251	1.06641	1.21399	1.27666	0.177875	1.09879	0.496444	0.528755	0.638659	0.794114	0.979489
14417	0	0.102653	0.544289	0.874145	1.3588	1.30634	1.80155	1.74247	1.96978	-0.404507	2.37428	0.072951	0.24618	0.350431	0.593022	0.602974	0.627976	0.643489	0.645001	0.612101	0.53915	0.121205	0.490896	0	-0.0705758	0.26681	0.354074	0.82878	0.751311	1.23102	1.17042	1.43063	-0.452761	0	0.160321	0.398431	0.55401	0.867796	1.42232	2.01926	2.41789	2.51804	NaN	NaN	0.432238	0.523697	0.690996	0.84268	1.03144
5955	0	0.113649	0.571309	0.702183	0.969579	0.868206	0.837757	0.573148	0.526851	-0.55408	1.08093	-0.309332	-0.12763	0.116481	0.212339	0.297024	0.233589	0.177807	-0.186174	-0.238732	0.0706005	-0.738086	0.499353	0	-0.0680537	0.145495	0.180511	0.363222	0.325284	0.350617	0.449989	0.456251	-0.125326	0	0.0629312	0.29539	0.609488	0.934363	1.08221	1.20301	1.02758	1.08451	-0.230476	1.31498	-0.281898	-0.230238	-0.162444	0.0149472	0.14562
6273	0	0.202258	0.540233	1.07923	1.38301	1.7056	1.63943	1.52026	1.2794	-0.231376	1.51078	0.146186	0.227209	0.519431	0.673877	0.80878	0.69059	0.517208	0.0932405	-0.110554	-0.256739	0.00874245	-0.119296	0	0.121235	0.166988	0.551542	0.72042	1.1612	1.2684	1.57321	1.53614	-0.093932	0	-0.080024	-0.00127223	0.0134571	0.27018	0.314017	0.65691	0.583087	0.671565	0.035786	0.635779	0.198064	0.255176	0.269991	0.258656	0.258782
1327	0	0.137791	0.516257	0.909368	1.16627	1.31064	1.21616	1.02717	0.793736	0.0942845	0.699452	0.150474	0.248307	0.428465	0.67843	0.812367	0.822443	0.645693	0.458853	0.321821	0.171347	0.313368	0.00845248	0	0.0399574	0.238265	0.381411	0.504376	0.638669	0.720942	0.718788	0.622389	-0.0686105	0	0.090405	0.271215	0.568871	0.892968	1.15957	1.34224	1.40806	1.44097	0.398434	1.04254	0.895396	0.938841	1.02573	1.06671	1.01832
8790	0	0.25699	0.880228	1.06522	1.282	1.24948	1.25137	1.07396	1.02811	-0.919669	1.94778	-0.0391296	0.165519	0.521346	0.493731	0.403661	0.207288	-0.157726	-0.411967	-0.569378	-0.530248	-0.566459	-0.00291908	0	0.0523408	0.319752	0.532364	0.839213	1.00306	1.36997	1.4468	1.55836	-0.39234	NaN	NaN	NaN	NaN	NaN	NaN	NaN	NaN	NaN	NaN	NaN	NaN	NaN	NaN	NaN	NaN
20697	0	0.19409	0.716862	1.37423	1.98512	2.41493	2.66267	2.90941	3.03229	NaN	NaN	0.234832	0.300299	0.499768	0.767774	0.98758	1.09065	1.01215	0.868801	0.764708	0.529875	NaN	NaN	0	0.128623	0.451926	0.841288	1.23237	1.55911	1.88535	2.27544	2.50241	NaN	0	-0.0107177	0.117196	0.219115	0.7244	1.1384	2.05585	2.43459	2.8939	0.518839	2.37506	0.73578	0.709998	0.920982	1.13197	1.66095
20698	0	0.19409	0.716862	1.37423	1.98512	2.41493	2.66267	2.90941	3.03229	NaN	NaN	0.234832	0.300299	0.499768	0.767774	0.98758	1.09065	1.01215	0.868801	0.764708	0.529875	NaN	NaN	0	0.128623	0.451926	0.841288	1.23237	1.55911	1.88535	2.27544	2.50241	NaN	0	-0.0107177	0.117196	0.219115	0.7244	1.1384	2.05585	2.43459	2.8939	0.518839	2.37506	0.73578	0.709998	0.920982	1.13197	1.66095
4679	0	0.0606225	0.481991	0.871679	1.36732	1.60413	1.99814	2.34019	2.58627	-0.242054	2.82833	0.248497	0.376504	0.531724	0.786134	0.988486	1.12042	1.32438	1.19814	1.23702	0.988522	0.169085	1.06793	0	-0.0673848	0.198764	0.334041	0.627328	0.732207	0.922258	1.39055	1.59775	-0.162642	0	0.115934	0.339344	0.412928	0.44342	0.419885	0.816178	1.32584	1.89975	0.305472	1.59427	0.377126	0.368134	0.510332	0.676834	0.955798
13647	0	0.350826	1.20049	1.84059	2.28415	2.35636	2.35629	2.32445	2.26331	-0.429266	2.69258	-0.192606	-0.0282882	0.24825	0.351359	0.354241	0.301736	0.203672	0.103433	0.0208127	0.213419	-0.306288	0.3271	0	0.186508	0.759633	1.29662	1.7373	1.86202	1.96002	2.02841	2.0499	-0.315584	NaN	NaN	NaN	NaN	NaN	NaN	NaN	NaN	NaN	NaN	NaN	NaN	NaN	NaN	NaN	NaN
3446	0	0.357596	0.967073	1.07112	1.04658	1.09265	0.989884	0.940781	0.82136	-1.0488	1.87016	-0.156949	0.120742	0.527586	0.389066	0.17858	0.0682368	-0.142049	-0.314281	-0.436188	-0.279239	-1.17829	0.742105	0	0.0799042	0.282537	0.525101	0.711054	0.867468	0.974984	1.09811	1.1006	-0.0274595	0	0.39595	1.09544	1.96836	2.38308	2.34518	2.21088	2.12551	2.09535	0.993715	1.10164	0.416955	0.806399	1.39356	1.83843	2.05296
1325	0	0.134439	0.47242	0.858827	1.10689	1.29175	1.1912	1.01104	0.77457	0.0911925	0.683377	0.147596	0.243037	0.448502	0.693682	0.861722	0.846491	0.644435	0.423491	0.273806	0.126209	0.150713	0.123093	0	0.0389984	0.171514	0.312742	0.392767	0.592853	0.694358	0.735144	0.64836	0.0880755	0	0.090405	0.271215	0.568871	0.892968	1.15957	1.34224	1.40806	1.44097	0.398434	1.04254	0.895396	0.938841	1.02573	1.06671	1.01832
1326	0	0.134439	0.47242	0.858827	1.10689	1.29175	1.1912	1.01104	0.77457	0.0911925	0.683377	0.147596	0.243037	0.448502	0.693682	0.861722	0.846491	0.644435	0.423491	0.273806	0.126209	0.150713	0.123093	0	0.0389984	0.171514	0.312742	0.392767	0.592853	0.694358	0.735144	0.64836	0.0880755	0	0.090405	0.271215	0.568871	0.892968	1.15957	1.34224	1.40806	1.44097	0.398434	1.04254	0.895396	0.938841	1.02573	1.06671	1.01832
13645	0	0.368184	1.32377	1.94239	2.42352	2.43867	2.45649	2.36702	2.31242	-0.553688	2.86611	-0.273093	-0.0933554	0.191717	0.274905	0.25751	0.209562	0.122824	0.0063512	-0.0712465	0.201847	-0.520611	0.449365	0	0.188446	0.858959	1.39439	1.89292	1.95601	2.06057	2.08758	2.11057	-0.30617	NaN	NaN	NaN	NaN	NaN	NaN	NaN	NaN	NaN	NaN	NaN	NaN	NaN	NaN	NaN	NaN
6578	0	0.700281	1.77606	2.29183	2.3164	2.48522	2.39939	2.57049	2.50068	-0.969157	3.46984	-0.202614	0.118061	0.569721	0.350868	0.0287407	0.03371	0.00173268	0.15038	0.180961	0.383575	-1.23284	1.4138	0	0.379605	1.00373	1.73835	2.08505	2.2489	2.19504	2.21749	2.1171	0.0610654	NaN	NaN	NaN	NaN	NaN	NaN	NaN	NaN	NaN	NaN	NaN	NaN	NaN	NaN	NaN	NaN
18186	0	0.383224	1.17195	1.83461	2.25306	2.38124	2.4836	2.60826	2.66725	0.329106	2.33814	-0.162562	0.00761023	0.321421	0.393883	0.389377	0.263904	0.313398	0.320563	0.362691	0.525253	-0.212119	0.57481	0	0.213051	0.687967	1.27817	1.70112	1.95477	2.00764	2.12513	2.142	0.378663	NaN	NaN	NaN	NaN	NaN	NaN	NaN	NaN	NaN	NaN	NaN	NaN	NaN	NaN	NaN	NaN
10209	0	0.284147	0.98089	1.18623	1.45027	1.33411	1.48806	1.37883	1.44461	-0.488	1.93261	0.0489314	0.224485	0.54462	0.608221	0.603337	0.475514	0.396776	0.203	0.111604	0.0626725	-0.0630236	0.174627	0	0.108593	0.485201	0.626941	0.895868	0.907527	1.14022	1.22476	1.38194	-0.376045	NaN	NaN	NaN	NaN	NaN	NaN	NaN	NaN	NaN	NaN	NaN	NaN	NaN	NaN	NaN	NaN
14125	0	0.253145	0.856307	0.963119	1.09817	1.17115	1.27628	1.37697	1.4177	-0.508209	1.92591	-0.0299091	0.201402	0.560948	0.531564	0.413272	0.242342	0.141706	-0.0247667	-0.06869	-0.0387809	-0.540829	0.472139	0	0.021834	0.26545	0.401645	0.65499	0.898898	1.10466	1.37183	1.45648	0.002711	NaN	NaN	NaN	NaN	NaN	NaN	NaN	NaN	NaN	NaN	NaN	NaN	NaN	NaN	NaN	NaN
4202	0	0.253498	0.556188	0.791077	0.767735	0.707937	0.668511	0.596712	0.55735	-0.0250285	0.582378	0.000834525	0.238122	0.620227	0.56417	0.648709	0.618794	0.685183	0.501925	0.439438	0.438604	-0.191406	0.630845	0	0.0162105	-0.0632045	0.227741	0.119861	0.0899772	-0.0158377	0.0956219	0.118746	0.167212	0	0.0809833	0.413223	0.779625	1.26366	1.45398	1.62352	1.58639	1.62084	0.240592	1.38025	-0.17938	-0.126212	0.269385	0.572739	0.980773
1072	0	0.305708	0.919501	1.09226	1.24685	1.18344	1.17368	0.982123	0.950319	-0.785675	1.73599	-0.0526528	0.187853	0.568778	0.513577	0.37217	0.180738	-0.151738	-0.379088	-0.533115	-0.480462	-0.526785	-0.00633001	0	0.0652021	0.29807	0.526028	0.82203	0.950048	1.27276	1.30856	1.43078	-0.311543	0	0.135999	0.623158	0.973955	1.3172	1.34279	1.56954	1.44767	1.54085	0.5165	1.02435	0.133204	0.213581	0.487038	0.65636	1.08482
4676	0	0.067466	0.552817	1.05686	1.67031	1.95298	2.3435	2.66988	2.90922	-0.0413049	2.95053	0.280547	0.330608	0.581172	0.847963	1.23257	1.38507	1.63394	1.47906	1.51736	1.23681	0.263547	1.25381	0	0.0174055	0.252193	0.489448	0.718278	0.848457	0.990107	1.47137	1.67241	-0.0243044	0	0.0432567	0.193319	0.291186	0.510121	0.599627	1.14894	1.43402	1.84516	0.299124	1.54603	0.510601	0.576884	0.555986	0.650525	0.771082
18187	0	0.396821	1.14892	1.83561	2.20866	2.41089	2.47747	2.69518	2.7357	0.319806	2.41589	-0.137491	0.0362898	0.356678	0.432675	0.446991	0.314576	0.366429	0.376106	0.434355	0.571846	-0.134353	0.568708	0	0.22304	0.654754	1.26545	1.62418	1.95882	1.97355	2.18159	2.16385	0.316668	NaN	NaN	NaN	NaN	NaN	NaN	NaN	NaN	NaN	NaN	NaN	NaN	NaN	NaN	NaN	NaN
20308	0	0.190746	0.651367	1.19112	1.71567	2.14589	2.47298	2.79128	2.94602	NaN	NaN	-0.43473	-0.332684	-0.10662	0.141419	0.320351	0.408201	0.449369	0.534936	0.59992	1.03465	NaN	NaN	0	0.0887006	0.323257	0.614967	0.960586	1.30296	1.58888	1.82161	1.91137	NaN	0	0.0392662	0.123092	0.18836	0.253245	0.439161	0.770649	1.2748	1.47108	0.118186	1.35289	0.164628	0.042258	0.0926315	0.133973	0.271785
3229	0	0.327847	0.963979	1.28199	1.43865	1.42546	1.25372	1.13367	1.00343	-0.0891505	1.09258	-0.183601	-0.00471157	0.355636	0.396183	0.312829	0.0670236	-0.0465605	-0.268994	-0.32111	-0.137509	-0.300432	-0.0206775	0	0.148957	0.424742	0.702209	0.942216	1.17484	1.11668	1.21906	1.14094	0.027681	0	0.104973	0.380106	0.747474	1.10659	1.43065	1.64165	1.6612	1.56777	-0.308349	1.87612	0.566592	0.616772	0.873061	1.00524	1.15867
8924	0	0.163791	0.723859	1.23033	1.71046	1.72033	1.75006	1.59902	1.55153	0.174287	1.37725	0.0481135	0.127678	0.3529	0.630457	0.736152	0.532462	0.158414	-0.212843	-0.373788	-0.421901	-0.078131	-0.295657	0	0.0842265	0.419072	0.647983	1.02242	1.23598	1.63976	1.85998	1.97344	0.300532	NaN	NaN	NaN	NaN	NaN	NaN	NaN	NaN	NaN	NaN	NaN	NaN	NaN	NaN	NaN	NaN
10321	0	0.198705	0.626234	0.90056	1.2221	1.35679	1.68724	1.5057	1.51787	0.333313	1.18455	0.480677	0.559262	0.885355	1.06328	1.20085	1.00213	0.829758	0.47906	0.288345	-0.192332	0.419017	-0.130673	0	0.120119	0.221555	0.317955	0.501925	0.835341	1.33816	1.50731	1.7102	0.394973	NaN	NaN	NaN	NaN	NaN	NaN	NaN	NaN	NaN	NaN	NaN	NaN	NaN	NaN	NaN	NaN
5839	0	-0.00439651	0.0732763	0.351459	0.563791	0.776805	0.545277	0.277066	0.00053899	0.0487965	-0.0482575	-0.0879	0.0819702	0.199733	0.49632	0.518381	0.555207	0.307917	0.0880428	-0.041242	0.046658	0.151518	-0.19276	0	-0.174267	-0.214357	-0.232761	-0.0424907	0.133698	0.14946	0.101124	-0.046119	-0.190622	0	0.0854958	0.202754	0.463665	0.79717	0.756398	1.05402	1.01763	1.33737	-0.170883	1.50826	-0.102614	0.158482	0.425746	0.706184	0.893408
4705	0	0.240331	0.696213	1.11383	1.33468	1.61102	1.64301	1.8788	1.85806	-0.328669	2.18673	0.19682	0.328334	0.600323	0.781328	0.902979	0.844953	0.736594	0.531262	0.443617	0.246798	0.146643	0.296975	0	0.108816	0.29271	0.529319	0.628524	0.962884	1.10324	1.54436	1.61126	-0.278492	0	-0.00559866	0.167018	0.202853	0.31563	0.298226	0.43037	0.593422	0.698839	0.331556	0.367283	0.770178	0.754458	0.886127	0.822697	0.81423
1071	0	0.318862	0.938647	1.1166	1.24785	1.1985	1.16704	1.00253	0.953692	-0.614099	1.56779	-0.010312	0.239215	0.639899	0.574851	0.387089	0.186645	-0.126332	-0.351609	-0.505104	-0.494792	-0.456439	-0.048665	0	0.0693343	0.288435	0.531441	0.850448	1.00155	1.28305	1.34382	1.44848	-0.167972	0	0.135999	0.623158	0.973955	1.3172	1.34279	1.56954	1.44767	1.54085	0.5165	1.02435	0.133204	0.213581	0.487038	0.65636	1.08482
1459	0	0.138244	0.671173	0.909617	1.23544	1.1751	1.24816	1.08301	1.07857	-0.294339	1.37291	-0.080562	0.070893	0.449708	0.505926	0.52711	0.303839	0.151962	-0.149362	-0.266413	-0.185851	-0.188636	-0.0777765	0	-0.0132107	0.140903	0.32313	0.627771	0.7907	1.01564	1.15181	1.26443	-0.186265	0	-0.032018	-0.0772797	-0.000229686	0.20192	0.436998	0.676808	0.729211	0.716258	0.126502	0.589756	0.107376	0.114362	0.28144	0.300989	0.343501
18792	0	0.145881	0.437642	0.71444	0.830392	0.900839	1.08662	1.28737	1.38775	0.129297	1.25845	0.420737	0.553203	0.818134	1.01844	1.02167	0.760777	0.432865	0.169574	0.037929	-0.382808	0.715811	-0.677882	0	0.013415	0.040245	0.116733	0.229463	0.560798	1.0745	1.53854	1.77056	-0.165777	NaN	NaN	NaN	NaN	NaN	NaN	NaN	NaN	NaN	NaN	NaN	NaN	NaN	NaN	NaN	NaN
1885	0	0.073876	0.399655	0.748996	1.0638	1.06427	1.03968	0.853272	0.775329	-0.091916	0.867245	-0.062966	0.0325243	0.275066	0.536383	0.682841	0.732953	0.748401	0.74282	0.744021	0.806987	-0.069776	0.813797	0	-0.0216143	0.0616227	0.149646	0.317996	0.268356	0.228313	0.0474858	-0.0316583	-0.085106	0	0.054051	0.162153	0.366621	0.613405	0.877151	1.11555	1.25757	1.32859	0.290262	1.03832	1.3366	1.34793	1.3706	1.34603	1.26289
10205	0	0.314665	1.01489	1.24944	1.49116	1.43467	1.61213	1.50159	1.56903	-0.240308	1.80934	0.113992	0.317601	0.766958	0.713518	0.656616	0.457241	0.429305	0.191499	0.130013	0.0160212	-0.0796957	0.209709	0	0.111056	0.361924	0.649913	0.948539	1.09142	1.29681	1.42408	1.55301	-0.0466204	NaN	NaN	NaN	NaN	NaN	NaN	NaN	NaN	NaN	NaN	NaN	NaN	NaN	NaN	NaN	NaN
18030	0	0.660342	1.79274	2.35424	2.54125	2.68106	2.73858	2.94033	2.95486	-0.692103	3.64696	-0.602544	-0.365807	0.0957265	0.0026458	-0.0616482	-0.0226521	-0.103474	-0.116468	-0.210624	0.391921	-0.968584	0.757961	0	0.423604	1.09447	1.74905	2.00036	2.10117	2.23951	2.45426	2.56294	-0.326062	0	0.129822	0.511695	1.01579	1.61428	2.18491	2.57955	2.82605	2.87522	NaN	NaN	-0.195988	-0.0782026	0.343638	0.95175	1.57498
2698	0	0.13719	0.457492	0.686765	0.945974	0.994951	1.10728	1.01718	1.04735	-0.19309	1.24044	0.066704	0.27971	0.535344	0.674144	0.75938	0.794113	0.800364	0.641698	0.668175	0.601471	0.200513	0.467661	0	-0.0758153	-0.011148	0.0793251	0.253298	0.267543	0.373623	0.442191	0.445881	-0.3269	0	0.0147579	0.182446	0.475362	0.79462	0.916424	1.18912	1.21196	1.3533	0.288177	1.06512	0.686418	0.723867	0.869702	0.984462	1.15984
2626	0	0.164895	0.675239	1.09064	1.5336	1.58446	1.78323	1.70949	1.78111	-0.2344	2.01551	0.228518	0.379958	0.728709	0.841411	0.857703	0.555472	0.222299	-0.026351	-0.114919	-0.343437	0.264826	-0.379745	0	0.0134546	0.175048	0.477744	0.904418	1.25751	1.78945	1.96436	2.12454	-0.270708	0	-0.19589	-0.0907953	-0.251442	0.106782	0.265221	0.683124	0.889341	0.938121	0.27537	0.662751	-0.404458	-0.503543	-0.27529	-0.0482917	0.185783
3451	0	0.167035	0.625551	1.21432	1.61838	1.98189	2.23731	2.63651	2.72571	-0.0753025	2.80102	0.026471	0.132481	0.348157	0.640268	0.835277	0.945713	0.957693	0.89219	0.824094	0.797623	-0.322468	1.14656	0	0.061025	0.303865	0.600524	0.809575	1.06265	1.30608	1.77079	1.92809	0.273636	0	0.0418343	-0.0233524	0.095637	0.17642	0.388261	0.644854	1.11644	1.33858	-0.504959	1.84354	0.884256	0.889513	0.946883	1.11561	1.11155
2632	0	0.148316	0.510472	0.876557	1.18153	1.38865	1.5662	1.68701	1.71152	-0.0351505	1.74667	-0.12949	-0.0105342	0.197374	0.485249	0.719201	0.780867	0.780269	0.655332	0.612392	0.741882	-0.0325395	0.644931	0	0.0293604	0.183609	0.261818	0.332841	0.478296	0.656437	0.902183	0.969642	-0.132101	0	0.0378966	0.166007	0.339943	0.602567	0.828422	1.12068	1.48582	1.69496	-0.03864	1.7336	1.48088	1.48994	1.64804	1.66017	1.74828
3447	0	0.151653	0.579273	1.15296	1.51902	1.90455	2.11852	2.56355	2.63349	-0.081752	2.71524	-0.0138605	0.0973433	0.313441	0.603198	0.798815	0.902805	0.907319	0.83051	0.758463	0.772324	-0.334328	1.09279	0	0.0404491	0.251972	0.535901	0.706344	0.987888	1.19734	1.71918	1.86116	0.238715	0	-0.000994802	-0.0287658	0.0520908	0.127823	0.342741	0.717078	1.24487	1.50056	-0.45481	1.95537	0.99816	0.987273	1.10771	1.2357	1.31802
3450	0	0.165388	0.640708	1.23741	1.65152	2.02113	2.26861	2.66858	2.75206	-0.0500965	2.80216	0.0456175	0.156344	0.37606	0.665272	0.857584	0.962453	0.977332	0.914727	0.853647	0.80803	-0.297261	1.15091	0	0.0546619	0.310266	0.61776	0.839556	1.10429	1.33689	1.79947	1.94403	0.292782	0	0.0418343	-0.0233524	0.095637	0.17642	0.388261	0.644854	1.11644	1.33858	-0.504959	1.84354	0.884256	0.889513	0.946883	1.11561	1.11155
1206	0	0.281576	1.04758	1.42127	1.7604	1.62288	1.53358	1.15893	1.04518	0.142036	0.903142	-0.173309	0.075271	0.437135	0.448309	0.387267	0.0734572	-0.187728	-0.620731	-0.699287	-0.525978	-0.340596	-0.358692	0	0.0329952	0.437132	0.79965	1.19983	1.37611	1.54799	1.60635	1.57116	0.309323	0	0.0172558	0.152656	0.38857	0.826014	1.05793	1.3946	1.33457	1.44134	0.217065	1.22428	-0.172424	-0.0601522	0.102804	0.134631	0.25142
7418	0	0.565759	1.71813	2.20991	2.56216	2.55676	2.80414	2.79254	2.89183	-0.774642	3.66648	-0.665784	-0.363586	0.0608292	-0.0387775	-0.254063	-0.348309	-0.408425	-0.454758	-0.53257	0.133214	-0.9397	0.40713	0	0.263561	0.991515	1.5829	2.15043	2.23929	2.54678	2.58151	2.75862	-0.500726	0	-0.0664282	0.0310421	0.358839	0.790111	1.09453	1.07862	0.86923	0.667797	NaN	NaN	-0.163001	-0.172063	0.00904393	0.389381	0.833651
6812	0	0.191656	0.615448	1.09083	1.49109	1.54594	1.72528	1.67417	1.75013	-0.0899265	1.84006	0.212247	0.360501	0.616627	0.842577	0.94644	0.913486	0.8452	0.788187	0.748127	0.535879	-0.0372135	0.78534	0	0.0434028	0.211069	0.460506	0.756901	0.844703	1.09233	1.09823	1.21426	0.159534	NaN	NaN	NaN	NaN	NaN	NaN	NaN	NaN	NaN	NaN	NaN	NaN	NaN	NaN	NaN	NaN
16849	0	0.349412	1.02043	1.3797	1.58565	1.65369	1.61922	1.41377	1.28881	-0.202632	1.49145	0.263589	0.434745	0.807257	0.897171	1.01023	0.885404	0.661869	0.279765	0.0834925	-0.180097	0.12507	-0.041578	0	0.178257	0.476757	0.746114	0.839005	1.03188	1.22093	1.3976	1.46891	-0.064114	0	-0.0117499	-0.0154529	0.000640726	0.160789	0.445195	0.749142	0.94837	0.995625	NaN	NaN	-0.546739	-0.488847	-0.381037	-0.281202	-0.0760949
16850	0	0.349323	1.0298	1.38751	1.59394	1.65357	1.6148	1.40562	1.28105	-0.181325	1.46238	0.260282	0.431761	0.80725	0.898528	1.0133	0.888623	0.666306	0.284175	0.0890075	-0.171274	0.145178	-0.056171	0	0.177844	0.482829	0.749268	0.840922	1.02523	1.20878	1.38173	1.45233	-0.0662211	NaN	NaN	NaN	NaN	NaN	NaN	NaN	NaN	NaN	NaN	NaN	NaN	NaN	NaN	NaN	NaN
16852	0	0.348727	1.02164	1.3751	1.58519	1.65675	1.61867	1.40847	1.28197	-0.199613	1.48158	0.249471	0.422482	0.79914	0.891806	1.01887	0.893763	0.684281	0.288788	0.0975885	-0.151883	0.119339	-0.0217505	0	0.175716	0.471971	0.732764	0.815795	1.01246	1.18386	1.36915	1.43385	-0.069481	NaN	NaN	NaN	NaN	NaN	NaN	NaN	NaN	NaN	NaN	NaN	NaN	NaN	NaN	NaN	NaN
13775	0	0.273495	1.16305	1.61985	2.13437	2.18536	2.36117	2.19381	2.18611	0.435646	1.75046	0.458673	0.598121	1.00658	1.10354	1.11092	0.895082	0.731154	0.526801	0.441773	-0.0168996	0.500042	-0.058269	0	0.134047	0.615145	0.974985	1.48212	1.74895	2.08869	2.12568	2.20301	0.394277	NaN	NaN	NaN	NaN	NaN	NaN	NaN	NaN	NaN	NaN	NaN	NaN	NaN	NaN	NaN	NaN
4680	0	0.0678238	0.59282	1.11064	1.72958	2.0298	2.39211	2.71434	2.92033	-0.0150555	2.93539	0.126907	0.163173	0.444486	0.773079	1.22323	1.41623	1.63202	1.46468	1.46603	1.33912	0.119004	1.34703	0	0.0315575	0.27524	0.464472	0.633259	0.740477	0.886992	1.37657	1.58121	-0.00715351	0	-0.0731348	0.0814233	-0.0101586	0.174977	0.267713	0.829172	1.1357	1.49177	0.202195	1.28957	0.331599	0.39009	0.493787	0.518737	0.710968
14667	0	0.16936	0.695859	0.962298	1.29574	1.30716	1.50395	1.48439	1.56642	-0.407515	1.97393	0.226016	0.421314	0.858234	0.872648	0.791237	0.590236	0.402595	0.251549	0.115105	-0.110911	0.0552165	0.0598885	0	-0.0259385	0.0636411	0.315667	0.73052	0.942945	1.32737	1.45885	1.67733	-0.236716	NaN	NaN	NaN	NaN	NaN	NaN	NaN	NaN	NaN	NaN	NaN	NaN	NaN	NaN	NaN	NaN
8784	0	0.335421	0.976677	1.16202	1.27531	1.24338	1.21734	1.08192	1.02805	-0.503436	1.53148	-0.0143616	0.253229	0.684558	0.634533	0.441295	0.236185	-0.0486461	-0.311499	-0.484421	-0.470059	-0.352412	-0.132009	0	0.0678305	0.277757	0.513126	0.81965	0.992837	1.25163	1.37906	1.49811	-0.165385	NaN	NaN	NaN	NaN	NaN	NaN	NaN	NaN	NaN	NaN	NaN	NaN	NaN	NaN	NaN	NaN
1882	0	0.113611	0.641982	0.97888	1.3315	1.28107	1.25899	1.06605	1.01293	0.216809	0.796122	0.140637	0.191552	0.481972	0.790531	1.00355	1.06407	1.09473	1.13501	1.14139	1.00075	0.320382	0.821005	0	0.0626955	0.300646	0.328986	0.468581	0.35764	0.304903	0.0716736	0.01218	0.0370635	0	0.116725	0.45539	0.5715	0.910975	1.06782	1.45839	1.60913	1.79041	0.61231	1.1781	1.60781	1.62916	1.74083	1.67865	1.60877
13637	0	0.497681	1.25807	1.87433	2.05643	2.17368	2.10897	2.13002	2.03949	-0.164858	2.20435	-0.257311	-0.0527739	0.282485	0.392697	0.407514	0.325397	0.196795	0.0416453	-0.0421118	0.215199	-0.489035	0.446924	0	0.293144	0.718273	1.22432	1.3916	1.59097	1.65487	1.83107	1.82429	0.0668662	0	-0.0367833	0.0617675	0.332435	0.725865	1.06994	1.30774	1.48861	1.55059	NaN	NaN	0.566521	0.532163	0.566468	0.703794	0.872254
13633	0	0.354294	1.12867	1.52473	1.63531	1.54743	1.61186	1.6376	1.58674	-0.0402141	1.62696	-0.649901	-0.48718	-0.330617	0.00145033	0.0911955	-0.0075608	-0.180998	-0.341417	-0.315825	0.334076	-0.0068136	-0.309011	0	0.191573	0.80939	0.873374	0.894212	0.905092	1.14296	1.32911	1.25267	-0.683301	NaN	NaN	NaN	NaN	NaN	NaN	NaN	NaN	NaN	NaN	NaN	NaN	NaN	NaN	NaN	NaN
1108	0	0.253727	0.932592	1.17619	1.43095	1.31852	1.37562	1.21934	1.23305	-0.436182	1.66924	0.054143	0.275114	0.683457	0.706548	0.73888	0.521553	0.471264	0.114395	0.10442	0.050277	-0.292241	0.396661	0	0.0327565	0.303278	0.523783	0.746214	0.851105	0.958501	1.15909	1.18278	-0.0897979	0	0.155413	0.388623	0.901449	1.31653	1.60536	1.83915	1.78667	1.78855	-0.44445	2.233	1.16145	1.16895	1.34873	1.39593	1.47076
2512	0	0.232115	0.815944	1.06585	1.3626	1.31357	1.44811	1.32074	1.3559	0.0231075	1.33279	-0.0592415	0.109297	0.451743	0.593907	0.701008	0.657473	0.621321	0.450465	0.346088	0.405329	-0.0851875	0.431275	0	0.0635759	0.30496	0.412699	0.602352	0.596858	0.767543	0.811037	0.950568	0.0490535	0	0.0466816	0.320104	0.47252	0.888468	1.18425	1.5292	1.69992	1.80632	0.6299	1.17642	1.38589	1.37997	1.44875	1.50721	1.64589
10139	0	0.195692	0.801068	1.04667	1.50569	1.36876	1.83666	1.54778	1.70524	-0.451201	2.15644	-0.232182	-0.0431393	0.221293	0.42447	0.519354	0.462159	0.404964	0.256843	0.191507	0.423689	-0.6978	0.889307	0	0.00664975	0.347593	0.390023	0.754151	0.674423	1.19952	1.05876	1.28155	0.0144175	NaN	NaN	NaN	NaN	NaN	NaN	NaN	NaN	NaN	NaN	NaN	NaN	NaN	NaN	NaN	NaN
2786	0	0.309881	1.23789	1.9284	2.59992	2.81667	3.20252	3.42488	3.60837	-0.090017	3.69838	-0.011317	0.0964124	0.424878	0.648004	0.928326	1.00272	1.12604	0.969402	1.00919	1.02051	-0.053777	1.06297	0	0.202152	0.801696	1.26908	1.66027	1.80263	2.06516	2.44416	2.58786	-0.0475569	0	-0.086683	0.118799	0.261953	0.697261	0.952574	1.37254	1.7567	1.98049	0.227301	1.75319	0.324698	0.208718	0.401293	0.485564	0.918491
16026	0	0.360701	1.18573	1.45165	1.74717	1.54655	1.69063	1.37636	1.35664	0.01524	1.3414	-0.06163	0.261973	0.671414	0.60424	0.526456	0.248892	0.26635	-0.185128	-0.201073	-0.139443	0.207362	-0.408435	0	0.037098	0.452684	0.785778	1.15908	1.23602	1.36265	1.49985	1.49609	-0.253752	NaN	NaN	NaN	NaN	NaN	NaN	NaN	NaN	NaN	NaN	NaN	NaN	NaN	NaN	NaN	NaN
1075	0	0.179428	0.610234	0.94239	1.26747	1.40137	1.60998	1.66712	1.76284	-0.121765	1.8846	0.165804	0.351943	0.614228	0.832244	0.917876	0.913174	0.854981	0.624799	0.500344	0.33454	0.155822	0.344522	0	-0.00671059	0.16181	0.275951	0.515395	0.654001	0.920802	1.20813	1.4283	-0.111783	0	0.0370088	0.111026	0.271237	0.480631	0.775532	1.10676	1.35179	1.4743	-0.115679	1.58998	0.426511	0.480088	0.587242	0.744618	0.898638
6141	0	0.135724	0.534767	0.969116	1.34795	1.5247	1.56597	1.46989	1.3705	-0.072555	1.44306	0.225829	0.361809	0.644382	0.896168	1.01798	0.932174	0.695039	0.344308	0.161682	-0.064147	0.083541	0.078141	0	-0.000255942	0.116214	0.298777	0.555791	0.818354	1.09676	1.35141	1.43465	0.069733	0	0.0440277	0.132083	0.166425	0.103025	0.111216	0.288738	0.519974	0.635592	0.358061	0.277531	-0.440532	-0.428194	-0.403518	-0.254047	0.0078825
2489	0	0.411824	1.16067	1.74899	2.12604	2.2281	2.28933	2.12718	2.11747	-0.157967	2.27544	0.470807	0.645172	0.857235	1.1435	1.4824	1.57584	1.56267	1.31678	1.46838	0.997571	0.557442	0.910936	0	0.23746	0.774242	1.0763	1.11446	1.12307	1.19747	1.2812	1.1199	-0.244602	0	-0.225327	-0.03614	0.172046	0.703968	1.0086	1.31165	1.59377	1.72231	0.44741	1.2749	1.27715	1.35607	1.46597	1.44818	1.58816
6337	0	0.186345	0.62242	0.839788	1.10583	1.20305	1.48882	1.69437	1.90545	-0.114227	2.01968	0.358276	0.567586	0.932027	1.03273	1.06856	1.03105	1.04994	0.982952	0.892341	0.534065	0.569206	0.323135	0	-0.0229644	0.0486702	0.165335	0.395545	0.530275	0.797159	1.06969	1.37139	-0.325157	0	-0.0386852	-0.0171682	-0.0323519	0.152701	0.435541	0.786766	0.938905	1.03684	-0.136427	1.17327	-0.583633	-0.498836	-0.270291	-0.0610003	0.222938
2224	0	0.10957	0.438733	0.666075	0.794039	0.6282	0.378646	0.0645188	-0.0676985	-0.0384785	-0.02922	0.0172201	0.162103	0.529907	0.697241	0.781254	0.554289	0.393943	0.231693	0.250287	0.233067	0.000963509	0.249323	0	-0.0353124	-0.0739545	-0.0139458	0.0300054	0.0911304	0.00192314	-0.149954	-0.300765	-0.022222	0	0.0829576	0.248873	0.48547	0.709793	0.881494	1.01285	1.07352	1.10386	0.065874	1.03799	0.171267	0.278459	0.492843	0.661289	0.676607
6437	0	0.390824	1.31552	1.74489	2.09977	1.99821	2.11674	2.08983	2.22361	0.468161	1.75545	0.313773	0.496501	0.820648	0.997815	1.10158	0.958121	0.785226	0.684191	0.650861	0.337088	-0.063902	0.714763	0	0.208096	0.808648	1.06085	1.31196	1.35386	1.64529	1.71941	1.88653	0.845836	NaN	NaN	NaN	NaN	NaN	NaN	NaN	NaN	NaN	NaN	NaN	NaN	NaN	NaN	NaN	NaN
20555	0	0.231411	0.694685	1.15841	1.5243	1.79191	1.95541	2.1131	2.18904	NaN	NaN	-0.0655288	0.0957233	0.37765	0.618999	0.773464	0.881623	0.914644	0.918833	0.906511	0.972039	NaN	NaN	0	0.0701587	0.251506	0.473884	0.685311	0.844758	0.975242	1.12874	1.217	NaN	0	0.0477812	0.118613	0.215444	0.472653	0.914371	1.36308	1.73241	1.82189	0.0281715	1.79372	0.190184	0.0948886	0.201626	0.246269	0.540917
13638	0	0.52457	1.34843	1.97771	2.18683	2.27329	2.22925	2.21857	2.13895	-0.237403	2.37635	-0.247655	-0.0343575	0.337528	0.447764	0.465841	0.360568	0.238521	0.0780074	0.00307605	0.250731	-0.535033	0.538109	0	0.311273	0.763242	1.28229	1.47334	1.66507	1.74307	1.89291	1.88822	0.0499751	0	0.0872575	0.290005	0.520985	0.850219	1.24947	1.59711	1.82311	1.87529	NaN	NaN	0.589115	0.783867	1.14718	1.4843	1.70912
5976	0	0.0636613	0.326429	0.756688	1.12168	1.14622	0.920987	0.568528	0.35181	0.040736	0.311074	0.290204	0.376671	0.681657	0.987841	1.16717	0.923058	0.302019	-0.268347	-0.668824	-0.959028	0.407542	-1.07637	0	-0.0228054	-0.0650236	0.0590511	0.244709	0.513368	0.909172	1.12708	1.31084	-0.076602	0	0.00989816	0.0659238	0.0471021	0.241455	0.505032	0.957875	1.00081	1.07229	-0.138382	1.21067	-0.99402	-1.05068	-1.04091	-0.96592	-0.658619
12192	0	0.203239	0.696479	1.07901	1.37131	1.45721	1.46907	1.28404	1.15648	0.115111	1.04137	-0.0658325	0.0851965	0.437052	0.632913	0.782412	0.614394	0.372974	-0.114621	-0.319241	-0.253408	0.0117015	-0.330942	0	0.0522099	0.193595	0.380267	0.523062	0.776988	1.03026	1.33282	1.40989	0.0375765	0	0.0811431	0.293765	0.556721	0.938638	1.38918	1.839	2.21947	2.37502	NaN	NaN	1.06078	1.13319	1.13373	0.990006	1.01412
3267	0	0.18491	0.554729	0.93126	1.12959	1.19876	1.31695	1.42842	1.48416	0.00729498	1.47687	-0.166522	-0.0284362	0.247736	0.532976	0.689201	0.531957	0.190262	-0.160502	-0.335884	-0.169362	-0.063848	-0.272036	0	0.046824	0.140472	0.231762	0.27387	0.500276	0.960161	1.4224	1.65353	-0.095379	0	0.00643882	0.270384	0.233005	0.677402	0.812708	1.42494	1.45769	1.63482	0.0175985	1.61722	-0.106935	-0.0672832	-0.116803	0.191571	0.525743
3623	0	0.288025	0.85482	1.38195	1.76667	1.93676	2.21456	2.31856	2.42425	-0.052571	2.47683	0.0481385	0.219327	0.576541	0.749556	0.886284	0.914088	0.927207	0.890659	0.862392	0.814253	0.337952	0.52444	0	0.116837	0.326418	0.680534	0.928521	1.07081	1.33549	1.47604	1.61	-0.342385	0	0.101476	0.333499	0.586762	0.789592	1.05118	1.39956	1.85323	2.03723	0.556404	1.48083	0.417415	0.473101	0.625457	0.771582	1.01493
14126	0	0.424157	1.41621	1.78836	2.15757	2.13069	2.3123	2.22792	2.27502	-0.490228	2.76525	-0.187166	0.107517	0.572656	0.515927	0.441782	0.226204	0.0852991	-0.276759	-0.355122	-0.167955	-0.664298	0.309176	0	0.129474	0.656386	1.08526	1.52862	1.71731	2.03983	2.31751	2.44298	-0.0130961	0	0.0509508	0.228983	0.483147	0.769583	1.01216	1.06964	0.98588	0.873382	NaN	NaN	-0.183872	-0.109525	0.108799	0.396753	0.710155
14015	0	0.364398	1.00419	1.29888	1.37893	1.36426	1.28917	1.23154	1.18307	-0.13025	1.31332	-0.225618	0.118774	0.546437	0.479951	0.328953	0.0615563	0.0413367	-0.193471	-0.160433	0.065185	-0.120578	-0.039855	0	0.0200048	0.232136	0.593314	0.824361	1.07708	1.02222	1.19939	1.11789	-0.23529	0	0.185479	0.617461	1.11046	1.56634	1.92407	2.10437	2.2054	2.21627	NaN	NaN	0.190205	0.22818	0.392767	0.64599	1.02864
8434	0	0.31423	0.942691	1.61395	2.01377	2.17988	2.38371	2.54474	2.62526	-0.32213	2.94739	-0.102761	0.0404238	0.326793	0.603224	0.726529	0.613804	0.418172	0.232479	0.139633	0.242394	-0.488338	0.627971	0	0.171046	0.513137	0.907962	1.18448	1.46331	1.86277	2.2095	2.38287	0.063447	NaN	NaN	NaN	NaN	NaN	NaN	NaN	NaN	NaN	NaN	NaN	NaN	NaN	NaN	NaN	NaN
14140	0	0.297063	1.30667	1.79733	2.44239	2.22351	2.6495	2.49356	2.68923	-1.27629	3.96552	-0.470403	-0.17366	0.288406	0.238448	-0.0151078	-0.197331	-0.625783	-0.734025	-1.02158	-0.551179	-1.49761	0.476025	0	0.000319958	0.54786	1.08848	1.98709	1.95043	2.80488	2.75718	3.24041	-0.249083	0	0.283275	0.908608	1.59273	2.27883	2.90814	3.38363	3.7621	3.90283	NaN	NaN	0.0654223	0.08057	0.48782	1.27202	2.22647
4709	0	0.165328	0.676209	0.863544	1.13981	1.28173	1.55493	1.77937	1.93192	-0.68472	2.61664	-0.148939	0.0214447	0.407911	0.564191	0.795581	0.894462	0.963335	0.853837	0.87621	1.02515	-0.54972	1.42593	0	-0.00505584	0.119359	0.150413	0.195287	0.238333	0.442653	0.776588	0.90677	-0.283939	0	0.0863509	0.41076	0.661618	0.973103	1.04463	1.18	1.19139	1.26069	0.151095	1.10959	0.755876	0.830224	1.00699	1.16361	1.33288
16146	0	0.264116	0.892714	1.32007	1.62628	1.74089	1.85024	1.89097	1.91404	0.0844485	1.82959	0.0745485	0.321405	0.681504	0.789833	0.801993	0.74801	0.731612	0.581793	0.532892	0.458344	0.234912	0.297981	0	0.0172595	0.285758	0.604785	0.898838	1.06743	1.19317	1.38372	1.45569	-0.0759145	0	-0.0201263	0.0307103	0.172636	0.435195	0.727299	0.999303	1.22166	1.30802	NaN	NaN	-0.102642	-0.169285	-0.185897	-0.0858343	0.174049
16010	0	0.418384	1.22216	1.76877	1.92212	1.98387	1.763	1.70473	1.52269	0.176944	1.34574	0.263549	0.561535	1.0605	0.980362	0.900226	0.496724	0.415285	-0.120077	-0.131318	-0.394867	0.256995	-0.388313	0	0.120398	0.425209	1.05196	1.28544	1.75069	1.61127	2.08836	1.91755	0.183498	NaN	NaN	NaN	NaN	NaN	NaN	NaN	NaN	NaN	NaN	NaN	NaN	NaN	NaN	NaN	NaN
17874	0	0.509917	1.17814	1.88297	1.86204	2.25435	2.23398	2.949	3.00267	0.758214	2.24446	0.0218975	0.286484	0.734923	0.746956	0.678426	0.509797	0.418219	0.399071	0.412425	0.390527	0.464426	-0.052001	0	0.24533	0.465118	1.15792	1.20551	1.76645	1.83766	2.57182	2.61214	0.315686	NaN	NaN	NaN	NaN	NaN	NaN	NaN	NaN	NaN	NaN	NaN	NaN	NaN	NaN	NaN	NaN
2146	0	0.378965	1.05679	1.29163	1.39097	1.31643	1.37658	1.31732	1.36372	-0.683577	2.04729	-0.0884658	0.144469	0.589411	0.643345	0.642822	0.504375	0.285	0.00773787	-0.148697	-0.060231	-0.704697	0.556	0	0.14603	0.378911	0.559818	0.659687	0.72359	1.00312	1.22111	1.42395	-0.0673457	0	0.106529	0.0803716	0.500437	0.757408	1.05919	1.12595	1.08211	1.00936	0.0138696	0.995491	0.927297	0.96786	1.03875	1.08873	1.19137
3728	0	0.413206	0.963417	1.29594	1.25934	1.27434	0.951673	0.730979	0.483057	-0.715569	1.19863	-0.05896	0.337965	0.67505	0.675404	0.276148	-0.000270993	-0.47758	-0.853504	-1.10299	-1.04403	-0.4586	-0.644389	0	0.0162817	0.229407	0.561571	0.924231	1.21565	1.37029	1.52552	1.52709	-0.315929	0	0.096669	0.38533	0.714899	1.1182	1.24478	1.43449	1.21137	1.1873	-0.37023	1.55753	-0.212694	-0.105888	0.0977986	0.38596	0.717174
5125	0	0.185775	0.594821	1.01501	1.28799	1.48423	1.57574	1.63524	1.60024	0.090989	1.50925	0.181276	0.308614	0.603417	0.921108	1.11329	1.16671	1.00712	0.740483	0.50956	0.328283	0.175479	0.334081	0	0.0584367	0.17268	0.275175	0.355976	0.498793	0.749894	1.07604	1.27196	0.096786	0	0.0152545	0.0541035	0.148165	0.32946	0.629181	0.911197	1.13634	1.20358	0.0322205	1.17136	0.780453	0.773723	0.840005	0.906287	1.04677
869	0	0.370729	1.12316	1.35207	1.49341	1.36461	1.29589	1.14325	1.15101	-0.721659	1.87267	-0.227793	0.0989038	0.574267	0.514857	0.395474	0.251544	0.136153	-0.016398	-0.095736	0.132057	-0.317635	0.221899	0	0.0440316	0.321099	0.60942	0.870141	0.885274	0.931945	0.931853	1.01896	-0.631817	0	0.209489	0.663191	1.15404	1.58745	1.65224	1.80405	1.79226	1.87518	0.520147	1.35503	0.616485	0.766736	0.993884	1.18285	1.49744
3440	0	0.213383	0.777316	1.48123	2.07262	2.28135	2.68226	2.86572	3.02568	-0.145317	3.171	0.128134	0.30176	0.513295	0.873835	1.00544	1.10356	1.10549	1.0623	0.985538	0.857403	-0.244668	1.23021	0	0.0397571	0.392155	0.735528	1.19532	1.30592	1.7049	1.93156	2.16827	0.227485	0	-0.208021	0.265607	0.117203	0.707619	0.707431	1.44378	1.80407	2.20381	0.854384	1.34943	1.27177	1.31013	1.52309	1.71266	1.91622
4829	0	0.338869	0.920767	1.27473	1.42707	1.38348	1.16713	0.789265	0.536557	-0.347629	0.884185	0.0719865	0.296058	0.669072	0.822423	0.811993	0.602771	0.136481	-0.362241	-0.675372	-0.747359	-0.228307	-0.447066	0	0.114797	0.323682	0.524295	0.687063	0.852699	1.10263	1.22349	1.28392	-0.0473355	0	0.0534655	0.303775	0.572475	1.00101	1.29756	1.50103	1.46499	1.39165	0.241856	1.1498	-0.126993	-0.131949	0.250627	0.249235	0.61899
10134	0	0.547047	1.02233	1.63308	1.46001	1.63794	1.59922	1.91217	1.83232	0.518477	1.31384	0.379519	0.614523	1.1599	1.13037	1.1521	0.895943	0.92302	0.640103	0.544138	0.164619	0.662581	-0.118443	0	0.312043	0.241952	0.882229	0.687423	1.12152	1.05572	1.65158	1.6677	0.235415	0	0.00490677	0.0164981	0.0298673	0.26861	0.730949	1.26658	1.65191	1.76942	NaN	NaN	0.332084	0.363659	0.470748	0.621775	0.834807
5124	0	0.164993	0.571298	1.00982	1.28109	1.43255	1.5428	1.58825	1.56761	-0.162405	1.73002	0.140649	0.295814	0.608492	0.894837	1.07847	1.11104	0.975254	0.72862	0.537315	0.396666	0.0389305	0.498384	0	0.00982755	0.103455	0.255632	0.343268	0.46216	0.708198	1.00028	1.17095	-0.0606875	0	0.0579222	0.145412	0.247973	0.471119	0.828263	1.20078	1.53858	1.66987	-0.02441	1.69428	1.03621	1.0436	1.13091	1.23162	1.36759
5221	0	0.309309	1.05832	1.33756	1.56671	1.47741	1.54706	1.57916	1.67604	0.013331	1.66271	0.359177	0.600649	1.05372	1.11399	1.12236	0.884732	0.714987	0.362384	0.282332	-0.076845	0.388661	-0.106329	0	0.0678371	0.36378	0.582754	0.803526	0.951851	1.19125	1.57596	1.75288	-0.0161526	0	0.149918	0.449755	0.824129	1.12312	1.2811	1.37344	1.39124	1.40014	0.345795	1.05434	0.00623497	-7.9006e-05	-0.012707	0.0724547	0.26172
6188	0	0.139119	0.609091	0.91039	1.19411	1.00899	0.69547	0.0128416	-0.2945	-0.0585378	-0.235962	-0.0186432	0.152307	0.502295	0.740422	0.818076	0.596203	0.23463	-0.234496	-0.42016	-0.401517	0.327132	-0.747292	0	-0.0318311	0.0881529	0.151324	0.357387	0.394149	0.442197	0.228695	0.107017	-0.404313	0	0.0683034	0.20491	0.470077	0.795501	1.1077	1.34642	1.45658	1.51166	0.218787	1.29287	0.177131	0.214225	0.288412	0.458535	0.687498
13069	0	0.35646	1.08965	1.71115	2.14659	2.19493	2.30465	2.11747	2.0571	0.397244	1.65985	-0.154869	-0.0103078	0.327735	0.60673	0.776804	0.704353	0.496359	0.337849	0.150971	0.30584	0.534984	-0.384012	0	0.211899	0.607044	0.949555	1.21491	1.33571	1.65343	1.62476	1.75126	-0.292608	NaN	NaN	NaN	NaN	NaN	NaN	NaN	NaN	NaN	NaN	NaN	NaN	NaN	NaN	NaN	NaN
3438	0	0.510276	1.43611	1.55673	1.55063	1.55057	1.54334	1.44949	1.34795	-1.65264	3.00059	-0.00440645	0.371672	0.929563	0.758279	0.470037	0.32964	0.0775294	-0.123174	-0.279154	-0.274748	-1.49984	1.22068	0	0.134198	0.50214	0.794045	1.07618	1.21652	1.46141	1.56826	1.6227	-0.157207	0	0.914716	1.46959	3.24394	3.388	3.4129	3.05314	2.86818	2.6467	1.99537	0.651326	1.2938	1.83512	2.34512	2.89438	3.00636
4863	0	0.199975	0.776265	1.07882	1.33679	1.22711	1.03018	0.552653	0.284264	-0.047182	0.331446	0.109389	0.264495	0.691958	0.878092	1.05529	0.795923	0.379644	-0.296889	-0.639237	-0.748626	0.117398	-0.756635	0	0.0448687	0.193695	0.310114	0.390886	0.540577	0.759927	0.958931	1.03289	-0.0551915	0	0.00589281	0.245325	0.431593	0.86148	0.97819	1.35851	1.15349	1.23562	-0.13664	1.37226	-0.296332	-0.259758	-0.0808035	0.116679	0.514099
1110	0	0.412244	1.19248	1.517	1.68388	1.71267	1.66583	1.60042	1.5662	-0.293891	1.86009	-0.239801	0.0848492	0.579236	0.542386	0.505536	0.391394	0.305661	-0.0680203	-0.14438	0.0954207	-0.462064	0.317684	0	0.0875941	0.373442	0.734813	0.938541	1.08147	1.12037	1.42864	1.47078	-0.0716277	0	0.0504929	0.389145	0.692503	1.27889	1.37111	1.72037	1.5156	1.70985	-0.0653715	1.77522	0.693769	0.631984	0.905119	0.978825	1.17104
14139	0	0.251818	1.05921	1.50265	2.05051	1.98934	2.29795	2.10864	2.2185	-0.613513	2.83202	-0.197365	0.00595653	0.436429	0.585632	0.80576	0.634158	0.513329	0.0973295	0.0516055	0.24897	-0.618204	0.669809	0	0.0484971	0.425413	0.719649	1.04739	1.15782	1.58725	1.81395	1.96953	-0.192674	0	-0.0137025	0.178911	0.591544	1.16699	1.68523	2.05659	2.33826	2.43426	NaN	NaN	-0.190528	-0.125077	0.17007	0.629466	1.20999
3706	0	0.257327	1.05303	1.66393	2.30778	2.55956	3.05509	3.42053	3.68084	-0.072518	3.75335	-0.641897	-0.491799	-0.0684744	0.143462	0.365928	0.319035	0.504476	0.55137	0.681193	1.32309	-0.384547	1.06574	0	0.107229	0.479607	0.878567	1.29996	1.59862	1.90872	2.22726	2.35774	-0.329868	0	-0.0458403	0.11271	0.256165	0.713157	1.22315	1.74257	2.32537	2.54683	0.48185	2.06498	0.0846695	-0.06412	0.118124	0.199285	0.7037
3452	0	0.50415	1.35456	1.48237	1.44944	1.51295	1.4263	1.3667	1.23066	-1.17736	2.40802	-0.053298	0.328181	0.901795	0.734223	0.475614	0.334871	0.0892292	-0.152837	-0.312352	-0.259054	-1.26694	0.954585	0	0.122671	0.399467	0.694853	0.920525	1.12479	1.28377	1.46624	1.48972	0.0362821	0	0.572459	1.23118	2.21039	2.43205	2.43254	2.18876	2.02781	1.92831	0.981241	0.947074	0.55113	1.00995	1.42811	1.96959	2.03716
3461	0	0.706758	1.98114	2.42857	2.61855	2.69823	2.61561	2.57569	2.47465	-1.32898	3.80362	0.014784	0.466378	1.02404	0.804336	0.477826	0.230742	-0.0497	-0.389308	-0.568557	-0.583341	-0.834017	0.26546	0	0.255163	0.971884	1.63902	2.15551	2.48228	2.6801	2.97979	3.05799	-0.480176	0	0.155392	0.782863	1.284	1.91941	2.09627	2.31318	2.24371	2.28375	0.356595	1.92716	-0.000869989	0.175018	0.9054	1.2951	1.92268
3622	0	0.335209	0.914797	1.45078	1.78422	2.02035	2.26741	2.4161	2.46195	-0.179595	2.64154	-0.0201495	0.163157	0.631769	0.782778	0.947368	0.94371	0.940051	0.873743	0.838581	0.85873	0.408487	0.430094	0	0.151903	0.262878	0.647849	0.816705	1.05649	1.30721	1.52221	1.60322	-0.608231	0	0.0466182	0.278789	0.431636	0.698509	0.908569	1.29489	1.6599	1.87228	0.121962	1.75031	0.278305	0.28884	0.397927	0.526946	0.787324
1061	0	0.282262	0.856458	1.30951	1.62239	1.75826	1.93017	2.01827	2.08495	-0.0696555	2.1546	0.305279	0.508698	0.875531	1.11087	1.2174	1.15582	0.99246	0.746107	0.613424	0.308145	0.206342	0.407082	0	0.0788431	0.286207	0.503914	0.710272	0.907722	1.24299	1.57744	1.7768	0.0292825	0	0.113308	0.206263	0.46112	0.640267	0.965099	1.20322	1.39273	1.45811	-0.075706	1.53382	0.692616	0.715164	0.907583	0.992754	1.19765
4672	0	0.285339	0.948563	1.35217	1.69335	1.81696	1.87872	1.81057	1.75309	-0.0584093	1.8115	-0.244121	-0.00200027	0.402817	0.562461	0.60278	0.371005	0.143848	-0.131825	-0.174675	0.0694465	-0.180825	0.00615048	0	0.0432175	0.301625	0.545583	0.846446	1.20183	1.49075	1.69827	1.68364	-0.121705	0	-0.000369377	0.0358962	-0.0436039	-0.0487383	0.0530885	0.3337	0.478723	0.540198	-0.0819812	0.622179	-0.000135295	0.0156544	0.142527	0.182282	0.235596
11613	0	0.296416	0.889247	1.53784	1.94578	1.8959	1.62885	1.30603	1.14463	0.136808	1.00782	-0.028989	0.144862	0.492565	0.780768	0.83562	0.579836	0.246768	-0.0268	-0.163584	-0.134595	0.086499	-0.250083	0	0.122564	0.367693	0.728085	1.08118	1.28708	1.35309	1.30385	1.27922	0.02132	NaN	NaN	NaN	NaN	NaN	NaN	NaN	NaN	NaN	NaN	NaN	NaN	NaN	NaN	NaN	NaN
4873	0	0.221922	0.79372	1.127	1.36227	1.29154	1.05944	0.609356	0.315718	-0.0724675	0.388186	0.0936585	0.265364	0.692903	0.903474	1.06464	0.789438	0.342977	-0.398361	-0.758958	-0.852617	0.0871685	-0.846127	0	0.0502161	0.194476	0.317179	0.391281	0.595758	0.810124	1.10138	1.16833	-0.0659775	0	-0.0238467	0.112373	0.313643	0.721663	0.880506	1.24582	1.00726	1.03049	-0.291459	1.32194	-0.440917	-0.39038	-0.218248	-0.00532132	0.374723
3722	0	0.236641	0.858393	1.2165	1.54494	1.61019	1.77297	1.77189	1.82173	-0.242254	2.06398	0.229818	0.499405	1.01227	1.0419	0.96198	0.770177	0.552413	0.271512	0.087283	-0.142535	-0.00155705	0.08884	0	-0.032946	0.075938	0.40442	0.812776	1.06983	1.45037	1.73019	1.96426	-0.0108793	0	0.157319	0.629855	0.876049	1.28581	1.4455	1.80688	1.85677	1.98321	0.827784	1.15543	0.626842	0.724113	0.980767	1.09572	1.3658
5419	0	0.804361	1.96747	2.53085	2.52	2.79422	2.60974	2.83309	2.70056	-0.861707	3.56227	-0.403983	0.0177087	0.665826	0.41093	0.232967	0.19458	0.186456	0.216379	0.289386	0.693369	-0.158295	0.447681	0	0.382669	0.897659	1.71593	1.88305	2.19565	2.0193	2.21272	2.00719	-1.10739	0	0.196795	0.757434	1.33526	2.00058	2.24886	2.66178	2.59617	2.6976	0.687985	2.00962	0.12851	0.296265	0.851332	1.33008	1.84843
14141	0	0.400853	1.54494	2.12382	2.72255	2.66553	2.94743	2.90732	3.01574	-0.877685	3.89342	-0.349409	-0.0419015	0.46702	0.466214	0.292375	0.00139183	-0.339026	-0.501191	-0.635256	-0.285847	-0.919905	0.284649	0	0.093345	0.72851	1.3082	2.08077	2.31473	2.93705	3.0591	3.30158	-0.307189	0	0.410485	1.24788	2.10169	2.85533	3.49237	3.94849	4.3403	4.50405	NaN	NaN	0.652962	0.67946	1.10234	1.89512	2.85232
3626	0	0.312765	0.97927	1.50518	1.93725	2.11674	2.45202	2.5205	2.60839	0.063199	2.54519	0.016875	0.191074	0.60609	0.836549	1.01542	1.04288	1.03368	1.00127	0.957485	0.94061	0.396384	0.561101	0	0.138566	0.390055	0.685502	0.938705	1.09073	1.43521	1.53611	1.66778	-0.31631	0	0.0888287	0.0751242	0.408303	0.494667	0.846819	1.1693	1.62004	1.69463	0.483946	1.21069	0.261383	0.329425	0.445114	0.464925	0.682744
16150	0	0.294514	0.965433	1.38149	1.67942	1.79712	1.91522	1.98806	2.02476	0.134274	1.89049	0.020553	0.297076	0.734851	0.840258	0.858551	0.804313	0.78602	0.642053	0.588089	0.567536	0.29217	0.295919	0	0.0179905	0.251134	0.561785	0.841421	1.01336	1.14976	1.36656	1.45723	-0.137343	0	-0.0201263	0.0307103	0.172636	0.435195	0.727299	0.999303	1.22166	1.30802	NaN	NaN	-0.102642	-0.169285	-0.185897	-0.0858343	0.174049
3448	0	0.237082	0.893074	1.60274	2.14963	2.47723	2.76021	3.08626	3.17985	0.117788	3.06206	0.134043	0.301537	0.620452	0.955859	1.16754	1.25263	1.23438	1.14964	1.0608	0.926752	0.06057	1.00023	0	0.0695877	0.406665	0.780922	1.11613	1.35865	1.65987	2.07066	2.2531	0.191261	0	0.0476143	-0.0318297	0.0987197	0.100006	0.326104	0.650749	1.20184	1.45799	-0.532319	1.99031	0.905962	0.909764	1.03999	1.20581	1.27834
4714	0	0.215744	0.782078	1.22336	1.55172	1.43942	1.2092	0.854673	0.689428	-0.195653	0.885081	-0.243299	-0.060911	0.290272	0.580802	0.745574	0.554773	0.325466	-0.144703	-0.278672	-0.0353735	-0.495641	0.216969	0	0.0333562	0.248507	0.399259	0.562844	0.641347	0.640437	0.756078	0.724801	0.0566895	0	-0.0620635	0.10207	0.460419	1.09707	1.47958	1.86311	1.56831	1.54258	0.0744965	1.46808	0.589493	0.535166	0.751224	0.826111	1.24132
5222	0	0.300834	1.07739	1.33025	1.58349	1.48298	1.57458	1.59953	1.72282	-0.297947	2.02077	0.306029	0.57657	1.065	1.13409	1.13147	0.858669	0.661336	0.279413	0.179779	-0.126249	0.216796	-0.037016	0	0.0302935	0.318425	0.502187	0.758046	0.930336	1.21927	1.62615	1.84907	-0.208713	0	0.165744	0.497234	0.914634	1.2522	1.4289	1.52457	1.53433	1.53921	0.610387	0.928821	0.258847	0.254961	0.24719	0.349881	0.566918
4706	0	0.186014	0.756169	0.984425	1.34024	1.43671	1.76098	1.90633	2.07991	-0.514848	2.59476	-0.176713	0.0231429	0.448222	0.652811	0.909829	0.985533	1.02478	0.884127	0.885517	1.06223	-0.555547	1.44106	0	-0.013842	0.131234	0.154902	0.253702	0.274468	0.559494	0.845489	1.01768	-0.136013	0	0.070662	0.437177	0.663534	1.02539	1.13292	1.38695	1.48901	1.64119	0.17476	1.46643	0.859208	0.914919	1.11382	1.2304	1.45081
6185	0	0.145805	0.127587	0.643446	1.036	1.60906	2.24366	2.59668	2.7487	-0.571093	3.31979	-0.043626	0.095567	0.326909	0.78759	1.14293	1.48153	1.59684	1.58651	1.23084	1.27447	-0.058011	1.28885	0	0.00661236	-0.242948	-0.18777	-0.150557	0.0838956	0.603191	0.966548	1.47423	-0.556708	0	-0.0169938	-0.128814	0.0495062	0.0701329	0.208579	0.44946	0.992213	1.30824	0.129667	1.17857	0.564813	0.651187	0.706695	0.885006	0.904678
4745	0	0.113577	0.329597	0.912578	1.24628	1.57105	1.24808	0.869194	0.421713	-0.059402	0.481115	0.093256	0.245297	0.486913	0.925094	1.0264	0.978812	0.435237	-0.118838	-0.54631	-0.639566	0.251878	-0.798189	0	-0.0384647	-0.06406	0.0807397	0.313133	0.685498	0.906095	1.08129	1.06128	-0.218024	0	0.115272	0.190996	0.277398	0.378255	0.641894	1.06747	1.30973	1.45049	0.357591	1.0929	-0.239237	-0.171131	-0.210939	-0.100314	0.0498635
14649	0	0.249813	0.893126	1.27481	1.607	1.6682	1.84899	1.84185	1.8965	-0.334323	2.23082	0.242277	0.516051	1.05307	1.07588	0.993971	0.7904	0.558607	0.250963	0.0487559	-0.193521	-0.060289	0.109045	0	-0.023961	0.0823309	0.441208	0.855305	1.12008	1.53266	1.83316	2.09002	-0.0317572	0	0.0157025	0.0950673	0.222392	0.453749	0.741179	0.982117	1.12049	1.13839	NaN	NaN	0.0540617	0.124227	0.282602	0.459023	0.66143
2487	0	0.191982	0.881062	1.41435	1.93573	1.89497	2.00518	1.88321	1.92249	0.28407	1.63842	0.267673	0.358163	0.587026	1.10389	1.59416	1.65871	1.68138	1.58914	1.86805	1.60038	0.555161	1.31289	0	0.101492	0.56171	0.578135	0.609239	0.50394	0.591476	0.561738	0.322117	-0.00341749	0	0.0476733	0.14302	0.363991	0.662912	1.04624	1.43603	1.70019	1.83228	0.33937	1.49291	1.97889	2.00365	2.05315	2.06322	2.00908
14145	0	0.40382	1.44442	2.02924	2.55681	2.60328	2.81108	2.84212	2.91348	-0.466879	3.38036	-0.359156	-0.0454318	0.467459	0.479086	0.356669	0.0617165	-0.166458	-0.380045	-0.457989	-0.098833	-0.409763	-0.0482255	0	0.090096	0.617802	1.19099	1.84098	2.1824	2.61838	2.86301	3.01232	-0.416272	0	0.283275	0.908608	1.59273	2.27883	2.90814	3.38363	3.7621	3.90283	NaN	NaN	0.0654223	0.08057	0.48782	1.27202	2.22647
89	0	0.728783	2.03961	2.43891	2.48492	2.52468	2.43828	2.558	2.51071	-1.19735	3.70806	-0.174329	0.254152	0.932352	0.665398	0.340896	0.402728	0.320058	0.420083	0.342711	0.51704	-1.5332	1.87591	0	0.300302	0.932926	1.59919	1.9697	1.94763	1.94389	1.96359	1.99367	0.161521	0	0.190003	0.47788	1.09316	1.48807	1.68269	1.8579	1.78041	1.74917	-0.294205	2.04338	0.0262595	0.223431	0.66676	1.21195	1.60685
16157	0	0.28019	0.987301	1.38338	1.72091	1.78887	1.91011	1.93746	1.97379	0.0131205	1.96067	-0.014786	0.262223	0.70853	0.826397	0.851627	0.775837	0.750606	0.600617	0.543263	0.558049	0.212154	0.331109	0	0.00318071	0.263984	0.542201	0.8545	0.998249	1.14472	1.32206	1.41574	-0.21382	0	-0.0201263	0.0307103	0.172636	0.435195	0.727299	0.999303	1.22166	1.30802	NaN	NaN	-0.102642	-0.169285	-0.185897	-0.0858343	0.174049
4664	0	0.175885	0.673545	1.13063	1.50823	1.66007	1.69399	1.66646	1.59959	-0.077862	1.67745	-0.278771	-0.133031	0.275564	0.562743	0.803371	0.712088	0.553216	0.201624	0.039681	0.318452	-0.30989	0.349571	0	0.030145	0.11921	0.289116	0.426088	0.669211	0.862002	1.18606	1.28114	-0.046743	0	-0.0451034	0.0778626	0.11911	0.407401	0.607912	0.9232	1.16408	1.32536	0.176849	1.14851	1.26459	1.22016	1.19775	1.15566	1.21029
1588	0	0.216705	0.821884	1.82649	2.45762	2.6589	2.07543	1.43381	0.866521	-0.145477	1.012	0.430689	0.653118	0.845715	1.27289	1.18573	0.891772	0.0687555	-0.741507	-1.17476	-1.60545	0.0268165	-1.20158	0	-0.00572437	0.406858	0.984288	1.70258	2.19782	2.43736	2.60601	2.47197	0.258396	0	0.101061	0.303184	0.603369	0.900555	1.30069	1.80677	2.2148	2.41881	0.479764	1.93904	-0.264763	-0.142756	0.101258	0.393647	0.612404
14122	0	0.469433	1.26232	1.76037	1.95771	2.08278	2.19527	2.33946	2.40561	0.217349	2.18826	0.046024	0.331922	0.862289	0.889689	0.91709	0.735399	0.558324	0.0880843	-0.107301	-0.153325	0.236821	-0.344122	0	0.183535	0.446055	0.916703	1.08664	1.3934	1.68297	2.2974	2.55894	0.026552	0	0.165341	0.550742	0.990863	1.36619	1.62199	1.72915	1.80719	1.83164	NaN	NaN	-0.309304	-0.132466	0.281655	0.756222	1.16179
15629	0	0.380391	1.02926	1.48304	1.60346	1.55223	1.56292	1.46462	1.38765	0.101505	1.28614	0.063355	0.306484	0.918148	0.90779	0.897432	0.510218	0.329147	0.183134	0.174303	0.110949	0.23496	-0.060657	0	0.137262	0.174464	0.638606	0.769383	1.10537	1.29712	1.34485	1.2767	-0.0701	0	-0.074277	-0.0309852	0.204152	0.600408	0.965935	1.12207	1.09955	0.998957	NaN	NaN	-0.312985	-0.218515	-0.0331088	0.148764	0.346702
4194	0	0.424004	1.14039	1.23877	1.21515	1.06945	1.18068	1.13511	1.20714	-0.70317	1.91031	0.105301	0.475435	1.01307	0.952603	0.865698	0.666422	0.71063	0.629195	0.704326	0.599025	-0.40614	1.11047	0	0.0538701	0.232625	0.391465	0.454758	0.508335	0.57535	0.611213	0.608117	-0.191728	0	0.217228	0.750023	1.05032	1.48823	1.59708	1.87844	1.79941	1.85795	0.496515	1.36143	0.00668752	0.181959	0.538277	1.01566	1.33907
10075	0	0.300871	0.902614	1.56718	1.99371	2.14214	2.25053	2.29609	2.31887	0.096195	2.22267	0.181652	0.351007	0.689717	1.03572	1.21966	1.08566	0.79576	0.49857	0.349975	0.168323	0.209362	0.140613	0	0.131516	0.394549	0.713115	0.955697	1.23814	1.63642	1.97917	2.15055	0.068485	NaN	NaN	NaN	NaN	NaN	NaN	NaN	NaN	NaN	NaN	NaN	NaN	NaN	NaN	NaN	NaN
12178	0	0.291288	0.873864	1.4821	1.8247	1.73357	1.47432	1.18941	1.04696	-0.043676	1.09064	-0.042056	0.133316	0.484059	0.812059	0.941944	0.702592	0.292118	-0.0956135	-0.289479	-0.247423	-0.594663	0.305184	0	0.115916	0.347749	0.627982	0.840702	0.988918	1.14014	1.24297	1.29438	0.508931	NaN	NaN	NaN	NaN	NaN	NaN	NaN	NaN	NaN	NaN	NaN	NaN	NaN	NaN	NaN	NaN
12179	0	0.291288	0.873864	1.4821	1.8247	1.73357	1.47432	1.18941	1.04696	-0.043676	1.09064	-0.042056	0.133316	0.484059	0.812059	0.941944	0.702592	0.292118	-0.0956135	-0.289479	-0.247423	-0.594663	0.305184	0	0.115916	0.347749	0.627982	0.840702	0.988918	1.14014	1.24297	1.29438	0.508931	NaN	NaN	NaN	NaN	NaN	NaN	NaN	NaN	NaN	NaN	NaN	NaN	NaN	NaN	NaN	NaN
12180	0	0.291288	0.873864	1.4821	1.8247	1.73357	1.47432	1.18941	1.04696	-0.043676	1.09064	-0.042056	0.133316	0.484059	0.812059	0.941944	0.702592	0.292118	-0.0956135	-0.289479	-0.247423	-0.594663	0.305184	0	0.115916	0.347749	0.627982	0.840702	0.988918	1.14014	1.24297	1.29438	0.508931	NaN	NaN	NaN	NaN	NaN	NaN	NaN	NaN	NaN	NaN	NaN	NaN	NaN	NaN	NaN	NaN
2777	0	0.197647	0.949934	1.25796	1.69506	1.58429	1.68544	1.37004	1.30879	0.107267	1.20153	0.0449945	0.251975	0.816243	0.903098	0.927078	0.604188	0.373255	0.089179	-0.012792	-0.0577865	0.490493	-0.503285	0	-0.00933391	0.178685	0.399855	0.812977	1.02509	1.35718	1.32586	1.36658	-0.338232	0	0.05361	0.17333	0.395061	0.798016	1.08354	1.50221	1.506	1.59724	0.204919	1.39232	-0.051896	-0.106593	0.050675	-0.0244527	0.32932
3219	0	0.383659	1.08931	1.48243	1.61673	1.57494	1.50856	1.47159	1.4473	-0.657222	2.10452	-0.524785	-0.248535	0.215157	0.347017	0.326938	0.232636	0.0710957	-0.0980687	-0.20498	0.319805	-0.626808	0.421828	0	0.107408	0.349363	0.61063	0.765005	0.817518	0.912681	1.04488	1.1275	-0.555199	0	0.0920217	0.620191	1.00849	1.56966	1.79667	2.05666	2.14949	2.26824	0.558035	1.7102	1.58014	1.66787	1.89021	2.04433	2.19644
3457	0	0.729063	1.93227	2.41539	2.40814	2.56487	2.33832	2.4931	2.32184	-0.078952	2.40079	0.00141948	0.477494	1.08329	0.876204	0.65789	0.37291	0.473041	0.0214537	0.055462	0.0540425	0.356779	-0.301317	0	0.252988	0.850393	1.5406	1.75167	2.19338	1.8667	2.47307	2.2678	-0.434312	0	0.220122	0.815518	1.38115	1.91062	2.10597	2.26371	2.10317	2.04544	0.487265	1.55817	0.26797	0.475775	1.14896	1.43126	1.96449
4759	0	0.349449	0.891727	1.54979	1.76702	1.787	1.27153	0.714611	0.263535	0.111568	0.151967	0.423117	0.648991	1.01814	1.31539	1.28753	0.920736	0.207518	-0.475184	-0.788466	-1.21158	0.28002	-1.06849	0	0.123575	0.2967	0.657516	0.902604	1.28938	1.48713	1.61291	1.47512	0.254665	0	0.0143356	0.259281	0.392523	0.815823	1.28317	1.80089	1.8727	1.86563	0.633194	1.23243	-0.193052	-0.149695	0.132999	0.207304	0.570371
4187	0	0.251495	0.827958	1.29197	1.5823	1.63362	1.70985	1.70194	1.68919	-0.0747375	1.76393	-0.419535	-0.290785	0.118739	0.483099	0.813987	0.890491	0.9029	0.814272	0.748022	1.16756	-0.301984	1.05001	0	0.122746	0.289684	0.389337	0.348778	0.32359	0.387413	0.468138	0.521637	-0.192288	0	-0.06501	0.0557333	0.132362	0.380835	0.66825	0.897768	1.16765	1.24164	0.18196	1.05968	1.6684	1.63909	1.66162	1.66783	1.71224
3456	0	0.521159	1.32514	1.70218	1.72933	1.78942	1.76711	1.85915	1.81618	-1.11885	2.93503	-0.25164	0.168334	0.779869	0.659492	0.411185	0.179156	-0.194567	-0.42754	-0.626195	-0.374555	-1.46424	0.838045	0	0.101185	0.293626	0.791046	1.0665	1.35863	1.71003	2.03505	2.19074	0.0937499	0	0.303811	0.85823	1.4744	1.87314	1.97243	1.93481	1.73009	1.59943	0.543168	1.05626	0.0239825	0.278655	0.831503	1.13892	1.5139
8438	0	0.318284	1.15219	1.75059	2.24908	2.34816	2.62484	2.62856	2.69744	-0.013966	2.71141	-0.126341	0.0619647	0.569497	0.789653	0.978419	0.819182	0.679824	0.419589	0.335984	0.462324	-0.180174	0.516158	0	0.129979	0.456351	0.834598	1.14432	1.40264	1.81868	2.08263	2.23512	0.0398675	NaN	NaN	NaN	NaN	NaN	NaN	NaN	NaN	NaN	NaN	NaN	NaN	NaN	NaN	NaN	NaN
3472	0	0.136301	0.408902	0.706272	0.892108	0.850826	0.69396	0.512326	0.421509	0.073838	0.347671	-0.044501	0.132693	0.487081	0.879815	1.1337	1.17534	1.14357	1.07346	1.03841	1.08291	-0.240399	1.27881	0	-0.0408933	-0.12268	-0.218044	-0.286093	-0.369011	-0.494113	-0.605637	-0.661399	0.269736	0	0.0775793	0.232738	0.267419	0.104044	-0.263713	-0.637796	-0.891402	-1.0182	-0.0108929	-1.00731	0.926695	0.744936	0.381418	0.123621	0.1533
1181	0	0.435548	0.980158	1.48146	1.56963	1.80763	1.76651	1.79975	1.6559	-0.815394	2.4713	0.279567	0.586037	1.1361	1.21264	1.29284	1.15405	1.14134	0.869431	0.764409	0.484842	-0.809134	1.57354	0	0.129078	0.123621	0.548388	0.556363	0.933145	0.904738	1.20988	1.17106	0.273307	0	0.13424	0.402719	0.786466	1.15124	1.42663	1.6316	1.72131	1.76616	0.591196	1.17497	1.25314	1.36016	1.5742	1.64683	1.47103
8791	0	0.237546	1.20051	1.62924	2.22509	2.0768	2.37451	2.0703	2.09695	-0.806653	2.9036	0.171754	0.370748	0.958286	1.10665	1.19367	0.812351	0.459113	-0.0730843	-0.364915	-0.536668	-0.122862	-0.242053	0	0.0385509	0.413976	0.694338	1.20317	1.43621	2.08715	2.31514	2.63362	-0.512038	NaN	NaN	NaN	NaN	NaN	NaN	NaN	NaN	NaN	NaN	NaN	NaN	NaN	NaN	NaN	NaN
3459	0	0.763131	2.11344	2.57874	2.75031	2.84954	2.74904	2.72626	2.61423	-1.2151	3.82932	-0.023121	0.489275	1.14813	0.918216	0.581499	0.31483	0.0445943	-0.342637	-0.526112	-0.502991	-0.720137	0.194025	0	0.250735	0.942186	1.6374	2.14569	2.51159	2.68133	3.04577	3.11722	-0.518081	0	0.162898	0.797201	1.31335	1.97297	2.14301	2.33236	2.23868	2.26493	0.155415	2.10952	0.0611401	0.223865	0.947416	1.31079	1.92046
2625	0	0.372922	1.16004	1.66644	2.07845	2.23407	2.3803	2.36865	2.39568	-0.457338	2.85302	0.097279	0.340214	0.811427	1.03918	1.18411	1.07831	0.978728	0.642963	0.483385	0.386106	-0.192038	0.675423	0	0.129987	0.445894	0.724539	0.991611	1.25303	1.49885	1.82297	2.00958	-0.168021	0	0.125575	0.409035	0.985382	1.59374	2.19228	2.60128	2.96052	3.08411	-0.827025	3.91114	2.5823	2.61666	2.76375	2.82011	2.95432
15790	0	0.305694	0.917081	1.52592	1.82652	1.81425	1.79734	1.78298	1.7758	-1.43203	3.20783	-1.596	-1.42073	-1.07019	-0.644495	-0.318918	-0.446651	-0.927578	-1.48366	-1.7617	-0.1657	-1.43837	-0.32333	0	0.130424	0.391271	0.574418	0.549442	0.664902	1.12892	1.67064	1.9415	-1.58966	NaN	NaN	NaN	NaN	NaN	NaN	NaN	NaN	NaN	NaN	NaN	NaN	NaN	NaN	NaN	NaN
15791	0	0.305694	0.917081	1.52592	1.82652	1.81425	1.79734	1.78298	1.7758	-1.43203	3.20783	-1.596	-1.42073	-1.07019	-0.644495	-0.318918	-0.446651	-0.927578	-1.48366	-1.7617	-0.1657	-1.43837	-0.32333	0	0.130424	0.391271	0.574418	0.549442	0.664902	1.12892	1.67064	1.9415	-1.58966	NaN	NaN	NaN	NaN	NaN	NaN	NaN	NaN	NaN	NaN	NaN	NaN	NaN	NaN	NaN	NaN
15792	0	0.305694	0.917081	1.52592	1.82652	1.81425	1.79734	1.78298	1.7758	-1.43203	3.20783	-1.596	-1.42073	-1.07019	-0.644495	-0.318918	-0.446651	-0.927578	-1.48366	-1.7617	-0.1657	-1.43837	-0.32333	0	0.130424	0.391271	0.574418	0.549442	0.664902	1.12892	1.67064	1.9415	-1.58966	NaN	NaN	NaN	NaN	NaN	NaN	NaN	NaN	NaN	NaN	NaN	NaN	NaN	NaN	NaN	NaN
4703	0	0.310914	0.969583	1.5374	1.89155	2.02033	2.23983	2.33297	2.36929	-0.701999	3.07129	0.0198095	0.246836	0.637244	0.97953	1.17084	1.12454	1.01652	0.822246	0.74292	0.72311	-0.609609	1.35253	0	0.0838871	0.352148	0.577681	0.740514	0.915596	1.24311	1.53054	1.64618	-0.0725805	0	0.00848496	0.446188	0.863417	1.4962	1.58173	1.63043	1.75652	1.85417	-0.481385	2.33556	1.33116	1.48906	1.5522	1.44329	1.48744
13650	0	0.433413	1.22763	1.77067	2.07958	2.14348	2.16714	2.13143	2.09876	-0.793291	2.89205	-0.685273	-0.401877	0.103636	0.276055	0.263319	0.182067	-0.0140965	-0.11238	-0.222056	0.463217	-0.941692	0.719635	0	0.150016	0.43872	0.809337	1.13099	1.27614	1.49596	1.55853	1.63554	-0.536873	0	0.277474	0.565539	0.586722	0.55483	0.736746	1.06627	1.32959	1.42816	NaN	NaN	0.385324	0.47494	0.671529	0.885474	1.03894
14144	0	0.424103	1.71116	2.2783	2.94222	2.82213	3.15218	3.05606	3.18969	-1.16325	4.35294	-0.425226	-0.0617514	0.541648	0.55728	0.368487	0.0327937	-0.345613	-0.533679	-0.682251	-0.257025	-1.20164	0.519392	0	0.0606283	0.744285	1.29579	2.14851	2.36411	3.07256	3.16451	3.44671	-0.386836	NaN	NaN	NaN	NaN	NaN	NaN	NaN	NaN	NaN	NaN	NaN	NaN	NaN	NaN	NaN	NaN
3723	0	0.221903	0.933431	1.25726	1.66472	1.67615	1.66929	1.3601	1.24068	-0.172366	1.41305	-0.041803	0.291494	0.845401	0.943186	0.928932	0.674189	0.372462	-0.34932	-0.667822	-0.626019	0.285184	-0.953005	0	-0.111394	0.0462279	0.272271	0.693985	0.960153	1.25502	1.66761	1.8667	-0.499353	0	0.0457318	0.332923	0.571986	1.03305	1.22409	1.65566	1.60556	1.76281	0.565633	1.19718	0.0968855	0.120434	0.339381	0.425042	0.761264
20575	0	0.259409	0.720229	1.12305	1.37461	1.53291	1.54215	1.4956	1.44443	NaN	NaN	0.0753223	0.335344	0.753162	1.06876	1.20013	1.24952	1.17631	1.06248	0.985264	0.909941	NaN	NaN	0	-0.000612199	0.04239	0.129619	0.2498	0.358708	0.441164	0.508442	0.534491	NaN	0	0.0185534	-0.0193933	0.220537	0.431399	0.805998	1.05803	1.25099	1.34913	-0.39119	1.74032	1.51782	1.53132	1.53344	1.5659	1.60484
1560	0	0.234911	0.978264	1.49165	1.98828	1.95754	1.91538	1.4723	1.26512	-0.139472	1.4046	-0.0766039	0.120512	0.681367	0.93813	1.08931	0.765241	0.339421	-0.244568	-0.532268	-0.455664	-0.00392544	-0.528342	0	0.037795	0.220293	0.476916	0.822367	1.11569	1.49935	1.64026	1.72079	-0.212151	0	0.0335699	0.32751	0.47267	0.878321	1.1767	1.59568	1.71854	1.81419	0.194569	1.61962	0.100381	0.0778385	0.30336	0.354565	0.724876
418	0	0.307815	1.00737	1.12577	1.24132	1.26013	1.3038	1.38122	1.43146	-0.988247	2.4197	0.167031	0.530492	1.18389	1.19042	1.15262	1.13891	1.04826	0.931602	0.835189	0.668158	-0.415767	1.25096	0	-0.0556468	-0.00949383	0.102384	0.255734	0.288245	0.422572	0.616647	0.763298	-0.405449	0	0.202704	0.8449	1.21522	1.61502	1.64376	1.71657	1.67985	1.76316	0.15905	1.60411	1.01051	1.15756	1.40377	1.67415	1.91403
419	0	0.307815	1.00737	1.12577	1.24132	1.26013	1.3038	1.38122	1.43146	-0.988247	2.4197	0.167031	0.530492	1.18389	1.19042	1.15262	1.13891	1.04826	0.931602	0.835189	0.668158	-0.415767	1.25096	0	-0.0556468	-0.00949383	0.102384	0.255734	0.288245	0.422572	0.616647	0.763298	-0.405449	0	0.202704	0.8449	1.21522	1.61502	1.64376	1.71657	1.67985	1.76316	0.15905	1.60411	1.01051	1.15756	1.40377	1.67415	1.91403
420	0	0.307815	1.00737	1.12577	1.24132	1.26013	1.3038	1.38122	1.43146	-0.988247	2.4197	0.167031	0.530492	1.18389	1.19042	1.15262	1.13891	1.04826	0.931602	0.835189	0.668158	-0.415767	1.25096	0	-0.0556468	-0.00949383	0.102384	0.255734	0.288245	0.422572	0.616647	0.763298	-0.405449	0	0.202704	0.8449	1.21522	1.61502	1.64376	1.71657	1.67985	1.76316	0.15905	1.60411	1.01051	1.15756	1.40377	1.67415	1.91403
15088	0	0.194852	0.825415	1.26247	1.72872	1.80764	1.88822	1.79661	1.76174	-0.292159	2.0539	-0.0428755	0.204138	0.60024	0.982807	1.14352	1.05952	0.788378	0.462646	0.324641	0.367516	0.0970455	0.227596	0	-0.0521622	0.1823	0.236786	0.542322	0.705244	1.05696	1.29109	1.39422	-0.432079	NaN	NaN	NaN	NaN	NaN	NaN	NaN	NaN	NaN	NaN	NaN	NaN	NaN	NaN	NaN	NaN
4710	0	0.490051	1.38351	1.88346	2.14436	2.24837	2.32451	2.35135	2.3708	-0.36335	2.73415	-0.121109	0.182618	0.725854	0.915203	1.0113	0.859201	0.660787	0.301112	0.163419	0.284528	-0.55773	0.721149	0	0.186324	0.536551	0.847145	1.01194	1.26806	1.54261	1.92913	2.08627	0.0732709	0	0.145559	0.390489	0.478371	0.606319	0.717145	0.961817	1.11725	1.24912	0.0688835	1.18024	0.601656	0.651715	0.87762	0.92656	0.992063
4704	0	0.320883	1.0011	1.56998	1.89386	2.04643	2.23588	2.37094	2.37252	-0.534995	2.90752	-0.0717155	0.19011	0.690193	0.980802	1.19853	1.16454	1.09399	0.891018	0.80037	0.872086	-0.168085	0.968455	0	0.059058	0.239189	0.51746	0.623615	0.810181	1.07017	1.4082	1.50044	-0.438625	0	-0.0314773	0.231862	0.764679	1.42987	1.56654	1.89323	2.10895	2.3303	-1.38157	3.71187	0.919803	1.10334	1.15542	1.33173	1.53753
14148	0	0.589863	1.39661	2.01083	2.06116	2.49096	2.50277	2.80603	2.64771	0.288563	2.35914	-0.27195	0.195699	0.963368	0.782017	0.480061	0.18834	0.111734	0.0312299	0.0270495	0.299	0.570276	-0.543227	0	0.122213	0.161288	0.956861	1.30915	2.03067	2.11908	2.50285	2.34871	-0.553664	NaN	NaN	NaN	NaN	NaN	NaN	NaN	NaN	NaN	NaN	NaN	NaN	NaN	NaN	NaN	NaN
15612	0	0.677309	1.65553	1.89839	1.81714	1.84192	1.86095	1.84714	1.779	-0.348843	2.12785	-0.131337	0.278526	0.933781	0.931826	0.867446	0.758114	0.507724	0.147212	-0.0877751	0.0435619	-0.581513	0.493737	0	0.267446	0.590416	0.835229	0.818359	0.952472	1.22189	1.56859	1.73544	0.101333	NaN	NaN	NaN	NaN	NaN	NaN	NaN	NaN	NaN	NaN	NaN	NaN	NaN	NaN	NaN	NaN
9913	0	0.273066	1.05376	1.54113	1.98994	2.01753	1.92272	1.52996	1.28915	-0.128505	1.41766	-0.076494	0.140133	0.730818	0.987467	1.12277	0.797739	0.378661	-0.235951	-0.533107	-0.456613	0.045016	-0.578123	0	0.0564387	0.246444	0.477171	0.790675	1.1433	1.46757	1.68941	1.74577	-0.250015	0	0.015929	0.174744	0.460515	0.828701	1.15234	1.13158	0.810945	0.500697	NaN	NaN	-0.0840255	-0.073554	-0.027188	0.0446009	0.328525
3454	0	0.669759	1.61841	2.16266	2.11832	2.27422	2.28889	2.59843	2.61862	-0.343792	2.96241	-0.434532	0.0396172	0.714983	0.631447	0.372791	0.122421	-0.34755	-0.604346	-0.899617	-0.465086	-0.747122	-0.152495	0	0.19561	0.468898	1.09668	1.311	1.71727	2.20191	2.76824	3.0837	-0.0312015	0	0.326575	0.801373	1.31508	1.78734	2.06077	2.23779	2.28889	2.212	-0.589895	2.80189	0.515529	0.715049	1.1771	1.45796	1.59144
4675	0	0.30909	0.915962	1.46754	1.72226	1.90648	2.18163	2.43278	2.4616	0.471148	1.99045	0.0273011	0.20045	0.879682	1.09631	1.34935	1.24497	1.20211	1.15924	1.05872	1.03141	0.337407	0.721309	0	0.135941	0.0635808	0.39853	0.400207	0.688807	1.00682	1.30083	1.43018	0.161042	0	0.0172458	0.0305892	0.146092	0.442866	0.821196	1.28498	1.70098	1.88791	-0.208392	2.09631	1.12966	1.03208	1.01208	0.904023	0.908916
807	0	0.468211	1.61497	1.84546	2.17364	2.13252	2.18235	2.07271	2.13091	-1.09254	3.22345	-0.392258	0.0974475	0.833577	0.687191	0.540804	0.304941	0.0694502	-0.449963	-0.560929	-0.168671	-1.45487	0.893943	0	-0.0214949	0.389135	0.76601	1.24058	1.43532	1.72064	2.13041	2.29958	-0.0299281	0	0.273477	1.00981	1.61638	2.26515	2.29183	2.5875	2.36962	2.55669	0.28131	2.27538	-0.129925	0.0835032	0.771531	1.30335	1.98941
6295	0	0.243216	1.07189	1.38799	1.82632	1.59427	1.6031	1.13568	1.04072	-0.146737	1.18746	-0.247362	0.0347996	0.675567	0.837	0.896369	0.412815	-0.0413017	-0.646027	-0.876957	-0.629595	-0.271577	-0.60538	0	-0.0389448	0.148958	0.303631	0.68259	0.934093	1.39704	1.53435	1.67032	-0.122522	0	0.126252	0.257932	0.541585	0.855208	1.41992	1.65028	1.78654	1.70444	-0.0638175	1.76825	-0.771899	-0.609335	0.0303053	0.258831	0.622467
12205	0	0.437892	1.21663	1.60591	1.81335	1.75657	1.91119	1.73943	1.75896	-0.723728	2.48269	-0.323015	-0.0221639	0.617283	0.766685	0.834798	0.640872	0.539345	0.283864	0.19135	0.514365	-0.914018	1.10537	0	0.137041	0.276331	0.516206	0.655536	0.792686	1.04883	1.13255	1.24459	-0.132725	NaN	NaN	NaN	NaN	NaN	NaN	NaN	NaN	NaN	NaN	NaN	NaN	NaN	NaN	NaN	NaN
1182	0	0.416129	1.18722	1.50982	1.72675	1.82911	1.92521	1.84547	1.82316	-0.523893	2.34705	-0.260393	0.0557126	0.640462	0.833063	0.889921	0.813094	0.611917	0.329378	0.154111	0.414504	-0.652923	0.807034	0	0.100023	0.286363	0.416365	0.576433	0.755627	1.0529	1.25569	1.40866	-0.131363	0	0.324531	0.18304	0.791647	0.815949	1.05847	1.12726	0.957449	0.758349	0.101014	0.657335	1.38934	1.34937	1.10291	0.91385	0.93432
14102	0	0.354757	1.14008	1.81854	2.37589	2.67191	2.82331	2.60308	2.47254	0.540962	1.93158	0.00408047	0.227592	0.961082	1.11752	1.18441	0.685214	0.132231	-0.232196	-0.56766	-0.57174	0.0695145	-0.637174	0	0.131246	0.183079	0.705104	1.19556	1.99078	2.69516	2.83935	3.04428	0.475528	NaN	NaN	NaN	NaN	NaN	NaN	NaN	NaN	NaN	NaN	NaN	NaN	NaN	NaN	NaN	NaN
3015	0	0.407214	1.35226	1.76924	2.13873	2.02022	2.20678	2.03253	2.08824	-0.541862	2.63011	-0.131956	0.166318	0.817937	0.982814	1.07572	0.762919	0.650683	0.294404	0.236634	0.36859	-0.366772	0.603407	0	0.10894	0.402367	0.654466	0.931055	1.12535	1.42414	1.60617	1.71965	-0.307046	0	-0.0334802	0.233767	0.431509	0.963899	1.29207	1.69785	1.71776	1.76308	0.0899655	1.67312	0.581205	0.579527	0.831308	0.978806	1.35717
4736	0	0.125434	0.443251	1.20371	1.64505	1.99701	1.57371	1.09412	0.524684	0.0519065	0.472777	0.154311	0.337834	0.63227	1.27306	1.38592	1.37636	0.492503	-0.250275	-1.00263	-1.15694	0.316883	-1.31951	0	-0.0580893	-0.0347087	0.0849648	0.413437	0.774966	1.23552	1.49871	1.68162	-0.110666	0	0.0604932	0.180764	0.339437	0.514156	0.834314	1.26911	1.54954	1.649	-0.119402	1.7684	-0.171514	-0.19538	-0.104855	-0.0209605	0.169999
4737	0	0.124134	0.443036	1.2009	1.64185	1.99273	1.56988	1.09068	0.521473	0.047731	0.473742	0.151218	0.334473	0.629818	1.27007	1.382	1.37153	0.488403	-0.253441	-1.00543	-1.15664	0.311607	-1.31703	0	-0.0591203	-0.0355647	0.0820467	0.411065	0.772419	1.2327	1.49534	1.67812	-0.112658	0	0.0604932	0.180764	0.339437	0.514156	0.834314	1.26911	1.54954	1.649	-0.119402	1.7684	-0.171514	-0.19538	-0.104855	-0.0209605	0.169999
5642	0	0.372169	1.08946	1.54703	1.7444	1.69514	1.62048	1.48939	1.40173	-0.276447	1.67817	-0.156111	0.130227	0.583558	0.978835	1.13105	1.12224	1.10308	1.0315	1.01744	1.17355	-0.168817	1.18625	0	0.0858303	0.349791	0.412081	0.457233	0.416789	0.361285	0.301778	0.228178	-0.263741	0	0.0226483	0.0753816	0.349515	0.742945	1.21959	1.50477	1.58586	1.51481	-0.356035	1.87084	1.71649	1.67913	1.73014	1.73807	1.83522
3439	0	0.362652	1.16966	1.78774	2.15986	2.16035	1.9965	1.78151	1.64203	-0.303418	1.94544	-0.0762545	0.0792153	0.64188	1.08877	1.46286	1.38297	1.16634	0.738631	0.538793	0.615048	-0.103988	0.642781	0	0.207183	0.451529	0.622718	0.620742	0.701128	0.753899	0.966622	1.02698	-0.275684	0	-0.123777	0.0131187	0.0965453	0.639445	1.08305	1.77471	1.96144	2.07709	-0.0756799	2.15277	1.06306	1.12833	1.34536	1.26487	1.27669
3449	0	0.591304	1.7852	2.11357	2.31541	2.28933	2.31313	2.26346	2.2508	-1.47135	3.72215	-0.229773	0.259822	1.04415	0.937985	0.663698	0.338848	-0.0920814	-0.459161	-0.661723	-0.43195	-1.97608	1.31435	0	0.101708	0.511275	0.945816	1.42194	1.7207	2.17544	2.49285	2.68275	0.274957	0	0.10646	0.895753	1.21573	1.92647	2.09289	2.37899	2.21603	2.25308	0.640556	1.61252	-0.316541	-0.114064	0.715036	1.08896	1.64819
3757	0	0.327687	0.7755	1.35482	1.5924	1.82489	1.76081	1.78817	1.67887	-0.171345	1.85022	0.0762401	0.375722	0.826519	1.26172	1.42372	1.49568	1.43005	1.30763	1.21107	1.13483	-0.117725	1.3288	0	0.0282057	0.025221	0.169332	0.244929	0.405452	0.407007	0.55678	0.544037	0.0226201	0	-0.0141467	-0.00579333	0.141147	0.401323	0.754657	1.03286	1.19405	1.22195	-0.3979	1.61985	1.42686	1.44336	1.47785	1.47805	1.46136
4702	0	0.359242	1.1504	1.72582	2.07739	2.29585	2.45198	2.60723	2.59513	-0.411528	3.00666	-0.056725	0.225175	0.83771	1.13283	1.32616	1.28384	1.161	0.924898	0.805709	0.862434	-0.220628	1.02634	0	0.0773422	0.255965	0.536263	0.694499	0.955281	1.23426	1.6256	1.73269	-0.247625	0	-0.0484699	0.545246	1.04072	1.90545	1.96976	2.13421	2.48098	2.71019	0.0436101	2.66658	1.66184	1.95646	2.14913	2.1187	2.09091
6041	0	0.272553	0.972726	1.57499	2.08187	2.22229	2.38774	2.32304	2.31678	-0.0452265	2.36201	-0.111056	0.130997	0.739863	1.12491	1.38398	1.28872	1.07267	0.713816	0.47064	0.581695	-0.165007	0.635646	0	0.0305001	0.121807	0.339026	0.586827	0.822522	1.20402	1.49817	1.73508	0.00872409	0	-0.0644388	0.000691175	-0.0115882	0.153909	0.304643	0.560923	0.726296	0.878674	0.282146	0.596529	0.609133	0.608835	0.667422	0.749963	0.822974
4678	0	0.306989	0.966446	1.59432	2.01424	2.24126	2.40341	2.58532	2.66642	-0.28138	2.9478	-0.0958	0.190987	0.622208	1.15405	1.41917	1.55196	1.49218	1.30822	1.20721	1.30301	-0.34821	1.55542	0	0.0202023	0.248438	0.344471	0.49927	0.593495	0.815426	1.1813	1.36341	-0.0289701	0	-0.0805058	0.171601	0.279571	0.645169	1.0004	1.40355	1.74874	1.86347	0.678207	1.18526	0.805317	0.740774	0.780489	0.814299	1.14375
8754	0	0.443472	1.6177	2.19511	2.67907	2.5905	2.78567	2.55345	2.5224	0.526015	1.99638	0.303233	0.533405	1.41842	1.55372	1.68901	1.07237	0.630608	0.114179	-0.0771929	-0.380426	0.475461	-0.552654	0	0.2133	0.502513	0.944624	1.29329	1.82136	2.45829	2.7425	2.90283	0.353787	NaN	NaN	NaN	NaN	NaN	NaN	NaN	NaN	NaN	NaN	NaN	NaN	NaN	NaN	NaN	NaN
14149	0	0.446729	1.45937	2.03061	2.51955	2.81018	2.94399	2.73862	2.49587	-0.16593	2.6618	0.141413	0.476367	1.31411	1.40042	1.48167	1.27662	1.1016	0.627016	0.398305	0.256891	0.616319	-0.218015	0	0.111775	0.286671	0.771601	1.1793	1.67498	1.9838	2.25301	2.23898	-0.640836	NaN	NaN	NaN	NaN	NaN	NaN	NaN	NaN	NaN	NaN	NaN	NaN	NaN	NaN	NaN	NaN
3464	0	0.630885	1.92947	2.24958	2.45862	2.46859	2.53866	2.53375	2.54413	-0.741666	3.28579	-0.443437	0.0587645	0.901145	0.820044	0.597368	0.285599	-0.0183932	-0.374881	-0.504602	-0.0611645	-1.36092	0.856315	0	0.128683	0.584886	0.986099	1.41781	1.73955	2.11362	2.4652	2.60529	0.175813	0	0.313453	1.05959	1.70635	2.35665	2.38867	2.75409	2.55425	2.70368	0.32266	2.38102	0.061425	0.267283	0.831456	1.38875	1.896
6183	0	0.353855	1.08893	1.44058	1.64663	1.56782	1.55321	1.37774	1.30157	-0.284414	1.58598	0.205921	0.526755	1.22737	1.47083	1.60056	1.45593	1.28095	0.98049	0.764068	0.558147	0.267762	0.496306	0	0.0330204	0.0674818	0.17567	0.251991	0.317805	0.478183	0.603173	0.743421	-0.346255	0	0.0598409	0.18815	0.50401	0.82135	1.12908	1.37016	1.38186	1.37981	0.149938	1.22987	0.961606	0.98244	1.15401	1.29112	1.55745
3463	0	0.630897	1.93285	2.25262	2.4632	2.47203	2.54321	2.53778	2.54881	-0.74938	3.29819	-0.444998	0.0587205	0.903559	0.822599	0.599487	0.28557	-0.0208877	-0.378642	-0.508725	-0.0637267	-1.3778	0.869075	0	0.127178	0.584296	0.985026	1.41872	1.74147	2.1191	2.47142	2.61254	0.183422	0	0.313453	1.05959	1.70635	2.35665	2.38867	2.75409	2.55425	2.70368	0.32266	2.38102	0.061425	0.267283	0.831456	1.38875	1.896
2488	0	0.559443	1.71978	2.38084	2.87086	2.78616	2.8553	2.53612	2.48299	0.11764	2.36535	0.337246	0.676304	1.33039	1.61321	1.98551	1.86248	1.76456	1.44515	1.62088	1.28364	0.885049	0.735834	0	0.220385	0.726634	1.10488	1.22259	1.26093	1.42799	1.42821	1.19935	-0.430163	0	0.223957	0.368867	0.841913	1.24774	1.7824	2.19661	2.38522	2.48944	-0.30624	2.79568	2.0285	1.91241	1.95304	2.02696	2.2035
366	0	0.380066	0.893918	1.62349	2.00575	2.16719	2.40371	2.3318	2.34092	-0.51771	2.85863	-0.13471	0.167278	0.539386	1.15153	1.45547	1.57908	1.60976	1.49675	1.4337	1.56841	-0.32802	1.76172	0	0.078078	0.219821	0.33725	0.415569	0.453398	0.659242	0.700338	0.772518	-0.3244	0	-0.175337	0.202327	0.345073	1.07037	1.18676	1.68327	1.95588	2.27136	-0.08348	2.35484	2.02517	2.01598	2.07332	2.09821	2.11141
6184	0	0.293079	1.00468	1.48512	1.99098	2.13736	2.2256	2.17833	2.20536	-0.385745	2.59111	0.23571	0.580257	1.09098	1.52829	1.73648	1.7918	1.67788	1.39726	1.24368	1.00797	0.101895	1.14179	0	-0.0514681	0.149408	0.19254	0.490212	0.581273	0.783431	1.01678	1.19739	-0.25193	0	0.0439858	0.226056	0.431635	0.762423	0.952108	1.29376	1.47513	1.71736	0.410092	1.30726	0.918781	0.924567	0.952601	1.00887	1.29258
368	0	0.337867	1.22001	1.83382	2.21424	2.55868	2.52653	2.77462	2.63741	0.18304	2.45437	0.095885	0.301914	0.947866	1.39102	1.75141	1.91119	1.85667	1.73965	1.56599	1.47011	0.809677	0.756316	0	0.131839	0.368033	0.538687	0.55871	0.743376	0.765739	1.13085	1.1673	-0.530752	0	-0.175337	0.202327	0.345073	1.07037	1.18676	1.68327	1.95588	2.27136	-0.08348	2.35484	2.02517	2.01598	2.07332	2.09821	2.11141
14135	0	0.680068	1.83099	2.23944	2.31681	2.40105	2.40989	2.47749	2.4123	-0.483745	2.89605	-0.483009	-0.0110366	0.815192	0.814641	0.606579	0.351871	0.102297	-0.129539	-0.277871	0.205137	-0.904185	0.626313	0	0.208097	0.532788	0.941789	1.22722	1.56618	1.82459	2.12402	2.20716	-0.0625685	NaN	NaN	NaN	NaN	NaN	NaN	NaN	NaN	NaN	NaN	NaN	NaN	NaN	NaN	NaN	NaN
364	0	0.411888	0.927528	1.68391	2.05715	2.20696	2.45392	2.37278	2.40017	-0.5823	2.98247	-0.12282	0.201817	0.580837	1.22675	1.51807	1.6433	1.65505	1.52055	1.44982	1.57264	-0.38039	1.83021	0	0.0872504	0.223871	0.334333	0.416259	0.440836	0.67605	0.729414	0.827529	-0.32473	0	0.119408	0.358225	0.727591	1.1081	1.52673	1.97235	2.28742	2.44496	0.2404	2.20456	2.38462	2.42578	2.50811	2.587	2.62129
14104	0	0.547156	1.73158	2.20334	2.58987	2.67118	2.77416	2.77382	2.78531	-0.070399	2.85571	-0.246925	0.240912	1.06222	1.11904	1.05161	0.75431	0.530687	0.082006	-0.079282	0.167643	-0.622799	0.543517	0	0.0593185	0.422441	0.837376	1.29134	1.66995	1.99655	2.44489	2.61766	0.305475	NaN	NaN	NaN	NaN	NaN	NaN	NaN	NaN	NaN	NaN	NaN	NaN	NaN	NaN	NaN	NaN
14105	0	0.547156	1.73158	2.20334	2.58987	2.67118	2.77416	2.77382	2.78531	-0.070399	2.85571	-0.246925	0.240912	1.06222	1.11904	1.05161	0.75431	0.530687	0.082006	-0.079282	0.167643	-0.622799	0.543517	0	0.0593185	0.422441	0.837376	1.29134	1.66995	1.99655	2.44489	2.61766	0.305475	NaN	NaN	NaN	NaN	NaN	NaN	NaN	NaN	NaN	NaN	NaN	NaN	NaN	NaN	NaN	NaN
14106	0	0.547156	1.73158	2.20334	2.58987	2.67118	2.77416	2.77382	2.78531	-0.070399	2.85571	-0.246925	0.240912	1.06222	1.11904	1.05161	0.75431	0.530687	0.082006	-0.079282	0.167643	-0.622799	0.543517	0	0.0593185	0.422441	0.837376	1.29134	1.66995	1.99655	2.44489	2.61766	0.305475	NaN	NaN	NaN	NaN	NaN	NaN	NaN	NaN	NaN	NaN	NaN	NaN	NaN	NaN	NaN	NaN
14134	0	0.614734	1.8528	2.23664	2.51164	2.46375	2.64958	2.55912	2.63116	-0.671654	3.30281	-0.301728	0.237658	1.14224	1.08858	0.930329	0.54754	0.210662	-0.235003	-0.380099	-0.078371	-0.914074	0.533975	0	0.075348	0.408832	0.846332	1.27959	1.61448	2.13719	2.49239	2.70953	-0.0593079	0	0.167817	0.54063	0.950623	1.25136	1.40566	1.20397	0.792749	0.482366	NaN	NaN	-0.778314	-0.459803	0.0838037	0.533995	0.83461
2566	0	0.410574	1.11678	1.42103	1.51865	1.45423	1.50608	1.5105	1.55683	-0.303936	1.86077	-0.0909865	0.276823	0.950678	1.3001	1.4435	1.40278	1.33247	1.20906	1.09003	1.18102	-0.211287	1.30132	0	0.0427639	0.07512	0.0299487	-0.015834	-0.0395384	0.0826195	0.210449	0.375815	-0.183636	0	0.07164	0.24314	0.61325	0.999482	1.36623	1.51799	1.5986	1.59453	-0.0253299	1.61986	1.71062	1.72882	1.76147	1.80155	1.81768
3466	0	0.554508	1.65373	1.94843	2.14574	2.40136	2.68432	2.60831	2.46524	-0.0318658	2.49711	-0.159271	0.422902	1.39805	1.259	1.10653	0.673775	0.579913	0.00860751	-0.0433958	0.115876	-0.150816	0.10742	0	-0.0276648	0.0964139	0.530156	0.879935	1.56831	1.94513	2.44043	2.34937	-0.0403216	0	0.567534	1.17693	2.31674	2.58918	2.33649	2.23202	2.5108	2.78641	1.58344	1.20297	0.869285	1.27501	1.75056	1.82037	1.73472
11850	0	0.504399	0.870055	0.969601	0.317928	-0.230955	-1.48792	-2.49308	-3.23257	-0.117283	-3.11529	-0.477915	-0.147944	0.444577	0.940689	1.2003	1.24194	0.919196	0.395928	0.0356545	0.51357	-0.844586	0.88024	0	0.174428	-0.0524374	-0.449003	-1.36028	-1.95081	-2.88503	-3.36693	-3.74614	0.249388	0	0.0428332	0.135232	0.234362	0.0962986	-0.285692	-0.704356	-0.915767	-0.917846	NaN	NaN	0.467955	0.440137	0.317821	0.128824	-0.177454
367	0	0.479247	1.086	1.76579	2.05122	2.09137	2.29328	2.09226	2.1317	-0.494115	2.62581	-0.00435996	0.369276	0.840252	1.42978	1.67389	1.74369	1.71821	1.55151	1.49795	1.50231	-0.168425	1.66637	0	0.105611	0.241391	0.331644	0.372971	0.34332	0.570706	0.536386	0.629386	-0.33005	0	-0.175337	0.202327	0.345073	1.07037	1.18676	1.68327	1.95588	2.27136	-0.08348	2.35484	2.02517	2.01598	2.07332	2.09821	2.11141
14116	0	0.692522	1.91034	2.32678	2.42563	2.4993	2.54247	2.60096	2.52848	-0.750394	3.27887	-0.611295	-0.0973277	0.8118	0.837457	0.623368	0.338743	-0.00090003	-0.212715	-0.395924	0.215371	-1.4343	1.03838	0	0.178554	0.487247	0.878027	1.19096	1.54926	1.93207	2.20238	2.3131	0.0726147	NaN	NaN	NaN	NaN	NaN	NaN	NaN	NaN	NaN	NaN	NaN	NaN	NaN	NaN	NaN	NaN
4991	0	0.653534	1.57084	1.59045	1.31192	1.106	0.741832	0.549262	0.418692	-1.57301	1.9917	-0.329725	0.334664	1.15013	1.20972	0.843729	0.658076	0.329785	0.225834	0.119874	0.449599	-2.14889	2.26876	0	-0.0108557	0.0909866	0.0510104	0.138468	0.118201	0.082322	-0.00629735	-0.0309065	0.246155	0	0.352557	0.826047	1.46677	1.6732	1.81856	1.5424	1.31482	1.10131	0.0637918	1.03752	-0.426867	-0.361766	-0.373145	-0.249866	-0.269018
5532	0	0.442502	1.57899	2.23124	2.82863	2.80627	3.04344	2.8613	2.88438	-0.47714	3.36152	-0.287384	0.122367	1.0194	1.27247	1.47464	1.14078	0.910763	0.379589	0.199286	0.486669	-0.5043	0.703585	0	0.032752	0.272206	0.671389	1.06661	1.37811	1.8453	2.19432	2.39771	-0.260224	0	0.0958301	0.0917548	0.553153	0.989978	1.57267	2.06351	2.362	2.48312	-0.450794	2.93391	0.870476	0.858542	1.05987	1.24248	1.573
11854	0	0.745676	0.940291	0.893479	-0.167227	-0.853502	-1.32732	-1.46315	-1.3271	-0.223835	-1.10326	-0.164692	0.310555	0.912057	1.39572	1.3664	1.30128	0.771755	0.373731	-0.0201817	0.14451	-0.641304	0.621123	0	0.270429	-0.136458	-0.666936	-1.69832	-2.31947	-2.26377	-2.00157	-1.47161	0.252778	NaN	NaN	NaN	NaN	NaN	NaN	NaN	NaN	NaN	NaN	NaN	NaN	NaN	NaN	NaN	NaN
365	0	0.482015	1.32675	1.83954	2.13702	2.14387	2.35193	2.13984	2.2002	0.18568	2.01452	-0.136505	0.264499	0.867818	1.42883	1.67369	1.7644	1.73516	1.56462	1.50383	1.64033	0.37603	1.1278	0	0.0810109	0.322431	0.274211	0.326825	0.242959	0.480267	0.438718	0.55987	-0.326855	0	-0.0774016	0.0703716	0.408988	0.940784	1.28706	1.76343	2.22954	2.53495	0.103835	2.43112	2.25655	2.26817	2.34483	2.41134	2.47235
5531	0	0.700849	1.83683	2.03183	1.91119	1.43881	1.14937	0.58467	0.411995	0.118141	0.293855	-0.21091	0.20548	1.19325	1.36288	1.56422	1.30206	1.15624	0.619722	0.440287	0.651197	0.0298435	0.410444	0	0.284459	0.432665	0.458043	0.136061	-0.07416	-0.217783	-0.245963	-0.239202	-0.122613	0	0.089895	0.258889	0.665736	1.08464	1.58048	1.80376	1.72086	1.58532	-0.034685	1.62001	1.33457	1.36481	1.3938	1.57015	1.615
1716	0	0.559742	1.80193	2.31704	2.74955	2.752	2.94584	2.77852	2.78237	0.254044	2.52833	0.0175035	0.43852	1.48401	1.60521	1.7616	1.53488	1.31569	0.917192	0.682707	0.665204	0.242224	0.440483	0	0.138726	0.335417	0.729339	1.00545	1.23462	1.64766	1.87883	2.11717	0.0293235	0	-0.0166674	-0.0682147	0.286074	0.607453	0.806832	0.971179	1.14533	1.32935	-0.91363	2.24298	0.57087	0.658582	0.847124	0.860681	0.855335
682	0	-0.183612	-0.115562	-0.299908	-0.0538183	-0.190428	-0.0103816	-0.425438	-0.434065	0.0320251	-0.46609	3.16575	3.85343	4.35001	4.75506	4.35061	4.45417	4.05941	4.11856	3.923	0.75725	2.30422	1.61878	0	-0.871294	-1.29982	-1.88922	-1.23868	-1.47885	-0.90404	-1.37825	-1.19132	0.89355	0	0.13963	0.581406	1.08234	1.511	1.69147	1.61059	1.39416	1.23716	0.18935	1.04781	1.45886	1.51223	1.58574	1.65202	1.64044
3458	0	0.680934	1.93137	2.24055	2.32819	2.31338	2.28478	2.26118	2.22087	-1.13685	3.35772	-0.595945	0.079047	1.17687	1.01404	0.706422	0.421456	0.0713517	-0.334408	-0.544432	0.0515131	-1.35824	0.813805	0	0.00594205	0.158553	0.630566	1.02582	1.29598	1.61749	1.99965	2.16935	-0.374555	0	0.22916	0.971065	1.49039	2.07082	2.18998	2.36118	2.21633	2.21753	0.67688	1.54065	-0.22464	0.0254067	0.857925	1.31985	1.83991
14129	0	0.399545	1.4941	2.03808	2.57802	2.71356	2.89931	2.88299	2.91084	-0.61303	3.52387	-0.698134	-0.163185	0.767975	0.947913	1.00354	0.787591	0.500284	-0.0171441	-0.196978	0.501157	-1.27625	1.07927	0	-0.135405	0.0279888	0.392031	0.876346	1.22783	1.70089	2.202	2.40969	-0.0349143	NaN	NaN	NaN	NaN	NaN	NaN	NaN	NaN	NaN	NaN	NaN	NaN	NaN	NaN	NaN	NaN
2485	0	0.543367	1.75778	2.64148	3.30002	3.38476	3.47959	3.33795	3.29246	0.340475	2.95198	-0.222625	0.221326	0.970164	1.56245	2.02171	1.9266	1.75236	1.39844	1.54266	1.76528	-0.0319849	1.57464	0	0.0994158	0.564991	0.856407	1.05568	1.23553	1.50461	1.71689	1.52718	0.149835	0	0.0088625	0.104159	0.326344	1.01044	1.72471	2.49268	2.94265	3.20405	0.265218	2.93883	2.39361	2.27339	2.281	2.1579	2.30517
3453	0	0.699132	1.97958	2.31262	2.44325	2.41893	2.47506	2.41184	2.41147	-0.852655	3.26412	-0.706061	0.0230421	1.22912	1.0915	0.816442	0.500976	0.186933	-0.261274	-0.45291	0.253151	-1.06218	0.609265	0	-0.0299709	0.044402	0.515056	0.920752	1.21189	1.58207	1.96706	2.15832	-0.496541	0	0.277442	1.12638	1.68184	2.27278	2.31209	2.46603	2.37474	2.46655	0.864105	1.60244	0.02333	0.268198	1.06671	1.61875	2.12839
369	0	0.619101	1.45906	2.27614	2.59516	2.69183	2.84662	2.71241	2.73696	-0.35384	3.0908	0.10666	0.568023	1.21544	1.90953	2.20237	2.28879	2.22826	2.01148	1.91775	1.81109	-0.29495	2.2127	0	0.157738	0.350283	0.47327	0.499457	0.509699	0.725018	0.807598	0.925872	0.0477701	0	0.136418	0.409255	0.794448	1.15558	1.45114	1.70521	1.84692	1.91777	-0.24072	2.15849	1.92186	1.93256	1.95394	1.95765	1.93299
4193	0	0.521462	1.48373	2.19853	2.58655	2.67462	2.75999	2.72081	2.69409	-0.292355	2.98644	-0.18019	0.256976	1.03314	1.62725	1.93571	1.99489	1.90151	1.70598	1.606	1.78619	-0.433945	2.03995	0	0.0842956	0.270403	0.391088	0.470654	0.499547	0.678294	0.834639	0.907894	-0.0385998	0	0.0539932	0.202307	0.578561	1.00039	1.44486	1.80025	1.97955	2.05079	-0.13304	2.18383	1.88174	1.91843	1.97846	2.05257	2.13715
3480	0	0.570537	1.78191	2.11499	2.36601	2.59897	2.90248	2.77906	2.64637	-1.45161	4.09798	-0.526223	0.167772	1.39697	1.3079	1.09827	0.633935	0.361761	-0.22356	-0.421532	0.104692	-1.37529	0.953755	0	-0.123458	-0.141284	0.28086	0.741512	1.43881	2.01449	2.4764	2.54168	-0.602543	0	0.182175	0.546524	0.922516	1.12798	1.00421	0.721742	0.42763	0.280574	0.54765	-0.267076	0.08398	0.254808	0.596465	0.758309	0.569511
2486	0	0.705222	2.20885	2.85233	3.39064	3.24333	3.36696	2.97732	2.94363	0.310377	2.63326	0.0244535	0.565331	1.68758	1.96454	2.41896	2.22751	2.1331	1.74553	1.98335	1.9589	1.21951	0.763847	0	0.164345	0.545724	0.912249	0.996132	1.04028	1.25831	1.25624	0.984734	-0.884675	0	0.269073	0.569393	0.991151	1.38001	1.88111	2.28783	2.51994	2.64568	0.08113	2.56455	2.15579	2.04557	2.08176	2.15785	2.34346
20700	0	0.446171	1.13055	1.60697	1.84705	2.05876	2.17204	2.21526	2.20184	NaN	NaN	-2.19995	-1.31616	-0.101814	0.559299	0.600403	0.574729	0.448287	0.287855	0.190643	2.39059	NaN	NaN	0	-0.437619	-0.967587	-1.15228	-0.953305	-0.715921	-0.476199	-0.272547	-0.188755	NaN	0	0.00222051	0.0066615	0.150738	0.432229	0.771578	1.03137	1.15152	1.2116	-1.66387	2.87547	0.061643	0.192057	0.452886	0.681969	0.748892
20781	NaN	NaN	NaN	NaN	NaN	NaN	NaN	NaN	NaN	NaN	NaN	NaN	NaN	NaN	NaN	NaN	NaN	NaN	NaN	NaN	NaN	NaN	NaN	NaN	NaN	NaN	NaN	NaN	NaN	NaN	NaN	NaN	NaN	0	-0.171508	-0.514524	-0.955606	-1.32325	-2.02466	-3.13328	-4.14383	-4.64911	-0.000142992	-4.64897	0.3196	0.146558	-0.199526	-0.623454	-0.952185
20782	NaN	NaN	NaN	NaN	NaN	NaN	NaN	NaN	NaN	NaN	NaN	NaN	NaN	NaN	NaN	NaN	NaN	NaN	NaN	NaN	NaN	NaN	NaN	NaN	NaN	NaN	NaN	NaN	NaN	NaN	NaN	NaN	NaN	0	-0.268589	-0.805768	-1.41701	-1.83372	-1.98424	-2.06307	-2.06785	-2.07023	0.16254	-2.23277	-0.0433999	-0.2872	-0.774801	-1.32271	-1.68714
20783	NaN	NaN	NaN	NaN	NaN	NaN	NaN	NaN	NaN	NaN	NaN	NaN	NaN	NaN	NaN	NaN	NaN	NaN	NaN	NaN	NaN	NaN	NaN	NaN	NaN	NaN	NaN	NaN	NaN	NaN	NaN	NaN	NaN	0	-0.268589	-0.805768	-1.41701	-1.83372	-1.98424	-2.06307	-2.06785	-2.07023	0.16254	-2.23277	-0.0433999	-0.2872	-0.774801	-1.32271	-1.68714
20761	NaN	NaN	NaN	NaN	NaN	NaN	NaN	NaN	NaN	NaN	NaN	NaN	NaN	NaN	NaN	NaN	NaN	NaN	NaN	NaN	NaN	NaN	NaN	NaN	NaN	NaN	NaN	NaN	NaN	NaN	NaN	NaN	NaN	0	0.193305	0.232931	0.18212	-0.207138	-0.85596	-1.29434	-1.8898	-1.91072	-0.0718765	-1.83885	0.205427	0.139335	0.019765	-0.209882	-0.29397
20416	NaN	NaN	NaN	NaN	NaN	NaN	NaN	NaN	NaN	NaN	NaN	NaN	NaN	NaN	NaN	NaN	NaN	NaN	NaN	NaN	NaN	NaN	NaN	NaN	NaN	NaN	NaN	NaN	NaN	NaN	NaN	NaN	NaN	0	-0.124238	-0.421768	-0.616832	-0.809153	-0.988381	-1.262	-1.33127	-1.32643	-0.243925	-1.0825	0.050961	0.10993	0.119823	0.0750324	-0.303966
20158	NaN	NaN	NaN	NaN	NaN	NaN	NaN	NaN	NaN	NaN	NaN	NaN	NaN	NaN	NaN	NaN	NaN	NaN	NaN	NaN	NaN	NaN	NaN	NaN	NaN	NaN	NaN	NaN	NaN	NaN	NaN	NaN	NaN	0	-0.0642147	-0.192644	-0.393139	-0.601484	-0.829699	-1.06994	-1.23811	-1.32219	-0.089453	-1.23274	-0.207676	-0.276517	-0.414199	-0.591846	-0.740615
20787	NaN	NaN	NaN	NaN	NaN	NaN	NaN	NaN	NaN	NaN	NaN	NaN	NaN	NaN	NaN	NaN	NaN	NaN	NaN	NaN	NaN	NaN	NaN	NaN	NaN	NaN	NaN	NaN	NaN	NaN	NaN	NaN	NaN	0	0.0619347	0.0848417	0.107835	-0.0842278	-0.221399	-0.60647	-0.79581	-1.00517	0.395553	-1.40072	0.555279	0.644731	0.567934	0.57485	0.258343
20514	NaN	NaN	NaN	NaN	NaN	NaN	NaN	NaN	NaN	NaN	NaN	NaN	NaN	NaN	NaN	NaN	NaN	NaN	NaN	NaN	NaN	NaN	NaN	NaN	NaN	NaN	NaN	NaN	NaN	NaN	NaN	NaN	NaN	0	0.0175918	0.113042	0.240621	0.220864	-0.0505347	-0.954504	-1.55122	-2.06317	1.04939	-3.11255	0.729051	0.759793	0.52814	0.114634	-0.284659
20345	NaN	NaN	NaN	NaN	NaN	NaN	NaN	NaN	NaN	NaN	NaN	NaN	NaN	NaN	NaN	NaN	NaN	NaN	NaN	NaN	NaN	NaN	NaN	NaN	NaN	NaN	NaN	NaN	NaN	NaN	NaN	NaN	NaN	0	-0.056176	-0.168528	-0.473637	-0.915325	-1.2933	-1.47098	-1.4559	-1.44837	0.476712	-1.92508	-0.125383	-0.118099	-0.103531	-0.124777	-0.189122
20685	NaN	NaN	NaN	NaN	NaN	NaN	NaN	NaN	NaN	NaN	NaN	NaN	NaN	NaN	NaN	NaN	NaN	NaN	NaN	NaN	NaN	NaN	NaN	NaN	NaN	NaN	NaN	NaN	NaN	NaN	NaN	NaN	NaN	0	-0.00302601	-0.141102	-0.312919	-0.638405	-0.764501	-1.01724	-1.05095	-1.17157	0.073477	-1.24504	-0.019745	-0.0632543	-0.25514	-0.346893	-0.378904
20882	NaN	NaN	NaN	NaN	NaN	NaN	NaN	NaN	NaN	NaN	NaN	NaN	NaN	NaN	NaN	NaN	NaN	NaN	NaN	NaN	NaN	NaN	NaN	NaN	NaN	NaN	NaN	NaN	NaN	NaN	NaN	NaN	NaN	0	-0.00952184	-0.245914	-0.314782	-0.445931	-0.443921	-0.709742	-0.89265	-1.11682	-0.0138965	-1.10293	-0.202156	-0.252276	-0.403487	-0.427244	-0.434674
20344	NaN	NaN	NaN	NaN	NaN	NaN	NaN	NaN	NaN	NaN	NaN	NaN	NaN	NaN	NaN	NaN	NaN	NaN	NaN	NaN	NaN	NaN	NaN	NaN	NaN	NaN	NaN	NaN	NaN	NaN	NaN	NaN	NaN	0	-0.0973416	-0.403016	-0.737453	-0.888319	-0.86256	-0.851705	-1.01477	-1.06168	-0.040778	-1.0209	-0.378344	-0.442122	-0.518265	-0.542395	-0.529331
20569	NaN	NaN	NaN	NaN	NaN	NaN	NaN	NaN	NaN	NaN	NaN	NaN	NaN	NaN	NaN	NaN	NaN	NaN	NaN	NaN	NaN	NaN	NaN	NaN	NaN	NaN	NaN	NaN	NaN	NaN	NaN	NaN	NaN	0	0.138664	0.415991	0.789392	1.1202	1.3814	1.61558	1.75368	1.82274	0.534971	1.28777	0.593274	0.635186	0.71901	0.901386	1.1404
20799	NaN	NaN	NaN	NaN	NaN	NaN	NaN	NaN	NaN	NaN	NaN	NaN	NaN	NaN	NaN	NaN	NaN	NaN	NaN	NaN	NaN	NaN	NaN	NaN	NaN	NaN	NaN	NaN	NaN	NaN	NaN	NaN	NaN	0	0.256273	0.76882	1.44047	2.01495	2.40506	2.70796	2.85176	2.92366	0.739681	2.18398	0.22376	0.456617	0.92233	1.46142	1.84102
20699	NaN	NaN	NaN	NaN	NaN	NaN	NaN	NaN	NaN	NaN	NaN	NaN	NaN	NaN	NaN	NaN	NaN	NaN	NaN	NaN	NaN	NaN	NaN	NaN	NaN	NaN	NaN	NaN	NaN	NaN	NaN	NaN	NaN	0	0.0273693	0.082108	0.338467	0.769077	1.45301	2.21603	2.77742	3.05811	0.409076	2.64904	0.678289	0.766357	0.942494	1.27345	1.67116
20756	NaN	NaN	NaN	NaN	NaN	NaN	NaN	NaN	NaN	NaN	NaN	NaN	NaN	NaN	NaN	NaN	NaN	NaN	NaN	NaN	NaN	NaN	NaN	NaN	NaN	NaN	NaN	NaN	NaN	NaN	NaN	NaN	NaN	0	0.0354215	0.106264	0.230662	0.373193	0.601497	0.897442	1.13983	1.26103	-0.098248	1.35928	1.13881	1.0975	1.01488	0.88707	0.75538
20695	NaN	NaN	NaN	NaN	NaN	NaN	NaN	NaN	NaN	NaN	NaN	NaN	NaN	NaN	NaN	NaN	NaN	NaN	NaN	NaN	NaN	NaN	NaN	NaN	NaN	NaN	NaN	NaN	NaN	NaN	NaN	NaN	NaN	0	0.105428	0.316282	0.555291	0.717025	0.916644	1.23142	1.51805	1.66136	0.655616	1.00574	1.05607	1.09575	1.17513	1.26348	1.32112
20520	NaN	NaN	NaN	NaN	NaN	NaN	NaN	NaN	NaN	NaN	NaN	NaN	NaN	NaN	NaN	NaN	NaN	NaN	NaN	NaN	NaN	NaN	NaN	NaN	NaN	NaN	NaN	NaN	NaN	NaN	NaN	NaN	NaN	0	0.00109351	0.00328051	0.0981003	0.28446	0.545272	0.788999	0.940093	1.01564	-0.355078	1.37072	0.044721	0.079293	0.148437	0.266894	0.400091
20709	NaN	NaN	NaN	NaN	NaN	NaN	NaN	NaN	NaN	NaN	NaN	NaN	NaN	NaN	NaN	NaN	NaN	NaN	NaN	NaN	NaN	NaN	NaN	NaN	NaN	NaN	NaN	NaN	NaN	NaN	NaN	NaN	NaN	0	0.115509	0.346528	0.698213	1.05505	1.29629	1.41678	1.4166	1.41651	0.212921	1.20359	0.363499	0.381644	0.417935	0.531908	0.70542
20687	NaN	NaN	NaN	NaN	NaN	NaN	NaN	NaN	NaN	NaN	NaN	NaN	NaN	NaN	NaN	NaN	NaN	NaN	NaN	NaN	NaN	NaN	NaN	NaN	NaN	NaN	NaN	NaN	NaN	NaN	NaN	NaN	NaN	0	0.156911	0.470734	0.833012	1.08683	1.24106	1.40415	1.51879	1.57611	0.04926	1.52685	1.0577	1.11998	1.24453	1.35687	1.39471
20165	NaN	NaN	NaN	NaN	NaN	NaN	NaN	NaN	NaN	NaN	NaN	NaN	NaN	NaN	NaN	NaN	NaN	NaN	NaN	NaN	NaN	NaN	NaN	NaN	NaN	NaN	NaN	NaN	NaN	NaN	NaN	NaN	NaN	0	0.0933779	0.280134	0.589931	0.929392	1.22245	1.43945	1.5334	1.58038	0.48022	1.10016	1.53419	1.54121	1.55525	1.56201	1.55447
20863	NaN	NaN	NaN	NaN	NaN	NaN	NaN	NaN	NaN	NaN	NaN	NaN	NaN	NaN	NaN	NaN	NaN	NaN	NaN	NaN	NaN	NaN	NaN	NaN	NaN	NaN	NaN	NaN	NaN	NaN	NaN	NaN	NaN	0	0.12518	0.37554	0.704438	0.986695	1.20938	1.41914	1.55036	1.61597	0.39214	1.22383	1.80269	1.79755	1.78728	1.81925	1.8986
20181	NaN	NaN	NaN	NaN	NaN	NaN	NaN	NaN	NaN	NaN	NaN	NaN	NaN	NaN	NaN	NaN	NaN	NaN	NaN	NaN	NaN	NaN	NaN	NaN	NaN	NaN	NaN	NaN	NaN	NaN	NaN	NaN	NaN	0	0.261223	0.642183	0.90894	1.05117	0.996512	1.26292	1.40124	1.69772	0.585132	1.11258	0.513819	0.550709	0.632546	0.734567	0.791959
20636	NaN	NaN	NaN	NaN	NaN	NaN	NaN	NaN	NaN	NaN	NaN	NaN	NaN	NaN	NaN	NaN	NaN	NaN	NaN	NaN	NaN	NaN	NaN	NaN	NaN	NaN	NaN	NaN	NaN	NaN	NaN	NaN	NaN	0	0.309498	0.928493	1.57643	1.9438	2.01889	2.08228	2.11672	2.13395	0.10701	2.02694	2.22037	2.25215	2.31571	2.56093	2.95604
[truncated: 44 more columns]
