# Supplementary material for: The TOR‐dependent phosphoproteome and regulation of cellular protein synthesis
Source: EMBO J. 2021 Jul 23;40(16):e107911. doi: 10.15252/embj.2021107911 (PMC8365262; doi:10.15252/embj.2021107911)
Supplement: Supplementary file 6 — Table EV4 [file EMBJ-40-e107911-s002.xlsx]

## Sheet: Table EV4
Table EV4 - GO enrichment analysis for the 160 conserved TOR-dependent proteins from the 85-min. time course
Analysis Type:	PANTHER Overrepresentation Test (Released 20200728)
Annotation Version and Release Date:	GO Ontology database DOI: 10.5281/zenodo.4081749 Released 2020-10-09
Analyzed List:	Conserved Proteins with >2-fold phopshorylation change by 40 minutes - 160
Reference List:	Reference List: Total proteins from 85-min. dataset - 3485 (17 proteins with multiple mapping)
Test Type:	FISHER
Correction:	FDR
Key:		Main categories
		Sub categories
GO biological process complete	Reference List (3485)	Conserved Proteins (160)	Expected Value	Fold Enrichment	Raw P-value	False Discovery Rate (FDR)
establishment or maintenance of bipolar cell polarity regulating cell shape (GO:0061246)	6	4	0.28	14.52	0.00061	0.0491
autophagy of mitochondrion (GO:0000422)	11	5	0.51	9.9	0.000451	0.0382
autophagosome assembly (GO:0000045)	12	5	0.55	9.08	0.000617	0.048
retrograde transport, endosome to Golgi (GO:0042147)	23	8	1.06	7.58	3.85e-05	0.0087
negative regulation of intracellular signal transduction (GO:1902532)	35	9	1.61	5.6	9.12e-05	0.0173
regulation of mitotic cytokinetic process (GO:1903436)	28	7	1.29	5.45	0.000655	0.0478
cortical actin cytoskeleton organization (GO:0030866)	47	9	2.16	4.17	0.000619	0.0466
protein phosphorylation (GO:0006468)	66	12	3.03	3.96	0.000118	0.02
organelle localization (GO:0051640)	126	17	5.78	2.94	0.000133	0.0217
intracellular signal transduction (GO:0035556)	136	17	6.24	2.72	0.000305	0.0315
intracellular protein transport (GO:0006886)	347	32	15.93	2.01	0.000268	0.0303
mitochondrion disassembly (GO:0061726)	11	5	0.51	9.9	0.000451	0.0389
autophagosome organization (GO:1905037)	12	5	0.55	9.08	0.000617	0.0472
macroautophagy (GO:0016236)	30	8	1.38	5.81	0.000183	0.029
process utilizing autophagic mechanism (GO:0061919)	42	11	1.93	5.7	1.27e-05	0.00402
autophagy (GO:0006914)	42	11	1.93	5.7	1.27e-05	0.00377
regulation of mitotic cytokinesis (GO:1902412)	32	8	1.47	5.45	0.000268	0.0326
regulation of cytokinesis (GO:0032465)	32	8	1.47	5.45	0.000268	0.0318
regulation of cell division (GO:0051302)	32	8	1.47	5.45	0.000268	0.031
cytosolic transport (GO:0016482)	32	8	1.47	5.45	0.000268	0.0334
negative regulation of signaling (GO:0023057)	40	9	1.84	4.9	0.000219	0.0315
negative regulation of signal transduction (GO:0009968)	40	9	1.84	4.9	0.000219	0.0305
negative regulation of cell communication (GO:0010648)	40	9	1.84	4.9	0.000219	0.0324
regulation of intracellular signal transduction (GO:1902531)	64	14	2.94	4.76	4.96e-06	0.00214
endosomal transport (GO:0016197)	60	13	2.75	4.72	1.2e-05	0.00407
establishment or maintenance of cell polarity (GO:0007163)	51	11	2.34	4.7	6.01e-05	0.0124
negative regulation of response to stimulus (GO:0048585)	43	9	1.97	4.56	0.00035	0.0339
regulation of cell shape (GO:0008360)	51	10	2.34	4.27	0.00026	0.0334
regulation of cell morphogenesis (GO:0022604)	52	10	2.39	4.19	0.000299	0.0322
regulation of anatomical structure morphogenesis (GO:0022603)	52	10	2.39	4.19	0.000299	0.0315
regulation of signaling (GO:0023051)	77	14	3.54	3.96	3.14e-05	0.00785
regulation of signal transduction (GO:0009966)	77	14	3.54	3.96	3.14e-05	0.00745
regulation of cell communication (GO:0010646)	83	14	3.81	3.67	6.53e-05	0.0129
regulation of response to stimulus (GO:0048583)	104	17	4.77	3.56	1.5e-05	0.00417
signaling (GO:0023052)	238	27	10.93	2.47	2.65e-05	0.00699
vesicle-mediated transport (GO:0016192)	275	31	12.63	2.46	6.08e-06	0.00241
signal transduction (GO:0007165)	190	21	8.72	2.41	0.000338	0.0341
cellular protein localization (GO:0034613)	458	49	21.03	2.33	2.69e-08	4.26e-05
cellular localization (GO:0051641)	584	62	26.81	2.31	1.08e-10	5.13e-07
protein localization (GO:0008104)	464	49	21.3	2.3	3.37e-08	3.99e-05
cellular macromolecule localization (GO:0070727)	466	49	21.39	2.29	3.69e-08	3.5e-05
cell communication (GO:0007154)	219	23	10.05	2.29	0.000449	0.0395
macromolecule localization (GO:0033036)	500	50	22.96	2.18	1.08e-07	8.57e-05
intracellular transport (GO:0046907)	425	41	19.51	2.1	8.21e-06	0.003
establishment of localization in cell (GO:0051649)	452	43	20.75	2.07	4.74e-06	0.00225
